# Supplementary material for: Human haematopoietic stem cells remember inflammatory stress
Source: Nature. 2026 May 27;655(8122):458–67. doi: 10.1038/s41586-026-10522-7 (PMC13345971; doi:10.1038/s41586-026-10522-7)
Supplement: Supplementary file 3 — Supplementary Tables 1–22 [file 41586_2026_10522_MOESM3_ESM.xlsx]

## Sheet: ST1_Normal_HSC_Signatures
qHSC_vs_aHSC_top250	aHSC_vs_qHSC_top250	HSCvsProg_Lfc1_Top200	HSCvsMPP_Lfc1	Belluschi2018_HSC_49f_MyMegEry	HSC_vs_MPPLMPP_lfc1_FDR05
AREG	ASPM	CLEC14A	CLEC14A	SRGN	ANXA3
JUNB	AURKB	ZFPM2	DMKN	MLLT3	DGKG
GRASP	KIF4A	HOXB-AS3	CDH4	FTH1	TRIM8
PELI1	MAD2L1	CDH4	SH3GL2	PPP1CB	HLA-DQB1
CLEC14A	TXNDC17	AVP	NFIB	HSP90AA1	SUCLG2
MAP3K8	PCNA	MECOM	SPAG17	MALAT1	SPP1
STK17B	GINS2	PREX2	SPP1	SMCHD1	AREG
RBM38	RAD51	NFIB	SELENOP	HSPA1B	LOXL1-AS1
CSF3R	NEIL3	DMKN	MFAP4	JUN	PTGS1
NFIL3	TYMS	HLF	RASSF6	FTH1P8	CTNNA1
CSNK1E	DHFR	RPSAP52	STC1	HSPA1A	TNFSF10
HMGA2	MCM10	GRASP	PROCR	CTD-3014M21.1	CMTM8
IRGQ	BRCA1	EPPK1	CNMD	NEAT1	CLEC14A
CSRNP1	KIFC1	FOXO1	DPEP1	TXNIP	SUCLG2P2
NR4A1	C14orf119	TIE1	CCDC173	RPS4XP22	GRASP
SLC25A27	NDUFB3	ARHGAP20	AIF1L	TSC22D3	TIE1
MAP3K3	CIP2A	HIF3A	FKBP9	NAMPTP1	MPIG6B
TSPYL2	ACAT2	CLEC9A	FXYD6	DDX5	MAN2B2
MDK	NEK2	OXT	FLT4	RPS27	NPAS1
ARRDC2	FOXM1	IQCA1	ME1	EIF1	SOCS2
IRF1	POLQ	FXYD6	ANXA3	MEIS1	SCT
ELF1	CDC25C	SH3GL2	FBLN5	NAMPT	ALDH1A1
KLF3	CDC6	LIMCH1	BTF3L4	GRASP	APP
ZBTB21	DEPDC1	HOXB5	MANSC1	UBC	TXNIP
ST3GAL1	MYBL2	SPAG17	PEX3	PPP2R5C	ARRDC2
TSC22D3	HMGB2	RASSF6	CLEC9A	LAPTM4A	CCDC173
PER1	CDCA3	EMCN	AREG	MTRNR2L1	KLF5
MIDN	ABI3	NKX2-3	MVP	JUND	RPSAP52
ATG16L2	RAD54L	STX3	PHLDB1	TP53INP1	ZFPM2
SERTAD2	SDHD	AC026369.3	GIMAP7	RNF144B	MECOM
MEF2D	TMEM97	CAVIN1	SYT1	YWHAZ	IFI27L2
RILPL2	PARPBP	SPP1	IFI35	FTL	AVP
FAM117A	KIF23	FBLN5	LRRC32	ELF1	HIST1H2BF
OSER1	FBXO43	DLGAP2	CEACAM1	ANKRD28	ID3
TAPBP	IDH1	SELENOP	AC009041.2	DUSP1	SENCR
GSTM2	MKI67	MFAP4	ALOX15B	YTHDC1	HLF
GAB2	CTSC	LOXL1-AS1	ID3	PELI1	FXYD6
FCMR	CENPW	SKAP1	EPPK1	HIF1A	MFAP4
JUND	SMC2	EHD2	RPA1	RNU2-38P	UCHL1
VPS37B	FEN1	CNMD	CMPK2	FTLP3	B3GNT5
SDE2	UNG	AC009041.2	DENND2D	RBM39	IQCA1
AVP	SKA1	CRHBP	CFI	PABPC1P3	MYL9
CCNL1	NEK6	XXYLT1-AS2	MX1	TSPYL1	GADD45A
SRGN	FABP5P7	ROBO4	AVP	RP3-323K23.3	HLA-DQA1
FOXO1	SKA3	MLLT3	PLPBP	OSER1	RNF208
GBP4	TADA1	BEX5	XPC	RP11-386I14.4	CAVIN2
SEMA4C	ICMT	MYCT1	CDCA7L	RPS3AP26	ZFP36L2
MBOAT7	PGAM1	MEG3	FAM89A	CD74	SHISA2
AMPD2	MRPL17	HMGA2	FAM198B	PTPRC	FOXO1
IGF2BP2-AS1	DOLK	GATA3	HLX	NFIB	NR4A1
IGF2BP2	FCER1A	EVA1C	JAML	HLA-DRB5	PFKFB4
LINC01578	TK1	MFAP2	HLF	HIF1AP1	EHD2
TNFAIP3	ASF1B	AREG	HLA-DOA	MECOM	SPINT1
ARHGAP4	PTTG1	CCDC42	RIC8B	NKTR	NRSN2-AS1
SEC14L1	GMNN	LSR	FAM107B	RP11-144L1.8	MYO1C
CNST	RRM2	ALOX15B	SLC2A3	FOSB	MMRN1
CEMIP2	OIP5	PDE10A		CSNK1D	OXT
ARHGEF2	PRDX3	MSRB3		MYH9	EPPK1
USP22	SGO1	TEK		FXYD5	MVP
ID2	PPIF	FGD5		RNVU1-15	AC136475.5
NAMPT	CDK1	SOCS2		HSP90AA2P	APOL1
ANKRD28	GSKIP	MYL9		ZFP36L2	HSDL2
GNA15	NCAPG	ACE		RNU5F-1	SELENOP
FOXO3	TESC	ADGRG6		AC007319.1	C4orf32
FGFR1	DSCC1	ELN		RPS26P3	PROCR
SMOX	BRI3BP	ANK3		PHTF1	ID1
MAFF	CALM2	LAG3		SNORD3A	H2AFY2
SH3RF1	UBE2T	DPEP1		FOSL2	STAB1
SNX9	NOP16	DLK1		NFIA	AC020907.3
SMIM3	ERG28	HSD17B14		EIF1P3	RABGAP1
STX16	TMEM33	FKBP9		ETF1	PCBD1
FOSL2	POLR3K	TMEM140		SBDS	SERPINI1
FTH1	HACD3	CPT1C		DNAJB1	FXYD2
ZNF394	NASP	FAM198B		DDX6	LINC01122
TSC2	E2F8	CALN1		NFKBIA	LIX1L
H1-10	MYCN	GATA2-AS1		EIF5	BTD
TAPT1	DDIAS	SRGAP1		RGPD5	PELI1
R3HDM4	GEMIN6	PHLDB1		FTH1P2	SLC9A3R2
PIK3IP1	UBE2C	SYT1		RANBP2	AC120049.1
PBXIP1	EEF1E1	PDE1C		WDR45B	EVA1C
HIF1A	MRPL27	CLIC2		RNU12	PCDH9
KBTBD8	MRFAP1L1	COL9A2		FTH1P23	IGSF8
VSIR	MGST1	ARRDC2		RNVU1-19	JAML
RIMKLB	FABP5	UCHL1		RP11-325P15.1	FKBP9
ARHGEF17	YEATS4	KCNJ2-AS1		SKI	KIF23
MIR22HG	PCLAF	BEX1		SNX9	SOCS2-AS1
LAPTM4A	ERCC6L	TUBA4A		U2	SLC2A3
LAG3	NAA20	AJ009632.2		RP11-43D4.2	PARP10
MYADM	KIF18B	AC103702.1		AC097523.3	CLEC9A
SETD7	RAD51AP1	ID3		HLA-E	AL513542.1
MTMR10	FANCL	CMTM8		GABPB1	CHTF8
GSAP	ASF1A	PROCR		HSP90AB1	LINC01515
MEX3C	DHCR7	RBPMS		CXCR4	GNPDA1
CREBRF	C1GALT1C1	MDK		RP11-264I13.2	HLA-DQB2
UBALD2	CHEK1	IL12RB2		HLA-DRB1	NYNRIN
DDIT4	CCNB1	HLA-E		RP11-676M6.1	LSR
EEF2	MDH1	THRB			RNY4P10
ADAM8	RAD51C	SUCLG2			COLQ
RIPK2	CSE1L	HOPX
MKNK2	SUV39H2	TRPC2
IRAK3	NUF2	ZFP36L2
PRKCH	METTL18	FLT1
GRAMD1A	GNL3	CFH
FAM124B	CTTNBP2	ANXA3
RELB	ODC1	CEACAM4
TGOLN2	MYCBP	SOCS2-AS1
MLXIP	MRPL3	JAML
NFKB1	PRR11	ALDH1A1
SIK3	RIOK2	RRAS
UBE2H	MTCH2	FMOD
PHF12	BRIX1	STC1
YPEL5	TEX30	HOXB3
CRTC2	RMI2	CCDC173
PPP1R16B	KIF15	FLT4
MXD1	PDHB	FAM3C
JUP	TP53RK	TRIM8
KMT2E-AS1	UBE2V2	CFI
ZC3HAV1	C9orf40	HIST2H2AA3
TP53INP1	FADS2	ABCB1
UBE2J1	E2F7	ABCA13
BSDC1	BUB1B	LINC00982
BAZ2A	MRPL18	LINC02160
MAP3K11	IMP3	GADD45A
LENG8	NIP7	TMEM163
PHF1	MLH1	KLF5
RIOK3	BAG2	PIK3CG
GRK2	RAN	KRT18
PPARD	TRIM32	NKAIN2
MAN1A1	SQLE	COL5A1
DDIT3	PRIM1	COL6A2
NFKBIZ	GTSE1	CTNNA1
RNVU1-30	HNRNPF	SLC30A3
GTPBP1	NIFK	MMP28
ZC3H12A	MRPL19	AC098679.1
FURIN	ZWINT	INPP4B
LRCH1	TMEM177	APP
ZFP36L2	ISCA2	GGTA1P
COL6A2	RRM1	NKIRAS1
SOX4	SNRPD1	NR4A1
ENGASE	OAT	SLC2A3
PIM3	HJURP	ME1
MEGF6	ATAD5	HIST2H2AA4
NOP53	RBM4B	STAB1
CD55	FAM111B	AMOTL2
GABARAPL1	DTL	MEF2C
NECAP1	TIMM21	B3GNT5
NFKBIA	SKA2	MCF2L
ZFAND5	E2F6	AC008105.3
LTBP3	TIMM8A	HIST2H2BE
AKAP17A	CENPU	CAVIN2
PGGHG	COCH	KLHL3
RNF10	TROAP	RASSF8-AS1
RANBP2	S100A11	AFAP1L2
NDUFV2	MCM7	HLA-DQB1
RAB21	NDUFAB1	COL9A3
BCL3	BUB3	RNU2-63P
NFKB2	ABHD10	EPHX2
ABCB1	JPT1	TMEM136
MEIS1	ANLN	ACOX2
SNORD3A	KNL1	CEACAM1
RBBP6	ABRACL	TRIM22
RBM39	TIMM8B	ARHGAP29
H2AC19	TOP2A	RABGAP1
RNVU1-4	TRIM59	SLC1A6
BTG2	TIPIN	HIST1H2BF
GADD45A	PBK	RNU1-120P
HDAC5	PHAX	FGFR1
RNF103	ACOT7	AC007952.4
RASSF1	CLSPN	COL1A1
SELL	PPIL1	CRIM1
YPEL4	UCHL5	HIST1H2AE
FTH1P8	MZT1	HLA-DMB
CYLD	SPC25	MANSC1
TSC22D2	PRR14L	BTG2
IER2	FAM72D	PRDM16
ARGLU1	TIGAR	STYK1
SLC25A28	PAICS	GABBR1
CYTH1	LYRM2	HLA-DQA1
PDZD2	TRAIP	C10orf35
KLF2	NUSAP1	LRRC32
ZFP36	RFC3	SULT1C4
THEMIS2	MTFR2	MYO1C
SIAH2	BUB1	KBTBD8
CHMP1B	QTRT2	SORBS3
CYTIP	MRPL50	TNFSF10
H2BC21	PIGW	ID1
NFIA	PUS3	LOX
VAMP2	MIS12	ADCY4
TFPI	MIS18A	PCBD1
MTRF1L	HELLPAR	DSG2
CRIM1	RARS1	HLA-DOA
HELB	HMGCR	MAFF
CEACAM4	SNRNP25	SELENOM
JARID2	DHFRP1	EGLN3
RPSAP52	SLC25A19	FOSL2
PDE4D	POLE2	LGR5
TACC1	ORC6	EPB41L3
PARP10	MTERF1	FZD1
KLF7	MRTO4	PRKCH
LEMD3	NME1	IFI27L2
ALKBH5	HPRT1
JUN	CENPO
SAMD4B	HSPA8
SUN2	SDHAF3
PKD1P6	PDP2
FAM53C	GTF3C6
OTUD1	TTK
CSNK1D	CPSF2
TCF4	VRK1
ZBTB10	SASS6
PRAM1	CDC20
MLLT3	BYSL
BAG3	MRPS14
LMO2	CHCHD1
TMEM140	SNRPF
LRP5L	SMIM15
RUNX1	MRPS36
SAT1	NDC80
KLHL24	SLC16A1
RNVU1-27	FANCD2
JAK3	MRPL15
DENND5A	DUT
YBX3	DSN1
FTH1P2	HASPIN
RNU5F-1	MKKS
CRELD1	CCNB2
KLF10	TMEM60
HNRNPA0	BARD1
SEMA6A	LRR1
RNF40	CENPK
H2BC8	CKS1B
PAN3	SRP9
SMARCA2	PRIM2
FBLN5	DCUN1D5
AFF3	GCLM
RNU2-63P	TCF19
CHPF2	THOC3
MSL2	SGO2
CBX4	MLEC
PNRC1	CCNA2
FMNL1	RPP40
MYO15B	TM7SF2
JMY	RAD1
PLA2G6	SELENOF
CNKSR1	COA4
NFATC1	FBXO22
CALCOCO2	FH
MBNL1	IGFBP4
ZNF331	CASP8AP2
FKBP8	RBBP8

## Sheet: ST2_LTHSC_cNMF
NMF1-Quiescence	NMF1-Quiescence-Weight	NMF2-Inflammation	NMF2-Inflammation-Weight	NMF3	NMF3-Weight	NMF4	NMF4-Weight	NMF5	NMF5-Weight	NMF6	NMF6-Weight	NMF7	NMF7-Weight
AREG	0.00243255	HSPA5	0.00167741	XXYLT1-AS2	-2.79553e-05	PCF11	0.00123848	RPL6	0.0021434	MBNL1	0.00146231	MT-ND2	0.00153118
FTH1	0.00242975	FDFT1	0.00142734	PPIH	-3.27276e-05	TRA2B	0.00112078	RPS8	0.00200399	DUSP1	0.00124898	VIM	0.00138708
SRGN	0.00240182	AC116366.1	0.00137552	TYROBP	-3.44355e-05	SF3B1	0.00104766	RPL37	0.00200226	XIST	0.00117491	MT-ND4	0.00138517
HLA-E	0.00185873	XBP1	0.00136867	DMAC1	-3.50313e-05	FOS	0.000995253	RPS6	0.00199303	CD74	0.00117061	MT-ND5	0.00135774
MAP3K8	0.00172539	ATF3	0.00135064	ARL16	-3.69212e-05	ARID4A	0.000989853	RPS7	0.00194829	SOCS2	0.00114094	MYADM	0.00129714
FOSL2	0.00171151	AC103591.3	0.00133636	BOLA2B	-3.74685e-05	KLHL24	0.000977742	MT-CO1	0.0018592	FOSB	0.00113141	PPP1CB	0.00125191
ZFP36L2	0.00165545	CALR	0.0013092	C11orf71	-4.61098e-05	ATF6	0.000936482	RPL37A	0.00184961	GLIPR1	0.00112964	MT-CYB	0.00122934
GADD45A	0.0015524	CXCL8	0.00127121	ATF5	-4.68265e-05	ZNF654	0.000902271	RPLP1	0.00179116	SRSF5	0.00112613	MT-ND4L	0.00121937
GRASP	0.00153914	SQSTM1	0.001242	LRP2BP	-4.88914e-05	NIPBL	0.000900652	RPS21	0.00177748	SELL	0.00110989	MT-ND1	0.00117866
AVP	0.00153892	PMAIP1	0.00123699	COA6	-4.95374e-05	NRIP1	0.000895765	RPL5	0.00175907	FOS	0.00110553	LRRFIP1	0.00113068
PELI1	0.00150719	CHD1	0.00118153	DNAJC11	-5.42651e-05	EGR1	0.000857277	RPS20	0.00172151	EIF4A2	0.00108372	SKI	0.00113034
RPS26	0.00148214	HLA-C	0.0011701	IFI27L2	-5.6341e-05	JMJD1C	0.000853279	RPS29	0.00170405	NRIP1	0.0010826	LMNA	0.00110668
CCNH	0.00144536	WHAMM	0.00115904	JTB	-5.63697e-05	CELF2	0.000844265	RPS28	0.00168819	ZFP36L2	0.00107727	MT-ATP6	0.00109916
KLF3	0.0014308	LCP1	0.00115213	MRI1	-5.84391e-05	CCNL1	0.000837285	RPS13	0.00167624	ZKSCAN1	0.00105865	SKIL	0.00109026
RILPL2	0.00141503	NFKB1	0.00114475	AC011445.2	-5.84591e-05	JUN	0.000827519	RPS19	0.00167315	JUND	0.00105546	PIM3	0.00106968
NEDD4L	0.0013754	REL	0.00112026	CPPED1	-5.93126e-05	DUSP1	0.00082639	RPS2	0.00164527	DDX17	0.00105127	MT-CO2	0.00106527
EZR	0.00136549	RB1CC1	0.00111609	TIMP1	-5.97314e-05	CREBRF	0.000810518	RPS3A	0.00163312	HLA-DRA	0.00104948	IDS	0.00106468
ZNF331	0.00134944	LDLR	0.00111426	C12orf45	-6.19946e-05	WAC	0.000780884	RPL7	0.00162677	NR4A1	0.00104068	MT-ND3	0.001004
RBM39	0.00132201	HLA-A	0.00109869	SMIM30	-6.30241e-05	RBBP6	0.000776638	RPL10A	0.0016241	HSPB1	0.00102975	RGCC	0.000993047
MALAT1	0.0012819	PTX3	0.00109397	HIST1H4E	-6.38642e-05	SRRM1	0.000776209	RPL32	0.00162388	ZFP36	0.00102387	MAFF	0.000964823
SOD2	0.00124302	CD83	0.00109246	RASAL3	-6.62094e-05	CLINT1	0.000775433	EEF1B2	0.00161611	ACTB	0.00101354	CCNY	0.000964396
THEMIS2	0.00116459	IFIH1	0.00108276	CCDC175	-6.79071e-05	CLK1	0.000774694	MT-CO3	0.00160249	B2M	0.00100452	FKBP5	0.000917817
SYAP1	0.00116266	RAB8B	0.00108051	MT2A	-6.82362e-05	KDM5A	0.000772985	RPL31	0.00159044	NPR3	0.000989776	MAFG	0.000913831
WDR45B	0.0011449	IRF1	0.0010804	MRPL2	-7.1868e-05	PNRC1	0.000761037	RPS5	0.00157774	HSP90AB1	0.000984997	SQSTM1	0.000893986
PER1	0.00109975	DUSP8	0.00107046	BCL7C	-7.18826e-05	WHAMM	0.000760519	RPL23	0.00157021	LIMS1	0.000976569	RASGEF1B	0.000889279
H3F3B	0.00108777	MAP1LC3B	0.00106659	ANXA1	-7.24521e-05	PHF3	0.000760242	RPS16	0.0015686	NFKBIA	0.00097378	MIDN	0.000883406
ARRDC2	0.00108447	STARD4	0.00105489	PHPT1	-7.31466e-05	SMARCA2	0.000755398	RPL18A	0.00156443	CFL1	0.000964316	YWHAZ	0.000879936
HMGB1	0.00107825	HSP90B1	0.0010522	IGFBP7	-7.35174e-05	CHD9	0.000753802	RPL22	0.00155916	STK17B	0.000961461	CDKN1A	0.000879671
YPEL5	0.00107648	CDC42	0.00104925	ZNF746	-7.40933e-05	RSRC2	0.000742475	RPLP0	0.00153539	GUCY1A1	0.000945194	IRF2BPL	0.000878592
JUN	0.00107104	WDR74	0.00103264	AC068631.2	-7.41767e-05	ELF1	0.000738806	RPL27A	0.00152067	TPP1	0.000929509	AHNAK	0.000876563
NAMPT	0.00107088	UBC	0.00102072	FBXW9	-7.46743e-05	SETD2	0.000727527	RPS14	0.00151478	HP1BP3	0.000928855	ICAM1	0.000859453
TSC22D3	0.00107061	HLA-B	0.0010175	SELENOP	-7.48757e-05	ARID4B	0.000723741	RPL19	0.00151423	OAZ1	0.000908036	TIPARP	0.00083731
SKI	0.0010699	PSME4	0.00100368	TRPT1	-7.7824e-05	GPBP1	0.000708013	RPS3	0.00151318	MYB	0.000895062	KLF13	0.00082848
VSIR	0.00106769	CCND2	0.00100141	SRD5A3	-7.82825e-05	CUL3	0.000697971	RPS27A	0.00150893	HLA-A	0.000884698	YPEL5	0.000826559
GNA15	0.00103972	WDR26	0.000996404	LNCAROD	-7.86669e-05	AL355075.4	0.000689391	RPL4	0.00149914	JUN	0.000876128	SNX9	0.00081428
H1F0	0.00103934	GBP4	0.000993662	SAMM50	-7.96932e-05	MLLT3	0.000680863	ACTG1	0.00149073	HLA-DRB1	0.000872906	PPP1R16B	0.000793905
HIST2H2BE	0.00103608	UBE2D3	0.000974644	SLC12A5	-8.0659e-05	XRN1	0.000676497	RPL3	0.00147998	TPI1	0.000858918	NFE2L2	0.000790986
RNF125	0.00101985	ETF1	0.000972803	RTL8A	-8.13062e-05	RLF	0.000672256	RPL39	0.00146751	NEAT1	0.000851596	EFHD2	0.000771933
FOSB	0.00101038	EMP3	0.000962549	RRAGB	-8.19376e-05	LBR	0.000663657	RPS18	0.00145388	MALAT1	0.000850493	ZBTB16	0.000756385
NR4A1	0.00100936	ELMSAN1	0.000962541	ALG3	-8.21992e-05	PNN	0.000660894	RPL34	0.00145365	BTG2	0.000850389	HLA-B	0.000754151
SLC35E1	0.00100627	PRPF40A	0.000960194	CHID1	-8.22567e-05	ZNF292	0.000658944	RPS24	0.00144616	APP	0.00084773	VPS37B	0.000751765
STK17B	0.000982738	PTP4A2	0.000956079	CARD16	-8.25228e-05	TXNIP	0.000658805	RPL13A	0.00144215	KLF2	0.000836909	NAMPT	0.000747921
SEC14L1	0.000972258	TAPT1	0.000956066	GUCD1	-8.29168e-05	SFPQ	0.000656873	HNRNPA1	0.00144043	PNISR	0.000836807	FOSL1	0.000739596
MAFF	0.000970114	DCP1A	0.000955296	C15orf61	-8.40135e-05	SON	0.000654424	RPS11	0.00143901	HSPD1	0.000832556	SMCHD1	0.000737672
B3GNT5	0.000939813	SFPQ	0.00094498	TCEANC2	-8.53244e-05	IRAK3	0.000651341	RPL21	0.00142778	TRA2B	0.000831974	SMAP2	0.000731552
RBM38	0.000929351	KLF6	0.000939734	OAF	-8.58022e-05	SCAF11	0.000649296	RPS23	0.00141943	SSBP3	0.000829039	SMAD7	0.000727817
TXNIP	0.000916958	NFKBIZ	0.000935636	A1BG	-8.5908e-05	VCPIP1	0.000648733	RPL29	0.00141707	PRKACB	0.000828147	ZNF3	0.000723285
TNFRSF21	0.000916358	DDX5	0.000934229	COA4	-8.59494e-05	MEIS1	0.000647021	RPL12	0.00138781	CD53	0.000824091	IRAK3	0.000715697
PDE4B	0.000912107	HNRNPC	0.000933575	MRPL4	-8.73436e-05	INPP5D	0.000644499	NPM1	0.0013652	ARGLU1	0.000820989	DDX3Y	0.000714911
SRSF5	0.000911862	AP000547.3	0.000920682	CLEC11A	-8.96686e-05	IER2	0.000643767	MT-CO2	0.00136126	JUNB	0.00082082	MAFK	0.000711812
RNASET2	0.000909933	YTHDC1	0.000906271	REXO2	-9.01162e-05	LEMD3	0.00064141	RPL35	0.0013518	ARHGDIB	0.000818482	FOXO1	0.000691618
EIF1	0.000905612	EIF5A	0.000905186	GAMT	-9.02171e-05	ZBTB10	0.000633193	RPSA	0.00134954	HIST1H2AC	0.000817192	TAGLN2	0.000688707
NEAT1	0.00090208	B2M	0.000895599	NDUFAF2	-9.03233e-05	CNOT6L	0.000632962	RPL27	0.00134846	H3F3B	0.000816302	HLA-DQB1	0.000685917
SORL1	0.000892633	UBE2H	0.000894475	ANAPC13	-9.08892e-05	USP9X	0.000631893	RPL13	0.00134797	PRDX1	0.000815221	HLA-DRB1	0.000680658
HIF1A	0.000884548	CHD2	0.000885488	MPLKIP	-9.12562e-05	SRSF3	0.000626116	RPL10	0.00134336	HNRNPU	0.000815212	MLF1	0.000678755
SOCS2	0.00088073	IDI1	0.000883809	INTS11	-9.19006e-05	SRSF11	0.00062577	RPL15	0.00134248	FAM198B	0.000814595	FURIN	0.000678456
ZFP36	0.000879854	ATP2A2	0.000882495	NDUFA3	-9.23322e-05	NFAT5	0.000625161	GAPDH	0.00133384	PTMA	0.000805316	RAPGEF2	0.000678237
CD55	0.000878748	EIF1	0.000882004	GPN3	-9.37054e-05	ERG	0.000625042	RPL23A	0.00133145	MSRB3	0.000803213	ARL4A	0.000673013
SBDS	0.000876193	MAPKAPK2	0.000875812	PITPNA-AS1	-9.37157e-05	KMT2E	0.000623778	RPL7A	0.00133053	ATP5IF1	0.000798491	BHLHE40	0.000672616
GNA13	0.00087413	CCNL1	0.000873379	MRPS31	-9.37457e-05	SUZ12	0.000622498	RPS15	0.00131843	CD34	0.000796768	KBTBD8	0.000671508
SUMO3	0.000864625	XRN1	0.000870401	KRI1	-9.40266e-05	RPL34	0.000620713	RPL14	0.00130807	HLA-C	0.000794688	NR4A2	0.000662597
YWHAZ	0.000863683	TM9SF3	0.000864973	PLOD3	-9.4115e-05	RSF1	0.000619806	NAP1L1	0.0013072	YWHAB	0.000794528	EMP1	0.000662384
TNFRSF1B	0.00086295	JUND	0.000864274	ATG10	-9.51225e-05	DDX6	0.000619003	CDK6	0.00130319	LAPTM4B	0.000793606	AKAP13	0.000661119
MIDN	0.000853236	PDIA3	0.000863098	ACYP2	-9.52955e-05	EEF1A1	0.000618661	PPIA	0.00127791	TAGLN2	0.000791673	CNOT6L	0.000645024
DDX5	0.000846416	TNIP1	0.000862158	ERMARD	-9.54883e-05	PHIP	0.000618513	RPL36	0.00126537	FTL	0.000790598	TSC22D2	0.000637956
HSP90AA1	0.000844602	DDX21	0.00085129	COQ6	-9.57457e-05	JMY	0.000615024	RPS12	0.0012628	RPL41	0.000790166	ANKRD28	0.000634921
EGR1	0.000842865	GNAI2	0.000850683	HACD1	-9.58769e-05	CASP2	0.000611068	RPS15A	0.00126035	ANKRD28	0.000789985	PRXL2C	0.000630553
PLEKHA2	0.000841615	RDH11	0.00084938	ZNF32	-9.72886e-05	UBE2H	0.00061006	MT-ATP6	0.00124846	DDX3X	0.000788256	CHMP1B	0.000626801
NDC80	0.00084045	UBXN4	0.00084433	ATP5MGL	-9.7713e-05	WDR48	0.000608245	RPS4X	0.00124214	IFITM3	0.000787897	ANKRD11	0.000617501
PPP1CB	0.000834912	BAZ2A	0.000836658	SGF29	-9.89419e-05	TTF1	0.000607825	RPL35A	0.00123762	ATRX	0.000782232	RYBP	0.000614948
PANX2	0.00083189	CLIC4	0.000836281	TMTC4	-9.89494e-05	MIS18BP1	0.000606874	SMIM24	0.00122784	SPN	0.000782025	KBTBD2	0.000610973
NR4A3	0.000830669	MKNK2	0.000835464	DPY30	-9.9191e-05	CHD1	0.000606186	RPL8	0.00121242	TMSB4X	0.000780175	AC020916.1	0.000610832
UBE2F	0.00082997	ARL5B	0.000835411	BEND5	-9.96529e-05	KDM5B	0.000604287	MT-ND3	0.0012102	NCL	0.000780096	RGS1	0.000603531
SAT1	0.000829957	STAT1	0.000833385	EVA1B	-9.97001e-05	DCP1A	0.000601246	RPL28	0.00120903	H3F3A	0.000777773	GRASP	0.000599629
CLEC14A	0.000824248	CD69	0.000830444	PAXIP1-AS1	-9.97902e-05	HECTD1	0.00060112	RPL30	0.00120794	STAT6	0.000774173	CD83	0.000595635
TCF4	0.000823252	H3F3B	0.000827441	PIGX	-0.000100256	PDZD8	0.000599181	EEF1A1	0.00120722	HOXA5	0.000773535	RPS6KA3	0.000592068
DDX24	0.000822705	JUN	0.000824597	SEPHS2	-0.000100933	VPS26A	0.000598605	RPL18	0.00119072	EID1	0.000773195	RILPL2	0.00058672
PIK3R1	0.000816701	KLHL24	0.000824047	VIPAS39	-0.000101017	SEC63	0.000595231	RPS25	0.0011783	PFN1	0.000767802	TMEM38B	0.000586704
HIST1H1C	0.000813032	MEX3C	0.000821432	PAFAH1B3	-0.000101178	PTEN	0.000594522	RACK1	0.00117306	RAC2	0.000764347	REL	0.000579835
CNOT6L	0.000804475	KDM6B	0.000821163	PDE6G	-0.000101558	RANBP2	0.00059359	BTF3	0.00117239	RABGAP1	0.000762923	ZNF667	0.000578604
NFKBIA	0.000801813	WAC	0.000819581	IVD	-0.000103845	RSBN1	0.00059276	RPLP2	0.00115147	KLF10	0.0007572	CBX6	0.000578476
DNAJB6	0.000795071	SF1	0.000812498	DUSP23	-0.0001041	PRRC2C	0.000591846	H3F3A	0.00114709	MAN1A1	0.000755559	CSNK1D	0.000577481
FOSL1	0.000789698	ARID1A	0.000800057	PARP16	-0.00010419	TAPT1	0.000588122	SLC25A6	0.00114668	CAVIN2	0.000750878	MT-ATP8	0.000576808
LAPTM4A	0.000779364	MSMO1	0.000791352	CHCHD5	-0.000104197	NEMF	0.00058767	RPL9	0.00114476	LMO2	0.00075009	LMO2	0.000576712
DGKE	0.000765756	IFI44L	0.000790921	TMX2	-0.000104308	MTRNR2L12	0.000586005	PTMA	0.00111584	PSAP	0.000748708	KDM6B	0.000576357
HLA-DRB1	0.000763392	AC095055.1	0.000790352	C18orf21	-0.000104992	EIF4B	0.00058315	HMGA1	0.00111215	CANX	0.000747274	STK4	0.000574622
ERICH1	0.000762304	RELA	0.000785091	ZBTB8OS	-0.000105293	ANKRD28	0.000582891	TMSB4X	0.00110349	HLA-DPA1	0.00074534	KLF2	0.000570721
PTMA	0.000762225	CYLD	0.00077683	PSMA6	-0.000106409	ZC3HAV1	0.000582815	RPL26	0.00108539	CAPZB	0.000744972	C16orf54	0.000566966
FAM30A	0.000761867	SPTBN1	0.00076604	SPATA48	-0.000106574	MED13	0.000582443	ARHGDIB	0.00106718	FKBP1A	0.00074269	INSIG1	0.000563539
SC5D	0.000759495	PPP1R15A	0.000765057	MRPL18	-0.000106737	ZC3H7A	0.000578494	RPS9	0.00106571	TPM3	0.000741946	ETV3	0.000562359
JUND	0.000753913	FSCN1	0.000763169	ASF1A	-0.000107599	HNRNPD	0.000576053	H2AFY	0.00106002	KLF4	0.000741678	KPNA4	0.000559841
CYTIP	0.000752546	GNAS	0.000762958	CETN2	-0.000107616	C6orf48	0.000575749	RPL41	0.00105976	PNRC1	0.000739451	PLK3	0.000555722
CXCR4	0.000752157	MANF	0.000762721	HELQ	-0.000108183	DNAJB1	0.000575694	RPL38	0.00104883	MEIS1	0.000738394	ARL4C	0.000553548
LAPTM5	0.000747092	SPAG9	0.000761935	PAXX	-0.0001085	MT-ND2	0.000570864	ENO1	0.00103957	CD52	0.000735459	BRD4	0.000553044
ACTB	0.000743663	UBQLN1	0.000760912	NFE2	-0.000108612	NOP58	0.000570165	CD99	0.00101419	SERF2	0.000733484	PTPRE	0.000549319
ELL2	0.000742616	HERPUD1	0.000760559	RMDN1	-0.000108676	SESN1	0.000569576	MT-ATP8	0.000999807	SSBP2	0.00073328	PJA2	0.00054929
IFITM2	0.000731936	MAP7D1	0.000759372	HADH	-0.000108754	KAT6A	0.000569004	APEX1	0.000997272	PIP4K2A	0.000733228	GNA13	0.000547843
SH2B3	0.000731682	USP22	0.000754081	LIAS	-0.000108852	PUM1	0.000567375	ATP5F1E	0.000995218	MLLT3	0.000731907	ATP2B1	0.000547584
NFKBIZ	0.000730373	CCDC47	0.000751683	DCAKD	-0.000109059	MTF2	0.000562552	RPL11	0.00098726	DRAM1	0.000729483	RHOQ	0.000546825
RASSF1	0.000726158	HNRNPD	0.000749801	ADAMTS10	-0.000109137	SMARCA5	0.000561057	ATP5MC2	0.000981847	SOD1	0.000728877	MOB3A	0.000546572
MCL1	0.000725645	HSP90AA1	0.00074805	KIAA1586	-0.000109315	ZNF711	0.000559994	MT-ND4	0.000973636	HLF	0.000728805	BMP6	0.000544236
USP36	0.00072046	DDIT3	0.000747576	MOV10	-0.000109444	UPF2	0.000559814	SLC25A5	0.000968472	PBXIP1	0.000727826	NFKB2	0.000542322
YBX3	0.000717729	HNRNPH3	0.000744871	HSCB	-0.000109714	RTF1	0.000557516	RPS27	0.00096399	RPN2	0.000727202	RLIM	0.000538978
HLA-DQB1	0.000717378	CLINT1	0.000744295	KLHL7	-0.000109743	RFC1	0.000556854	RPL24	0.000957024	GNG11	0.000723206	RELB	0.000536502
BEX1	0.000714935	UBR5	0.000738138	MCTS1	-0.000110794	VAV3	0.000556259	NREP	0.000950288	ATP2B4	0.000722307	TP53INP1	0.000535697
H1FX	0.000713885	CLCN6	0.000736108	COX17	-0.000110831	RFWD3	0.000554532	TKT	0.000949244	TBC1D4	0.000722005	IDI1	0.000535108
PPP2R5C	0.000710897	KMT2E	0.000736047	LSM6	-0.000110944	MED13L	0.000554532	RPS26	0.000942329	IL12RB2	0.000721072	HLA-DRA	0.00053416
CD99	0.000704674	ATXN2L	0.000735944	REEP4	-0.000111446	USP15	0.000552088	EIF3L	0.000941262	YBX3	0.000716458	CTNNB1	0.00053287
MALT1	0.000702886	RAB1A	0.000735399	MRPL13	-0.00011154	2023-03-07	0.000551528	TPT1	0.000932477	LCP1	0.000713193	SMARCA2	0.000532288
SAMSN1	0.000702451	ZNFX1	0.000734963	IFT52	-0.00011218	TRA2A	0.000550927	SERPINB1	0.000928253	LENG8	0.000712178	GNAI3	0.000527379
SYTL3	0.000701581	PPTC7	0.000734407	TTL	-0.000112397	ZFR	0.000547789	PABPC1	0.00091149	IDS	0.000711469	ELMSAN1	0.000526606
WSB1	0.000698346	PPP1R18	0.000733418	C22orf39	-0.000112517	DHX29	0.000543962	YBX1	0.000906495	GADD45A	0.000711186	LATS2	0.000519517
DDX3Y	0.000696974	KDM6A	0.000725661	SMIM4	-0.000112606	TACC1	0.000542609	MT-CYB	0.000903773	MAP7	0.000711147	HLA-DPA1	0.000518059
TSC22D1	0.000692481	TAP1	0.000723747	SARNP	-0.000112862	RIOK3	0.000541543	LAPTM4B	0.000900687	DOCK8	0.000709639	BAG5	0.000517824
ALDH1A1	0.000686644	MED13	0.000722317	AC002464.1	-0.000113046	PTP4A2	0.000536877	UBA52	0.000897616	CCND3	0.000704952	TRIM8	0.000514856
FRMD8	0.000686445	IL6ST	0.000720741	CTSF	-0.000113174	DDX42	0.000532416	TRBC2	0.000895738	NUFIP2	0.000702459	TACC1	0.000513796
PABPC1	0.000676422	USP14	0.000719225	CCDC92	-0.000113352	TP53INP1	0.000530118	COX6C	0.000893646	LDLR	0.000701959	MAP2K1	0.000512597
SPINK2	0.000676068	RPS13	0.000716077	IFNAR1	-0.00011344	MALAT1	0.00052557	NACA	0.000871343	MEF2C	0.000699765	MECOM	0.000510833
GABARAPL1	0.000675445	H1FX	0.00071535	KRT8	-0.000114271	ARID1B	0.00052486	LDHA	0.000870416	PPIA	0.000698942	ARID3A	0.000508908
AC007952.4	0.000671716	USP9X	0.000713768	ARMH1	-0.000114402	KRAS	0.000523861	CFL1	0.000867073	GATA2	0.000698118	ITSN2	0.000508067
CCNT1	0.000671048	ZNF654	0.000712604	MED30	-0.000114618	RIMKLB	0.000523413	PFN1	0.000866408	TMEM123	0.000696251	ATXN7L3B	0.000506607
F11R	0.000666484	STX3	0.000711874	PSMD10	-0.00011462	AFTPH	0.000522641	EIF3H	0.00086551	FLI1	0.00069509	CRIP2	0.000503465
CCNL1	0.000665501	CLEC2B	0.000711609	PYM1	-0.000114729	BNIP2	0.000522088	HMGN2	0.000849808	LARS	0.000694699	SWAP70	0.00050162
DDX17	0.000663345	STAG2	0.000711051	IGF2BP1	-0.000114972	NUP50	0.000521823	RGS1	0.000844374	SAFB2	0.0006884	NORAD	0.000499785
MORF4L1	0.000663034	IFIT2	0.000709008	TRAPPC2L	-0.000115157	MTPN	0.000521634	CD34	0.000842813	HSPA8	0.000687938	LONRF1	0.000498475
ID2	0.000660243	TANK	0.000708111	SLC43A1	-0.000115157	SENP6	0.000520193	MT-ND4L	0.000831988	IGF2BP2	0.000686975	DLK1	0.000496217
TUBB4B	0.000656886	MAP2K3	0.000705785	LZIC	-0.000115306	GCC2	0.000518651	EEF2	0.000827475	STMN1	0.000686123	ALDH1A1	0.000494293
CLK1	0.00065621	NFAT5	0.000704999	KRT10	-0.000115685	SECISBP2L	0.000516438	ARL4C	0.000827094	RBPMS	0.00068559	VSIR	0.000492022
SH3BGRL3	0.00065525	PLEK	0.000703168	DPF2	-0.000115705	Z93241.1	0.000516411	MT-ND1	0.000823632	HMGN2	0.000685461	MAP3K3	0.000491537
JOSD1	0.000654039	FOSB	0.000699107	BID	-0.00011576	YY1	0.000514303	STMN1	0.000812662	RPS4X	0.000683359	SQLE	0.000490306
CIRBP	0.000653123	RANBP2	0.000697443	NARS2	-0.000115871	UBXN4	0.000513946	GNAS	0.000811352	ZNF609	0.000683006	TOB2	0.000489885
ETS1	0.000652285	FNTA	0.000696392	OXT	-0.000116193	IGF1R	0.00051081	DUSP10	0.000805034	PPP3CA	0.000678355	FAM169A	0.0004891
HLA-DQA1	0.000650973	YY1AP1	0.00069509	IDE	-0.000116419	DACH1	0.00051046	RBMX	0.000804673	TMED9	0.000677894	CDC42SE2	0.000487839
BCL7A	0.000650718	SRSF11	0.000694392	NDUFV2-AS1	-0.000116439	YTHDC1	0.000509919	TPM4	0.000798935	ADAM28	0.000676818	DSTN	0.000485907
SNX9	0.000650243	IER2	0.000694257	PPP1R3E	-0.000116489	GOLGB1	0.000509852	ATP5MC3	0.000798737	SET	0.000676431	TES	0.000484747
RNF144B	0.000644935	PGK1	0.000692639	UAP1L1	-0.000116853	EWSR1	0.000508988	SNRPE	0.000790846	BCAT1	0.000676119	TUBA1A	0.000481655
SFXN1	0.000644349	RANBP9	0.000691935	ALG5	-0.000116917	RC3H1	0.000508314	UQCRH	0.000783318	PEBP1	0.000675835	LMTK2	0.000480565
FOXO1	0.000644154	JMJD1C	0.000691011	STRADB	-0.000117052	DEK	0.000508125	EIF3E	0.000783015	AIF1	0.000674222	RPS4Y1	0.000477943
ARHGDIA	0.000641778	ARF1	0.000686743	LAP3	-0.000117352	BPTF	0.000507451	2023-09-06	0.000774025	ADGRG6	0.000673495	TP53BP2	0.000472601
BZW1	0.000639959	RPL9	0.000685217	BCL2L2	-0.000117407	MT-ND4L	0.000506528	PHB2	0.000770326	HIST2H2BE	0.000669566	BCOR	0.000470183
CEBPB	0.00063993	RNF145	0.000681644	PXMP2	-0.000117409	FOXP1	0.000506462	CHCHD2	0.000769545	CACYBP	0.000669284	IRF1	0.000469352
EIF5	0.000638642	PIM3	0.000681637	TXNDC17	-0.000117824	UBXN7	0.000506462	SPINK2	0.000767841	PYCR2	0.000668824	ARF6	0.000467306
DDX27	0.000638233	RSL24D1	0.000678989	HAUS1	-0.000118402	EEF2	0.000505813	ATP5F1B	0.000757414	HIST1H2BG	0.000667492	PNP	0.000466046
CSRNP1	0.000637085	SGTB	0.000675474	TYMS	-0.000118834	PBX1	0.000504614	PPP1CC	0.000751562	NFKBIZ	0.000665694	PRNP	0.000464368
DNMBP	0.000633956	CACUL1	0.000673177	MED12L	-0.000119388	RBM25	0.00050363	MT-ND5	0.000748159	CD164	0.000664538	FAM3C	0.000460394
INPP5D	0.000633863	TOP1	0.000672182	ANKMY2	-0.000119929	PRPF40A	0.000503339	ITM2A	0.000732035	HNRNPA0	0.000663435	RFX2	0.000460018
DUSP1	0.000633729	MORF4L1	0.000671719	TMEM97	-0.000119997	USP22	0.000502842	AC084033.3	0.00073201	ID1	0.000663153	ZBTB1	0.000458193
ST3GAL1	0.000627488	RICTOR	0.000665608	DPM2	-0.000120056	ZNF326	0.000502055	COX5A	0.000729917	CD44	0.000660942	SF1	0.000455216
FXYD5	0.000627017	BCL3	0.000665449	CD33	-0.000120361	TLK2	0.000501525	GYPC	0.000728133	GTF2I	0.00066089	PLP2	0.000454881
DYNLT1	0.000626492	TAPBP	0.000664066	FXN	-0.000120369	RPS11	0.000501377	COX6B1	0.000727066	HLA-DOA	0.000660464	NFKBIB	0.000454632
VAMP2	0.000621951	DNAJB11	0.000663801	TRAF3IP3	-0.000120585	LEPROT	0.000499296	COX7C	0.000721954	NPM1	0.000659068	GTPBP4	0.000453915
PTPRE	0.000620213	PJA2	0.000662707	RPS27L	-0.000120734	RPS6	0.000498564	UBE2J1	0.000721299	TNRC6B	0.00065748	PMEPA1	0.000453324
HLA-C	0.000620201	RIPK2	0.000662426	TIPIN	-0.000120755	DDX24	0.000498304	IGHM	0.000718342	SERPING1	0.000657294	EIF5	0.000451932
IFI44L	0.000615113	ELF1	0.000662104	KATNB1	-0.000120828	PNISR	0.000498216	SNRPD2	0.000717705	AGPS	0.000655397	PLEC	0.000449998
SELENOK	0.000614879	CSGALNACT2	0.00066136	CORO1B	-0.000121018	KPNA6	0.00049819	SNHG8	0.000714319	CFH	0.000651804	SCN1B	0.000446708
FOS	0.000613667	ARID4B	0.000659242	VTI1B	-0.000121271	FOXO3	0.000497306	CD69	0.000712874	VIM	0.000650429	CMTM6	0.000446259
GYPC	0.0006111	SREBF2	0.00065443	AL355075.4	-0.000121966	NFIA	0.000496855	SERBP1	0.000710511	SOX4	0.000650007	PSAP	0.000445535
SLC7A5	0.000610704	TRA2A	0.000651549	CPNE8	-0.000122075	HNRNPM	0.000496665	EEF1D	0.000710175	SRSF7	0.000647571	ZC3H12A	0.000444123
SRRM2	0.000606873	TRIB1	0.000649014	VILL	-0.00012276	USP47	0.000496473	ITM2C	0.000704456	NDUFB2	0.000647188	MT-CO3	0.00043984
NR3C1	0.000596154	KDM5A	0.000648458	ETFB	-0.000122959	FAF2	0.000496066	IMPDH2	0.00070348	SNX3	0.000646704	TSPAN14	0.000439037
PRKCH	0.000586716	RNF10	0.000648155	MAL	-0.000123363	CTDSPL2	0.00049436	HNRNPDL	0.000700294	HNRNPA2B1	0.00064653	RRBP1	0.000437847
DAZAP2	0.000585241	SKP1	0.000646266	PSMB3	-0.000123915	NSD3	0.00049346	CCNG1	0.000700116	CHMP1B	0.000646327	REXO1	0.000436598
SMOX	0.000575053	DUSP2	0.000646045	C15orf40	-0.000123974	BAZ2A	0.000493198	SNRPF	0.000695449	CDCA7L	0.000644603	SMAD3	0.000436566
EMD	0.000573609	KMT2A	0.000645858	DDX41	-0.000123997	CIR1	0.000492054	FAM30A	0.000692222	ANXA5	0.000641243	SPCS3	0.000436538
PGGHG	0.000572658	CXXC5	0.000645576	MAP3K12	-0.000124011	ZBTB21	0.000491178	EIF3K	0.000691539	FOXO1	0.000639991	XPO6	0.000435541
FCMR	0.000571538	IST1	0.000644246	CXCL3	-0.000124551	JAK1	0.000491019	NDUFS5	0.000688273	2023-09-11	0.000638693	SPRY1	0.00043514
KAT6A	0.000569419	CHD8	0.00064395	POLR2I	-0.000124631	CTDSP2	0.000490667	UQCRB	0.000686174	PRXL2A	0.000636489	BMF	0.000431699
KLF9	0.000569276	ATP6V0A1	0.000643177	EREG	-0.000124687	BAZ2B	0.000489652	SNHG19	0.000686082	EMB	0.000636277	MALAT1	0.000427582
ANP32B	0.000568458	SRSF2	0.000639992	TRAPPC1	-0.000124822	RNF10	0.000488995	ZNF90	0.0006784	PDIA6	0.000635145	MAGT1	0.000425504
DNTTIP2	0.000567766	ABCF1	0.000638259	PRRG3	-0.00012484	AKAP13	0.000484153	TOP2B	0.000677357	STX16	0.000633344	PPDPF	0.000424687
RANBP2	0.000564489	RPL21	0.000638258	MICU1	-0.000124848	CSNK1A1	0.000481781	ANP32B	0.000676838	UCP2	0.000632623	PTGS2	0.000424574
MTMR6	0.000564307	SLK	0.000638134	ZDHHC6	-0.000125283	CXorf38	0.000479325	UQCRQ	0.000670928	CAVIN1	0.000632542	ARL5B	0.000424538
CD74	0.000564302	PPP4R2	0.000635721	TIMMDC1	-0.000125675	CDC27	0.000476783	GSTP1	0.000664423	SUCLG2	0.000632416	ELL2	0.000423802
IGHM	0.000563544	MCL1	0.000633611	TCAIM	-0.00012631	ATF4	0.000476571	ATP5F1A	0.00066264	IFITM2	0.000632026	USP14	0.000422965
RNF38	0.000563216	MAPRE2	0.000632786	BRIX1	-0.000126523	ETF1	0.000475221	NUCB2	0.000661124	TSC22D3	0.000632021	RAB5C	0.000422081
HIST1H2BG	0.000563007	ARID4A	0.000629597	ZNF558	-0.000126805	ZNF451	0.000475148	PAICS	0.000657495	FAM117A	0.000631682	FGD5-AS1	0.000420967
IRS2	0.000562864	PHIP	0.00062878	TM2D2	-0.000126833	CEP350	0.000473221	SNRPD1	0.000655477	SPINT2	0.000630763	SH3BGRL3	0.000419188
EVI2B	0.000562492	CREB5	0.00062769	ZNF738	-0.000126925	FAM76B	0.000472918	ZFAS1	0.000654128	HLA-DMA	0.000630039	UFM1	0.000419105
RCSD1	0.00056227	STK26	0.00062488	NDUFAF4	-0.000126977	MARF1	0.000472066	RAC1	0.000652131	MEST	0.000630021	MAPK7	0.000416034
CTDP1	0.000561734	RPL27A	0.000624553	ANKRD50	-0.000127108	TBC1D15	0.000471221	ATP5MPL	0.000651859	ADD3	0.000629241	YWHAG	0.000413803
TIMP2	0.000561202	SNHG25	0.000624143	MTAP	-0.000127245	IKZF1	0.000471123	RBM3	0.000650752	CTSS	0.000628083	SARAF	0.000412325
OSER1	0.000561054	STRAP	0.000622902	ATG5	-0.000127494	NCOA7	0.000470307	NONO	0.00065069	HIST1H2AE	0.000627124	DAZAP2	0.000412182
MSN	0.000559734	IFFO2	0.000622002	EIF3J-DT	-0.000127645	TARDBP	0.000469777	FBL	0.000649651	IPO11	0.000626839	SAT1	0.000411116
SYNJ2	0.000559273	ARPC5L	0.000621826	GGCT	-0.000127734	HIPK1	0.000468995	SRP72	0.000645887	IER2	0.000626143	GFOD1	0.00041028
PHF20	0.00055899	CLIC1	0.000621497	PRKAB1	-0.000128002	STK4	0.000468794	RSL1D1	0.000643694	TRMT112	0.000625755	CHRAC1	0.000410026
AC020916.1	0.000555083	GPBP1	0.000621378	HAUS6	-0.0001281	HIF1A	0.000468135	CCNI	0.000639497	TSPAN2	0.000625405	STAT3	0.000409966
HLA-DQA2	0.000555009	RPS26	0.000620088	PIN4	-0.000128223	MBTD1	0.000466985	ATP5PB	0.00063448	PARP1	0.000624971	DYNC1H1	0.000407901
RASSF6	0.000554971	ZC3H12A	0.000618709	RPA2	-0.000128293	SESN3	0.000465691	AIF1	0.000634299	2023-09-02	0.000623521	MACC1	0.000407259
CD52	0.000554579	TPM4	0.000618512	DMAC2	-0.000128406	KLF7	0.000465552	SELL	0.000633386	AMD1	0.000622338	ST3GAL1	0.000405783
MYH9	0.00055298	RBMX	0.000616302	NME3	-0.000128537	WNK1	0.000464889	NDUFA4	0.000632568	HLA-DQA2	0.000620574	RAP1B	0.000404694
DCTN4	0.000551893	TMSB4X	0.000616129	CDK5RAP1	-0.00012921	ZNF91	0.000463741	SLC25A3	0.000628678	TAF3	0.000618743	CD2AP	0.000403999
LINC00891	0.000550308	KHDRBS1	0.000613837	CDKAL1	-0.000129549	KIT	0.000463599	SFXN1	0.000625905	GANAB	0.000618421	CNKSR3	0.000402713
LENG8	0.000549584	OTUD4	0.000612663	WDSUB1	-0.000129702	RPL11	0.000462683	RAN	0.000624288	TCEAL4	0.000617093	NFKB1	0.000401913
PIK3CG	0.000546499	PPIG	0.000612532	CNIH4	-0.000129932	HNRNPH1	0.00046202	RNF130	0.000616895	XAF1	0.000612233	BCLAF1	0.000401633
KDM4B	0.000545691	MEF2D	0.000610783	PLA2G12A	-0.000130113	CSDE1	0.000460901	HSPA8	0.000613596	INPP4B	0.000612039	EP300	0.000400919
NR1H2	0.000542508	HNRNPA2B1	0.000609243	TMEM164	-0.000130153	FNBP4	0.000460736	HMGB1	0.000613345	CNTRL	0.000611946	IER5	0.000400503
TUBA4A	0.000538833	KLF10	0.000608198	MFSD11	-0.000130154	RAB21	0.000460054	SCARNA9	0.000612853	FKBP4	0.000609454	MEG3	0.000400347
C16orf72	0.000538014	RAP1B	0.0006075	NIFK-AS1	-0.000130174	FGFR1OP2	0.000459443	CPPED1	0.000612538	PPP1R15A	0.000609156	KSR1	0.000400329
SPTBN1	0.000537928	INSIG1	0.000606034	SDF2L1	-0.0001309	SMAD5	0.000458902	TMA7	0.000612161	IFI16	0.000608415	TCF4	0.000399604
SLBP	0.000536756	ATP2C1	0.000603671	QDPR	-0.000131051	RICTOR	0.000457992	PPA1	0.000610261	KLHL6	0.000603774	MTURN	0.000399
ATP2B1-AS1	0.000536636	ZFAS1	0.000602606	AURKAIP1	-0.000131125	PIAS1	0.000457988	ATP5MG	0.000609405	DUSP2	0.00060342	ARHGEF40	0.000397226
MOAP1	0.000536015	LONRF1	0.00060196	RARS2	-0.000131231	PAN3	0.00045751	NDUFA1	0.000608269	TUBA1B	0.000603361	ATN1	0.000396822
NFIL3	0.000535311	NUFIP2	0.000601894	SORD	-0.000131309	PPIG	0.00045695	NCL	0.000606698	PCDH9	0.00060299	CRY1	0.000396716
GAB2	0.000534288	TRAF4	0.000601126	BABAM2	-0.000131324	XPO7	0.000456611	TYMS	0.000605358	FGFR1OP2	0.000602909	NPIPA5	0.00039656
PNRC1	0.000528767	CYCS	0.000600511	KLRG1	-0.000131348	C12orf65	0.00045613	EIF4B	0.000604826	GLS	0.000602293	ID2	0.000394995
ELF1	0.000528551	SERTAD2	0.000598917	POLR2H	-0.000131414	PPP2R5E	0.000455643	CREB3L2	0.000601308	CAST	0.000602273	PRDM2	0.000394808
CD82	0.000527563	ADGRE2	0.000597092	DEPTOR	-0.000131504	AHCTF1	0.00045506	CCT2	0.000600749	TM7SF3	0.000601569	PANK3	0.00039427
CAVIN2	0.000526549	AFF4	0.000595317	LSM1	-0.000131572	SERINC1	0.000454957	COX4I1	0.000599344	BPTF	0.000601478	TMBIM6	0.000394104
ERGIC1	0.000526029	RAD21	0.000594832	TMEM42	-0.000131585	SF1	0.000454776	PARK7	0.000598739	WBP2	0.000600672	IFFO2	0.000393665
UBC	0.000523278	FOS	0.000594248	RXYLT1	-0.000131609	HEXIM1	0.000454644	CSDE1	0.000596037	AC007952.4	0.000600523	FOXN2	0.000393311
JUNB	0.000522282	ISCU	0.000591913	TP53TG1	-0.000131648	KDM2A	0.000453333	SUMO2	0.000593957	TALDO1	0.000599456	MARCKS	0.000393026
CDKN1A	0.000520125	RLF	0.0005904	NSMCE1	-0.000131814	CELF1	0.000453155	IGFBP7	0.000592305	CRHBP	0.000598726	ZNF395	0.000392888
FAM3C	0.000519055	TBL1XR1	0.000589821	YIPF2	-0.000131859	HERC1	0.000452552	CCT8	0.000589506	AHNAK	0.000597964	C16orf72	0.000390438
GNA12	0.000518985	HBS1L	0.000589574	LINC00623	-0.000132029	CCAR1	0.0004522	VAMP8	0.000589086	ZMIZ1	0.000597669	SLC1A5	0.00038922
PRKCB	0.000516392	NFKBIB	0.000589527	TMEM109	-0.0001321	HOXB3	0.000452051	ARPC3	0.00058904	YWHAE	0.000597503	NBL1	0.000388501
EIF1AX	0.000515471	RPS4X	0.000584828	WDR49	-0.000132153	PABPC1	0.000451892	RTN3	0.00058714	GAPT	0.000596966	RNF11	0.000386507
PCBP2	0.000515111	SRSF10	0.000583985	DDX51	-0.00013239	SRSF10	0.000450467	STAT5A	0.000586378	PPP1R15B	0.000596206	MNT	0.000384423
AMPD2	0.00051291	ATP6V1A	0.000582352	NIP7	-0.000132439	PPP4R3A	0.000449613	UBB	0.000585398	ZNF638	0.000596097	YBX3	0.000384115
WDR74	0.000512094	SNHG8	0.000581518	MRPL52	-0.000132549	DYRK1A	0.000449433	RHOG	0.000585008	HMGN1	0.000595077	SCAF8	0.00038405
BCL6B	0.000511182	ABI1	0.000580816	EIF2S1	-0.000132724	PPTC7	0.000448496	TNFAIP3	0.000584744	MSI2	0.000593386	WBP11	0.0003832
WTAP	0.00050984	KMT2C	0.000580528	MCRS1	-0.000132983	EIF5	0.00044711	ITGA9	0.000584056	PAK2	0.000592948	NFKBIE	0.00038304
HHEX	0.000509461	LINC01215	0.000580266	MITD1	-0.000133041	FXR1	0.000446709	CCT4	0.000582507	NASP	0.000592218	MTCH1	0.000382682
TRBC2	0.00050888	PTBP2	0.000579421	ABRAXAS2	-0.00013327	2023-03-06	0.000446558	ATP5PF	0.000581012	NDUFAF3	0.00059212	ZNF706	0.000382436
HLA-DRB5	0.000508538	PRRC2C	0.000578786	ECI2	-0.000133449	RAB14	0.000446291	PIK3R1	0.000580962	SHANK3	0.000591912	CHMP4B	0.000380676
ISG20	0.000507709	PFDN2	0.000577112	STYXL1	-0.000133529	CAB39	0.000445453	KIF5B	0.000577142	KDM5B	0.000590807	SDCBP	0.000380495
IER2	0.000507557	PCF11	0.000576847	TRMT10B	-0.000134079	LRCH1	0.000444475	SARAF	0.000575342	C4orf3	0.000590777	ZCCHC3	0.000380412
SF1	0.000507134	MTMR6	0.000576706	NSMCE4A	-0.000134232	RAPGEF2	0.000443813	SINHCAF	0.000574985	HLA-E	0.000589548	PBXIP1	0.000380356
KLF2	0.000506359	ROCK1	0.000576482	CRYGD	-0.000134235	TPP2	0.00044345	TAOK3	0.00057439	KDELR1	0.00058897	DYRK1A	0.000379954
TRIM8	0.00050599	C16orf72	0.000576299	SSNA1	-0.000134272	PPP4R3B	0.000442193	OLA1	0.000574159	EIF5	0.000588731	IRS2	0.00037913
BTG2	0.000503858	MYNN	0.000571278	TMEM126B	-0.000134818	MECOM	0.000441812	ARHGAP9	0.000572635	PTPRC	0.000588431	HIVEP1	0.000378774
LRRFIP1	0.000502918	YY1	0.0005702	CRELD1	-0.000134918	DDX5	0.000441157	PCBP2	0.000572492	ICA1	0.000588306	FNIP2	0.000378108
MAL	0.000501997	FBRS	0.0005701	DNASE1L1	-0.000135067	RB1CC1	0.000441073	PFDN5	0.00057242	PNRC2	0.000587553	SRSF5	0.00037802
BTG1	0.000498397	RBBP6	0.000569732	HARS	-0.000135147	DCAF5	0.000440961	KLF6	0.000569979	CST3	0.000585107	PHF1	0.000376746
SRSF7	0.00049773	TFG	0.000569626	ATP5MPL	-0.000135382	ARGLU1	0.000440298	UCP2	0.000568583	PRPF38B	0.000584525	RAB11FIP1	0.000375095
IRAK3	0.000497276	RYBP	0.000569496	KIN	-0.000135895	CEP85L	0.000440039	BZW2	0.000568419	NR4A2	0.000583736	ELK3	0.00037386
HNRNPA0	0.000496922	SCYL2	0.000567814	PRDX4	-0.000136031	SETX	0.00043873	SAP18	0.000568045	TUBB	0.000581533	UBE2D1	0.00037367
XRCC6	0.00049313	DNTTIP2	0.000566472	TBRG4	-0.000136117	SLC25A36	0.000438702	PYURF	0.000567773	FLOT2	0.000579656	NRIP1	0.000372539
IFRD1	0.000490055	ARIH2	0.000565229	LINC01089	-0.000136168	ATAD2	0.000437965	RASGEF1B	0.000561327	EHD2	0.000579644	NFATC1	0.000372514
OFD1	0.000489719	CTDSP2	0.000565138	DCK	-0.000136282	SOS2	0.000437957	PRSS57	0.000558286	MIB1	0.000578063	CD74	0.000371364
HIST1H2BC	0.000489237	NAA50	0.000565042	AC118549.1	-0.000136303	NKTR	0.000437876	NHP2	0.000558049	ERG28	0.000576651	DNAJA1	0.000370444
LBR	0.000487614	NFKB2	0.000564277	LSM14B	-0.000136404	RAPGEF6	0.000437596	PEBP1	0.000556588	CLK1	0.000576484	DUSP8	0.000369505
CHSY1	0.00048499	RHOA	0.000563613	KLHDC3	-0.000136527	REL	0.000437578	CCDC6	0.0005564	HNRNPA3	0.00057642	UBL3	0.000369115
ATF3	0.000484935	ACTR3	0.00056301	MEGF6	-0.000136581	ANKLE2	0.00043585	QARS	0.000556171	CALR	0.000576213	BCL3	0.000369046
HNRNPK	0.000484607	CDC42SE1	0.000561983	PIK3AP1	-0.000137112	SYF2	0.000434379	EPRS	0.000554077	CDIPT	0.000575952	PTPN1	0.000368733
LIMD2	0.000484346	INTS6	0.000559448	ZNF76	-0.000137124	SRRM2	0.0004343	ST13	0.000553767	HNRNPK	0.000575288	PRKCH	0.000368677
SNRK	0.000483251	RPS16	0.000558879	C1QBP	-0.000137407	DHX36	0.00043391	SERF2	0.000552881	CAT	0.000574651	EWSR1	0.000367942
CHRAC1	0.000482477	DDX3X	0.000558541	METTL7A	-0.000137462	DCUN1D1	0.000433726	GNB1	0.000552661	CCNI	0.00057343	NRBF2	0.000367206
IQSEC3	0.000481627	RPS27	0.000558336	SMIM15	-0.000137549	ZBTB16	0.000433269	NME1	0.00055163	SH3BGRL3	0.000573134	GNB4	0.000366595
KLF11	0.00048057	ADIPOR1	0.000557514	ZNF358	-0.000137602	RBM33	0.000433167	ATP5MF	0.000547833	RIPOR2	0.000572528	PTGER4	0.000366154
S100A6	0.000480115	CCNK	0.000556702	MSRB2	-0.000137743	ARID1A	0.00043285	HNRNPA2B1	0.000547793	YPEL5	0.000572129	ZFY	0.000365915
KLF10	0.000479937	CXCL2	0.000555909	CDC37L1	-0.00013812	MAN2A2	0.000432839	RUNX1	0.000546436	CHST13	0.000572086	TFAM	0.000365578
ROBO4	0.00047883	XIST	0.000555255	SLC4A1AP	-0.00013816	RERE	0.000432494	FHL1	0.000546428	MT-ND5	0.00057187	QKI	0.000364953
DDX21	0.000478814	PUM1	0.000553957	PIGBOS1	-0.000138359	SMCHD1	0.000432464	RPS10	0.000546198	IQGAP2	0.000571125	HECA	0.000364737
CSNK1D	0.000478469	PNRC1	0.000553825	SPATA6	-0.000138409	ZMYM2	0.000432375	S100A4	0.00054359	ADD1	0.00056975	HBP1	0.000364398
IRAK1	0.000475529	CAPZA1	0.000553383	PIK3R5	-0.000138759	SIK3	0.00043237	YWHAE	0.00054038	VAMP8	0.000568683	HIC2	0.000364357
SERPINB9	0.000473329	TFPI	0.000552432	ZCCHC17	-0.0001388	CRBN	0.000432159	GMFG	0.000539605	UROD	0.000568512	ARRDC2	0.000363262
ZNF394	0.000472262	UBAP1	0.000551605	FAH	-0.000139025	ERICH1	0.000431702	OSTC	0.000539034	PECAM1	0.000567665	CSGALNACT2	0.000362898
AFF3	0.000471568	EP300	0.000551347	AGTPBP1	-0.000139065	IREB2	0.000431568	NDUFB11	0.000539014	GOPC	0.000567605	UBE2B	0.000362228
GNB4	0.000471235	OPA1	0.000551009	ITGB3BP	-0.000139297	FOXJ3	0.000431503	TAGLN2	0.000537515	MYCT1	0.000567137	SEC16A	0.00036215
EVA1C	0.0004704	SNHG4	0.000551006	CUEDC2	-0.000139447	TCERG1	0.000430931	THOC7	0.000537134	BANF1	0.000566998	KLF4	0.000362105
MAPK1IP1L	0.000468867	AC007952.4	0.000550923	PCGF1	-0.000139562	OAZ2	0.000430368	EIF2S3	0.00053489	ELMO1	0.000566373	APH1A	0.000361773
ITM2B	0.000468847	HECA	0.000550103	APIP	-0.00014012	AFF1	0.000430306	HHEX	0.000534793	PURA	0.000564935	MT-ND6	0.000361438
HNRNPU	0.000468523	RPS20	0.000549283	TSR1	-0.000140244	CYLD	0.000429181	HSP90AB1	0.00053412	ENO1	0.000564578	GABPB1	0.000361208
ALYREF	0.000468261	HNRNPH1	0.000547735	KLHDC10	-0.000140335	TROVE2	0.000428105	ETS2	0.000530801	MFAP4	0.000564493	CHST11	0.000361084
FYTTD1	0.000467591	SH3GLB1	0.000547343	ORC4	-0.000140362	WBP11	0.000427882	PRDX1	0.000529093	COL5A1	0.000564358	MAPKAPK2	0.000360856
GOLGA8A	0.000466492	GBP2	0.000547234	LINC01481	-0.000140407	USP39	0.00042721	SRP14	0.000528721	ANP32B	0.000562563	ARID5A	0.000360207
FLT1	0.00046572	SPOPL	0.000547179	TNFSF10	-0.000140589	BAZ1B	0.000426818	LDHB	0.000528246	HLA-DPB1	0.000561474	ABCF1	0.000359972
MSRB3	0.000465673	ZBTB10	0.000546906	PTTG1	-0.000140663	SHOC2	0.00042598	TIMM50	0.000528217	BRD2	0.000561357	THRAP3	0.000359464
IER5	0.000465287	USP7	0.000545744	ZBTB25	-0.000140742	PHF12	0.000425953	RABGGTB	0.000525504	TTC17	0.000561242	NRAS	0.000357945
MEIS1	0.000464192	USP42	0.000545708	NMRAL1	-0.000140914	SMAP2	0.00042593	TXN	0.000524411	WSB1	0.000561034	SPRTN	0.000357018
SLA	0.000462708	NECAP1	0.000545626	ENO2	-0.000140963	RPS3A	0.000425823	NUTF2	0.000524236	ANGPT1	0.000560059	HMGCS1	0.000357017
IL16	0.000461226	TMED5	0.000545498	HIGD1A	-0.000141218	RBM39	0.000424989	ATP5PD	0.000521529	CD109	0.000559409	ARAP2	0.000354182
ETF1	0.000460874	RPL15	0.000543264	COMMD1	-0.000141225	AC008105.3	0.000424652	IDH2	0.000520552	DAD1	0.000558527	FAM49A	0.000352416
TPM4	0.000459303	TFE3	0.000542925	PON2	-0.00014128	CCND2	0.000424588	SNRPD3	0.000519972	CYTL1	0.000558414	TSC22D3	0.000352293
ATF7IP2	0.000459251	RPS12	0.000542257	PIGP	-0.000141515	H2AFV	0.000424407	RBM38	0.000518655	AES	0.00055795	SLC35E1	0.000351786
JUP	0.000458959	SELENOK	0.000542089	ADAMTSL4	-0.000141572	PSMC1	0.000424243	HDAC2	0.000516976	ATP2B1	0.000557075	PTPRC	0.000351642
ENPP4	0.000458859	ITSN2	0.000541003	NUDT16L1	-0.000141635	C6orf62	0.000423826	TMED10	0.000516575	HIF3A	0.000555878	AHR	0.000350318
PPP1R15A	0.000458002	SUZ12	0.000540607	CCDC159	-0.000141757	GABPB1	0.000423629	YWHAQ	0.000515883	ZMYND11	0.000555555	CAPZA2	0.000349997
RCHY1	0.00045731	JUP	0.000539937	INTS14	-0.000141826	JARID2	0.000423625	PSMB7	0.000515848	CBX1	0.000554973	RAB12	0.000349983
BLOC1S2	0.000456804	UBE2B	0.00053888	AP2S1	-0.000141847	ARIH1	0.000423191	NBEAL1	0.0005158	CWC27	0.000553982	AKIRIN1	0.00034825
RAB11FIP1	0.000454596	RPL5	0.000538817	NUDT5	-0.000142127	TAF1D	0.000421947	HNRNPK	0.000515701	ATP11C	0.00055376	AGAP3	0.000347155
TMSB4X	0.000454098	AC008124.1	0.00053857	ALG8	-0.000142338	MT-ND4	0.000421656	SET	0.000515133	CYB5R3	0.000553002	ADAM17	0.000347066
STX11	0.000449454	PTGS2	0.000538375	HAUS3	-0.000142363	ZNF281	0.000421433	HINT1	0.000513226	XRCC5	0.000552567	MATR3	0.000345851
AFDN	0.000448155	RPL4	0.000537373	CLPTM1	-0.000142383	TPT1	0.000419421	PPM1G	0.000513182	KDM1B	0.000551397	ZC3H7A	0.000345274
TSPYL2	0.000446986	DEDD2	0.000537122	PLD4	-0.000142543	RAD21	0.000418747	HADHA	0.000512827	BTG1	0.00055134	RPS6KB1	0.000344494
HERPUD2	0.000446769	NIPBL	0.000536541	UCHL3	-0.000142619	ANKRD36C	0.000418047	TMSB10	0.000512455	PTPRA	0.000551314	TM9SF3	0.000344467
BAALC	0.000443384	ZNF827	0.000536256	THAP4	-0.000142794	MSL2	0.000417892	DDAH2	0.000511598	MLLT6	0.000550859	INAFM2	0.000344216
NKTR	0.000441342	NUP153	0.00053595	COPS7B	-0.000142903	PSME4	0.000416911	EIF3F	0.000510935	CYYR1	0.000550589	CLIC2	0.000344077
FUS	0.000440956	UBE2D2	0.000535656	ESF1	-0.000142926	AP000547.3	0.000416449	RHOA	0.000510427	WASF2	0.000548616	KMT5C	0.000343834
INAFM2	0.000440336	BTG2	0.000535618	VKORC1	-0.000142965	RNF114	0.000415672	NSA2	0.000509696	ARPC3	0.000548416	BCR	0.00034349
HIST1H2AC	0.000439359	ZC3H15	0.00053552	LGALS1	-0.000143067	RSRP1	0.000415636	CHRM3	0.000509526	TRIM44	0.000548348	ELMO2	0.000342966
BCL3	0.000437665	SNHG15	0.000534147	MAT2B	-0.000143289	TRIM33	0.000415545	TIPARP	0.00050913	LARP1	0.000548346	OSBPL8	0.00034196
ID1	0.000437081	CTDSPL2	0.000533794	TRH	-0.000143431	GAPVD1	0.000415253	BANF1	0.000507981	PROM1	0.000548159	FGD5	0.000341831
RGCC	0.00043652	GRB2	0.000533327	MRPL55	-0.000143487	UBQLN1	0.000414768	CSNK2A1	0.000506414	TLN1	0.000548067	ATP11B	0.00034172
MYADM	0.000436296	KRAS	0.000532609	ATMIN	-0.000143507	ELL2	0.000414605	SH3BGRL	0.000506351	HSPA5	0.00054793	BTBD11	0.00034116
ADGRG1	0.000434356	SPRED2	0.000532399	HEATR6	-0.000143532	RPL7	0.000414433	SEC11A	0.000505382	ID2	0.000547482	RAB5A	0.00034085
GABPB1-AS1	0.00043377	PTEN	0.000532081	LILRB2	-0.000143731	FOXN3	0.000414338	ZEB2	0.000505369	ADA2	0.000547434	AGFG1	0.000340169
MEF2D	0.000432527	ZFP36	0.000531665	DOCK7	-0.000144388	WDR26	0.000413939	NDUFAB1	0.000504333	SVIP	0.000546387	ANXA1	0.000340089
SUGT1	0.000432428	ERF	0.000531382	CUTC	-0.000144554	EIF3E	0.000413524	SMC3	0.000503894	BTN3A2	0.000546353	SOD2	0.000339678
JMY	0.000432241	RAB2A	0.00052954	ZBTB34	-0.000144682	DDX3Y	0.000413314	TUFM	0.000501954	HNRNPC	0.00054549	PGK1	0.000338877
CDV3	0.000430494	RPL24	0.000529269	ZFYVE1	-0.000144838	HECA	0.000412684	LAT2	0.00050063	HIST1H1C	0.000544292	PHF20	0.000338384
KIF5B	0.000430246	EZH2	0.000527951	EXOSC7	-0.000144895	LATS1	0.000411944	PLAC8	0.000500167	WAC-AS1	0.000544178	MCL1	0.000337896
ISCA1	0.0004293	EIF3J	0.000526522	POLR2C	-0.00014511	ZBTB11	0.000411643	IRF2BP2	0.000499016	AJ009632.2	0.000543763	FAM168B	0.000336704
WIPF1	0.000428497	NINJ1	0.000525871	PLRG1	-0.000145359	AFF4	0.000410841	ESYT2	0.000498794	MYL12A	0.000543574	HIPK3	0.000336345
AKNA	0.000428369	MCTP1	0.000525709	NUDCD2	-0.000145411	PPP6R3	0.000410617	BAALC	0.000498454	FAM111A	0.000543536	TOB1	0.000335038
AK3	0.000426359	PNP	0.000525128	METTL21A	-0.000145748	SLAIN2	0.000410017	AKR1A1	0.000496693	GSTP1	0.000543173	PELI1	0.000334887
KDM6B	0.00042577	KLF4	0.000523676	PNPLA6	-0.000145769	HMGA2	0.00040997	SNRPB	0.000495697	SNTB1	0.000542128	TNFAIP3	0.000334814
SMDT1	0.000425051	ZFAND5	0.000523475	HIST2H2AC	-0.000146038	EP300	0.00040969	C1QTNF4	0.000495545	PRELID2	0.000542079	RUNX3	0.000334494
AC245014.3	0.000424074	SLC38A1	0.000523146	PYCARD	-0.000146125	RBBP4	0.000409411	HNRNPUL1	0.00049452	ERMP1	0.000542056	MAP7D1	0.000334465
FOXO3	0.000420244	HUWE1	0.000522464	VPS72	-0.000146239	JUNB	0.000409343	STT3B	0.000494249	RASA1	0.000542004	EMP3	0.00033414
AGPAT5	0.000418806	LAPTM5	0.000522151	ARL6IP6	-0.000146241	RC3H2	0.000408578	ACTR2	0.000491733	NUCB1	0.000540609	ZBED4	0.000333618
CCNI	0.000418592	SH2D3C	0.000520398	RFX3	-0.000146247	RACK1	0.000408334	TFDP2	0.000490847	PRDX6	0.000540227	KDM2A	0.000333304
CORO1C	0.000418323	SEC63	0.000519701	BLOC1S4	-0.00014633	TLK1	0.000408211	APRT	0.00049008	UBB	0.000538451	RARA	0.000333064
GRK2	0.000417384	RPS29	0.000519477	RAB11FIP2	-0.000146557	ZEB2	0.00040751	OAZ1	0.000488476	LINC00891	0.000537782	MKNK2	0.000332754
MLLT3	0.000416108	HSPA9	0.000518563	GLRX5	-0.000146576	FNBP1	0.00040738	CAT	0.000488331	SH3BGRL	0.000537201	SYNGR2	0.000332676
ZBTB7A	0.00041584	APOL3	0.00051828	TRAPPC3	-0.000146684	CUX1	0.000406523	ATXN10	0.000487461	PHACTR1	0.000537169	RAP2C	0.000332027
KANSL2	0.000415783	HNRNPM	0.000517246	SRM	-0.000146759	UHMK1	0.000406392	ACP1	0.000486929	ERLIN1	0.000536644	SLC2A3	0.000331661
RPS6KB1	0.000415149	DEK	0.000516973	MCM9	-0.000146789	LCOR	0.000406351	TRIM28	0.000485295	EFCAB14	0.000536084	RAB18	0.000331322
LMO2	0.000414525	R3HDM4	0.000516676	C1orf123	-0.000147025	OPA1	0.000406156	LSP1	0.00048461	NUCB2	0.000535678	ZC3H12C	0.000330913
GABPB1	0.000413993	PATL1	0.000515573	SRA1	-0.000147076	RPL5	0.000405446	BEX3	0.000484249	HSBP1	0.000534983	AL121603.2	0.000330599
ALG13	0.000413483	MAPRE1	0.000515388	PRKAR2B	-0.000147241	MIER1	0.000405351	ATP5PO	0.000483737	HOXA9	0.000534889	PLEKHO1	0.00033047
CYCS	0.000413306	SCAF11	0.000515302	YPEL1	-0.000147508	RDX	0.000404698	SNHG25	0.000483688	PTGS1	0.000534726	NR4A3	0.000330227
RCAN3	0.000412929	NR1D2	0.000514921	WWP2	-0.000147543	PSMD12	0.000403855	DYNLT1	0.000483452	CALCOCO2	0.000534353	PER1	0.000329365
SUCO	0.00041102	YWHAZ	0.000514765	PCNA	-0.000147552	SMC4	0.000403605	2023-09-07	0.000483239	DNAJA1	0.000533863	GNA15	0.000328777
TMEM107	0.000409361	IFNGR2	0.000514345	COQ4	-0.000147639	HELZ	0.000403529	HSPA4	0.00048274	ADGRG1	0.000533497	ATP2A2	0.000328644
PAIP2	0.000408122	FAU	0.000513084	MMAB	-0.000147668	USP7	0.000403262	TOMM20	0.000481743	SMC1A	0.00053306	ZBTB4	0.00032835
SRSF6	0.000407404	RPLP1	0.000512886	UQCR11	-0.000147762	RRBP1	0.000402976	SLC38A1	0.000480484	HSP90B1	0.00053303	NUFIP1	0.000328296
ARL4A	0.000407032	UBALD2	0.000512372	C19orf53	-0.000147852	BRD4	0.000402866	TOMM22	0.000480382	CSRNP1	0.000531598	ARPC5L	0.000328257
RAB37	0.000406626	SNRPA1	0.000512305	DDX55	-0.000147916	AKAP17A	0.000402265	ENSA	0.0004801	ABO	0.000531545	PLAGL2	0.000328165
IFI44	0.000405804	AC245014.3	0.00051228	CYC1	-0.000147959	SPEN	0.000401923	HNRNPA1P48	0.000479867	CALM3	0.000530905	NAA50	0.000328033
CAPZA2	0.000405418	SLC9A3R1	0.000509964	VRK3	-0.000147995	CASP10	0.000401649	HNRNPAB	0.000479768	TAOK1	0.000530871	HOOK1	0.000327912
RNH1	0.00040471	SRPRA	0.000509285	COX14	-0.000148075	NOL11	0.000401432	EIF3D	0.000478901	ANAPC16	0.000530307	TOP1	0.000327803
PNPLA2	0.00040296	AC013394.1	0.000507325	CTSW	-0.000148199	HNRNPH3	0.00040138	ME2	0.000478227	HIST1H2BD	0.000529863	HABP4	0.000327504
HIST1H1D	0.000402952	SLC25A36	0.000506585	VAMP4	-0.000148309	QRICH1	0.000401241	TUBB	0.000478163	IPO7	0.000528631	RELA	0.00032648
ADA2	0.000402668	ITGA5	0.00050622	FASTK	-0.000148353	PAFAH1B2	0.000401188	SSR2	0.000477831	TOMM7	0.000528263	MT-CO1	0.000326397
SVIP	0.000402659	TOP2B	0.000505873	ERC1	-0.000148466	ATF7IP	0.000400735	CXCR4	0.000477376	MARVELD1	0.000527794	MIR22HG	0.000326259
CKB	0.000402629	HINT1	0.000503967	MKNK1	-0.000148542	NUFIP2	0.00040062	COX7A2	0.00047647	MYH10	0.000527334	PRRC2C	0.000326063
PRDM2	0.000401617	KDM2A	0.000503604	PNPT1	-0.000148563	SNHG7	0.000400537	FAU	0.000476451	U2AF2	0.000526984	RASSF2	0.000325686
HLA-DRA	0.000401484	STARD3NL	0.000503586	PHF23	-0.000148614	LGALS8	0.000400484	IP6K2	0.000475658	UQCR10	0.000526654	HERC1	0.000325439
FAM124B	0.000399476	RPL8	0.000502728	PEX2	-0.000148622	HADHA	0.000400183	NDUFB4	0.000475508	TMBIM6	0.00052633	ARHGEF12	0.000324534
EID1	0.000397969	DNAJA1	0.000502531	SCOC	-0.000148624	KPNB1	0.000399969	NDUFA5	0.000474863	DLK1	0.000526301	HMGA2	0.000324456
NCL	0.00039748	PPP1R15B	0.000502332	ATPAF2	-0.00014869	LDLR	0.000399489	ADA	0.00047451	ITGA6	0.000526297	TAGAP	0.000324401
ZC3H12A	0.000397102	ZYX	0.000502313	RFX2	-0.000148708	MSL1	0.000398651	SFPQ	0.000474445	CD82	0.000525985	ISG20L2	0.000323468
OGT	0.000396676	RPL28	0.00050202	UBE2V2	-0.000148711	SEC23IP	0.000397716	SSBP1	0.000473952	CAMK1D	0.000525381	GGNBP2	0.000323074
HEMGN	0.000396063	SSH2	0.000501882	MRPL34	-0.000148843	ACAP2	0.000396683	MAZ	0.000473664	MAGED2	0.000525079	BRWD1	0.000323072
MYCT1	0.000395083	HLA-DRB5	0.000501882	IRF5	-0.000148866	DLST	0.000396467	LTA4H	0.000473411	PRMT2	0.000524872	CAMK2D	0.000322486
HIST1H2BD	0.000394389	ATF4	0.000501866	VPS29	-0.00014892	KMT2A	0.000395773	URM1	0.000471923	CSTB	0.00052431	TWISTNB	0.000322077
RNF138	0.000394385	ZNF451	0.00050181	CDK7	-0.000148932	MSMO1	0.000395475	UBE2L3	0.000471387	TIMP2	0.000524165	ITPRIPL2	0.000321826
MAPRE1	0.000392189	ARIH1	0.000501782	ITPA	-0.000149028	U2SURP	0.00039449	BCLAF1	0.000471188	SDHC	0.000524131	PQLC1	0.000321467
FTL	0.000391572	FNBP4	0.000501594	TADA3	-0.000149261	PTPRC	0.000394471	EIF3G	0.000470255	HLA-DQA1	0.00052368	HHEX	0.000321069
PNPLA8	0.000391029	RPS11	0.000501507	AL360012.1	-0.000149398	SH3GLB1	0.000394467	MLF2	0.000469039	SSRP1	0.000523354	KLF6	0.000318891
KAT7	0.000391012	TIFA	0.000501249	AHSA1	-0.000149461	NAA15	0.000393685	SMDT1	0.00046877	COMT	0.000523335	YJU2	0.000318796
USP12	0.000389269	LST1	0.000500606	ZC3H8	-0.000149864	MOB1B	0.000393653	RTN4	0.000468636	FUS	0.000522506	TBL1X	0.000318115
HLA-DMA	0.00038922	EDEM1	0.000499733	LRRC28	-0.000149991	AGPS	0.000393537	CD48	0.00046856	PER1	0.000521899	TLNRD1	0.000317963
ABLIM1	0.000389081	FAM91A1	0.000499443	THOC5	-0.000150281	XPO1	0.000392588	REC8	0.000468008	TMEM106B	0.000521662	HOXB5	0.000317456
TOB1	0.000388222	PSMD12	0.000499291	ACAT2	-0.000150281	SERTAD2	0.000392465	EPC1	0.000467496	MSN	0.000521252	ARHGDIA	0.000316318
AL591895.1	0.000387758	MORF4L2	0.000498751	JMJD8	-0.000150611	PCM1	0.000392438	DHRS7	0.000466754	PRR13	0.000520985	ZRANB1	0.00031597
R3HDM4	0.000387707	RMND5A	0.000498587	TRIM41	-0.000150783	TMEM123	0.000391951	CANX	0.000466196	CSTF3	0.000520253	MAP9	0.000315035
FAM117A	0.000387091	HMGA1	0.00049786	ZHX1	-0.000151004	ZC3H15	0.000391519	TMEM258	0.000465041	PIM2	0.000520029	ID3	0.000312688
FLT3	0.000386971	LYN	0.000496922	SLC12A2	-0.000151044	TNRC6B	0.000391495	BCL11A	0.000464554	ERAP2	0.000519931	PLEKHM2	0.00031265
AMZ2	0.000386753	ABCB1	0.000496398	C20orf27	-0.000151135	ARHGEF2	0.000390643	HCST	0.000464545	ARSD	0.000519656	TOR1AIP1	0.000312509
HIST1H2AE	0.00038654	SRP14	0.000495461	INTS6-AS1	-0.000151169	ARL6IP5	0.000389821	BASP1	0.000464305	AK2	0.000519141	CYLD	0.000312115
MAN1A1	0.000385994	MTDH	0.000494008	CHCHD10	-0.000151192	UHRF2	0.000389754	CAPNS1	0.000463943	FNBP1	0.000519062	FAM160B1	0.000311587
RASA2	0.000385897	FOXK1	0.000493551	NDUFA11	-0.000151206	MLLT6	0.000389644	EIF4H	0.000463498	PNPLA2	0.000518044	SAR1A	0.000311581
UBE2S	0.00038575	PLEKHB2	0.000492704	LAMTOR2	-0.000151324	FEM1C	0.000388419	CPNE1	0.000463494	RCSD1	0.000517829	ARHGEF7	0.000310705
VCP	0.000385674	APOL6	0.000491024	UQCRC1	-0.000151406	ACTR3	0.000387686	MEST	0.000463077	LDOC1	0.000516737	STK17A	0.000310293
PFKFB3	0.00038548	RPL30	0.000490374	RPP30	-0.000151592	IPO5	0.000387543	AL136454.1	0.000461749	HNRNPDL	0.000516531	PIM1	0.000310255
VPS37B	0.000385061	RFC1	0.000489164	ACAA2	-0.00015168	RNF24	0.000386626	UBASH3B	0.0004615	C19orf66	0.000516229	2023-03-07	0.000310182
ZNF609	0.000384985	CHMP4B	0.000488615	CACNA1C-AS2	-0.000151735	GTF2I	0.000386332	RPL36A	0.000460026	AIDA	0.000515939	ZCCHC2	0.000309669
MEPCE	0.000384835	CUL3	0.000487437	SPPL2B	-0.000151744	PIKFYVE	0.000386012	EIF2A	0.00045988	SRSF2	0.000515804	KLF16	0.000309355
PLK3	0.000383791	MTPN	0.000487174	SCARF1	-0.000151798	ARHGEF3	0.000385606	DDX1	0.00045901	N4BP2L2	0.000514893	FAM107B	0.00030861
SFPQ	0.000383578	BASP1	0.000485817	EIF2B4	-0.000151808	MORF4L1	0.000385354	PXMP2	0.000458949	PKM	0.000514534	PURB	0.00030823
ARHGAP20	0.000383281	CORO1C	0.000484484	C20orf194	-0.00015196	MYCBP2	0.000385295	HMGB2	0.000458812	HDGF	0.000513386	KMT2E	0.000308194
KLF13	0.000383252	RPS6	0.000484299	MRPL48	-0.000151969	TOPBP1	0.000384993	PA2G4	0.000458646	RBMS1	0.000513185	B2M	0.000307971
PCBP1	0.000383227	C6orf62	0.000484014	PANK2	-0.000152115	ZNF24	0.000384318	DNMT1	0.000457777	ARL6IP5	0.00051256	FOXO3	0.000307245
KLF5	0.000381996	TUT4	0.000483696	MRPS35	-0.000152221	MAGT1	0.000384281	F2R	0.000457737	WDR6	0.000512549	CAMK1D	0.000307182
CNN2	0.000381167	RPL13A	0.000483413	DALRD3	-0.000152244	RPL6	0.000384222	EIF4G2	0.000456794	RGS19	0.000512528	ANKRD12	0.000307
LATS2	0.000380589	SNHG9	0.000482936	PRKCE	-0.000152259	TUT4	0.000384077	KTN1	0.000456654	HEMGN	0.000511838	MECP2	0.000306381
BCLAF1	0.000378753	NUP98	0.000482309	PSMD14	-0.000152266	AP1G2	0.000383304	NASP	0.000456571	DHTKD1	0.000510936	CD46	0.000306337
TSC22D2	0.000378258	RPL23	0.00048194	PEX13	-0.000152557	PURB	0.000383272	TMED2	0.000456388	UBTF	0.000510922	COL1A1	0.000305974
TTTY15	0.000378041	CYTH4	0.000480633	EBAG9	-0.000152639	MTRF1L	0.000382923	FAM98B	0.000455366	YWHAZ	0.000510453	PRKCE	0.000305774
C16orf54	0.000377427	EWSR1	0.000479002	ACSL4	-0.000152664	TEX10	0.000382892	ARPC2	0.000455263	PPFIBP1	0.000510178	TFG	0.000305476
TAF7	0.000377218	EIF4A2	0.000478815	RHOC	-0.000152747	BCR	0.00038216	MAP4K4	0.000454846	CCNL1	0.00050986	PTBP1	0.000304925
METRNL	0.000375712	ADAM17	0.00047852	GLOD4	-0.000152837	RPL29	0.000381789	SSB	0.000454755	TTC14	0.000509501	CSRNP1	0.000304607
OAS3	0.000374041	MAFG	0.000478263	RNF26	-0.000152977	RNF130	0.000381422	BTK	0.000454488	TOB2	0.000509344	AP1G1	0.000303953
MYEF2	0.000372805	NAP1L1	0.000477864	IAH1	-0.000152982	ARPP19	0.000381392	SMS	0.000453688	CREBBP	0.000508863	DUSP6	0.000303912
RIN3	0.000372384	MATR3	0.000477637	CLPP	-0.00015301	GPATCH8	0.000381354	ZBED3	0.000453594	EVI2B	0.000507744	MAPK6	0.000303253
CHCHD2	0.000371627	AFTPH	0.000476249	UCKL1	-0.000153151	KIDINS220	0.000380942	RSL24D1	0.000453161	LMAN2	0.000507568	ADNP2	0.000302334
IFI6	0.000371498	HMGCR	0.000475927	AAAS	-0.000153174	TOP1	0.000380416	CLEC2B	0.00045222	PLAG1	0.000507363	NR4A1	0.000302314
NFIA	0.000371049	ELF4	0.000474787	C9orf85	-0.000153244	MACF1	0.000380101	SSR1	0.000451732	HPCAL1	0.000506063	BEX1	0.000301923
SCN1B	0.000370819	DENND5A	0.000474537	NDUFB3	-0.000153506	SMARCC1	0.00037912	NUS1	0.000450465	PACS1	0.000506038	BRD2	0.000300571
SF3A1	0.000370593	HNRNPA1	0.000473753	CPSF4	-0.000153978	NCOA3	0.000378835	PARP1	0.000449747	ST6GAL1	0.000505373	FOSB	0.00030036
HIST2H2AC	0.000370519	ZC3HAV1	0.000473581	LRRCC1	-0.000154157	SIN3A	0.000378726	EBPL	0.000448476	MAPKAP1	0.000505205	NLGN2	0.00030035
BTG3	0.000369511	AP1G1	0.000473202	ST6GALNAC4	-0.000154353	PTK2B	0.000378126	NOB1	0.000448446	HSP90AA1	0.00050476	SRRM2	0.000300117
BCL11A	0.000369261	AZIN1	0.000472443	CNOT3	-0.000154405	MIER3	0.000377381	CCT3	0.00044808	ACTR2	0.000504336	AC144652.1	0.00029986
MICAL1	0.000369	SH3BP5	0.000471159	QSOX1	-0.000154613	CRKL	0.000377258	DNMT3A	0.000447266	USP11	0.000503367	CD81	0.000299739
TCF25	0.00036889	SLC25A3	0.000470942	IFFO1	-0.000155018	HSPA14	0.000377028	CBX3	0.000446956	ITGA4	0.000503348	JUND	0.000299526
HSPA9	0.000368868	HCFC1	0.000470616	ITGB2-AS1	-0.000155054	SBNO1	0.000376187	COX6A1	0.000446711	DYNLL1	0.000503258	GMEB2	0.000299351
SERTAD1	0.000367656	PRKD2	0.000470349	SLC25A30	-0.00015508	RPL13A	0.000375081	PTPN1	0.00044618	FAM13A	0.00050278	KLF7	0.000297906
N4BP2L1	0.000365339	DHX15	0.000469989	SNF8	-0.000155111	SFSWAP	0.000375052	UXT	0.000446027	UBA1	0.00050237	SESN1	0.000297879
SH3TC1	0.000364958	PNPLA8	0.000469262	SMIM14	-0.000155242	OGA	0.000374556	LRPPRC	0.000445842	TMEM230	0.000502153	PXDC1	0.000297333
RIT1	0.000363911	BIRC3	0.000468286	GTF2H3	-0.000155247	TUBB4B	0.000374382	MRPL45	0.000445416	CFDP1	0.000502085	GNA12	0.000297211
MTSS1L	0.000363158	RHOB	0.000466808	UQCR10	-0.000155281	BRAP	0.000374188	SCCPDH	0.000444964	RSAD1	0.000501955	TMEM70	0.000297117
UBR5-AS1	0.000362462	SBNO1	0.000466327	TGFB1	-0.000155423	NXF1	0.000374085	PFDN4	0.000444529	RALBP1	0.000501783	MIER1	0.00029694
NBL1	0.00036235	OTUD5	0.000466163	CXXC1	-0.000155484	RPL15	0.000374056	VIM	0.00044234	NDUFA1	0.000501676	TGIF2	0.000296924
OBSL1	0.000361712	ARL8B	0.000466135	CHTF8	-0.000155488	ROCK1	0.000373773	CLTA	0.000440318	DUT	0.000501595	BIRC2	0.000296803
HLA-DMB	0.000361671	CAMLG	0.000464883	CREB1	-0.000155673	GNAI1	0.000373715	EIF2AK1	0.00043954	ATP2B1-AS1	0.000501292	CSDE1	0.000296772
MAPKAPK2	0.000361544	HNRNPR	0.000464701	KNTC1	-0.000155701	TNPO1	0.000373658	ZNF431	0.000439459	KIAA1109	0.000500472	RB1CC1	0.000296596
FLNA	0.000360615	TPT1	0.000463155	ZNF674-AS1	-0.000155859	ANKRD11	0.000373292	TP53	0.000439282	ACADM	0.000500144	NOL4L	0.000296164
CD47	0.000360102	NECTIN2	0.000462983	SETDB2	-0.000155923	TXNL1	0.000372943	HNRNPA3	0.000438322	CKS2	0.000500067	RNF24	0.000295927
DYNLL2	0.000359497	UBE2A	0.000462285	METTL17	-0.000155987	CDK6	0.000372868	PFDN1	0.000436301	EIF1AX	0.000500011	GRK2	0.0002954
CCDC171	0.000359434	EPB41L4A-AS1	0.000462191	SNRNP27	-0.000156034	RPS6KA3	0.000372723	TUBA1B	0.000436192	ARID1B	0.000499737	ZDBF2	0.00029497
PHF12	0.000359038	ARHGDIA	0.000462093	EFHC2	-0.000156068	CNST	0.000372271	TPI1	0.000435979	SCP2	0.000499326	CKAP4	0.000294849
UTRN	0.000358516	MIA3	0.000462054	C12orf65	-0.000156148	GATA2	0.000371918	GDE1	0.000435629	BST2	0.000499291	S100A11	0.000294606
HBP1	0.000358496	MACO1	0.000462024	ZSWIM7	-0.000156206	DDX52	0.000370816	SSR3	0.000435569	GAB1	0.000499148	TSHZ1	0.000294344
HERC3	0.000356861	RPL18	0.000461369	YDJC	-0.000156391	PPP1CB	0.000370446	POLR1D	0.000433991	FKBP9	0.000498664	ELF4	0.000294256
ANXA5	0.000356833	PLAC8	0.000460869	ATP6V1E1	-0.000156427	USP1	0.000370347	SATB1	0.000433851	DDX5	0.000498374	BCL7B	0.000294132
CALN1	0.000356687	LMBR1L	0.000460854	WDR12	-0.000156445	TNKS2	0.000370279	CSNK2B	0.000433244	LUC7L3	0.000498152	DERL1	0.000293647
ZBTB21	0.000356449	DDX39A	0.000460669	PTRHD1	-0.000156482	PCNP	0.00037022	MLEC	0.000433031	TPT1	0.000497943	STOM	0.000293544
EIF4H	0.00035611	SH2B3	0.000460554	RPA3	-0.000156588	MT-CO2	0.000370145	CPT1A	0.000432985	SKAP2	0.000497907	NINJ1	0.000292787
PDS5B	0.000356016	TPP2	0.000460474	ADO	-0.000156606	STAG2	0.000369268	WASF1	0.000432595	RANBP1	0.000497415	AKT2	0.000292684
G3BP2	0.000354711	ILF3	0.000460222	NEU3	-0.000156639	YOD1	0.000368944	FIBP	0.000432135	MDK	0.000496781	RBM23	0.00029246
CRIM1	0.000354059	MARCKS	0.000459894	DLK1	-0.00015666	TUT7	0.000368833	ARL8B	0.000430411	CALM1	0.000495523	PER2	0.0002913
MATN1-AS1	0.000353601	BTG3	0.000459514	STX10	-0.000156883	ACTR2	0.000367792	DHX9	0.000429167	KIAA0930	0.000495398	ARL8A	0.000290242
WAS	0.000353366	RUNX3	0.000458655	MAPKAPK5	-0.000156924	UBN2	0.000367753	PAPOLA	0.000428469	SON	0.000494434	EVA1C	0.000290117
ACTR5	0.000352966	MLF2	0.000458389	TMEM101	-0.000157102	OSBP	0.000367272	SPI1	0.000428302	IKZF2	0.000493445	FAM198B	0.000289923
CCDC93	0.000352182	CITED2	0.000458268	AC025181.2	-0.00015717	USP8	0.000367135	GORASP2	0.000427724	PDZD8	0.00049334	SENP3	0.00028966
HNRNPA3	0.000350725	VAMP2	0.000457458	AKR1C3	-0.000157323	GABPA	0.00036705	MPP1	0.00042538	ERAP1	0.000493181	AC116366.1	0.000289509
CNOT2	0.000349936	TRAM1	0.000456326	GPRIN3	-0.000157343	C1orf21	0.000366494	PHACTR4	0.000425372	TRANK1	0.000492966	UBE2Q1	0.00028869
SHANK3	0.00034968	RAD23B	0.000455718	RAB13	-0.000157382	VAPA	0.000366296	C1QBP	0.000424584	FTO	0.000492627	GTF2F1	0.000288467
USP46	0.000349474	TLE3	0.000455475	UTP6	-0.000157472	TLE4	0.000366278	OAZ2	0.00042394	ERGIC1	0.000492624	TNFRSF1B	0.000288012
CEP68	0.000349269	GADD45B	0.000454792	VRK1	-0.000157801	FEM1B	0.000366028	HSP90AA1	0.000423362	ATP5MF	0.000492324	TSPYL1	0.000287879
ZNF518B	0.000349055	RPL23A	0.000454688	ZNF839	-0.000157898	MBNL2	0.000366001	PAIP2	0.000422726	PGGT1B	0.000491726	PREX1	0.000287871
VAMP3	0.00034857	SUB1	0.00045424	CNPY2	-0.000157959	RBM19	0.000365452	ILF3	0.000422467	OST4	0.000491641	CHSY1	0.000287646
ARHGDIB	0.000347955	FEM1C	0.000452859	2023-03-09	-0.000158009	BCLAF1	0.000365399	ERLEC1	0.000422343	MACF1	0.000491479	CFAP20	0.000286664
TFEC	0.000347949	LBR	0.000451691	TMEM50B	-0.00015841	LYN	0.000364778	UFC1	0.000421254	SPAG17	0.000491016	RAC1	0.000286571
ANXA2R	0.000347221	RPL11	0.000451588	PITPNM1	-0.000158415	ARPC5L	0.000364758	TCEA1	0.000420741	RAB37	0.00049032	CREBRF	0.000286476
TBXAS1	0.000346216	SHOC2	0.000451407	RPL17	-0.00015864	PRRC2B	0.000364507	NCOA4	0.000420366	EEA1	0.000490157	CRK	0.000286444
DDX6	0.000346065	TSPOAP1	0.000451373	UROS	-0.00015866	PGPEP1	0.000364174	CAPZB	0.000419089	SUMO2	0.00048985	PUF60	0.000285835
NFKBIE	0.000345659	SEC31A	0.000450542	BEX5	-0.000158663	ZFC3H1	0.000363947	ADAR	0.000417821	2023-09-06	0.000489686	CDCA4	0.000285654
ARF6	0.000345207	PDIA6	0.000449896	KMT2E-AS1	-0.00015885	PPP1R12A	0.000363684	CS	0.000417314	ATP1A1	0.000488995	PSMD6	0.000285403
NUP88	0.000344982	HES1	0.000449269	C19orf24	-0.000158895	TIMM23	0.000363568	ATP5F1C	0.000417157	MCL1	0.000488924	COQ10B	0.000284822
SDK2	0.000344188	RPS27A	0.000449133	RNF111	-0.000159067	TOR1AIP2	0.000363451	IKZF1	0.00041647	SLIRP	0.000488812	APP	0.000284214
GNL1	0.000344171	RPL27	0.000449055	PCMT1	-0.00015925	ITGA4	0.000363446	SEC61G	0.00041601	PINK1	0.000487588	BBX	0.000284212
AC132872.1	0.000343706	BNIP3L	0.000448695	PRPF31	-0.000159372	ADAR	0.000363038	OST4	0.000415985	CREG1	0.000487168	MPRIP	0.000284091
MDK	0.000343518	FASN	0.00044832	CYBA	-0.000159415	GOLPH3	0.000362143	METAP2	0.000415874	DENR	0.000486883	ATXN1L	0.000284018
MRPL1	0.000343402	CDS2	0.000447482	ZNF493	-0.000159447	NAA30	0.000361881	LYPLA1	0.000415751	PRDX3	0.000486582	G3BP2	0.000283726
GFOD1	0.000343333	RPS18	0.000446703	FASTKD1	-0.000159451	HIPK3	0.000361814	SEC61B	0.000415442	SERP1	0.000485597	TFPI	0.000283637
RBM8A	0.000342739	EIF2AK3	0.000446619	ARHGEF9	-0.000159489	RAF1	0.000361304	MRPL21	0.000415207	WAS	0.000485205	VCP	0.000282559
PRXL2C	0.000342695	AMD1	0.00044658	RRP7A	-0.000159818	CWF19L1	0.000361046	PGLS	0.000415059	TOX	0.000485067	GRINA	0.000281916
ZFY	0.000341273	RPL18A	0.000446346	FBXL17	-0.00015983	RIF1	0.000360917	B2M	0.00041489	KLRG1	0.000485019	ING2	0.00028186
ZNF574	0.00034034	IFI6	0.000446107	RNF122	-0.000159905	NAA16	0.000360544	CISD2	0.000414632	BUB3	0.00048496	TPM3	0.000281719
SMCHD1	0.000340298	PPP3R1	0.000445683	UBL7	-0.000159938	ELMO1	0.000360492	GGCT	0.000413694	HLTF	0.00048491	SPTAN1	0.000281718
PLXND1	0.000339972	FMNL1	0.000445368	C1orf162	-0.000159964	CHD8	0.000360424	STMP1	0.00041338	RASSF6	0.000484683	MOB1A	0.000281251
GIMAP1	0.000339291	ITPRIP	0.000444945	MPPE1	-0.000160308	LRRFIP1	0.000360349	MBOAT7	0.000413236	SLC2A3	0.000483738	RNF103	0.00028105
ID3	0.000339207	RELB	0.000444522	FBXO45	-0.00016031	ARAP2	0.000360021	DNAJC8	0.000413101	CEBPB	0.000483727	RNF19B	0.000281011
PRKAA1	0.000338902	SON	0.000443966	TBCB	-0.000160447	GPATCH2L	0.000359655	HLA-A	0.000412694	PCBD1	0.000483526	AGO2	0.000280703
FBXL3	0.000337632	ARL6IP1	0.000443253	COMMD3	-0.000160517	RANBP9	0.000358796	HACD3	0.000412526	PARP9	0.000482892	ARL8B	0.000280075
BMP6	0.000337197	HSF2	0.000443215	CDKN2AIPNL	-0.000160731	CBX3	0.000358593	IARS2	0.000412465	TXN	0.000482808	SH3BP5	0.000279556
RIPK2	0.000336714	BRD2	0.000442308	ZNF836	-0.000160812	SDE2	0.000358368	NUDT21	0.000412006	NCKAP1L	0.000482625	ULK1	0.000279436
AES	0.000336582	PSMB4	0.000442238	TMEM179B	-0.000160814	PPP4R2	0.000358325	COMT	0.000411203	MMRN1	0.000482135	SYNCRIP	0.000279436
PPP2CA	0.000335428	RAB12	0.000441815	PM20D2	-0.000160861	CITED2	0.000358222	TMEM167A	0.00041114	TMEM43	0.000482114	GOLPH3	0.000278682
CCNY	0.000335083	PTPRC	0.000441764	PIH1D1	-0.000160954	NT5C3A	0.000357965	TIMM13	0.000411128	SDE2	0.000481318	ZNF644	0.000278519
SNRPG	0.000334895	COX4I1	0.000441706	CCNYL1	-0.000161033	TFDP2	0.000357592	ZYX	0.000409749	ZFAND5	0.000481275	SH2B3	0.000277854
SELL	0.00033462	KPNB1	0.000441525	SERAC1	-0.000161151	HBP1	0.000357485	TMEM183A	0.000409478	JAML	0.00048065	ZBTB43	0.000277645
ZBED5	0.000333995	DCUN1D1	0.000441012	COPG2	-0.000161172	RNF111	0.000356975	DNAJC2	0.000409244	MYADM	0.000479619	2023-03-06	0.000277464
EGFL7	0.000332868	PIK3CA	0.000440299	EIF4ENIF1	-0.000161199	TBC1D22B	0.000356484	KARS	0.000408366	PHF14	0.000479506	SPATA13	0.00027728
AFF4	0.000332342	SRSF3	0.000439395	TSPAN2	-0.000161232	MSI2	0.000356468	ABRACL	0.000408322	ATXN7L3B	0.000479403	KAT6A	0.000277224
LPIN1	0.000332194	CSNK1A1	0.000438927	CDK10	-0.000161422	MTDH	0.000356447	MRPL11	0.00040801	SAMD1	0.000479271	ARRDC3	0.000277159
PNRC2	0.000332136	LRBA	0.000438144	AGA	-0.00016156	KIF2A	0.000355907	VCL	0.000407779	EXOC1	0.000478958	WAPL	0.000276956
TMEM9B	0.000331738	RNMT	0.000438027	PHKA2	-0.000161562	TAOK3	0.000355762	RAC2	0.000407222	IFI6	0.000478274	ZFAND6	0.000276868
CDK16	0.000331539	MAPK6	0.000437959	CHFR	-0.0001616	PHC3	0.000355472	TRAPPC6A	0.000406037	BEX3	0.000477486	LIMCH1	0.000276174
CSRP1	0.000331439	SMCHD1	0.000437358	SPINDOC	-0.000161608	HIVEP1	0.000355396	STAM	0.00040545	S100A4	0.000477431	MED19	0.000276119
GOLGA8B	0.000331048	CNN3	0.000436295	KIF27	-0.000161637	SEC62	0.000355149	ZMAT2	0.000405215	LIPA	0.000477264	AC132872.1	0.000275916
BEX4	0.000331014	WBP11	0.000436129	NDUFS6	-0.000161658	CEMIP2	0.000354901	GDI2	0.000405124	ATP5F1C	0.000477243	RAB35	0.000275639
ILF2	0.000330536	FXR1	0.000434297	ANKRD27	-0.000161774	LMO2	0.000354869	SEC11C	0.000404349	PNP	0.000476862	SPATA2	0.000275255
IQGAP2	0.000330444	DUSP1	0.000433895	PRAM1	-0.000161781	SCYL2	0.00035461	SNRPC	0.000404193	NUB1	0.000476618	RNF126	0.000274723
MAFK	0.000330251	RPL39	0.000432271	SLC25A11	-0.000161944	UBE3A	0.000354517	ELOB	0.000403895	UBAC1	0.000476334	FOSL2	0.000274456
ARFGAP3	0.000330147	BTBD1	0.000432182	APAF1	-0.000161965	EPB41	0.000354428	APEH	0.000403385	BSG	0.000476055	HOOK3	0.000273956
RNF11	0.000330135	RNF11	0.000431722	DNAJC25	-0.000162112	STX16	0.000354187	MYADM	0.000403004	IRF2BPL	0.00047602	ABT1	0.000273868
ZCCHC2	0.000329846	ZFP91	0.000431526	CNBD2	-0.000162152	ITGA6	0.000353845	SYK	0.00040288	RTN3	0.000475944	C11orf58	0.000273102
DAP	0.000329619	HIST1H2AE	0.000430663	NT5C3B	-0.00016237	RPL3	0.000353717	PGAM1	0.000402777	RAB3GAP1	0.000475689	ZFP91	0.000273029
PSIP1	0.000329369	ZFP36L1	0.000430442	MPIG6B	-0.000162441	RYBP	0.000353562	MMADHC	0.00040274	ZC3H12A	0.000475606	SGTB	0.000273021
TPM2	0.00032921	C6orf48	0.000430308	KCTD18	-0.000162633	DENND5A	0.000353108	USP36	0.000402291	CD4	0.000475496	HNRNPC	0.000272916
SWAP70	0.000328822	ARPP19	0.000429854	NUTM2A-AS1	-0.000162636	DSTYK	0.000352914	CLIC1	0.000402038	CLDN15	0.000475476	AMPD2	0.000272494
HLA-A	0.000328597	MIER1	0.000429599	ALDOC	-0.000162693	TSPYL2	0.000352708	HNRNPR	0.00040127	STRBP	0.000475175	NT5C3A	0.000272169
IER3	0.000328578	UBE2R2	0.000428983	AC084033.3	-0.000162744	ABI1	0.000351795	TGFBRAP1	0.00040063	ROCK2	0.000474163	STAT1	0.000272166
FBLN5	0.000328503	PLEKHM2	0.000428425	CDIP1	-0.000162788	CDK12	0.00035161	COPS9	0.000400135	MEG3	0.000474031	MBOAT7	0.00027185
AC093673.1	0.00032844	ISG15	0.000427662	IER5L	-0.000162877	VEZF1	0.000351311	RAB11B	0.000399571	PRMT1	0.000473783	CYTH1	0.000271743
ATP8B4	0.000328362	AC026979.2	0.000427191	APOBEC3G	-0.00016301	MIEF1	0.000351271	HSPD1	0.00039937	FOSL2	0.000473748	CWC25	0.000271561
AC026979.2	0.000327921	CSF2RB	0.0004257	IL1RAP	-0.00016323	HNRNPL	0.000350814	PSME1	0.000399274	CD63	0.000473679	LUZP1	0.000271417
DSTN	0.00032767	HNRNPA3	0.000425603	BRCA2	-0.000163281	PRPF4B	0.00035076	COPZ1	0.000398804	CHRDL1	0.000473635	FBXO42	0.000271285
POLR2A	0.000327435	TLK2	0.000425535	PLPBP	-0.000163416	NACA	0.000350336	PSMB2	0.000398763	TCF12	0.000473181	ADNP	0.000270688
ZMIZ1	0.000327361	RSRC2	0.000425532	KRCC1	-0.000163451	RPL4	0.000350332	HSPB1	0.000398728	PIK3CB	0.000473158	RAB2A	0.000270642
ITM2C	0.000326677	GBP5	0.00042447	ZNF467	-0.000163559	SMG1	0.000349577	EIF2S2	0.000398538	ATP5MC2	0.000473032	GOLGA4	0.000270557
HNRNPH1	0.000326078	TCP1	0.000424361	SMIM20	-0.000163585	RPS18	0.000348884	ANP32A	0.000398496	HIKESHI	0.000472364	CRTC2	0.000270436
TSPYL1	0.000325338	TSPYL2	0.000424201	PRELID3B	-0.000163706	TNKS	0.000348378	SRM	0.000398428	EIF4A3	0.000472338	VAPA	0.000270008
ADAM8	0.000325078	UBE2K	0.000424067	NHLRC3	-0.000163875	UBE2D3	0.000348303	ZNF275	0.000398251	HLA-DMB	0.000472165	ARIH1	0.000269584
AJ009632.2	0.000324977	HERC1	0.000423942	CIAO2B	-0.000163903	UBR2	0.000348161	SERPINE2	0.000398199	CTSB	0.000472092	LITAF	0.000268854
FGFR1	0.000324953	CD48	0.000423227	ZNRD1	-0.000164092	MOB1A	0.000348139	NDUFB1	0.000397499	DNAJC13	0.000471838	ZFR	0.000268549
CSNK1E	0.000324815	EIF4H	0.000422738	DDRGK1	-0.00016416	PICALM	0.000346837	GNG5	0.000397367	ABLIM1	0.000471497	UPF1	0.000268477
EIF1B	0.000324595	SREK1	0.000422501	SZT2	-0.000164165	ZUP1	0.000346416	TMEM87A	0.000397277	TRIM56	0.000471327	TMED10	0.000268134
SKAP1	0.000324095	PRKAB2	0.000422488	RNF113A	-0.00016424	KMT2C	0.000346391	PSMB4	0.000397181	EIF2S2	0.000471105	AMFR	0.000267624
PJA2	0.000323982	BAZ1A	0.000422233	CRYZL1	-0.000164351	TAX1BP1	0.000345712	CXXC5	0.000397151	PDIA3	0.000471009	QRICH1	0.000267542
RABL6	0.000323403	YBX1	0.000421548	RPF2	-0.000164426	RELA	0.000345584	PRSS2	0.000397084	HLA-DRB5	0.000470978	ARF4	0.000267259
BHLHE40	0.000323115	CBX3	0.000421179	LRSAM1	-0.000164491	DIS3	0.000345569	GTF3A	0.000396865	CFAP97	0.000470817	ASNSD1	0.000267058
ATXN7L3	0.000322877	PSMB2	0.000421058	QTRT1	-0.000164497	RABGAP1L	0.000345066	SCD	0.000396007	TMSB10	0.000470214	TMEM263	0.000266231
DDAH2	0.00032278	HNRNPDL	0.000420802	NRM	-0.000164733	MLLT10	0.000344753	APLP2	0.000395952	PTBP1	0.000470106	FOXP4	0.000266154
GRAMD1A	0.00032277	DPM1	0.000420795	AL391069.3	-0.000164768	UBE2D2	0.000344641	RSU1	0.000395689	GSTK1	0.000470097	RNF145	0.000264712
SRSF9	0.000322705	MTMR10	0.000420775	HLA-F	-0.00016506	EEF1B2	0.000344634	TRMT112	0.000395616	TXNIP	0.000469824	LRP5L	0.000264646
CALCOCO1	0.000322057	ATAD2	0.000420329	METTL5	-0.000165422	LIMCH1	0.000344533	TSPAN13	0.000395438	CLEC9A	0.000469786	SAP30BP	0.000264598
2023-09-09	0.000321508	TARBP1	0.000420319	TBKBP1	-0.000165482	RPL35A	0.000344392	ANXA1	0.000394655	VPS25	0.000469647	TM2D3	0.000264224
ITGB2	0.000321231	SURF4	0.000420212	C8orf33	-0.000165565	PKD2	0.00034433	RFLNB	0.000394423	RB1	0.000469578	IST1	0.000264025
PRXL2A	0.000320151	SPCS3	0.000419432	MRTFA	-0.000165628	WAPL	0.000344137	HDGF	0.000393953	DBI	0.000469247	SEC23A	0.000263644
BCAS2	0.000318914	SUCO	0.000419416	MAD2L2	-0.000165629	HNRNPDL	0.000343439	COX7B	0.000393709	OS9	0.000469093	IGF1R	0.000263395
MOB1A	0.000318408	RAB21	0.000418704	NACA2	-0.000165632	CUL5	0.00034312	CUTA	0.00039321	TIE1	0.000468738	YIPF5	0.000262717
ZBTB4	0.000318217	SLC3A2	0.000418257	INO80E	-0.000165656	GFOD1	0.000343102	ATIC	0.000393182	ARHGAP25	0.000468192	MAP3K2	0.000262619
HMGN2	0.000317813	RPL37	0.000418207	HIST3H2A	-0.000165751	HNRNPR	0.000342853	MTSS1L	0.000393158	NFATC2	0.000467918	CEBPG	0.000262171
JMJD1C	0.000315913	SRRT	0.000418105	PIGT	-0.000165822	KLF9	0.000342755	PPP1R14B	0.000393084	EVI2A	0.00046773	PAIP2	0.000262147
STX17	0.000315486	KDELR2	0.000417476	PRKCQ	-0.000165901	DENND4C	0.000342738	VPS28	0.000392991	NUDT4	0.000467667	THRB	0.000261908
WWC3	0.000315379	ADNP2	0.00041738	TMEM242	-0.000165944	DGKE	0.000341695	TPR	0.000392323	HMGCS1	0.000467625	HPGD	0.000261702
RXRA	0.000315113	DNAJC3	0.000416925	LRRC37A2	-0.000166194	AC095055.1	0.000341638	LGALS3BP	0.000391755	DNMT3A	0.000467497	AHDC1	0.000261685
MDC1	0.000313984	NLRP1	0.000416592	AKT1S1	-0.000166344	NORAD	0.000341164	MYB	0.0003916	LAIR1	0.000467185	EIF4G2	0.000261601
HLA-DPB1	0.000313933	SQLE	0.000416406	NUDT19	-0.000166467	LUC7L3	0.000340971	MATR3	0.000391456	MXI1	0.000467037	FAM222B	0.000261277
PIGM	0.00031385	AHCTF1	0.000416314	THRB	-0.000166533	RPS27	0.00034072	TBCA	0.00039098	INSIG1	0.000466907	DLD	0.000260723
SNW1	0.000312677	SESN3	0.000416298	MIF4GD	-0.000166626	ATP8B4	0.000340327	MYL6	0.000390949	CD37	0.000466641	CD164	0.000259607
FURIN	0.000312014	ARFGEF2	0.000415755	GUCY1B1	-0.000166741	MPHOSPH9	0.000340084	RCC1	0.000390075	SELENOF	0.000466066	CIC	0.000259513
H2AFY	0.000310674	SMG1	0.000415663	NR1H3	-0.000166874	CDC40	0.000339757	CCNB1IP1	0.000389706	AFF1	0.00046601	B4GALT5	0.000259183
DUSP2	0.000310406	SNHG12	0.000415434	RUSC1	-0.000167109	TOMM20	0.000339621	VBP1	0.000389696	RPL22L1	0.000465986	SURF4	0.000259141
BCL7B	0.00030849	ARPC2	0.000413346	MRPS10	-0.000167191	CEP57	0.000339618	CHD1L	0.000389677	PHYKPL	0.00046556	SREK1	0.000259098
SET	0.000308463	RPS19	0.000413275	WDR27	-0.000167208	SDHA	0.000339265	TROVE2	0.000389323	MIDN	0.000465524	NPAT	0.000258882
HLA-DOA	0.000308406	BBC3	0.000413132	TKFC	-0.000167236	SGK3	0.000339223	AP2S1	0.000388998	ERP29	0.000465414	RBM15B	0.00025862
HES1	0.00030814	TRA2B	0.000412908	ZNF256	-0.000167266	KLF10	0.000339169	PTRHD1	0.000388827	ZNF318	0.000465023	ARID2	0.000258155
PFKFB2	0.000307881	SPEN	0.000412804	BTN2A1	-0.000167272	AC013394.1	0.000339144	CPXM1	0.000388689	PARVG	0.000464923	TTTY15	0.000257461
KLF7	0.000307602	JMY	0.000412712	ATOX1	-0.000167319	ZFAS1	0.000338892	FTH1	0.000388223	BZW2	0.000464767	TRMT10C	0.00025735
CAPNS1	0.000307477	RANBP10	0.000412487	SAP30	-0.000167328	CEP170	0.000338284	HIGD2A	0.000387958	ZNRF1	0.000464714	UTRN	0.000257314
TRA2B	0.000307172	RDX	0.000412406	TUBGCP6	-0.000167408	TM9SF3	0.000338084	ERGIC3	0.000387356	ZMYND8	0.00046435	SETBP1	0.000256656
CBX4	0.000306983	TAB2	0.000412186	SPTSSA	-0.00016744	PML	0.000337536	RPS4Y1	0.000387231	PLXDC2	0.000464164	RALGDS	0.000256366
LIMS1	0.000306611	SEC24A	0.000411785	POLR2F	-0.000167541	GADD45B	0.000337437	MRPS30	0.000387177	M6PR	0.000463998	MED13L	0.000256257
TACC3	0.000306548	TBC1D15	0.000410404	CARS2	-0.000167659	TRAF6	0.000337206	SSRP1	0.000387005	FGD3	0.000463307	COX7A2L	0.000255524
HOPX	0.00030618	RNF114	0.000409033	GNL2	-0.000167843	RPS14	0.0003371	KCNAB2	0.000386974	FCMR	0.00046286	NDUFV2	0.000255474
PCIF1	0.000305666	CSRNP1	0.000408768	GPS1	-0.000167915	USP42	0.000336536	SMARCC1	0.000386963	IFRD1	0.000462417	CXXC5	0.000255248
CD37	0.00030501	USP47	0.000408425	DNMT3B	-0.000168036	PGRMC2	0.000336509	GTF2I	0.000386559	RPL36AL	0.000462257	KHNYN	0.000254912
SPIN1	0.000304879	ATP6V1F	0.000408005	ZRANB3	-0.000168067	BSDC1	0.000336435	ABRAXAS1	0.000386436	PTGER4	0.000462133	ERF	0.000254878
WBP11	0.000304527	RTN4	0.000407979	CYTOR	-0.000168078	PHACTR4	0.000336434	HADHB	0.00038512	DPYSL2	0.000462019	CHKA	0.000254871
POGK	0.00030409	PNN	0.000407702	MED17	-0.000168116	BTG1	0.000336355	RANBP1	0.000385084	LMAN1	0.000461505	RTF1	0.000254762
BANP	0.000304089	SAT1	0.000407543	SHARPIN	-0.000168217	EIF3A	0.00033597	RNF10	0.000384993	ATP5F1E	0.000461271	TMEM43	0.000254566
IGHD	0.000303936	NEU1	0.000407382	ITGAE	-0.000168306	TMED8	0.000335879	GPI	0.000384397	PLD3	0.00046124	ZNF317	0.000254375
PRRC2C	0.000303537	WAPL	0.000406893	POLD2	-0.000168422	AKAP9	0.000335577	PLIN3	0.000384208	CDC37	0.000461216	SLC39A8	0.000254368
KLF4	0.000302996	RPL13	0.000404896	GRK6	-0.00016853	PRPF39	0.000335476	GMPS	0.000383992	FKBP15	0.000460894	KIAA0232	0.000254312
CBFA2T3	0.000302373	NUP50	0.0004045	PRKAG1	-0.00016876	LSM14A	0.000335178	DTD1	0.000383861	PTPN2	0.000460855	F11R	0.000254077
ERLIN1	0.000302343	CTNNAL1	0.000404401	LARP4	-0.000168844	MTA2	0.000335104	ANXA11	0.000383508	PDCD6IP	0.000460129	RNF114	0.000253747
NDEL1	0.000302008	ARF4	0.000404059	AC012615.1	-0.000168863	TM9SF2	0.000334969	NAA38	0.00038299	TEC	0.000459637	SPAG17	0.000253198
LONP2	0.000301974	PHF1	0.000403461	GLB1	-0.000168915	ZNF639	0.000334853	SH3BGRL3	0.000382643	NRDC	0.000459533	GNAI2	0.000253104
CD151	0.00030161	SEMA7A	0.00040327	PDLIM1	-0.000169153	SET	0.000334559	DAZAP1	0.000382571	TRIM22	0.000459345	IGF2BP2	0.000252931
ZFAND5	0.000301094	RPS3	0.000402296	PHF19	-0.00016921	ARF1	0.000334424	PIM1	0.000382267	PPDPF	0.000459304	CAND1	0.000252915
SART1	0.000300716	YME1L1	0.000402291	SIL1	-0.000169212	PDE4D	0.000334293	TFRC	0.000382233	TOB1	0.00045886	MORF4L2	0.000252563
KIT	0.000300686	CYTOR	0.00040228	LAG3	-0.000169232	ATG16L2	0.000334221	NT5DC2	0.000381737	VAMP2	0.000458313	TXNDC11	0.000252349
CENPC	0.00030063	KPNA6	0.000401672	SEC11C	-0.000169256	CCDC88A	0.00033416	HAT1	0.000381611	LIMD2	0.000458001	FEM1A	0.000252011
AC016831.6	0.000299744	FIP1L1	0.000401614	DPY19L4	-0.000169401	ULK1	0.000333732	MRPS35	0.000381559	MT-ND1	0.000457918	PPP2R5C	0.000251992
LPAR6	0.000299386	HELZ	0.000401483	CCDC146	-0.000169483	DDX17	0.000333146	KPNB1	0.00038147	SYTL4	0.000457418	SFT2D2	0.000251344
DYNC1LI1	0.000299369	CLCN3	0.000401385	CCDC7	-0.000169603	ANKRD49	0.000333076	UBA1	0.000381427	EIF4G2	0.000457383	LAMP2	0.000250965
MIR22HG	0.000298629	CEBPG	0.000399979	TTC1	-0.00016973	PDZD2	0.000332788	PRDX3	0.000381151	OGT	0.000457261	NEAT1	0.000250936
SLC17A5	0.000297957	HIVEP1	0.000399422	TEX261	-0.000169818	SETBP1	0.000332429	MZB1	0.000381091	UPF3A	0.000456756	R3HDM4	0.000250735
MAP1LC3A	0.000297772	SOX4	0.000399091	ADRM1	-0.000169837	CYB5R4	0.000332146	CEBPZOS	0.000381033	CAPNS1	0.000456511	PHF5A	0.000250381
TUBA1C	0.000297748	CAND1	0.000398737	HTRA2	-0.000170023	TRIR	0.000331909	PRPF40A	0.000380843	IQGAP1	0.000456267	TMEM123	0.000250348
PPIG	0.000297676	MBNL2	0.000398694	C9orf16	-0.000170039	YTHDF3	0.000331839	CYC1	0.000380498	IK	0.000456194	LYRM2	0.000250255
C1orf21	0.000297557	HMCES	0.000398478	TSPAN31	-0.000170138	PPP2R5A	0.000331627	ERH	0.000380403	CBX5	0.000455787	FYN	0.000249944
SP110	0.000297284	KPNA2	0.00039834	TMC6	-0.000170179	FOXO1	0.000331474	EIF3I	0.000380256	PDGFC	0.000455609	SFSWAP	0.000249745
CTSS	0.000296915	HSP90AB1	0.000397033	POLR3GL	-0.0001702	TRIM38	0.000331464	NDUFS6	0.000379809	VPS13C	0.000455299	PHACTR1	0.000249677
HAX1	0.00029688	TLE4	0.000397033	RAB9A	-0.000170252	RPL10A	0.0003314	SNX10	0.00037914	AC118549.1	0.000455202	NKIRAS1	0.000249443
RBPMS	0.000296627	SYF2	0.000396904	HEXDC	-0.000170304	ATL2	0.000331134	C8orf59	0.000379009	MAP4K2	0.000454997	PPP2CB	0.000248974
TPM3	0.000296199	RSF1	0.000396216	BRCC3	-0.000170365	INPP4B	0.000331134	MZT2B	0.00037873	NUDT1	0.000454983	UBE2I	0.000248875
COL1A1	0.000296032	CXorf38	0.00039552	ZNF254	-0.000170454	SECISBP2	0.000331007	GAS7	0.000377953	HEATR5B	0.000454619	APOL3	0.000248861
SKP1	0.00029599	MAFF	0.000395483	CRYL1	-0.000170456	MEF2A	0.000330582	SYF2	0.000377535	CLNS1A	0.000454453	ZBTB18	0.000248497
DOCK1	0.000295761	GTPBP4	0.000395007	SMC2	-0.000170601	SEC24B	0.000330524	TRIM24	0.000377156	THEM4	0.000453972	ASXL1	0.000248428
CMTM6	0.000295655	IRF2BP2	0.000393553	PPP2R5D	-0.00017072	RPS12	0.000330234	COX20	0.000376659	TSPYL1	0.000453915	USP10	0.000248274
SPINT2	0.000295638	DUSP6	0.000393523	ANKS1A	-0.000170819	PHLPP1	0.000329718	MRPL42	0.00037662	H2AFY	0.000453806	SCAMP2	0.000247995
GTPBP1	0.000295132	EFHD2	0.000393352	GADD45GIP1	-0.000170834	TPR	0.000329123	CLNS1A	0.000376458	TNFSF4	0.000453711	PPIL4	0.000247904
TAF13	0.000295024	EMD	0.000392166	TMEM44	-0.000170917	HSPA1B	0.000328964	HNRNPL	0.00037632	TUBB4B	0.000453358	UBE2N	0.000247894
KLHL15	0.000294582	RHEB	0.000391197	SNHG10	-0.000170945	PIP5K1A	0.00032889	SOD1	0.000375986	DFFA	0.000453216	RAPGEF6	0.000247851
SH3BP2	0.000294511	RPS25	0.000391121	SLC2A1	-0.000170984	MAN1A1	0.000328365	FBXO45	0.000375851	STARD3NL	0.000452936	SCML1	0.000247724
HTR1F	0.000293494	PHF3	0.00039024	ACP6	-0.000171062	IST1	0.000328018	NOP53	0.000375829	STMP1	0.000452571	LAMTOR3	0.000247599
FAM198B	0.000293248	B4GALT1	0.00039023	TTC39C	-0.000171307	CKS2	0.000328012	STAU1	0.00037569	POU2F2	0.000452518	CLIP1	0.000247566
RAB11FIP3	0.000293177	OXSR1	0.000389875	UBAC2	-0.000171347	PELI2	0.000327762	URI1	0.000375592	ARHGAP20	0.000452271	RHOBTB3	0.000247205
THUMPD3	0.000292988	EEF1A1	0.000388767	MLKL	-0.000171396	THRAP3	0.000327614	GRB2	0.000375434	FYB1	0.000452164	RHOF	0.000247133
CTNNB1	0.000291959	LCP2	0.00038835	DNPH1	-0.000171456	OGT	0.00032758	MRPL54	0.000375095	MCTP1	0.000450844	HLA-DPB1	0.000246946
ZNF33A	0.000291823	VAPA	0.000388252	SMN1	-0.000171479	RPL21	0.000327218	IPO7	0.000375081	CCDC90B	0.000450776	IVNS1ABP	0.000246902
ELMO1	0.000291472	PAFAH1B1	0.000386171	MCM6	-0.00017166	SCARB2	0.000326879	C9orf78	0.000375032	PCBP1	0.000450628	ABCB1	0.000246471
ELK4	0.00029066	EGR1	0.000385998	C8orf82	-0.000171665	STK26	0.000326484	ARID1A	0.000374961	SHISA5	0.000450413	DHX15	0.000246317
CAPZB	0.000290189	WIPI2	0.000385645	MRPS16	-0.000171741	CWC22	0.000326341	MT-ND2	0.000374808	CCT3	0.000450368	MTMR4	0.000246185
KLHL3	0.000290004	NFKBIA	0.000385038	ERI3	-0.000171827	RABGGTB	0.000326225	FAM117A	0.000374495	CLEC14A	0.000449971	SF3B2	0.00024616
APP	0.000289926	CTNND1	0.000384103	TUBB6	-0.000171867	SNRNP70	0.000326043	HLA-C	0.000374229	NOLC1	0.000449667	CDV3	0.000245977
KLF16	0.000289821	NXF1	0.000383766	AP5M1	-0.000171869	SF3A3	0.000326024	VDAC2	0.000374198	ANXA6	0.000449659	WDR37	0.000245926
ROBO3	0.000289658	STX12	0.000383718	NDUFA12	-0.000171881	SV2A	0.000325854	CYTL1	0.000374121	TNFRSF1B	0.000449273	BTG1	0.000245667
HELB	0.000289168	EIF4G2	0.000383536	DVL1	-0.000171901	FAM8A1	0.000325379	TXNL4A	0.000373578	GUCY1B1	0.00044919	ATP6V1G1	0.000245661
TENT5C	0.000288945	FAM168B	0.000382597	FAM228B	-0.000171951	GRB2	0.00032525	NET1	0.000373343	CEP135	0.000448882	SELENOT	0.000245594
CD81	0.000288579	ITPRID2	0.000382467	GLA	-0.000172102	THOC2	0.000325051	HNRNPC	0.000372772	TECR	0.000448312	PHTF1	0.00024475
EPSTI1	0.000288252	RPL32	0.000382249	KIAA0586	-0.000172227	FBXL5	0.000324873	DBI	0.000372661	UBL5	0.00044787	AHCTF1	0.000244503
PEF1	0.000288029	SMURF1	0.000382035	GPR108	-0.000172251	DDX21	0.000324499	GLO1	0.000372203	AP2A2	0.000447822	BRI3	0.000244007
YTHDC1	0.000287648	ELP5	0.000381876	PSMA5	-0.00017233	COPA	0.000324213	ARMH1	0.000372128	MPV17	0.000447768	DHX9	0.000243739
MMGT1	0.000287648	CSK	0.000381356	NUFIP1	-0.000172364	DDX3X	0.000323868	SPTBN1	0.000372084	DYNC1I2	0.000447451	NDEL1	0.00024364
ZZEF1	0.000287628	KCMF1	0.0003809	PHLDA2	-0.000172382	DDX39B	0.00032386	RNPS1	0.000372033	LSP1	0.000447172	AFF4	0.000243373
PTAR1	0.000287554	MASTL	0.0003808	SPRED1	-0.000172401	CLASP1	0.000323798	CDC42	0.000371794	SRSF3	0.000447018	USP6NL	0.000243013
ZNF445	0.000287345	TRIP12	0.000380706	DNTTIP1	-0.000172453	CLK3	0.000323634	ELOVL5	0.000371736	PSME1	0.000446983	ZSCAN18	0.000242338
RNMT	0.000287188	ZNF131	0.000380563	TDP2	-0.000172459	RPS7	0.000323147	RIOK3	0.00037163	NEK7	0.00044683	ATXN7	0.000242254
OTUD1	0.000287146	ZBTB21	0.000380156	PITPNC1	-0.00017255	NFKBIA	0.000322847	FKBP3	0.000371528	TSPAN13	0.000446682	SIVA1	0.000242096
CASC4	0.000287059	GAPVD1	0.000379084	S100Z	-0.000172585	MAN1A2	0.000322688	IGBP1	0.000371289	ANP32A	0.000446542	GRAMD1A	0.000242029
PABPN1	0.000285521	VMP1	0.000378802	C12orf10	-0.000172602	FBXO11	0.000322661	AP2B1	0.000370824	MT-CYB	0.000446247	AKAP11	0.000241447
LRP5L	0.000285435	ZFR	0.000378401	SEC24D	-0.000172615	DENND6A	0.000322253	SUB1	0.000370738	ACIN1	0.000446069	TICAM1	0.000241346
PACS1	0.000285434	CD2AP	0.000378392	NFIX	-0.000172753	NPR3	0.000322219	CHST11	0.000370715	B3GNT5	0.000446	FAM118A	0.000241265
SUN2	0.000285358	CBX4	0.000378172	GPATCH11	-0.000172816	WASF2	0.000322073	FOXN3	0.000370693	SCARNA9	0.000445871	NFIC	0.000241203
TXNDC11	0.000284977	ATF2	0.000377977	NAALADL1	-0.000173046	IL6ST	0.000321968	MDH2	0.000370654	SNHG7	0.000445845	MYH9	0.000241152
C15orf39	0.000284953	RACK1	0.000377688	COX5B	-0.000173127	ZMYM5	0.000321896	MAPKAPK3	0.00037043	HSPH1	0.00044563	CALCOCO2	0.000240862
ZCCHC10	0.000284777	RARA	0.000376448	MTCH2	-0.000173173	SRSF4	0.000321872	USP22	0.000370144	ID3	0.000444887	PLOD2	0.000240833
SRRM1	0.000284643	ZNF207	0.000375987	WASHC5	-0.000173246	PRR14	0.000321775	SSR4	0.000369523	GDI2	0.000444852	FGFR1	0.000240751
ERBIN	0.000284322	GGNBP2	0.000375984	CPD	-0.000173357	ECPAS	0.000321735	ZC3H13	0.000369386	HCLS1	0.000444643	SIRT1	0.000240422
CAMTA1	0.000284104	MAP3K3	0.000375976	CCP110	-0.000173415	SATB1	0.000321482	CPSF3	0.000369357	DCAF7	0.000444529	ARFGEF2	0.000240297
NDRG1	0.000283808	ARL6IP5	0.000375115	FHIT	-0.000173447	CHD2	0.00032146	LARS	0.000369176	ACTN4	0.000444254	PIK3IP1	0.000240073
CNBP	0.000282645	LEMD3	0.000374854	LIX1L	-0.000173461	DNAJB14	0.000321388	WASF2	0.000368906	PPP1R10	0.000444253	RAB21	0.00023993
ZNF207	0.000282555	BRWD1	0.000374361	ZCCHC14	-0.00017347	ANKRD17	0.000321334	LSM7	0.000368773	SPG21	0.000443564	CCNK	0.000239442
ECD	0.000282099	PPM1B	0.00037425	MAEA	-0.000173588	PHF21A	0.000321294	CWC25	0.000368697	POLR2J3	0.000443381	RRAS2	0.000239415
MXI1	0.000282079	PPP4R3A	0.000373406	MPP1	-0.000173613	FURIN	0.000321182	MTPN	0.000368258	ZC3HAV1	0.000443248	EXOC8	0.00023934
CABLES1	0.000282039	GFI1	0.000372975	TAF2	-0.000173641	IQGAP2	0.000320945	HES1	0.000367989	GNAI2	0.000443041	ZNF667-AS1	0.000238853
LZTS3	0.000281952	C1orf54	0.000372755	POLR2L	-0.000173799	DAPK1	0.000320902	GLUD1	0.00036774	KLF16	0.000442838	PHF10	0.000238623
LIG3	0.000281785	SRRM1	0.000372395	ZNF397	-0.000173963	NUP153	0.000320822	RBX1	0.000367732	ELN	0.000442585	ADGRL1	0.000238609
PLCB4	0.000281583	ZNF326	0.00037209	PFDN4	-0.000173973	TGFBRAP1	0.000320567	VDAC1	0.000367378	VCP	0.000442379	CIRBP	0.000238453
2023-09-01	0.000281341	SARAF	0.000371746	ZNF384	-0.000174616	CRTC2	0.000319756	PRRC1	0.000367054	CNBP	0.00044231	SPEN	0.000238164
FAM69B	0.000281314	SAP18	0.000371053	C19orf54	-0.000174689	TRPM7	0.000319536	DUT	0.000366525	EIF2S3	0.000441932	USP16	0.000237041
FXYD6	0.000281177	CHMP2B	0.000370002	CEP63	-0.000174716	ZNF652	0.000319331	NDUFA2	0.00036619	RNF187	0.000441877	MAN2A1	0.000236871
RNF220	0.000281059	BSDC1	0.000369467	SLC25A26	-0.000174731	RNF4	0.000318921	TMEM230	0.000366096	RBCK1	0.00044151	DENND6A	0.000236398
RUNX1	0.000280073	RPL19	0.000369428	SNHG19	-0.000174966	LUC7L2	0.000318903	EDEM1	0.000366082	FAM172A	0.000441315	JMJD6	0.000236382
NFATC2IP	0.000280025	AL121944.1	0.000369305	GTF2IRD2	-0.000175012	FNIP1	0.000318597	ZNF430	0.000365802	REPIN1	0.000441307	TFDP1	0.000236105
MFAP4	0.000279977	TAOK3	0.000368047	SLC35A3	-0.000175057	DR1	0.000318456	DHFR	0.000365729	SMARCA2	0.0004413	ZNF160	0.000235769
TCF7L2	0.000279791	SEC23A	0.000367908	GMDS	-0.000175113	RHOB	0.000317582	2023-09-02	0.000365606	SRRM2	0.000441289	CERK	0.000235672
SYTL4	0.000279629	DHX36	0.000367627	GSTM4	-0.000175145	DYRK2	0.000317197	TXN2	0.000365282	RPL8	0.000441239	RBMS2	0.000235558
ICA1	0.000279587	TNFRSF10D	0.000367548	MYL6B	-0.000175279	CSPP1	0.000317183	SNRPA	0.000364373	PRDX5	0.000440509	FBXO30	0.000235345
BIRC2	0.000279583	RGS2	0.000366597	NDUFS7	-0.000175306	CRNKL1	0.000317158	SMG7	0.000364115	POLR2F	0.00044016	SNRK	0.000235069
ARID5A	0.000278454	TRIR	0.000366484	NAP1L5	-0.000175307	SFT2D2	0.000316849	PIK3C3	0.000363765	ARHGEF6	0.000440123	DICER1	0.000234625
ZNF514	0.000278392	AC008105.3	0.000366018	TBCD	-0.000175335	RWDD1	0.000316685	HIC2	0.000362955	RNF5	0.00044003	MCTP2	0.000234348
ARMCX1	0.000278328	RPL31	0.000366013	RHBDD2	-0.000175365	RPL9	0.000315993	MSI2	0.000362876	MPHOSPH8	0.000440017	SERP1	0.000234211
RPL36AL	0.000277809	DDX6	0.000365901	KYAT3	-0.000175442	RP9	0.000315961	ROMO1	0.000362777	LY6E	0.000439918	WTAP	0.000233956
SKAP2	0.000276944	TRPC4AP	0.000365741	B4GALT3	-0.000175455	SLU7	0.000315959	ZBTB8A	0.000362123	PHC1	0.000439778	BMPR2	0.000233772
GGNBP2	0.000276748	GLS	0.000365441	MRPS18C	-0.000175657	ISCU	0.000315772	SLTM	0.000362122	IER5	0.000439421	MKRN1	0.000233688
SIRT1	0.000276725	BTAF1	0.000364287	PILRB	-0.000175719	PAFAH1B1	0.000315265	PDIA6	0.000361818	TTC3	0.000439287	HLA-DOA	0.000233252
PPP1R15B	0.000276577	CDKN2D	0.000363739	GSTA4	-0.000175757	ARL8B	0.000315198	ATP5ME	0.0003612	ETV6	0.000439286	RGS2	0.000233175
EZH1	0.000276332	RPL12	0.000363313	FNBP1L	-0.000175777	SNX9	0.000314991	LGALS9	0.000361044	RFX1	0.000439222	CLTC	0.000231825
NECTIN2	0.000276007	POM121	0.000363228	NPM3	-0.000176255	POM121C	0.000314766	PRDX5	0.000361035	CYSLTR1	0.000438966	RHOH	0.000231792
RNF149	0.00027511	FAM53C	0.000363132	ABCD3	-0.000176268	MAVS	0.000314605	EXOSC9	0.000360693	AL365361.1	0.000438702	SLC25A24	0.00023156
SLC2A3	0.000274984	RPLP0	0.000362643	FGFR1OP	-0.000176304	PIK3CG	0.000314592	C12orf57	0.000360609	SDF4	0.00043861	SP3	0.000231482
LPP	0.000274877	RBM33	0.000362441	SMC6	-0.000176531	GDI2	0.000314418	ZBED4	0.000360312	PDIA4	0.000438534	PSMD12	0.000231428
CARMIL2	0.000274634	RPL35A	0.000362091	COPS9	-0.000176541	KDM1A	0.000314228	GLUL	0.000360192	PRPSAP2	0.000438458	RNF144B	0.000231021
LTB	0.000274573	MAPK14	0.000361931	STK32B	-0.000176637	ETAA1	0.00031391	HAUS1	0.000360188	ZRANB2	0.000438067	RTL6	0.000230793
SOCS5	0.000274285	FBXO7	0.000361775	EIF1AD	-0.000176682	TBRG1	0.00031387	EIF3A	0.000359966	PCBP2	0.000437885	DNAJB9	0.000230741
ACTR1B	0.00027407	TGOLN2	0.000361586	YKT6	-0.000176723	MARS	0.000313704	C1D	0.000359705	BRK1	0.000437859	FLT1	0.000230336
GDI1	0.000274059	2023-03-06	0.000361541	LYST	-0.00017673	HSPA4	0.000313401	BRD7	0.000359528	NDUFA2	0.00043774	C6orf62	0.000230328
CRTAP	0.000273822	LRRC37B	0.000360796	G6PC3	-0.000176773	MT-CYB	0.000313352	ZNF480	0.000359227	LPP	0.000437076	EZR	0.000230014
SFXN3	0.000273653	CD53	0.000360481	ARL2	-0.000176807	TEC	0.000313346	GSTO1	0.000358987	CASP4	0.000436964	NPTN	0.000229846
DYNLT3	0.000273555	LTB	0.000359882	SNAPC1	-0.000176963	CPT1A	0.000313328	GTF3C6	0.000358949	FOXN3	0.000436954	IFNGR2	0.000229782
SPATA13	0.000273453	CLTC	0.000359679	IMP4	-0.000176971	SENP7	0.000313254	TMEM219	0.000358937	ALS2	0.0004369	NASP	0.000228949
STAT3	0.000273449	RNF138	0.00035955	PURA	-0.000177078	RPL39	0.000313215	CYFIP2	0.000358833	ZBTB44	0.000436372	NOTCH1	0.000228817
RELA	0.000273261	RPL38	0.000359375	C8orf44	-0.000177303	SIAH2	0.000313024	TOX4	0.000358645	CD81	0.000436243	TPST1	0.000228207
TRIQK	0.00027317	RPL10A	0.000359363	ZNF184	-0.000177311	POU2F1	0.00031287	LST1	0.000358195	DSG2	0.000436022	UBE2M	0.000228062
MBNL3	0.000273039	FAF2	0.000359134	S100A10	-0.000177418	YTHDF1	0.000312671	PARN	0.000358105	DTWD1	0.000435981	HIF3A	0.00022798
CAPG	0.000272564	AHDC1	0.000358662	WDR73	-0.000177424	EIF4G3	0.000312651	AC090152.1	0.000358095	SKAP1	0.000435905	PPP2R2A	0.000227777
RIPOR2	0.000272507	ADAM9	0.000358486	AGPAT5	-0.000177482	BIRC6	0.000312619	UBE2I	0.000357442	MAP3K20	0.000435841	TNFRSF1A	0.00022746
EMP1	0.000272469	ESCO1	0.000358415	HCST	-0.000177517	KIAA0232	0.000312557	AHCY	0.000357194	SLC9B2	0.000435342	GNB2	0.000227296
PIK3IP1	0.000272454	RLIM	0.000358065	CCZ1	-0.000177537	WDR59	0.000312455	FAM136A	0.00035719	CASK	0.000435295	DENND4A	0.000227104
SARAF	0.000272433	C1GALT1	0.000357906	GSR	-0.000177597	NPEPPS	0.000311788	PAPSS1	0.000357079	AFDN	0.000434503	REPIN1	0.000226635
ETV3	0.000272275	HMGCS1	0.000357526	AC087239.1	-0.000177604	ELK3	0.000311497	FUBP1	0.000356512	NYNRIN	0.000434445	PTS	0.00022655
MLLT6	0.000271221	ESAM	0.000357293	RAD17	-0.000177614	SPTY2D1	0.000311459	STARD7	0.000356329	SF3B2	0.000434399	LINC00667	0.000225908
ABHD12	0.000271143	PPP1R12A	0.000357163	KEAP1	-0.000177627	GFPT1	0.000311372	AP1S2	0.000356249	HOXA10	0.000434397	DDX18	0.000225642
MCPH1	0.000270862	RBM22	0.000356368	CXCL2	-0.000177744	MLXIP	0.000311342	MTHFD1	0.000355374	PPP1CA	0.000434297	CDKN2D	0.000224856
ADNP2	0.000270669	DDX24	0.000355844	TTF2	-0.000177781	FCHO2	0.000311124	SSH2	0.000355324	PTK2B	0.000434283	LINC02573	0.000224549
MAP2K1	0.000270623	USP39	0.000355643	EID2	-0.000177784	PSMC2	0.000310863	HAUS2	0.00035531	ARHGAP15	0.000433973	USP15	0.000224373
RANGAP1	0.000270608	SIN3A	0.000355274	SYNRG	-0.000177907	UVRAG	0.000310732	CFAP20	0.000355148	ATP6V0E1	0.000433858	PPP3R1	0.000224146
SLC25A36	0.000270476	RPS2	0.000354741	SLC35A2	-0.000177961	SCAI	0.000310611	MDH1	0.000354756	PRPSAP1	0.000433455	PPP1R15A	0.000224008
TC2N	0.000270307	MAP3K2	0.000354681	HDDC2	-0.000177982	ILF3-DT	0.000310502	SORD	0.000354142	TUBA1A	0.000433391	MALT1	0.000223511
FAM13B	0.000270239	NKAP	0.000354563	SHMT2	-0.000178001	UBE4B	0.000310232	UQCRFS1	0.00035395	PTGES3	0.000433335	SH3GL1	0.000223327
IDS	0.000270067	NUP58	0.00035453	NAGK	-0.000178099	HNRNPA2B1	0.000310205	COX8A	0.000353902	JMJD1C	0.00043327	SHOC2	0.000223027
FAM168A	0.000269335	KANSL1	0.000354125	CSNK1G1	-0.000178265	GBP4	0.000310011	FABP5	0.000353887	FYN	0.000433103	THAP12	0.000222801
GLTP	0.000269292	PIK3C2A	0.000352656	UGGT2	-0.000178384	CEP95	0.000309846	NDUFB9	0.0003534	CEP290	0.00043295	MEPCE	0.000222617
ZXDC	0.000268875	PPP2CA	0.000352063	DRG1	-0.000178405	RPS4Y1	0.000309789	PSMB5	0.000352911	MRFAP1	0.000432262	ZBTB21	0.000222494
RAB11B	0.000268826	ARHGEF2	0.000352021	C12orf76	-0.000178743	USP48	0.000309757	OCIAD2	0.000352833	SORL1	0.000432102	CASP8	0.000222191
TGFBRAP1	0.000268671	KAT6A	0.000351173	VPS35L	-0.000178782	CLIP1	0.000309496	NOP58	0.000352643	NEDD4	0.000431785	SLC44A2	0.000222182
EPC1	0.000268555	NDUFB6	0.000351097	IKBIP	-0.000178907	PDCD7	0.000309462	HDLBP	0.000352514	KRT10	0.000431738	DEGS1	0.000221683
ABCG1	0.000268349	TIMM17A	0.000350805	PRAF2	-0.000178913	ZNF770	0.000309106	NEDD8	0.00035227	TMEM258	0.000431129	EXOSC6	0.000221654
HMGXB3	0.000268229	SUPT6H	0.000350648	MTHFD1L	-0.000179095	TRIM23	0.000308842	CDC40	0.000352141	LASP1	0.000431024	BTBD7	0.000221387
FAM177A1	0.00026821	BLOC1S6	0.000350456	IMP3	-0.000179121	MED1	0.000308455	RFXANK	0.000351828	RBL2	0.00043076	GORASP2	0.000221213
SCAF8	0.000268196	FAM3C	0.000350406	SNHG22	-0.000179301	IP6K1	0.000308163	TMF1	0.000351827	AP2M1	0.000430575	KPNA3	0.000221122
RAPGEF1	0.00026801	TMEM107	0.000349853	NUDT15	-0.000179416	RPS27A	0.000308146	NCOR2	0.000351821	RPL14	0.0004304	NUFIP2	0.000221087
USP22	0.000267953	RPLP2	0.000349355	PXK	-0.000179592	STAU1	0.00030813	PPIP5K2	0.000351814	ATF7IP	0.000430232	SPIN1	0.000220731
DBNL	0.000267668	ZNF292	0.000348779	APOOL	-0.00017961	EIF2AK1	0.000308001	TDG	0.000351525	CTNNA1	0.000430093	CHD4	0.000220627
PTP4A2	0.00026752	PTGES3	0.000347664	PDLIM5	-0.000179758	WDR43	0.000307973	CMTM6	0.000351298	SSBP1	0.000429683	NUP153	0.000220578
DCAF16	0.000266945	LRCH1	0.000346812	COPS5	-0.000179763	ASNSD1	0.000307879	PEPD	0.000351032	TOPORS	0.000429519	PAFAH1B1	0.000220494
STK33	0.000266838	ZNF639	0.000346657	MAP3K11	-0.000179829	THRB	0.000307703	PRDX2	0.000351031	SMIM10L1	0.000429425	MED26	0.000220274
SPOCK2	0.000266623	LSM14A	0.000346407	ULK2	-0.000179909	FRYL	0.000307325	ADI1	0.000349873	NKAIN2	0.000429408	CIR1	0.000220228
ADPRM	0.000266451	FNIP1	0.000346394	MRPL20	-0.000179923	PRKCH	0.000307044	ERP29	0.000349813	LRP10	0.000429269	SRSF6	0.000220145
CCND3	0.00026602	YARS	0.000345873	SLC22A17	-0.000180037	MCFD2	0.000306921	PSMA4	0.000349464	GTF2A2	0.000428604	RHOG	0.000219942
HNRNPH2	0.000265548	MALAT1	0.000344969	IMMP1L	-0.000180107	RAB1A	0.000306578	ACTB	0.000349391	HIST1H2BC	0.000428338	SETD1A	0.000219832
EBAG9	0.000265521	NUP54	0.000344802	AGAP2	-0.000180118	RPL31	0.000306456	ODF2L	0.000349279	FAM118A	0.000427961	EAF1	0.000219615
SERP1	0.000265422	KIF2A	0.000344622	POLE4	-0.000180141	CREB1	0.00030626	ANAPC5	0.000348959	IRF2BP2	0.000427613	KRT8	0.000219221
PTBP1	0.000265364	NEMF	0.000344544	IKBKB	-0.000180231	TTTY15	0.000305971	EIF3B	0.000348801	SLC25A30	0.000427439	ALCAM	0.000218741
SP1	0.000265077	UBE2J1	0.000344409	C19orf70	-0.000180373	USP34	0.000305889	BNIP3L	0.000348602	PPP1R11	0.000427433	CDK13	0.000217859
MYO9B	0.000264948	AGFG1	0.00034411	PUS7L	-0.000180494	MKLN1	0.000305784	HSF2	0.000348498	GLG1	0.000427252	SDHA	0.000217832
SLU7	0.000264842	PCNP	0.000343962	ELOF1	-0.000180543	TMF1	0.000305776	SNX3	0.000348454	SDCCAG8	0.000427164	UBE2Z	0.000217773
FNBP4	0.000264718	GOLGA4	0.000343378	ZNF275	-0.000180552	UBA2	0.000305659	CERS2	0.000348234	PBRM1	0.000426798	RAB8A	0.000217539
ZXDB	0.000264288	UHRF2	0.000343204	WDR41	-0.000180585	KAT6B	0.000305398	AP2M1	0.000348117	FOXP1	0.000426677	AGO1	0.000217343
ZNF10	0.000264177	MYL6	0.000342746	GSS	-0.000180604	PUM2	0.000305219	CDC5L	0.000347817	HDAC1	0.000426666	PLIN2	0.000217286
MED26	0.000263842	POGZ	0.00034259	AAMDC	-0.000180615	SMG7	0.000304764	MFNG	0.000347657	KLF12	0.000426394	KHSRP	0.000216821
DDX3X	0.000263808	ARID2	0.000342521	CCDC85B	-0.000180655	UBAP2L	0.000304446	PTMS	0.00034738	SUGT1	0.000426275	TDP2	0.000216768
SULT1A1	0.00026334	HOXB3	0.000342197	CCDC71L	-0.000180873	SRSF2	0.000303314	PGD	0.00034735	ESD	0.000425701	RBM12	0.000216754
NBDY	0.000263012	PIK3R4	0.000341927	PPP2R3C	-0.000180943	FAM160B1	0.000303152	SNHG4	0.000347114	MARK2	0.000425651	ADAM9	0.000216453
HK2	0.000262416	HIST1H2BG	0.0003418	THAP11	-0.000181005	SLC15A4	0.000302828	DLST	0.000346791	CEP70	0.000425216	TGIF1	0.000216185
TWF1	0.000262306	BMF	0.000341695	PXDC1	-0.000181012	USP25	0.00030281	METTL14	0.000346516	NAAA	0.000424926	TAF7	0.000215937
TUBA1A	0.0002623	RPS15A	0.000341552	GMDS-DT	-0.000181082	BICRA	0.000302765	TOMM7	0.000346451	MDFIC	0.000424669	TBC1D15	0.00021536
PQLC1	0.000262266	HSPA14	0.00034144	STUB1	-0.000181151	AKAP8L	0.000302611	PSMB9	0.000346236	TIA1	0.000424223	RRM2B	0.000215355
ZMYM2	0.000261846	OPTN	0.000341141	GBA2	-0.000181199	C11orf58	0.000302406	RAP1B	0.000346036	LRPPRC	0.000424026	BSPRY	0.000215219
ZNF510	0.000261733	CASP7	0.000340019	MED10	-0.000181244	CAND1	0.00030219	NME4	0.000346031	ATP5PD	0.000423764	DNAJB12	0.000215127
PRPF4	0.000261343	FUS	0.000339907	PGM1	-0.000181249	LTBP3	0.000301885	REST	0.000345759	TFCP2	0.000423622	TMEM259	0.000215065
DDX18	0.000261265	RPS7	0.000339869	PITPNA	-0.000181367	ITSN2	0.000301884	PDAP1	0.000345583	SLC1A5	0.000423601	ARL2BP	0.000214948
SUB1	0.000260795	SRSF7	0.000339729	TUSC2	-0.000181614	SMNDC1	0.000301713	CACNA1C-AS2	0.000345401	MECOM	0.000423501	STAU1	0.000214696
DAPK1	0.000260746	ITM2B	0.000339041	TMX1	-0.000181619	RNF19A	0.000301488	NDUFV1	0.000345234	SERBP1	0.000423226	BLOC1S4	0.000214674
CCDC18	0.000259461	SRPK1	0.000338787	GLYR1	-0.00018168	RIC1	0.000301222	RNF122	0.00034505	FARP1	0.000422932	TRIP12	0.000214366
PBX1	0.000259412	SF3B1	0.000338761	ANGEL2	-0.000181731	SLC30A7	0.000301207	CLTC	0.00034504	USP53	0.000422618	HMGXB4	0.000214078
ZNF136	0.000259264	SLC35B1	0.000338607	ST8SIA4	-0.000181791	TANC2	0.000301113	ZNHIT1	0.000344736	PTMS	0.000422596	HNRNPK	0.000213771
SMARCA5	0.000259256	EIF3A	0.000338594	EIF1AY	-0.000181807	AL121944.1	0.000301044	APPL1	0.000344428	IDI1	0.000422394	C6orf106	0.000213575
RAB1B	0.000259216	NAP1L4	0.000338506	GTDC1	-0.000181834	CLPX	0.000300423	GNAI1	0.000344212	CHCHD7	0.000422129	MRFAP1	0.000213467
LY6E	0.000259207	TP53BP2	0.000338502	RARS	-0.000181949	MORC3	0.000300366	SMAD7	0.000344133	PPM1F	0.000422084	ZNF24	0.000213354
SAFB2	0.000259077	HDAC5	0.000337607	DPP7	-0.000182087	ABRAXAS2	0.000300168	ATP6V1F	0.000343972	PCMTD2	0.000421901	PPP1R15B	0.00021327
PECAM1	0.000258993	PSMB1	0.000336991	OGFOD1	-0.000182144	BMPR2	0.000300006	KCMF1	0.000343706	AC026369.3	0.000421514	PTGES3	0.000213135
INAFM1	0.000258897	CDC27	0.000336973	COMMD9	-0.000182301	SOX4	0.000299948	PDCD4	0.000343639	BDP1	0.00042124	MYL12B	0.000213048
RAB34	0.000258819	SRRM2	0.000336851	PRDX2	-0.000182359	DENND4A	0.000299619	SF3B2	0.000343633	AC020916.1	0.000421114	ACBD3	0.000212965
PGPEP1	0.000258699	CCDC28A	0.000336763	INPP5B	-0.00018248	SAFB	0.00029946	CALM2	0.000343561	MSL1	0.000420682	TNIP1	0.000212589
RER1	0.000258669	PHLDA2	0.000336197	MYL9	-0.000182512	FAM133B	0.000299277	LAP3	0.000343398	ATN1	0.000420594	CDK11B	0.00021218
NUFIP2	0.000258472	ETV3	0.000335933	INTS6L	-0.000182535	KIAA1551	0.000299229	APOBEC3C	0.000343198	IRF3	0.000420302	MTMR6	0.000212094
GCH1	0.000258329	PTGER4	0.000335758	LYRM4	-0.00018256	FKBP5	0.000299169	WDR43	0.000343141	YPEL3	0.000420286	CNN2	0.000212069
FAM120AOS	0.000257716	SYNCRIP	0.000335513	WASHC3	-0.000182597	PLA2G6	0.000299162	ZNF428	0.00034294	TMED3	0.000420202	APH1B	0.00021201
TMEM94	0.000257582	EEF2	0.000335304	TMEM138	-0.000182772	UBE2R2	0.000298939	DDIT4	0.000342896	TRPV2	0.000420104	SPRED2	0.000211649
VEZF1	0.000257512	TBC1D22B	0.00033523	BAD	-0.000182815	CCNG2	0.000298849	SLC2A1	0.000342697	MARCKS	0.000419971	CNIH1	0.000211614
FEM1C	0.000257505	RPS24	0.00033443	RMDN3	-0.000182841	COPS2	0.000298645	KPNA3	0.00034203	QSOX1	0.000419966	HIPK1	0.000211551
POLR2J	0.000257475	LAPTM4A	0.000334235	PPT2	-0.000182849	CASC15	0.000298642	PRDM8	0.000342023	MSRB2	0.000419965	RNASET2	0.000211508
MATR3	0.000257423	CDC40	0.000334211	S100PBP	-0.00018286	PPM1H	0.000298597	STRAP	0.000341961	ATM	0.000419824	GNAI1	0.000211438
SNU13	0.000257316	MAP1LC3B2	0.000334025	AP4B1	-0.000182885	MT-ND5	0.000298403	CFAP36	0.000341823	CPNE3	0.000419802	SETD5	0.000211146
UBQLN2	0.000257279	UHMK1	0.000333943	IMPA2	-0.000182954	STK38	0.000298191	SCAMP1	0.000341608	NDRG2	0.000419645	SIN3A	0.000211121
HSPA14	0.00025727	KLHL15	0.000333834	DNAJC19	-0.000182969	INAFM2	0.000298042	SNU13	0.000341534	TSPO	0.000419321	ODC1	0.000210712
PPM1A	0.00025711	SRSF4	0.000333809	NPTN	-0.000183047	KPNA5	0.000297989	ZNRF1	0.000341245	TNRC6A	0.000419245	RNF6	0.000210442
NRBP2	0.000256726	RPS15	0.000333524	GATD3A	-0.000183053	HTR1F	0.000297979	ADH5	0.000340483	TNRC18	0.000419054	DNAAF2	0.000210365
FLI1	0.000256405	MZF1-AS1	0.000333303	THEM4	-0.000183246	GALNT1	0.000297839	EIF4G1	0.000339872	TPM1	0.00041891	STX3	0.000210322
TMEM131L	0.000256094	B3GNT5	0.000333292	AGPAT4	-0.000183283	ZNF800	0.000297682	WIPF1	0.000339849	SLC12A5	0.000418696	RNF139	0.000209875
MTHFD2	0.000255861	PTK2	0.000333229	NUP210	-0.000183321	RPL13	0.000297232	UBE2Q1	0.000339819	TSPAN3	0.000418341	TNFSF10	0.000209733
CFAP20	0.000255816	IFI44	0.000332971	THYN1	-0.000183336	GKAP1	0.000296879	MYL12B	0.000339741	SPINDOC	0.000418147	EGR3	0.000209689
NMD3	0.000255735	HMGA2	0.000332726	IL4R	-0.000183337	SLC38A1	0.000296683	TECPR1	0.000339668	LAMTOR1	0.000417886	CCDC69	0.000209535
EAPP	0.000255341	C11orf96	0.000332337	GPX7	-0.000183357	RPL12	0.000296552	BCAT1	0.000339428	TMX4	0.000417343	ZNF44	0.000209494
SPAG17	0.000255175	SNRPG	0.00033231	C12orf75	-0.000183653	CCNY	0.000296512	PRDX6	0.000339392	EEF1A1	0.000417226	MREG	0.000209351
SPN	0.000255168	SUMO1	0.000332185	RPL26L1	-0.000183673	AL360270.1	0.000296476	TPGS2	0.000339381	MTIF3	0.00041716	PLXNB2	0.000208749
SRSF10	0.000255117	ZFC3H1	0.000331986	GRAMD1B	-0.000183694	TAF2	0.000296304	SMAP1	0.000339342	SENP7	0.000416817	SRSF9	0.000208714
BAG1	0.000255117	RPL35	0.000331904	NME1	-0.000183822	HOXA10-AS	0.00029599	GNAQ	0.000338889	FGD5-AS1	0.000416583	WAC	0.000208709
CREG1	0.000255017	SMC4	0.000331605	COLGALT1	-0.000183854	CDC42SE1	0.000295903	RAB7A	0.000338801	ICE2	0.000416354	ZBTB7A	0.000208529
SACS	0.000254998	ACSL3	0.00033082	GUF1	-0.000183855	KDM5D	0.000295814	ABHD17B	0.000338302	PTBP3	0.000416272	RAP1A	0.000208464
OAZ1	0.000254558	DERL1	0.000330347	SMIM27	-0.00018399	ARMC8	0.00029572	HNRNPU	0.000338196	CIAO2B	0.000415969	ZNF92	0.000208352
PTTG1IP	0.000254438	CSDE1	0.000330072	AC083798.2	-0.000184184	BRD2	0.000295689	ANXA6	0.000337929	N4BP2	0.000415459	C15orf39	0.000208295
CIITA	0.000254211	UBA6	0.000329929	ATF1	-0.000184372	TSC22D4	0.000295585	PLP2	0.000337909	VPS36	0.000415074	IMP3	0.000208273
NPR3	0.000254179	BTG1	0.00032984	TMEM126A	-0.000184567	ATP6V0A2	0.000295507	PCM1	0.000337818	EI24	0.00041486	ADD1	0.000207744
FCHSD2	0.000254044	ZNF165	0.000329429	IDH3G	-0.000184579	SEC31A	0.000295214	SHMT2	0.000337572	PLAGL1	0.000414604	SUPT6H	0.000207421
MAN1A2	0.000253691	SETX	0.00032883	CLK2	-0.000184629	MEG3	0.000295017	GOLPH3	0.000337478	IMMT	0.000413254	AGPAT4	0.000207335
MZB1	0.000253661	UHRF1BP1L	0.000328465	XPO4	-0.000184665	POM121	0.000294823	ALDH2	0.000337465	CPNE1	0.000413222	HLA-DMA	0.000207063
TMSB10	0.000253499	MTA2	0.000328295	ZNF512	-0.000184799	BRWD3	0.000294769	STAT5B	0.000337369	NUCKS1	0.000412997	PIK3CA	0.000206761
MAP3K13	0.000253488	TOPORS	0.000326518	NDUFAB1	-0.000184964	KDM7A	0.000294682	ASB8	0.000337193	HEXB	0.000412807	FBRS	0.000206662
ABCC1	0.000253105	ATP13A3	0.000326413	MAPK9	-0.000185003	TGOLN2	0.000294681	E2F3	0.000337183	ZNF667-AS1	0.000412387	ARHGAP5	0.000206528
TOMM20	0.000252875	ZNF267	0.000324458	BUB3	-0.000185026	N4BP2L2	0.000294665	LYSMD3	0.000337171	COPZ1	0.000412375	ZBTB2	0.000206346
GFPT1	0.000252817	CEP170	0.000324443	KAT2B	-0.000185116	KHDRBS1	0.00029465	EIF3J	0.000336754	PSMA3-AS1	0.000412328	COL4A3BP	0.000206295
ATP1A1	0.000252756	HDGFL3	0.000324292	ZNF614	-0.00018513	HLA-B	0.000294402	CCT6A	0.000336373	SYNGAP1	0.000412184	NCOA3	0.000206275
ZNF621	0.000252623	ATF6	0.000324245	COL24A1	-0.000185194	2023-09-06	0.000294076	BZW1	0.000336298	DDX46	0.000411738	EIF1B	0.000206247
PLK2	0.000252553	NOTCH1	0.00032414	KLHL23	-0.000185288	MAPK7	0.000293888	PSMB1	0.000336037	SNRPD3	0.000411613	ZNF136	0.000206191
TP53INP2	0.000252256	CCNI	0.000323973	NDUFS8	-0.000185324	MYCT1	0.00029354	MTRNR2L12	0.000335819	CLSTN1	0.000411508	ALG2	0.000205968
ACAP2	0.000252251	GNB4	0.000323538	NSUN7	-0.00018537	KDM3A	0.000293252	POLD2	0.000335536	MARF1	0.000411419	COX19	0.000205935
NSMF	0.000252143	CKB	0.000323238	G2E3	-0.000185398	KIAA1147	0.000293123	SF3A1	0.000335116	ZBTB10	0.000411409	USP12	0.000205284
TXLNG	0.000252105	FOXO3	0.000323156	TMEM181	-0.000185457	CHIC2	0.000293046	JUP	0.000335069	ADI1	0.000411402	CCDC82	0.000205262
MPG	0.000252076	BCLAF1	0.000322487	TBK1	-0.000185461	CEP295	0.000292875	XRN2	0.000334342	NR4A3	0.000410939	HOXA10-AS	0.000204892
FAF2	0.000252036	NUS1	0.000322159	ATXN7L1	-0.000185536	MT-CO3	0.000292841	PRKAR2A	0.000334153	USF2	0.000410899	FUS	0.000204845
CD44	0.000251465	GNA15	0.000321871	KLHL36	-0.000185638	DHX15	0.000292325	EZR	0.000333876	TMEM205	0.000410532	CAPZA1	0.000204441
AGPS	0.000251205	C4orf46	0.000321266	NUBP2	-0.000185689	C2orf69	0.000292252	LPCAT3	0.000333705	SMIM14	0.000410441	PMPCB	0.000204152
PIEZO1	0.000250581	HIPK1	0.000320693	KLHL18	-0.000185712	CACUL1	0.000292242	DNAJC21	0.000333594	TAF15	0.0004104	ROCK1	0.000203978
CDS2	0.000250299	TIPARP	0.000320548	RNPEP	-0.000185889	DDX20	0.000291793	GSE1	0.000333557	NEDD8	0.000410333	CAPN7	0.000203822
MRFAP1	0.000249965	GTPBP1	0.000320025	CORO7	-0.000185932	NCOA2	0.000291697	TRAF7	0.000333382	ARPC2	0.000410256	FBXW11	0.000203798
ZC3H15	0.000249907	GCH1	0.000319702	MIF	-0.000185974	HBS1L	0.000291686	TARBP1	0.000333189	AL135925.1	0.000410153	SLC25A29	0.000203666
YPEL3	0.000249856	ABHD4	0.000319462	PLA2G6	-0.000185991	APAF1	0.00029162	TIPRL	0.000332921	CNPY3	0.000409824	KMT2D	0.000203154
USF2	0.000248927	IP6K1	0.000318572	DPP9	-0.000186094	MMD	0.000291578	TMBIM6	0.000332911	ACTG1	0.00040971	SMIM15	0.000203074
HIVEP3	0.000248421	MVD	0.000318474	USP37	-0.000186182	SDAD1	0.000291394	DDX46	0.000332634	KDM4B	0.000409411	BIRC3	0.000202963
RAB6A	0.000248079	AL360270.1	0.000318267	CCDC43	-0.00018623	POLR2B	0.000290892	PSTPIP2	0.000332518	RNF20	0.000409246	DDX5	0.000202896
HSPA1B	0.000248068	DEDD	0.00031825	GSPT2	-0.000186555	ATP6V1E1	0.000290748	ICAM3	0.000332392	CBX2	0.000408855	BSDC1	0.000202853
AKAP17A	0.000247939	PIK3CG	0.00031819	CD200	-0.000186643	RSBN1L	0.000290484	NUCKS1	0.0003323	PARP8	0.000408564	SECISBP2L	0.000202764
TAGAP	0.000247808	GATA3	0.000317885	QPRT	-0.000186697	RPL30	0.000290049	MPC2	0.000332055	PPP1R12A	0.000408462	BAZ2A	0.000202667
NCOR2	0.000247804	ZNF266	0.000317643	RRP12	-0.000186719	USP38	0.000289938	BLMH	0.000331738	MYL6	0.000408283	RAB22A	0.000202635
DYM	0.000247803	SETD7	0.000317344	APTX	-0.00018674	RPL10	0.000289852	SNX6	0.000331705	NFATC3	0.000408216	MMRN1	0.000202296
EVL	0.000247726	CELF1	0.000316525	NAA38	-0.000186758	KAT7	0.0002895	DKC1	0.000331426	SETDB2	0.000408196	SZRD1	0.00020212
HSPC324	0.000247297	UBE2M	0.000316329	SRPK2	-0.000186771	PKN2	0.000289383	SLIRP	0.000330915	IPO8	0.000408186	SAMD8	0.000202112
RPIA	0.000247296	ERO1B	0.000316179	TIMM10	-0.000186809	KIF16B	0.000289361	KCTD9	0.000330229	LYZ	0.000407996	CAMTA2	0.0002019
PIP4P1	0.000247166	ALYREF	0.000315762	C1orf122	-0.000186914	IER3	0.000288964	MRPL51	0.000330138	FXYD6	0.000407614	SUCO	0.000201868
PRKAG2	0.000246888	RCOR3	0.000315487	EMG1	-0.000186927	UBR4	0.000288938	TMEM256	0.000330111	NFYA	0.000407558	RBM39	0.000201744
AFG3L2	0.000246801	SSSCA1	0.000315405	RBMX2	-0.000186957	WASL	0.000288898	C11orf58	0.000330089	TMEM147	0.000407511	PITHD1	0.000201618
HSH2D	0.000245992	RAB7A	0.000315315	METTL3	-0.000187192	MTMR10	0.000288698	DDOST	0.000329792	ANO6	0.000407488	NUP54	0.0002015
SECISBP2	0.000245625	TMEM39A	0.000314379	NIPSNAP1	-0.000187202	MBD5	0.000288612	AAMP	0.000329776	ATP6AP2	0.000407136	ARHGAP29	0.00020144
AC008105.3	0.00024498	ETS2	0.000314285	PMS1	-0.000187203	BROX	0.00028858	KHDRBS1	0.000329687	CCT7	0.00040669	PCGF5	0.000201212
LST1	0.00024487	SRF	0.000314261	C1D	-0.000187225	USP30	0.000288494	S100A10	0.000329662	EGLN1	0.000406415	SCARNA9	0.000201208
SIN3A	0.000244524	PIGA	0.000314257	GRN	-0.00018724	FBRS	0.000288263	RTRAF	0.000329534	FXYD5	0.000406376	IFNGR1	0.000201185
NXT1	0.000244302	RPL14	0.000314008	TRMT2B	-0.000187297	PDRG1	0.000288219	MRPL52	0.000329181	TIMMDC1	0.000406318	GNB1	0.000201049
VAPA	0.000244277	RASSF1	0.000313936	MYO19	-0.000187494	TENT2	0.000288181	POLR2G	0.000329178	PTOV1	0.000405884	MTSS1L	0.000200844
DZIP3	0.000243974	PRRC2A	0.000313195	MGMT	-0.000187599	PPP6C	0.000288035	GRHPR	0.000329008	ARPC5	0.000405841	ARHGAP21	0.000200767
MECP2	0.00024369	APTR	0.000313087	ATP2A1	-0.000187626	SLC11A2	0.000288032	JARID2	0.000328653	RNF13	0.000405628	RPL17	0.000200746
TUT4	0.00024349	CLK1	0.000313063	NSMCE2	-0.000187679	ZBTB20	0.000287947	MAX	0.000328593	PRKCSH	0.000405035	SPTLC2	0.000200681
TMEM263	0.000243437	TNFRSF10B	0.000312356	PLIN2	-0.000187701	RBL2	0.000287792	ARF4	0.000328506	LINC01003	0.00040494	MGRN1	0.000200671
CAPN2	0.000243346	NAA30	0.00031222	LINC00665	-0.000187718	BRWD1	0.000287663	SNX5	0.000328418	EAF2	0.000404892	TSR2	0.000200587
IL6ST	0.000243168	NEAT1	0.0003119	DPP8	-0.000187739	TP53BP1	0.000287572	ITGB1	0.000328018	BCL2L13	0.000404887	AKAP8	0.000200413
CREBBP	0.000243012	2023-03-07	0.000310578	CPSF3	-0.000187862	RPS23	0.000287433	DNPH1	0.000327457	ARID5B	0.00040413	HOXA3	0.000200364
IRF7	0.000242945	DDX19B	0.000310021	NDRG2	-0.000187885	ZNF263	0.00028729	NAALADL1	0.000326521	SPINK2	0.000404075	DYRK3	0.000200289
PTMS	0.000242841	SAR1A	0.000309972	GNPTG	-0.000187975	RPLP0	0.000287024	MEAF6	0.000326272	POLR2G	0.000404042	ZMAT1	0.000200178
WNK1	0.000242545	OSBP	0.000309599	TSNAX	-0.000188012	RNF8	0.000286566	ATP5IF1	0.00032624	UGGT2	0.000403994	FZR1	0.000200028
MSI2	0.00024253	TOR1AIP1	0.00030899	NFRKB	-0.000188053	HNRNPUL1	0.000286485	ATP6V1G1	0.000326157	GALNT10	0.000403763	PNMA1	0.00020002
TDRD3	0.0002425	RPL37A	0.000308925	SCAMP3	-0.000188148	SETD5	0.000286382	PSMC2	0.000326127	SNRNP70	0.000403694	S100A10	0.000199995
SCAPER	0.00024216	HLA-DMA	0.000308891	NDUFB1	-0.000188161	PSIP1	0.00028634	RBM15B	0.000325014	SP110	0.000403539	TARDBP	0.000199836
H2AFJ	0.000242158	RPL29	0.000308718	ACTR10	-0.000188241	ENPP4	0.000286219	FKBP1A	0.000324938	GLCCI1	0.000403207	ADAM10	0.00019977
LSM2	0.000241718	RIOK3	0.000308267	ISG20	-0.000188344	L3MBTL3	0.000286206	CCT7	0.000324855	SPOP	0.000403064	BOD1L1	0.000199685
GUK1	0.00024166	RP2	0.000307201	VPS37A	-0.000188407	LPIN1	0.000285955	PPP1R35	0.00032484	INPP5D	0.000403051	NCK2	0.00019962
DBF4	0.000241634	RPS23	0.00030708	TRIM14	-0.000188435	PLXNC1	0.000285941	TMEM50A	0.000324628	HERC2	0.000402855	MAP4K2	0.000199574
PUF60	0.000241411	C2orf69	0.000306948	ILKAP	-0.000188449	MT-ND1	0.000285707	TRIR	0.000324497	ETNK1	0.000402848	GOLGB1	0.000199341
HCFC1	0.000241013	SBDS	0.000306306	SEC24C	-0.000188547	POLE3	0.000285469	MAGED1	0.000324339	ECHS1	0.000402532	ZNF256	0.000199288
SMARCD2	0.000240869	SLC25A6	0.000305776	TSPAN13	-0.000188635	RPL22	0.000285375	NIPSNAP1	0.00032378	HINT1	0.000402378	WWC3	0.000198479
NUDT19	0.000240811	SET	0.000305736	FCF1	-0.000188692	KCTD20	0.000284902	HDAC1	0.000323495	MEAF6	0.000402113	MACF1	0.000198274
AGPAT3	0.000240772	WDR48	0.000305175	RMND1	-0.00018875	ZNF268	0.000284829	DRAP1	0.000323456	NEU1	0.00040211	TFIP11	0.000198154
PCNX1	0.000240619	TUBB	0.000305087	MTX2	-0.000188803	MRPL16	0.000284468	SCAP	0.000323137	YIPF4	0.000401885	EMC6	0.000198007
NPIPA1	0.000240561	KRR1	0.00030485	SMARCB1	-0.000188857	NEDD1	0.000283821	JTB	0.000323078	UBE2S	0.000401846	PRR7	0.000197922
OS9	0.000240339	AIF1	0.000304646	SYS1	-0.000188946	FAM214A	0.000283638	RNF41	0.000323009	ZFHX3	0.000401799	UBE3A	0.00019784
AGAP3	0.000240306	NOP53	0.000304497	PNO1	-0.000188959	TET2	0.000282854	MFSD1	0.000322907	NELFB	0.000401767	CFAP298	0.000197354
PNN	0.000239897	GRINA	0.00030432	MRPS18B	-0.00018904	BAG3	0.000282811	NIT2	0.000322715	TTC37	0.000401601	PAK2	0.000197341
DOCK5	0.000239762	AKIRIN1	0.000304	LYPLA2	-0.000189149	RBM7	0.000282764	NDUFB2	0.000322628	ARHGAP26	0.000401542	NSMF	0.000197229
FAM111A	0.00023965	KDM1A	0.00030383	EMC7	-0.000189243	TRIM13	0.000282664	RBM17	0.000322558	PSMA4	0.000401527	LARP4B	0.000196494
YRDC	0.00023949	EMC8	0.000303678	HSPB11	-0.000189388	SNX5	0.000282558	MEF2D	0.000322548	H1F0	0.000401501	SNIP1	0.000196466
USP51	0.000239464	RPS14	0.000303527	LLPH	-0.000189428	HNRNPUL2	0.000282484	CDCA7	0.00032211	DNAJC19	0.000401137	PIP4P1	0.00019597
S100A4	0.000239357	NEDD1	0.000302726	MYO1G	-0.000189531	TSPOAP1	0.000282452	NMI	0.000321678	ANKRD36C	0.000400954	FAM171B	0.000195964
ATXN7L3B	0.000239224	RBPJ	0.000302542	RFXANK	-0.000189872	NSD1	0.000282055	CNN2	0.000321604	ING4	0.000400938	ZBTB5	0.000195754
CWC25	0.000239143	TNKS2	0.000302505	PPID	-0.000190125	MSH2	0.000281873	RCC2	0.000321446	COX7C	0.000400642	LIMD2	0.000195164
DYNC1H1	0.000239075	PRSS2	0.000302435	UGP2	-0.000190126	TCP1	0.000281546	LEPROTL1	0.000321221	PPT1	0.000400626	RBX1	0.000195123
MLH3	0.00023891	H2AFV	0.000302285	RABEPK	-0.000190175	CDC14A	0.000281506	UBE2R2	0.000321128	CBX4	0.000400371	UVSSA	0.000195103
H2AFV	0.000238783	RPL22	0.000302234	AL355472.1	-0.000190239	NOA1	0.000281361	ZNF326	0.000320913	GALNT2	0.000400209	RAE1	0.000194813
PLSCR1	0.000238725	PAFAH1B2	0.000301905	CYHR1	-0.000190407	RPS15A	0.000281126	UBLCP1	0.000320877	DOCK10	0.000399883	PKD1	0.000194764
BAZ2B	0.000238218	CSKMT	0.000301648	CDC123	-0.000190407	PIK3C3	0.000280885	ZNF738	0.000320791	COLGALT1	0.00039969	COPB1	0.000194443
ZMYND8	0.000238198	BTF3	0.00030082	ACSL5	-0.000190752	PLCB1	0.000280778	SPOCK2	0.000320698	PTPN6	0.000399226	MED10	0.000194426
RFX5	0.000237967	FKBP14	0.000300775	PARP2	-0.000190767	ZNF106	0.000280694	CBX5	0.000320642	TMEM214	0.000399143	CEMIP2	0.000194364
KDELR1	0.000237797	RC3H2	0.000300712	AC245297.3	-0.000190967	KLHL15	0.000280288	N4BP2	0.000320607	EMCN	0.000398834	VPS4B	0.000194319
BET1L	0.000237446	GRK2	0.000300571	AHI1	-0.000190981	RPL24	0.000280277	ANGPT1	0.000320561	RIMKLB	0.000398406	TMEM170A	0.00019422
SOX4	0.000237428	PITPNB	0.000300523	NMT1	-0.000191209	SPATS2	0.000280084	IQGAP2	0.000320313	MAST4	0.000398085	LAPTM5	0.000194031
IGF2BP2	0.000237427	RIT1	0.000299582	MRPL11	-0.000191236	USP10	0.000279541	YWHAB	0.000320174	METTL5	0.000398075	VDAC1	0.000193631
DNM2	0.00023741	DNAJC1	0.000299554	ZSCAN16-AS1	-0.000191357	TERF2IP	0.000279492	PRAM1	0.000319977	CTDSP1	0.000398	RCOR1	0.000193096
NINJ1	0.000237363	LDHA	0.00029955	WRN	-0.000191452	NPIPA5	0.000279237	ARF1	0.00031991	CDCP1	0.000397929	TRIM22	0.000192989
MED21	0.000237323	PKN2	0.000299515	IFT74	-0.000191537	RPS24	0.000278973	DPPA4	0.000319292	LAMP1	0.000397919	ITGA5	0.00019287
ZNF84	0.000237031	RALY	0.000299126	EIF4E2	-0.000191667	ACVR1B	0.000278925	TERF2IP	0.000319131	UBE2E3	0.000397349	CEP95	0.000192849
COX19	0.000236948	GPSM3	0.00029901	RPS6KA1	-0.000191684	BTBD1	0.000278874	TPRKB	0.000318789	CDKN1B	0.00039713	IPO7	0.00019281
PRDX2	0.000236914	HIPK3	0.000298998	MRPL10	-0.000191719	LRRC23	0.000278482	BAX	0.000318765	CCDC115	0.000397084	MAP2K3	0.000192645
PRSS2	0.000236739	FAM171B	0.00029839	MTIF2	-0.000191758	OGFRL1	0.000278432	NNT	0.000318761	RASSF8	0.000396999	TNKS2	0.000192073
RAB33B	0.000236531	SEM1	0.000297767	AC090204.1	-0.000191934	RPL32	0.000278378	ZCRB1	0.000318716	GABARAPL2	0.000396886	MED28	0.000191811
IQGAP1	0.000236361	TUBA1A	0.000297703	IFIT2	-0.000191937	CAMK1D	0.000278364	RGS10	0.00031866	SSU72	0.000396817	CTNNA1	0.00019164
HEBP1	0.000236338	FOXJ3	0.000297508	STX7	-0.000191977	CNOT7	0.000277502	PTGER4	0.000318558	PAPOLA	0.000396733	CDK12	0.000191634
FGD5	0.000236096	TNFAIP2	0.000297407	PHF8	-0.000192039	CREBBP	0.000277369	SENP2	0.000318545	ALDH6A1	0.000396544	ID1	0.000191508
UBAP2L	0.000235995	PSMD7	0.000297404	TOMM34	-0.000192071	ITPR1	0.000277236	ECH1	0.000318286	PDAP1	0.000396253	SBNO2	0.000191481
EIF3I	0.000235987	JUNB	0.000297163	CCDC91	-0.000192094	AFF3	0.000276904	ARID5B	0.000318051	NUMA1	0.000396212	FBXO34	0.000191165
PIP4K2A	0.000235782	NELFA	0.000296875	FAM98A	-0.000192096	MAX	0.000276841	PAFAH1B3	0.000317918	NSD1	0.000396012	CD63	0.000191125
TPST1	0.000235753	NARS	0.000296767	APH1B	-0.000192108	BAZ1A	0.000276779	ECPAS	0.000317886	TFEC	0.000395928	PDE4D	0.00019096
NFU1	0.000235704	PRPF4B	0.000296521	CBFA2T2	-0.000192121	POLB	0.000276433	KIAA1586	0.000317856	ZNF280D	0.000395839	HLA-F	0.000190671
NCK1	0.000235552	UBE2N	0.000296519	SHF	-0.000192513	MAP3K7	0.000276306	C6orf106	0.000317586	DNAJB9	0.000395389	METTL23	0.000190583
UFD1	0.000235509	ZBTB7A	0.000295664	NOL10	-0.000192531	CDKN1B	0.000276267	ZNF664	0.000317183	MAP3K12	0.000395302	CD44	0.000190065
PPM1D	0.000235455	SMAD4	0.00029484	PSMB9	-0.000192604	SNX4	0.000276258	YME1L1	0.000317152	EMC10	0.000395132	MBD2	0.000189944
RASGRP2	0.000235451	LMNA	0.000294589	TMEM192	-0.000192627	RIT1	0.000276087	PQLC1	0.000316893	CSNK2B	0.000395092	UTY	0.000189883
PURB	0.000235437	DNAJB1	0.000294539	SNX16	-0.000192769	WDR33	0.000276058	SUMF2	0.00031687	ACO2	0.000395027	ALKBH5	0.000189771
KAT6B	0.000235216	CCDC88A	0.000294409	C11orf1	-0.000193052	NIN	0.000276008	EPSTI1	0.000316837	PRKAR2B	0.000394879	TRAM1	0.000189745
CES2	0.00023489	RPSA	0.000294396	ATIC	-0.000193138	ZCCHC8	0.000275851	SUCLG1	0.000316755	DIAPH1	0.000394768	ATP6V1B2	0.000189737
B4GALT1	0.000234769	ADAM8	0.000294245	GBF1	-0.000193163	SRSF7	0.000275664	CMTM3	0.000316245	SPCS2	0.000394742	GABARAPL1	0.000189588
CRHBP	0.0002345	RPS8	0.00029403	MRRF	-0.000193308	ARIH2	0.000275629	PSME2	0.00031624	DGKZ	0.000394739	BTBD3	0.000189446
OARD1	0.000234405	HYOU1	0.000293793	KTI12	-0.00019332	ABHD4	0.000275568	MARVELD1	0.000316083	NSUN2	0.000394737	CHMP2B	0.00018923
USP34	0.000234287	PHLPP1	0.000292918	SFT2D1	-0.000193386	TRMT61B	0.000275331	ARRB2	0.000315855	FOXN2	0.000394452	UBR5	0.000189203
BEX2	0.000234147	QKI	0.000292445	PSMA2	-0.000193442	CALN1	0.000275253	VAMP7	0.000315679	G6PC3	0.000394431	WDR44	0.000189088
CDK9	0.000234141	SLCO3A1	0.000292426	SRFBP1	-0.000193489	TANC1	0.000275229	MRPL37	0.000315664	BBX	0.000394428	SLK	0.0001889
MSMP	0.000233961	COL4A3BP	0.000292409	TINF2	-0.000193563	SLC25A13	0.000275005	GAR1	0.000315494	VPS35L	0.00039436	ITM2C	0.000188721
CXCL8	0.000233467	PARP14	0.000292208	S100A11	-0.000193611	ARHGEF7	0.000274767	FRG1	0.00031546	SETD3	0.000394204	CIB1	0.000188655
TWSG1	0.000233181	COL1A1	0.000291828	ETFDH	-0.000193615	KTN1	0.00027469	ZNF195	0.000315385	TNFSF10	0.000394116	ERN1	0.000188584
SON	0.000232871	MARCKSL1	0.000291535	C7orf50	-0.000193685	RABGAP1	0.00027443	EMC7	0.000314917	NUDT16	0.000394024	STAG2	0.000188466
MRPL33	0.000232746	RPS21	0.00029144	ACCS	-0.000193718	LCP2	0.000274275	CDK4	0.000314713	BORCS7	0.000394001	DDB1	0.000188465
PARP4	0.00023267	UBR4	0.00029143	CCDC66	-0.00019387	COX7A2L	0.000274154	ING3	0.000314712	CMIP	0.000393889	MOAP1	0.000188203
PRPS1	0.000232505	BRAF	0.00029141	NPLOC4	-0.000194071	NLRP1	0.000274133	MRPS33	0.000314538	RTL8C	0.000393727	TIMM23	0.000188163
UBQLN1	0.000232437	EIF1B	0.000290917	NADK	-0.000194087	C16orf87	0.000274109	HINT3	0.000314031	LAPTM4A	0.000393132	IKZF1	0.000188136
AKT2	0.000232409	CLDND1	0.00029075	PPM1H	-0.000194227	MTRNR2L8	0.000274072	XRCC5	0.000313851	MFSD1	0.000393038	DLGAP4	0.00018808
PATJ	0.000232294	CCNT2	0.000290672	HOXA4	-0.000194258	HNRNPA1	0.000273924	RNASEH2C	0.000313847	EGFL7	0.000392976	EIF4G1	0.000187901
UBR3	0.000232185	RNF181	0.000290462	SPAG17	-0.000194399	NAMPT	0.000273792	SF3B4	0.00031376	ARPC4	0.000392429	HTATSF1	0.000187896
FLNB	0.000232045	SEC16A	0.000290197	NOC3L	-0.000194465	DDHD1	0.000273587	PABPN1	0.000313613	TBC1D5	0.000392418	ZNF281	0.000187663
IDUA	0.00023195	WTAP	0.000289959	POLR3F	-0.000194496	YTHDC2	0.000273427	RNF149	0.000313529	CTBP2	0.00039204	DYNLL2	0.000187326
NUB1	0.000231944	CSNK1E	0.000289811	MRPS5	-0.000194547	HMGCR	0.000273177	SPN	0.000313005	ECH1	0.000391893	NUP58	0.0001872
ANXA7	0.000231804	RNF103	0.000289076	ZNF510	-0.000194589	SAR1B	0.000273151	RPN2	0.000312984	NPIPA1	0.000391871	MAPK14	0.000187106
FNDC3A	0.000231452	UBA52	0.000288577	CARM1	-0.000194747	POLK	0.000273137	CMIP	0.000312961	PRKCB	0.000391675	TLE4	0.000187099
C19orf38	0.000231329	WSB1	0.000288114	RSAD1	-0.000194753	C20orf96	0.00027308	PSMC1	0.000312365	GCHFR	0.000391431	POM121	0.000187064
CAMK2D	0.000231283	CARD19	0.000287953	LINC01184	-0.00019495	PPP2CA	0.000272937	HMGB3	0.000312151	H1FX	0.000391285	MAX	0.00018641
RBM12	0.000231216	SLC36A4	0.000287447	APBB3	-0.000195007	ANKRD36B	0.000272927	ARPC4	0.000311818	STAP1	0.000390954	RELT	0.000186342
CREM	0.0002311	SDF2L1	0.000287341	EIF2B1	-0.000195078	LIN7C	0.000272894	DHX29	0.000311229	TIPARP	0.000390879	CSTF2T	0.000186222
CYB5R3	0.00023107	SH3GL1	0.000287169	FAM200B	-0.000195151	NAA25	0.000272641	COX5B	0.00031119	ATP1B3	0.000390851	DDX24	0.000185718
AC103724.4	0.000230904	RAP1A	0.000287149	NT5C	-0.000195182	HOXA5	0.000272502	ZNF330	0.000311179	ZNF226	0.000390819	PUM2	0.000185688
CD302	0.000230875	CDC14A	0.000286749	FAM19A2	-0.000195208	C18orf25	0.00027243	FBXL3	0.000310775	AKT3	0.000390741	2023-03-08	0.000185642
GNAI3	0.000230387	RAPGEF2	0.000286116	HACD3	-0.000195339	RPL7A	0.000272387	HIPK1	0.000310528	ATP5MC1	0.000390676	MAN2A2	0.000185419
RHEB	0.000230329	CRTC2	0.000285403	GTF2A2	-0.000195366	VPS13C	0.000272247	TMEM59	0.000310421	RBM5	0.000390209	CCDC28A	0.000185321
LONRF1	0.00023028	HOXB2	0.000285396	AASDHPPT	-0.000195525	WASHC1	0.000272139	FSCN1	0.00031023	SMIM30	0.000389935	IL1RAP	0.0001852
TXNRD1	0.00023005	HIF1A	0.00028457	ARMC1	-0.000195662	MT-ATP6	0.000271974	NOP10	0.000310123	RUFY1	0.000389524	GRB2	0.000185185
FGD5-AS1	0.000230011	THAP2	0.000284332	RHOT2	-0.000195774	KMT5A	0.000271788	PAIP1	0.000310094	NOL7	0.000388296	TNFAIP8L1	0.000185167
YTHDF2	0.000229868	HIST1H2BD	0.000284155	PDHB	-0.000195777	MATR3	0.00027178	CCT5	0.000309849	EMC4	0.000388278	UTP3	0.00018506
NPDC1	0.000229765	WDR82	0.000284123	SNX19	-0.000195837	ZNF8	0.000271532	KIT	0.000309838	ANKRD17	0.00038792	STX11	0.000184616
WASHC2C	0.000229585	MXD1	0.000283441	RWDD4	-0.00019585	RNF216	0.000271426	CASP4	0.000309571	RBM6	0.000387876	TMBIM1	0.00018455
EPM2AIP1	0.000229566	CWC25	0.000283326	GLRX3	-0.000195989	WDR75	0.000271385	KIAA1143	0.000308902	SNRNP200	0.000387861	UBR4	0.000184529
PDCD2	0.00022944	NONO	0.000283297	SLC25A24	-0.000196076	SLC25A3	0.000271309	CDC123	0.00030882	ARL4A	0.00038777	TAF13	0.000184177
FLII	0.000229303	ARHGEF7	0.000283295	AL118516.1	-0.000196162	KMT2D	0.000271234	DHX40	0.000308716	MLXIP	0.000387766	WDR91	0.000184171
SAR1A	0.000229038	STX11	0.000283103	SPAG7	-0.000196167	CD84	0.000271083	NOA1	0.00030855	SUMF2	0.00038774	RAVER2	0.00018405
RAB21	0.000228912	SRSF5	0.00028301	RANBP3	-0.000196176	KPNA3	0.000270664	PSMG2	0.000308539	NHP2	0.000387645	STIM2	0.000183919
SLC20A1	0.000228649	RPS5	0.000282678	ACAA1	-0.000196234	PCED1A	0.000270615	NECAP1	0.000308514	GABBR1	0.00038762	ARFGEF1	0.000183741
CYBRD1	0.000228629	UBE3A	0.000282668	DOT1L	-0.000196402	FUBP1	0.000269767	PIGS	0.000308397	HNRNPAB	0.000387535	TMEM59	0.000183638
NUDT4	0.000228622	IGF2BP3	0.000282653	PSMD8	-0.000196433	TARBP1	0.000269707	IFI16	0.000308356	ECHDC2	0.000387279	DNAJC2	0.000183637
EFHD2	0.000228617	SAFB	0.00028218	MZT1	-0.000196501	SOX12	0.000269475	STAMBP	0.000307994	DIP2A	0.000387182	C2orf49	0.00018354
CTSF	0.000228598	Z93241.1	0.000281753	ZNF689	-0.000196529	TBL1XR1	0.000269455	GIT2	0.000307838	FPGS	0.000387148	LCOR	0.000183513
IRGQ	0.000228361	PLEKHO1	0.000281681	EXOSC9	-0.000196551	CNOT4	0.000269427	SLBP	0.000307771	AAMDC	0.000386936	AC092747.4	0.000183048
TUBA1B	0.000228334	BCAS2	0.000281096	RNF5	-0.00019657	FNDC3A	0.000269325	HPS1	0.000307615	FAM241A	0.000386802	SSSCA1	0.000182937
CSNK1A1	0.000228279	NDUFV2	0.000281003	ABHD12	-0.000196597	STRN	0.000269168	DARS	0.000307426	ASXL2	0.000386757	CHPF2	0.000182306
CEBPG	0.000228234	YES1	0.000280458	POLR1E	-0.000196658	RHOH	0.000269114	EMC3	0.000307384	TRA2A	0.000386354	CREBBP	0.000182204
TLNRD1	0.000228163	SCML1	0.000279851	YBEY	-0.000196677	PSMA2	0.000269102	HACD4	0.000307249	ST13	0.0003859	TSN	0.000182186
ARHGAP45	0.000228038	EIF5	0.000279553	EML2	-0.000196697	RAB8B	0.000269027	CYTOR	0.00030692	CHMP5	0.000385638	UBE2D2	0.000182069
CTSD	0.000228009	LUC7L2	0.0002795	TMEM70	-0.000196749	HKR1	0.000268687	DENR	0.000306724	PRKCQ	0.000385489	GLTP	0.000181983
CARD8	0.000227947	U2SURP	0.000279479	TERF1	-0.000196768	RPL26	0.000268528	CTSB	0.000306659	GOLGA8A	0.000385372	RAB3GAP2	0.000181925
YES1	0.000227908	PPP4R3B	0.00027946	EXOC6	-0.000196869	TNRC6A	0.000268475	DPYSL3	0.000306626	COL4A3BP	0.000385085	ZNF598	0.000181704
CEBPZ	0.000227847	ADNP	0.000279459	MTRNR2L1	-0.000196943	MCM3AP	0.000268143	TMEM159	0.0003064	LRRC58	0.000385081	TRIQK	0.000181673
ARHGAP12	0.00022779	ZNF844	0.000279244	FADS2	-0.000197061	EPB41L4A-AS1	0.000268128	PPIH	0.000306265	CTDSPL	0.000384738	ZNF580	0.000181564
NTPCR	0.000227599	H3F3A	0.000278984	TNFRSF14	-0.000197122	GIGYF2	0.000267964	HDAC3	0.000306209	NEK9	0.000384732	SCAF1	0.000181409
PDXDC1	0.000227517	ALKBH5	0.000278959	DGLUCY	-0.000197159	CD2AP	0.000267793	ITGA4	0.000306175	FAM208A	0.00038462	RIPK2	0.000181043
LRRC8A	0.00022747	SMARCA5	0.000278677	NPM2	-0.000197266	ANKRD12	0.00026759	PPP1CA	0.000306026	CCDC171	0.000384569	ZNF165	0.000180877
TMEM230	0.000227439	B4GALT5	0.000278323	MAP7D3	-0.000197308	ETV6	0.00026751	COMMD6	0.000306	CEP68	0.000384374	SLC3A2	0.000180717
ATF4	0.00022742	FAM126B	0.000278284	KCTD2	-0.000197387	SLC25A28	0.000267368	SERINC1	0.000305921	ARF3	0.000384317	SH3BP2	0.00018063
DUSP22	0.000227175	PEA15	0.000277905	ZNF562	-0.00019744	ZMYND8	0.000267187	GSTK1	0.000305787	CMTM7	0.000383692	CLSTN1	0.000180485
MECOM	0.000226944	AKIRIN2	0.000277775	PPP1R8	-0.000197522	ADAM17	0.000267053	ZNF791	0.000305744	TIAL1	0.000383614	NIP7	0.000179994
EPC2	0.000226825	SIAH1	0.000277525	COPS7A	-0.000197656	TAF1	0.000266767	MXD4	0.000305616	PGRMC2	0.000383533	SEMA4C	0.00017995
TGFBR1	0.0002265	CEP95	0.000276996	GHDC	-0.000197908	OLA1	0.000266607	CNOT10	0.000305418	CDV3	0.000383115	LINC01215	0.000179818
G6PD	0.000226497	MEF2A	0.000276535	MRPS36	-0.000197983	GLUL	0.000266589	LGALS1	0.000305249	SLC16A7	0.000382209	ZBTB40	0.000179752
CARD19	0.000226277	G3BP2	0.00027558	PPP1CA	-0.000197995	DCAF6	0.00026657	PAXBP1	0.000304938	RNF213	0.000382153	RNF41	0.000179653
2023-09-06	0.000226145	TMEM123	0.000275508	TTC27	-0.000198092	PHF20	0.000266189	HOXB2	0.000304736	PRDM16	0.000381924	RRAGA	0.000179559
NET1	0.000225885	PABPN1	0.000274922	RBM18	-0.000198128	UTRN	0.000266054	UBL5	0.000304104	CREM	0.000381812	ARMCX3	0.000179514
RFTN1	0.000225671	EAPP	0.000274525	ACSM3	-0.000198154	HLA-E	0.000265881	SNRNP35	0.000304081	MINK1	0.000381737	CCDC12	0.000178802
SETD7	0.000225639	PER2	0.000274518	SLC39A7	-0.000198198	RPL38	0.000265702	FNTA	0.000304075	RIPK2	0.000381211	CRTC3	0.000178629
REX1BD	0.000225545	NACA	0.000274374	DPYSL3	-0.000198515	TOPORS	0.000265585	LUZP1	0.000303962	MRPL41	0.000381207	MMGT1	0.000178567
AC097376.2	0.000225044	RPL36	0.000274368	RAB27A	-0.000198613	ZFAND2A	0.000265455	PTTG1	0.000303716	GATA3	0.000381195	TOP1MT	0.000178186
UBTF	0.000224539	MSI2	0.000274266	EXOSC8	-0.000198633	PLEKHA5	0.000265394	FXN	0.000303493	CDK9	0.000381048	CSNK1A1	0.000178179
UTY	0.000224518	HEBP2	0.000273998	COX11	-0.000198652	NT5C2	0.00026532	FOPNL	0.000303268	ZMAT1	0.000380933	RASSF8	0.000178053
PMF1	0.000224422	BLVRA	0.000273875	TRIM23	-0.000198729	SLC44A2	0.000265032	MLXIP	0.000303183	ZCCHC7	0.000380928	GINM1	0.000177751
AIF1	0.000224232	KBTBD2	0.000273572	PGM2	-0.000198755	COX4I1	0.000265022	GUSB	0.000302802	CARD16	0.000380896	LEPROT	0.000177629
LTBP3	0.00022414	RNF19B	0.00027356	GGA2	-0.000198785	RPLP2	0.000264914	ELOC	0.000302341	SPTLC1	0.000380836	IFT57	0.000177569
ACSS1	0.000224118	NUB1	0.000273447	PIK3R4	-0.000198833	BCL6	0.000264803	PTBP3	0.000302318	FAM219B	0.000380721	PPP6R3	0.00017752
DNAJA1	0.000224066	GNL1	0.000273354	BRPF3	-0.000198988	WIPI2	0.000264667	MPST	0.000302316	CAP1	0.000380432	GCC1	0.000177456
MLX	0.000224027	MTCH1	0.000273279	PPP2CB	-0.000198997	PLEKHA3	0.000264543	RBBP7	0.000302262	ZNF281	0.000380266	MED21	0.000177399
GLO1	0.000223682	ENO1	0.000273213	MPDZ	-0.000199091	RPS8	0.000264508	DCK	0.000302208	ANXA11	0.000380241	UBALD1	0.000177391
ABCF1	0.000223577	PPP6C	0.000273098	DERA	-0.000199154	STAG1	0.00026447	MED1	0.0003022	DDX10	0.000379733	CTR9	0.000177312
PHF10	0.000223576	TXNDC11	0.000273041	GRAMD4	-0.000199258	RPSA	0.000264281	GTF3C3	0.000301915	SPG11	0.000379469	PLEKHB2	0.00017724
NAP1L5	0.000223468	FMR1	0.000272595	ZDHHC4	-0.000199265	FIP1L1	0.000264233	FKBP4	0.000301852	CARD8	0.000379294	LNPEP	0.000176732
ANXA6	0.000223442	ATP6V0B	0.000272493	ZNHIT3	-0.000199266	RALGAPB	0.000264208	TPM3	0.000301779	PSMB6	0.000379235	PITPNA	0.000176699
PCNT	0.000223309	TGIF2	0.000272352	MAD2L1BP	-0.000199602	SLC38A2	0.000263812	CALM3	0.000301701	FKBP3	0.000379025	ARID4B	0.000176455
NPM2	0.000223277	AKAP17A	0.000272326	METAP1	-0.000199724	EIF3L	0.000263592	PTDSS1	0.000301631	KANSL1	0.000379	LZTS3	0.000176416
MYL6	0.000223242	SNRPC	0.000271886	ZNF512B	-0.000199733	YTHDF2	0.000263548	SDF2	0.0003015	ETV3	0.00037886	MAN2C1	0.000176337
ZNF33B	0.000223184	FAM8A1	0.000271556	STX8	-0.000199807	C5orf15	0.00026339	PSMD4	0.000301418	C15orf39	0.000378699	TRH	0.000176124
USF3	0.000223172	FGFR1	0.000271395	PSMB6	-0.000199821	KIAA2026	0.000263375	DHX8	0.000301248	FRA10AC1	0.000378685	ZNF131	0.000176078
PCBD1	0.000223159	RFX5	0.000271142	TAF6	-0.000199863	RFX3	0.00026331	PSMC3	0.000301149	DPY30	0.000378596	CMTM8	0.000176053
ACTG1	0.000223091	YWHAE	0.000270616	MRPS15	-0.000200006	CCNT2	0.000263239	CAPN1	0.00030087	STX3	0.000378552	GPATCH2L	0.000175982
CHPF2	0.000222731	MTHFR	0.000270459	ST7L	-0.000200038	CHD3	0.000262886	TUBB6	0.000300853	RSRC1	0.000378503	YY1AP1	0.000175721
RUBCN	0.0002227	SARNP	0.000270337	SAE1	-0.000200051	ITGA5	0.0002628	TSPAN2	0.000300819	MTDH	0.000378091	EIF1AX	0.000175711
DOCK2	0.00022259	GOLGA2	0.000270238	STX5	-0.000200061	MSH6	0.000262702	LARP1	0.000300687	LMNA	0.000378043	MAD2L1BP	0.000175609
MIB2	0.000222276	C12orf57	0.00027016	LRRC8C	-0.000200099	MAP4K5	0.000262625	C18orf21	0.000300394	CUX1	0.000377934	TMEM64	0.000175169
NORAD	0.000221728	RC3H1	0.000269715	TPD52	-0.000200108	CPNE8	0.000262392	CHCHD5	0.000300252	LAMTOR4	0.000377926	SEC24B	0.000175102
PRKAR2A	0.000221688	HIST1H2BC	0.00026971	MSANTD3	-0.000200158	XRCC5	0.000262355	RBM23	0.000300251	CHTF8	0.000377833	FMR1	0.000175101
SMARCC2	0.00022166	TCERG1	0.000269374	RNASEH2C	-0.000200171	ST13	0.000262214	MCCC2	0.000299699	VPS41	0.000377757	PDZD8	0.00017505
FAM129A	0.000221548	CCNT1	0.000269175	PINK1	-0.000200204	PIGG	0.000262167	POLDIP3	0.000299466	CMTM8	0.000377736	ZNF276	0.000174839
DTX3L	0.000221514	CHD9	0.000268922	CTSC	-0.000200248	KCMF1	0.000262155	PPP4R1	0.000299393	GIMAP1	0.000377675	AC060780.1	0.000174784
VPS54	0.000221333	RPS9	0.000268741	DPY19L3	-0.000200255	SLC19A2	0.000262078	CD2AP	0.00029939	STAT5A	0.000377476	RPL26L1	0.000174761
SCMH1	0.00022117	EIF4E	0.000268675	SYT1	-0.000200262	C1orf52	0.000261942	LRCH4	0.000299238	CSNK1G1	0.000377355	RRN3	0.000174761
TCEAL4	0.000221101	TNFRSF10A	0.000268571	CARHSP1	-0.000200265	RAB18	0.000261883	CORO1C	0.000298988	AP1M1	0.000377269	FAM91A1	0.000174717
CIAO3	0.000221002	SGTA	0.000268156	SLC2A11	-0.000200268	ZFAND1	0.000261715	ALG5	0.000298966	HGSNAT	0.000377119	MAPK1	0.000174686
HSD17B11	0.000220985	TAF1D	0.000268007	UNC50	-0.0002003	SUPV3L1	0.000261633	SYNCRIP	0.000298777	KHSRP	0.000377073	SETX	0.000174659
CMTM7	0.000220943	CALU	0.00026777	SMIM26	-0.000200308	RAB5C	0.000261574	TMEM97	0.000298733	PSMA7	0.000376932	MGAT2	0.000174607
MYNN	0.000220845	UBXN1	0.000267318	E2F4	-0.000200699	SMURF2	0.000261464	CPSF1	0.000298433	GSN	0.000376925	RERE	0.000174424
WDR82	0.000220174	USP24	0.000267012	KCTD3	-0.00020078	BAG1	0.000261463	DCTN4	0.000297822	HCG18	0.000376715	HLA-DQA1	0.000174391
APH1A	0.000219644	SEC24B	0.00026695	AKR7A2	-0.000200811	SCO1	0.000261415	LRRCC1	0.00029782	SUGP2	0.000376559	POGK	0.000174074
UBALD1	0.000219635	CHD4	0.000266899	NCBP2-AS2	-0.00020088	RNF38	0.000260858	ATP5MD	0.000297779	CA5B	0.00037632	FKBP2	0.000174011
DUSP11	0.000219501	PDCD4	0.000266228	THRA	-0.000200894	BRD3	0.000260471	HCFC1	0.000297681	ARMCX1	0.000376175	ZNF687	0.000173944
CNBD2	0.000219226	FZR1	0.000265812	RAB30-AS1	-0.000201048	PER1	0.000260105	C3orf38	0.000297519	DDIT3	0.000375745	CSK	0.000173578
PRKACB	0.000218636	MYO15B	0.00026571	PBX3	-0.000201073	TAF11	0.000259888	NOL7	0.000297093	EPB41	0.000375503	EIF4EBP2	0.000173576
ZSWIM6	0.000218561	TMEM50A	0.000264815	TRAPPC11	-0.000201114	FGD5	0.00025985	HMGN3	0.00029709	MRPL16	0.00037545	RFLNB	0.000173465
LUC7L2	0.000218344	TXNRD1	0.000264514	DCXR	-0.000201202	GNB4	0.000259813	MKNK2	0.000297007	HDAC7	0.000375314	PBX2	0.000173436
UBR1	0.000218309	EIF5AL1	0.000264301	FAM136A	-0.000201361	SPPL3	0.000259076	SAP30	0.000296893	TCF4	0.000374834	LRBA	0.000173318
PRPF8	0.000217914	COPS3	0.000264195	ABHD5	-0.000201406	MRPL44	0.000258844	GRSF1	0.000296681	NCOA7	0.000374786	EMCN	0.000173238
CLNS1A	0.000217845	SERTAD1	0.000264165	SHPRH	-0.000201446	HEATR1	0.000258806	SLC9A3R1	0.000296673	KLHL15	0.000374468	WDR82	0.00017315
SCNM1	0.000217708	CYTH1	0.000263761	TPM1	-0.00020146	EIF3D	0.000258781	EIF3M	0.000296576	DPM2	0.000374346	SDE2	0.000172498
HSPA13	0.000217655	NCOR1	0.000263533	ACOT13	-0.000201469	AHCYL1	0.000258773	PTPRD	0.000296476	DMTF1	0.000374288	KHDRBS1	0.000172456
RNF19A	0.000217644	CIC	0.000263385	SNCA	-0.000201481	NKAPD1	0.000258714	MRFAP1	0.000296415	STX17	0.000374053	UBE2H	0.00017241
RYBP	0.000217579	DYNLL2	0.000263299	BX890604.2	-0.000201513	CCDC47	0.000258448	STOML2	0.000296174	COX11	0.000373878	DUSP3	0.000172238
PGK1	0.0002174	ANKRD42	0.000263116	GCSAML	-0.000201531	FAN1	0.000258422	RNF113A	0.000296154	TNRC6C	0.000373787	KLF11	0.000172086
MAP4K4	0.000217081	CNOT8	0.000262636	NUDCD3	-0.000201593	TC2N	0.000258217	TCP1	0.000295995	MLLT10	0.00037373	TLN1	0.000172039
SKIL	0.000216785	2023-03-05	0.000262452	ZNF720	-0.000201621	RP2	0.000258187	COPS6	0.000295983	KPNB1	0.000373401	BEX4	0.000171884
ATL2	0.000216547	RBM17	0.000262418	PSMD4	-0.000201717	RPS9	0.000258181	DSTN	0.000295982	IARS2	0.000373075	PAF1	0.000171623
MBOAT2	0.000216393	HIST1H1C	0.000262311	TCEAL1	-0.000201729	SPTLC2	0.00025794	ISY1	0.000295976	CENPT	0.000373027	PIK3R4	0.000171527
BBX	0.000216307	RPL41	0.000262014	HLTF	-0.000201823	NUB1	0.000257846	POMP	0.000295659	SH3KBP1	0.000373009	AC012615.1	0.000171508
PSAP	0.000216295	WDR1	0.00026183	HNRNPLL	-0.000201833	SIN3B	0.000257655	TTN	0.000295554	NUDC	0.000372962	PEA15	0.000171334
MIA3	0.000216019	GABPA	0.000261799	GSN	-0.000201848	SNX16	0.000257638	BRK1	0.000295421	APC	0.000372623	AES	0.000171238
IER5L	0.000215882	SF3A3	0.000261599	SNAP29	-0.000201892	COPB1	0.000257609	PPIB	0.000294816	CHRAC1	0.000372589	ARID1B	0.000171155
NCAPD2	0.000215837	LAMP2	0.000261504	FUBP3	-0.000201938	PDS5B	0.000257537	DLG1	0.000294585	HSD17B11	0.000372242	NAP1L4	0.000171145
CHMP1B	0.00021575	SMARCC1	0.000261145	TPD52L2	-0.00020195	ANKRD10	0.000257373	KAT7	0.000294551	RUVBL2	0.000371886	ZNF830	0.000171073
PPM1F	0.000215675	SLC17A5	0.000260902	WDR5	-0.00020202	RBM5	0.000257323	MAML3	0.000294505	HMGCR	0.00037169	ELOVL5	0.000170971
ORAI3	0.000215663	RAB34	0.000259899	SOCS3	-0.000202114	SUPT16H	0.00025678	CCDC50	0.000294267	USP34	0.000371662	EDRF1	0.000170951
C2orf69	0.000215511	2023-09-02	0.000259862	C11orf96	-0.00020212	SENP2	0.000256443	PDLIM1	0.000294176	TMEM14C	0.000371394	CEP350	0.000170944
TRMT112	0.000215416	RFWD3	0.000259824	CKS1B	-0.000202175	LMTK2	0.000256353	MOCS2	0.000294104	H6PD	0.00037134	RRP12	0.000170826
TACC1	0.000215373	METTL9	0.000259769	FLYWCH1	-0.000202241	ZKSCAN8	0.000256288	NDUFA10	0.000293987	LINC00667	0.000371292	TRIAP1	0.000170813
SPART	0.000215289	TICAM1	0.000259668	ANXA4	-0.000202265	NBEA	0.000256006	SLC43A1	0.00029397	ATP8B2	0.00037122	ZNF521	0.000170737
SLC25A33	0.000215182	RRAGD	0.00025965	TBC1D17	-0.000202399	HSP90AA1	0.000255621	PPP2R3C	0.000293904	HK1	0.000371097	MAPK1IP1L	0.000170694
DDIT4	0.000215145	CEP135	0.000259367	FUT8	-0.000202427	PHKB	0.0002556	ILF2	0.000293866	FAHD2A	0.000371051	YAF2	0.000170609
NEK7	0.000215132	PPP2R2D	0.000259198	HCCS	-0.000202569	SERPINB1	0.000255448	AP3S1	0.00029384	EPM2AIP1	0.000370897	PIM2	0.000170547
TMEM220	0.00021499	TCEAL9	0.000258826	AC026369.3	-0.000202575	MTRNR2L1	0.000255329	MGST3	0.000293426	PEX26	0.000370679	CREM	0.000170403
USP7	0.00021492	PABPC1	0.000258292	SELENOI	-0.000202581	G3BP1	0.000255252	KANSL1	0.000293093	UBE2Q1	0.00037064	PCIF1	0.000170333
RAP2C	0.00021492	ENY2	0.00025818	GCLM	-0.000202879	DUSP2	0.000254947	PSMA3	0.000293066	C6orf89	0.000370622	SETD1B	0.000170297
VWA8	0.000214731	DENND4A	0.000258	FAM204A	-0.000202896	EIF4H	0.000254699	SELENOT	0.000293062	G3BP2	0.000370567	HUWE1	0.000170256
SLTM	0.000214717	RASSF5	0.000257977	MICU2	-0.000202941	MED12L	0.000254546	RAB5B	0.000292917	MAT2A	0.000370456	GPBP1L1	0.000170074
CPNE3	0.000214691	CRLF3	0.000257813	SLC35C2	-0.000203013	SNAP23	0.00025454	MAP1A	0.00029269	CAMKK2	0.000370434	ZNF689	0.000170061
CUL4B	0.0002145	KLHL28	0.000257299	MFN1	-0.000203047	METAP2	0.000254402	CCDC57	0.000292632	NSFL1C	0.000370425	SNX14	0.000169988
NUCKS1	0.000213889	HLF	0.000257289	ZNF117	-0.000203059	RANBP6	0.000254128	TES	0.000292613	DNAJB1	0.000370347	NPDC1	0.000169933
TRAF3IP2	0.000213725	OSBPL9	0.00025713	DHFR	-0.000203081	NAT10	0.000254096	DCP2	0.000292581	CLK2	0.000370317	DYNC1I2	0.000169199
TNS1	0.00021362	ATL2	0.000256953	GPANK1	-0.000203109	TCF4	0.000254069	EI24	0.000292403	AP3D1	0.000369752	RIC8A	0.000168943
MXD1	0.000213568	PKM	0.000256915	LRRC75A	-0.000203121	SMC5	0.00025396	EPN1	0.000292308	MAN2C1	0.000369656	PDE4DIP	0.000168713
TRAPPC10	0.000213325	CLASP2	0.000256781	MRPL1	-0.000203125	MTMR3	0.000253658	ANXA4	0.000292039	AC009041.2	0.000369447	PPP4R3A	0.000168697
MFSD10	0.000213279	TES	0.000256512	CDK2	-0.000203141	DOCK10	0.000253492	SUSD6	0.000292013	NOC2L	0.000369146	TMEM127	0.000167715
LITAF	0.000213125	EIF2A	0.000256438	TATDN2	-0.000203182	ZMYM4	0.00025346	BRAP	0.00029182	APBB1IP	0.000369127	MAIP1	0.000167698
UBN1	0.000212811	ATP5F1B	0.000255953	GPN1	-0.000203185	EPHA1-AS1	0.000253432	MTDH	0.000291803	AGO2	0.000368814	PATL1	0.000167698
SPATA20	0.000212715	RHOH	0.00025575	C9orf43	-0.000203217	NFX1	0.000253426	INTS12	0.000291657	RPA1	0.000368707	TIMM10B	0.00016768
DIMT1	0.000212663	LAMTOR3	0.00025565	TRERF1	-0.000203291	APLP2	0.000253207	NDUFB6	0.000291605	CWF19L2	0.000368651	HECTD1	0.000167622
MYO5A	0.000212643	CD74	0.000255603	MCCC2	-0.000203308	UQCRC2	0.00025317	AHSA1	0.000291513	S100A6	0.00036863	C2orf68	0.000167586
DUSP6	0.000212606	PPP6R1	0.000255548	FHL3	-0.000203698	SMIM3	0.00025305	ODF2	0.000291511	SPIDR	0.000368629	TUBA1C	0.000167475
RSRC2	0.000212341	SLAIN2	0.00025552	NDUFB8	-0.000203987	HSF2	0.000252438	ERP44	0.00029149	CIAO2A	0.000368603	CPEB2	0.000167445
KANK2	0.000212286	GIGYF1	0.000255163	PSMG3	-0.000204011	DDX19A	0.00025243	MED13L	0.000291452	FAM120A	0.000368297	NFATC2	0.000167314
MTHFD2L	0.000212099	XPNPEP1	0.000255053	NCOA6	-0.000204057	MDM4	0.000252269	SRP9	0.000291436	TNPO3	0.000368221	TOE1	0.000167202
GMFG	0.000211887	ARHGAP17	0.000254882	PDE3B	-0.000204076	MCTP1	0.000252256	ELMSAN1	0.000291315	DUSP3	0.000367849	THUMPD3-AS1	0.00016697
PDLIM1	0.000211809	CEP85	0.000254826	MOCS2	-0.000204122	RPL23	0.000252056	DNAJB11	0.000291194	MANF	0.000367783	CYB561	0.000166944
DNAJB12	0.000211788	USP16	0.000254679	TATDN1	-0.000204145	MICAL1	0.000252051	MAD2L2	0.000291167	TPST2	0.000367527	LRP5	0.000166826
NXF1	0.000211726	SKIL	0.000254593	EMID1	-0.000204147	XRN2	0.000252005	SMIM19	0.000291046	TENT4B	0.000367523	BEX5	0.000166361
RRN3	0.000211584	ZDHHC18	0.000254449	UQCRHL	-0.000204161	LONP2	0.000251682	NELFCD	0.000290648	SPECC1	0.000367476	PIKFYVE	0.000166214
CLSTN3	0.000211498	BAZ1B	0.000254182	ROMO1	-0.000204171	UBP1	0.000251576	RRP15	0.000290463	ZC3H13	0.00036734	SGSM2	0.000165595
ERLIN2	0.000211471	TOPBP1	0.000254051	CHMP4A	-0.000204209	TMEM167B	0.000251491	N4BP1	0.000290424	SARS	0.000367267	PRRC2B	0.000165405
BACH2	0.000211274	RPL3	0.000253732	RNF6	-0.000204334	MCM9	0.000251383	BECN1	0.000290373	ERCC3	0.000367082	POLE3	0.000165373
FYB1	0.000211035	MYDGF	0.000253642	KIAA1958	-0.000204409	TNIK	0.000251351	HNRNPF	0.000290308	PDHB	0.000366922	MYL12A	0.000165358
SH3BP5	0.000210957	MYLIP	0.000253422	CISD2	-0.000204442	ARRDC4	0.000251284	ADNP2	0.000289964	ZNF787	0.000366883	ZNF385A	0.000165234
TAX1BP1	0.00021079	SUPT16H	0.000253354	MIOS	-0.000204472	TGS1	0.000251168	TMX1	0.000289803	INTS3	0.000366838	ARF3	0.000164994
TAB3	0.000210766	HINT3	0.000253242	RARRES3	-0.00020451	NOP53	0.000251095	NDUFB10	0.000289699	PLAC8	0.000366745	EPC2	0.000164927
BUD31	0.000210742	CMC2	0.000253171	DHX32	-0.000204519	YPEL2	0.000251072	FUNDC2	0.000289695	XBP1	0.000366674	PLD3	0.000164558
RAB27B	0.00021071	TACC1	0.00025296	PPIE	-0.000204534	KIAA1958	0.000251061	PPP6R1	0.000289451	SPEF2	0.000366528	USP51	0.000164264
ABCA13	0.00021052	RCC2	0.000252952	ATAT1	-0.000204586	CEP290	0.000250992	PSMD8	0.000289366	XPO1	0.00036638	MSL1	0.000163917
CST3	0.000210471	ABCE1	0.000252372	LAT2	-0.000204683	ARHGAP29	0.000250899	PITPNA-AS1	0.000289114	FLII	0.000366324	FRAT2	0.000163707
TMC8	0.000210446	WDR43	0.000252337	XAB2	-0.000204797	RPS5	0.000250724	PRMT1	0.000289111	SYNJ2BP	0.000366303	VEZF1	0.000163559
GPRASP1	0.000210379	FBXO11	0.000251507	DNAJC18	-0.000204825	SMC3	0.000250675	MED4	0.000289033	TSTD1	0.000366055	ATP6V1E1	0.000163449
SLC35E2B	0.000210372	EIF4A3	0.000251154	NIFK	-0.000204896	RPS29	0.000250545	PPID	0.000288808	ADAMTSL4	0.000365898	AC092683.1	0.000163416
PPFIA1	0.000210264	NKTR	0.000250911	VPS52	-0.00020494	KHSRP	0.000250467	HSBP1	0.000288507	PLCB4	0.000365707	BNIP3L	0.000163231
RNF217	0.000210056	GARS	0.000250841	DYNLRB1	-0.000204989	TTC3	0.000250286	RGCC	0.000288433	PTPN11	0.000365702	DGKA	0.000163227
PLXNC1	0.000209954	TMCO3	0.000250734	CLN8	-0.000205077	DOCK11	0.000249927	UHRF1BP1L	0.000288391	FBH1	0.000365702	EIF1	0.000163042
ST7	0.000209952	NIPSNAP2	0.000250664	MYDGF	-0.000205116	ADPGK	0.000249719	FNBP1	0.00028824	TRAPPC1	0.000365585	USP9Y	0.0001628
ARF1	0.000209806	TP53BP1	0.000250054	NDUFA2	-0.000205179	NPHP3	0.00024955	HPCAL1	0.00028821	PGK1	0.000365539	PPP4C	0.000162576
CMIP	0.000209797	RAF1	0.000249798	CMSS1	-0.000205218	EIF3M	0.00024942	SLC25A26	0.000288106	CTCF	0.000365489	UBASH3B	0.000162555
TCEAL3	0.000209768	YEATS4	0.000249225	EOGT	-0.000205286	MORF4L2	0.000249392	IREB2	0.000288103	AP1G2	0.000365188	ANAPC13	0.000162474
R3HDM1	0.000209412	RPL6	0.000249219	PGS1	-0.000205297	DEDD2	0.00024927	MYH9	0.000288033	LAG3	0.000365016	UBE2G1	0.000162458
ANKIB1	0.00020938	B3GNT2	0.000248683	LIMA1	-0.000205318	ARHGEF12	0.00024911	PTPN11	0.000288032	RBM39	0.000364666	YRDC	0.000162367
PRDM16	0.000209342	BCL6	0.000248655	BET1L	-0.000205348	KIAA1109	0.00024905	NELFA	0.00028788	FLNB	0.000364569	RNF216	0.000162253
HNRNPAB	0.000209306	FXYD5	0.000248616	GALT	-0.000205384	ZNF43	0.000248988	PSMD14	0.000287719	VPS35	0.000364554	BAHD1	0.000162166
ABI2	0.00020921	PICALM	0.000248478	FAM78A	-0.000205451	NCKAP1L	0.000248986	RPRD2	0.000287638	TPM2	0.000364513	AC093673.1	0.000161863
CLIP2	0.000209151	DIAPH1	0.000248108	EHBP1	-0.000205483	PBX2	0.000248962	DDB1	0.000287479	CLCC1	0.000364455	TINF2	0.00016173
ORC2	0.000208948	PDRG1	0.000247682	TFCP2	-0.000205541	LYSMD2	0.000248696	GPX4	0.000287126	ATP5ME	0.000364447	USF3	0.00016173
RBMX	0.000208859	NPIPB5	0.000247606	TCF20	-0.00020561	SLC35A2	0.000248679	PTBP1	0.00028694	VGLL4	0.000364426	AKNA	0.000161662
PSMA3-AS1	0.000208544	ZNF706	0.000247456	ST8SIA6	-0.000205826	TLE3	0.000248575	RAD23A	0.000286801	ENTR1	0.000364413	CES4A	0.000161507
PHC3	0.000208488	NDUFS5	0.000247454	TMUB2	-0.000205934	LRRC8B	0.000248567	RTCB	0.000286731	HOPX	0.000364333	PRELID1	0.000161466
STK25	0.000208478	SF3A2	0.00024706	CSTB	-0.000205992	GTF3C1	0.000248505	SMARCD1	0.000286676	TFPI	0.000364238	RICTOR	0.00016142
PREX1	0.000208273	TMEM189	0.000246837	ARL1	-0.000205994	ELP5	0.000248347	FKBP8	0.000286597	RING1	0.00036386	CLASP1	0.00016136
ZNF439	0.000208208	PSPC1	0.000246634	UROD	-0.000206075	FBXO3	0.000248341	CEP83	0.000286572	RSRP1	0.00036373	BTAF1	0.000161121
GGT7	0.000208189	CYFIP2	0.000246544	SEC11A	-0.000206082	TSR2	0.000248286	SLC7A5	0.000286526	ZNF394	0.000363703	NSFL1C	0.000161038
ADGRG6	0.000207749	METAP2	0.000246283	MRPL30	-0.000206136	DCAF10	0.000248256	TSN	0.000286276	ETFA	0.000363671	SON	0.000160764
FAM214A	0.000207593	SLMAP	0.000246145	UBASH3B	-0.000206163	SEC14L1	0.000248188	PPT1	0.00028626	TTYH3	0.000363594	GRAMD4	0.000160703
XAF1	0.000207458	DBF4	0.000245847	MIGA2	-0.000206181	HSPA9	0.000248038	ECSIT	0.000286229	CGGBP1	0.000363204	LENG8	0.00016056
SYT11	0.00020738	PRPF39	0.000245845	KLHL42	-0.000206193	NIPSNAP2	0.000247917	ATP5MC1	0.000285922	CPSF6	0.000363202	CSNK1E	0.000160356
CDCA7L	0.000207199	GATAD2A	0.000245628	CAPN15	-0.000206247	EDEM3	0.000247903	NDUFB8	0.000285774	SOS1	0.000362642	ANKRD13C	0.000160266
ELL	0.000207178	RPS10	0.000245577	C11orf74	-0.000206317	DMTF1	0.000247873	BTBD2	0.000285732	MEA1	0.000362641	NCOA1	0.000160116
BACH1	0.00020709	PIP5K1A	0.000245167	STK33	-0.000206365	RBM3	0.000247833	UBE3A	0.000285658	CTDSP2	0.000362538	TAF5L	0.000160068
ODC1	0.000206913	MGME1	0.00024495	GLRX	-0.000206446	PTAR1	0.000247604	2023-09-09	0.000285564	ANP32E	0.000362405	GSE1	0.000160051
NR1D2	0.000206769	RPF2	0.000244855	SBNO2	-0.000206453	HOOK3	0.000247538	DYNLRB1	0.000285528	MCM3	0.000362334	ST8SIA4	0.000159956
GATAD1	0.000206684	CLK3	0.000244832	RAP2A	-0.000206464	NUPL2	0.000247487	SMIM3	0.000285521	MT-ND2	0.000362276	NSD3	0.000159927
POM121	0.000206515	HAUS2	0.000244665	NBR1	-0.000206486	ZC3H4	0.000247427	GALNT1	0.000285332	MBD4	0.000362155	LACTB	0.000159811
STX8	0.000206283	PKN1	0.000244423	FKBP15	-0.000206492	AC098850.3	0.000247341	MZT2A	0.000285279	TYK2	0.000361976	C5orf24	0.000159654
BBIP1	0.000206103	COX7A2L	0.000244395	PRPSAP1	-0.000206527	FLYWCH1	0.000247235	MAP7D3	0.000285267	FRMD4B	0.00036196	KLF5	0.000159527
PSMD7	0.000206067	AHR	0.000244376	SEC61A1	-0.000206689	FTX	0.000247095	DUSP8	0.000285183	HERPUD1	0.000361815	WASL	0.000159305
CGGBP1	0.00020597	ZBTB43	0.000244196	PIGS	-0.000206878	RPS6KB1	0.000247082	SLC39A6	0.000284993	MAF1	0.0003617	GAPVD1	0.00015919
FOXN2	0.000205725	MEG3	0.000244105	LETM2	-0.000206913	TNS1	0.000246831	RPL22L1	0.00028496	FAM234A	0.000361609	NKTR	0.000159165
DUT	0.000205703	YWHAQ	0.000244001	ECH1	-0.000206917	SAMD8	0.000246498	TWISTNB	0.00028484	CHORDC1	0.000361604	ZEB1	0.000159159
ARPP19	0.000205663	HMGN1	0.000243831	AL691432.2	-0.000206942	DNAAF2	0.000246385	C16orf87	0.000284695	MRPS5	0.000361597	FOXK1	0.000159098
FAM49A	0.000205421	PRR14	0.000243531	BRAP	-0.000206947	FAM13B	0.000246217	GARS	0.000284689	SSBP4	0.000361464	DNMBP	0.000158927
PML	0.000205115	ZNF385A	0.000243513	SIAE	-0.000207014	ATG14	0.000246054	RPRD1A	0.000284662	COX20	0.000361107	NAPG	0.000158916
CMBL	0.000204978	MAN2A1	0.000243506	B4GALT4	-0.000207031	BOD1L1	0.000245968	RAB4A	0.000284576	SMARCC2	0.000361101	HMGXB3	0.000158782
FAM3A	0.000204954	DVL3	0.000243433	C1orf54	-0.000207032	MPP5	0.000245887	LSM12	0.000284505	FDFT1	0.000361083	KATNB1	0.000158704
ADD1	0.000204948	MBNL1	0.000242452	AL390728.6	-0.000207039	TBC1D20	0.000245874	CARS2	0.000284489	TOP1MT	0.00036108	RNF38	0.000158671
ZDHHC24	0.00020481	RBM39	0.000242312	ANAPC4	-0.000207049	NKRF	0.000245779	ATP5F1D	0.000284485	TPR	0.000361068	PIK3R5	0.000158598
GLG1	0.000204525	BCL2A1	0.000242289	FBXO28	-0.00020705	GDE1	0.000245752	RAP2B	0.000284451	CHD3	0.000361038	EIF5B	0.000158593
LAIR1	0.000204509	NAT10	0.000242095	ARHGAP1	-0.000207087	MOB4	0.000245719	MAGOH	0.000284379	ALDH3A2	0.000361029	ZDHHC4	0.00015854
GPAT4	0.000204474	TMEM170A	0.000241866	GYG1	-0.00020709	EXOSC10	0.000245498	DCTN1	0.000284345	NFYC	0.000360956	ITPRID2	0.000158434
STARD9	0.000204327	HLA-DPB1	0.000241844	PMPCA	-0.000207115	API5	0.000245477	POLE3	0.000284214	GIMAP2	0.000360929	ZNF267	0.000158402
USPL1	0.000204165	NUP88	0.000241547	SYTL1	-0.000207148	RBMXL1	0.000245367	BCAS4	0.000284151	AIFM1	0.000360885	FAM199X	0.000158073
GATA3	0.000203963	MIR155HG	0.000241225	CLIP3	-0.000207192	UBR5	0.000245086	SERPINB6	0.000284099	SLA	0.000360843	ZNF561	0.000157918
SZRD1	0.000203789	RAP2A	0.000240967	HABP4	-0.000207255	PPP3R1	0.000245026	TOMM70	0.000284042	NR3C1	0.000360662	TMEM87A	0.000157748
MBOAT7	0.000203697	PNRC2	0.000240649	COA5	-0.000207278	ZNF595	0.000244963	CHCHD3	0.000283959	HDLBP	0.000360323	ZNF350	0.000157704
ARHGEF12	0.000203282	DCTN2	0.000240298	RNF8	-0.000207284	ADAM28	0.000244871	TMEM18	0.000283832	SCARB2	0.000359978	THAP2	0.000157163
USP9Y	0.000203157	DSE	0.000239277	PROCR	-0.000207319	RASGRP4	0.00024486	TP53BP1	0.000283588	TSC2	0.000359899	CCDC43	0.000157157
PPIL3	0.000203075	COX7B	0.000239223	NHLRC2	-0.000207319	USF3	0.000244762	EIF2D	0.000283291	LGALS9	0.000359836	RALGAPA2	0.000157096
ALKBH5	0.000202965	TNKS	0.000239201	LTBR	-0.000207468	MT-ATP8	0.000244708	TAF9	0.000282916	ATP5PF	0.000359678	USF1	0.000156727
GIMAP2	0.000202789	CDC42EP3	0.000239167	SIGLEC10	-0.000207508	SACM1L	0.000244687	SRI	0.000282631	PXDN	0.000359659	PEAR1	0.000156336
HLA-DPA1	0.000202461	LPIN1	0.000239025	WDR60	-0.00020754	TTF2	0.000244564	MRPS18C	0.00028227	ATF6B	0.000359616	XPR1	0.000156287
SIVA1	0.000202392	SPI1	0.000238946	ATE1	-0.000207542	ARHGAP21	0.000244507	BTBD3	0.000282254	MANBA	0.00035951	HMBOX1	0.00015622
STAU1	0.000201873	DOT1L	0.000238866	GPSM1	-0.000207559	ATG16L1	0.000244418	EMG1	0.000282199	NRROS	0.000359502	SAMD9	0.000156
FLOT2	0.000201326	WDR37	0.00023869	ERN1	-0.000207584	SUMO1	0.000244364	UBXN2A	0.000282147	THYN1	0.000359385	RANGAP1	0.000155911
TBC1D25	0.000201297	TOMM20	0.000238466	ACLY	-0.000207806	NUDT3	0.000244149	PCGF1	0.000282062	PLCL2	0.000359256	ARL14EP	0.000155872
HNRNPD	0.000201275	NDFIP1	0.000238081	TBC1D22A	-0.000207826	CHKA	0.000243966	SND1	0.000281807	FANCL	0.00035922	PLCG2	0.000155829
AC083798.2	0.000201275	GPCPD1	0.000237968	LSM3	-0.000207851	STRAP	0.00024375	RNASEH2B	0.000281584	DDX39B	0.000359047	EIF4H	0.000155664
PDE4D	0.000201257	HAT1	0.000237922	DCAF13	-0.000207883	HSP90AB1	0.000243632	MRPS18B	0.000281414	FAM30A	0.000358836	JAML	0.000155652
ECPAS	0.000201059	CCT2	0.000237846	NAXE	-0.000207936	BCL10	0.000243338	APBB1IP	0.000281352	CCT5	0.00035854	CNN3	0.000155527
TMBIM1	0.000200795	INO80D	0.00023771	Z93241.1	-0.000208163	CNOT8	0.000243263	HACD1	0.000281236	RPL23A	0.000358294	ANKRD27	0.000155283
BCL2A1	0.000200418	CCNG2	0.000237655	MAP3K7	-0.00020817	HIST1H1D	0.000243221	MTURN	0.000280533	MINDY2	0.00035825	SCN9A	0.000154644
SNHG22	0.000200066	ATAD5	0.000237484	CBX1	-0.000208198	ATR	0.00024309	DENND1B	0.000280467	IMMP1L	0.000358201	USP11	0.000154619
PPP4R1	0.000200061	AC016831.6	0.000237225	TMX3	-0.000208201	FRS2	0.00024308	EMC6	0.000280396	CD84	0.000358049	PLEKHG2	0.000154513
RSL24D1	0.000200045	STK17B	0.000237067	AC093673.1	-0.000208206	KANSL1	0.000242922	CNOT1	0.000280195	GIGYF2	0.000357903	PPP6C	0.000154503
FARP1	0.000200033	TCF25	0.000236803	NAAA	-0.00020822	WWP1	0.00024289	ITM2B	0.000280104	SKP1	0.000357849	PPFIA1	0.000154361
INTS6-AS1	0.000199998	KBTBD8	0.000236731	SRBD1	-0.000208381	UBE3C	0.000242799	CHMP2A	0.00028007	TENT5A	0.000357829	ZNF652	0.000154305
SUPT3H	0.000199897	PPM1A	0.000236473	KDM4C	-0.000208401	FBXO42	0.000242764	LIN7C	0.000279948	NDUFB5	0.000357734	KMT2A	0.000154283
CRBN	0.000199766	CCNB1IP1	0.000236442	SLC31A1	-0.000208463	CNTRL	0.000242761	MAP3K1	0.000279826	ANKIB1	0.000357712	SPAG9	0.000154155
SLC30A9	0.000199765	NCOA7	0.000236204	XPC	-0.000208489	TFPI	0.000242736	MRPL47	0.000279644	CRTAP	0.000357704	HSP90AB1	0.000154033
MARK3	0.000199719	POLR2B	0.000235751	ARL14EP	-0.000208505	SPIRE1	0.000242491	PSPC1	0.000279361	KAT6B	0.000357341	STK10	0.000153947
SMAP2	0.000199531	DNAJB14	0.000235594	MRPL33	-0.000208559	SRP68	0.00024248	QPRT	0.000279315	PABPC1	0.000357161	PICALM	0.000153913
RARRES3	0.000199499	TAF10	0.000235414	COPB2	-0.000208575	MRPL22	0.000242389	LAPTM5	0.000279313	MLC1	0.000357074	GGCX	0.000153766
TRABD	0.000199354	RAB22A	0.000235316	KCNK17	-0.000208587	TENT5A	0.000242119	ACBD5	0.000279266	CD46	0.000357073	PPIB	0.00015376
TADA3	0.000199287	GINM1	0.000234759	TPMT	-0.000208657	AP3M1	0.000241955	NCKAP1L	0.000278807	ILF3-DT	0.000356885	ZBED1	0.000153517
FKBP8	0.000199185	SCAF8	0.00023454	KIF20B	-0.000208675	ATF2	0.0002419	ACTR3	0.000278771	MORF4L1	0.000356794	TRRAP	0.000153467
NPIPB5	0.000198664	ANXA7	0.000234349	PIP5K1A	-0.000208682	RIPK2	0.000241844	VGLL4	0.000278708	SYNGR1	0.000356779	KIAA1191	0.000153455
EIF4B	0.000198632	XPNPEP3	0.000234174	MPG	-0.000208868	CBLL1	0.000241837	RPS19BP1	0.000278695	SEC31A	0.000356511	INPP5K	0.00015342
GATC	0.000198508	RPS28	0.000234067	DDX56	-0.00020889	CAMLG	0.000241806	LRRFIP1	0.000278659	RFX7	0.000356356	RBM8A	0.000153347
H3F3A	0.000198429	CDK16	0.00023399	GGCX	-0.000208904	LAMP2	0.000241752	AMBRA1	0.000278608	ASPH	0.000356345	KPNA6	0.000153206
ZNF721	0.000198149	RPL26	0.000233783	CLTB	-0.00020901	YWHAH	0.000241734	CTBP1	0.000278593	DBNL	0.000356106	GAB2	0.00015319
DACH1	0.000198124	PPP2R2A	0.000233144	MHENCR	-0.000209022	ZBTB37	0.000241518	LSM5	0.000278437	SELENOW	0.000355959	PPRC1	0.000152992
MDM4	0.000198057	SLC6A6	0.000232825	CDC42BPA	-0.000209042	CBX6	0.000241361	TAB2	0.000278381	REXO4	0.000355182	ZNF426	0.000152867
PHF1	0.00019799	SINHCAF	0.000232673	EMC6	-0.000209061	TNFAIP2	0.000241326	USF2	0.000278351	LRRC47	0.000355114	SREBF2	0.000152794
CORO2A	0.000197859	GCSAML	0.000232627	POFUT2	-0.000209088	ALKBH5	0.000241307	LIMA1	0.000278238	EVL	0.000354867	NGDN	0.000152575
GSTM4	0.000196923	ATG13	0.000232354	ZNF608	-0.000209127	STAT3	0.000241239	CWC15	0.000277956	ZMAT2	0.000354846	MAP1LC3A	0.000152434
CIZ1	0.000196742	TEX10	0.000232306	RABAC1	-0.000209146	SSBP2	0.000241151	UBE2L6	0.000277912	TSPYL4	0.00035478	COX4I1	0.000152339
LRPAP1	0.000196587	DNAJC25	0.000232229	ZNF768	-0.000209169	CCDC171	0.00024099	SMARCA4	0.000277759	RNF167	0.000354753	RFK	0.000152273
AL355472.1	0.000196551	DR1	0.000232104	F2R	-0.000209271	UHRF1BP1	0.000240871	SLC30A9	0.00027774	CAPG	0.000354701	NDUFC1	0.000152118
POLR2L	0.000196467	MAP4K5	0.000231732	GTPBP8	-0.000209318	LYSMD3	0.000240815	NDUFA11	0.000277632	WIPF1	0.000354354	IRGQ	0.000152049
ARMCX4	0.000196465	IFRD1	0.000231597	FAM199X	-0.000209402	MYH10	0.000240781	C1GALT1	0.00027759	URI1	0.000354351	GOLGA2	0.000151954
COPS7A	0.000196093	CNOT6	0.000231545	RPA1	-0.000209623	TMOD3	0.000240551	ZDHHC3	0.000277489	GNB1	0.000354154	RANBP2	0.000151933
FIZ1	0.000196055	PCBP2	0.000231494	ETFRF1	-0.00020969	ATXN7L3B	0.000240534	TBC1D4	0.000277367	ESYT1	0.00035413	IMPAD1	0.000151833
CYTL1	0.000195951	TIMM44	0.000231422	PSMD3	-0.000209735	AGO1	0.000240321	CHMP1A	0.000277332	DDOST	0.000353961	NR1H2	0.000151507
CLEC9A	0.00019591	SIAH2	0.000231289	CCDC90B	-0.000209755	ZBTB33	0.000240313	C11orf1	0.000277178	GOLGA7	0.00035387	MBNL2	0.000151424
PRPF38B	0.000195909	NRROS	0.000231249	ATG2B	-0.000209764	DLD	0.00024026	PRPF19	0.000277128	FIS1	0.000353764	NCOR2	0.000151292
ZNF529	0.000195875	MIDN	0.000231204	CCSER2	-0.000209798	TAB2	0.000240172	HMG20B	0.000276757	TTC27	0.000353625	ARRDC4	0.000151208
SLC25A37	0.000195781	H2AFZ	0.000230929	NDUFV3	-0.000209813	NAA50	0.000240134	GTF2H3	0.000276615	USP1	0.000353342	GSPT1	0.000151025
FMNL1	0.000195514	OXR1	0.000230612	TMA16	-0.000209819	MPHOSPH8	0.000240075	VPS8	0.000276509	MTR	0.000353191	ZNF14	0.000150736
PARP11	0.000195379	MID1IP1	0.000230386	TMEM220	-0.000209937	HDAC5	0.00023981	ATRAID	0.000276507	CPNE2	0.000353097	HNRNPA3	0.000150542
SLC25A1	0.000195333	ADAR	0.000230332	TTC32	-0.000210025	SCARNA9	0.000239507	APPBP2	0.000276431	RBBP4	0.000352672	MAPK3	0.000150526
RBM12B	0.000195237	ATG12	0.000230264	PIP5K1B	-0.000210279	LRCH3	0.000239271	TAF7	0.000276408	HSPA1A	0.000352605	TAB3	0.000150291
N4BP2L2	0.000195124	PSMD11	0.00023009	TBP	-0.000210436	SOCS3	0.000239184	TSPAN3	0.000276368	ZNHIT6	0.000352124	GAS7	0.000150051
SNTB1	0.000195117	CHD1L	0.000230085	CCDC25	-0.000210488	MYO9B	0.000238972	TTC3	0.000276184	SCCPDH	0.000352047	ZNF264	0.000149817
ADGRE5	0.000195031	NGDN	0.00022998	MCUB	-0.000210514	SEC24A	0.000238848	HSPB11	0.000275938	CLPTM1L	0.000351912	MTSS1	0.00014971
DENND4B	0.000194855	ZNF711	0.00022987	ILK	-0.000210575	SIAE	0.00023874	MRPS16	0.000275828	IMMP2L	0.000351906	RFX3	0.00014963
RNF168	0.000194606	UTP11	0.000229499	HENMT1	-0.000210596	ADNP	0.000238341	PDCD5	0.000275796	FAM204A	0.000351797	SLC20A1	0.000149591
IL1B	0.000194438	CTDNEP1	0.00022937	SLC35B2	-0.000210651	LTN1	0.000238115	SLC25A39	0.00027562	VASP	0.000351767	CSF2RB	0.000149198
SSBP3	0.000194244	AMPD2	0.000229322	CDK18	-0.000210797	LMO4	0.00023792	SYAP1	0.000275619	NDUFAF8	0.000351624	MLLT3	0.000149138
CCDC14	0.000194116	HNRNPA0	0.000228105	ARHGAP32	-0.000210831	PTPN6	0.000237855	SUDS3	0.000275139	NEK1	0.000351368	USP34	0.000149126
CCDC69	0.000194082	NOP58	0.000227884	GPAA1	-0.000210876	NCOA4	0.000237838	NUDT5	0.000275085	NFIA	0.000351361	ELK4	0.000148998
PABPC4	0.000193986	BACH1	0.000227639	MTPAP	-0.000210895	ADIPOR2	0.000237729	ME3	0.000275056	AGO4	0.000351359	ZDHHC5	0.000148972
AL118516.1	0.000193956	UBXN7	0.000227503	BTK	-0.000210974	XIAP	0.000237552	TMED3	0.000274764	AREG	0.000351312	RALGAPA1	0.000148895
ISG20L2	0.000193878	MDM4	0.000227376	CCDC173	-0.000211119	PROSER1	0.000237368	POLR2F	0.000274749	PDE4B	0.000351256	LPIN1	0.000148813
HSBP1L1	0.000193771	CBX6	0.00022718	RNF166	-0.000211123	SNCA	0.000237081	QSOX2	0.000274685	YTHDF2	0.000351175	PPP1R9A	0.000148695
SF3B1	0.000193714	C15orf39	0.000226532	ANAPC11	-0.000211161	TMEM59	0.000236946	CTNNAL1	0.000274626	PBX2	0.000351141	ARHGAP17	0.000148635
SYPL1	0.000193444	ZNF83	0.000226442	CCT5	-0.000211249	ARHGEF1	0.000236924	IGHD	0.000274611	PDS5A	0.000351039	RIOK1	0.000148479
ZNF496	0.000193414	FUBP1	0.000226385	ATP6V1B2	-0.000211352	SC5D	0.000236905	HNRNPUL2	0.000274507	GRASP	0.000350896	SYNE3	0.000148329
GTF2IRD2	0.000193388	MACF1	0.000226311	LDLRAD4	-0.000211522	ZBTB8A	0.00023678	COMMD9	0.000274406	SACS	0.000350733	ARL6IP1	0.000148251
CLN8	0.000193365	TAF1	0.00022606	PRKCD	-0.000211739	ST3GAL1	0.000236547	LASP1	0.000274394	SQLE	0.000350713	LRRC59	0.000148233
EIF2A	0.00019287	VCPKMT	0.000225976	PSMG1	-0.000211777	WTAP	0.000236258	RASSF1	0.000274265	MGA	0.00035066	HDGF	0.000148098
PRKX	0.000192863	PIM2	0.000225772	PCDH9	-0.000211884	RPS21	0.000236204	SELENOF	0.000274085	RPA3	0.000350627	FKBP9	0.000148084
TOPORS	0.000192465	ANXA2R	0.000225771	ANK3	-0.000211893	FASTKD5	0.000236121	DAD1	0.000274084	HDAC9	0.000350576	STARD4	0.000147939
FKBP1A	0.000192408	USP30	0.000225646	COX15	-0.00021196	TMED4	0.000235818	FBRSL1	0.000274068	SLC4A2	0.000350469	PIK3C2A	0.000147764
ZNF827	0.000192352	TWSG1	0.00022548	API5	-0.000212086	CCDC6	0.000235741	HMGN1	0.000274012	TPGS2	0.00035031	LINC01641	0.000147725
SCARF1	0.000192289	RIF1	0.000225304	SEMA6A	-0.000212089	DTX3L	0.000235729	CHST12	0.000273973	ZNF677	0.000350276	DIP2B	0.000147709
PFKP	0.000192108	RCN2	0.000224997	WIPF2	-0.000212181	CGGBP1	0.000235405	UXS1	0.000273497	GTPBP2	0.000350262	DAPK1	0.000147703
CCDC59	0.000191745	CRELD2	0.000224914	RPUSD4	-0.000212392	MASTL	0.000235316	IWS1	0.000273467	FAM19A2	0.000350199	YTHDF1	0.00014743
RBM22	0.000191609	PTPRE	0.000224578	DDX19A	-0.000212605	DCP2	0.000235136	ARHGEF6	0.000273159	KATNBL1	0.000350167	TGFBR1	0.000147302
KCNK17	0.000191559	DERL2	0.000224536	SOCS1	-0.000212642	SLC9A7	0.000235136	RUNX2	0.000273009	SND1	0.000349981	HLF	0.000147178
FAM210B	0.000191523	CCDC186	0.000224491	MRPL28	-0.000212797	PCNX1	0.000235092	MRPS27	0.000273	CSF3R	0.000349848	ATAD2B	0.000147111
RB1	0.000191198	POLR1D	0.000224351	MFN2	-0.000212811	PDIK1L	0.000235051	MAPRE1	0.000272962	MYO9A	0.000349829	CRBN	0.000146954
MFAP2	0.000191164	FAM160B1	0.000224155	PPP1R7	-0.00021286	TMEM192	0.000234768	TRAM1	0.000272828	INO80E	0.000349791	SSH1	0.000146897
RBM10	0.000191006	SLC16A1	0.000224046	FUNDC1	-0.000212967	ARL5A	0.000234699	OSBPL9	0.000272789	KBTBD8	0.000349665	CABLES1	0.000146828
LUC7L	0.00019094	LYRM1	0.00022397	COIL	-0.000212999	STAT5B	0.000234616	MTPAP	0.000272777	EPS15	0.000349497	TNKS	0.000146821
FZD6	0.000190782	RNF2	0.000223882	CBLB	-0.000213041	ZNF395	0.000234604	BMS1	0.000272749	CDK13	0.000349412	TLK2	0.000146809
ASH1L	0.0001907	BNIP2	0.000223802	VEGFB	-0.000213073	GOSR1	0.000234544	CIZ1	0.000272678	NBR1	0.000349268	TACC3	0.000146663
ATP6AP2	0.000190695	IL2RG	0.000223678	GBP3	-0.000213082	POLR2A	0.000234449	ITGB2	0.000272675	CASC4	0.000349211	RNF168	0.00014664
UBE2J1	0.000190239	OTUD1	0.000223351	UGGT1	-0.000213106	TRIM28	0.000234432	OGDH	0.000272623	RHOB	0.000349137	SMURF1	0.000146577
SH3BP4	0.000190101	PPP2R5A	0.000223211	LACTB	-0.000213177	OTUB1	0.000234432	ABI2	0.000272513	ZNF776	0.000349035	CCDC88C	0.000146315
NSMCE4A	0.000189863	SPTY2D1	0.00022321	GPSM2	-0.000213325	PRCC	0.000234375	CIRBP	0.000272365	ZNF207	0.000348517	FAM193A	0.000146156
ZNF687	0.000189756	STK4	0.000223147	SMYD3	-0.000213635	ATAD5	0.000234187	KLF3	0.000272283	LSM14B	0.000348423	PSME3	0.00014612
ENGASE	0.000189653	NFIC	0.0002228	MGME1	-0.00021374	DAP3	0.000233991	RRM1	0.000272175	URM1	0.000347987	ACADVL	0.000146076
UBE2E3	0.000189627	TTN	0.00022277	FAM117B	-0.000213753	FAM91A1	0.000233973	ACTN1	0.000272091	STARD3	0.000347845	TBC1D23	0.000146049
CYB5R1	0.000189615	CHCHD2	0.000221991	ARMC10	-0.000213833	RNPC3	0.000233711	ZNF395	0.000271998	GOT2	0.000347719	CALM1	0.000146038
PPP1R2	0.00018953	SLC25A5	0.000221978	FANCL	-0.000213926	GOLGA8B	0.000233547	LIPA	0.000271714	TBC1D10B	0.000347636	JMJD8	0.00014595
USP32	0.000189363	LRP12	0.000221596	CEP104	-0.000213931	PPP1R12C	0.000233497	UBXN1	0.000271522	CD200	0.000347508	SEMA7A	0.000145751
LUZP1	0.000189281	TRIM33	0.000221257	FBXO34	-0.000213939	TCF7L2	0.000233417	COX7A2L	0.000271469	PSIP1	0.000347391	LZTFL1	0.000145644
ZNF644	0.00018919	LARP1B	0.000220991	DDX54	-0.000214009	CHSY1	0.000233404	ABCD4	0.000271353	CCP110	0.000347387	DDX42	0.00014549
TGOLN2	0.000189068	MTF2	0.000220863	GSTO1	-0.000214025	NUCKS1	0.000233307	RBM26	0.000271175	SAMD9L	0.000347331	SLAIN2	0.000145439
PXDN	0.000188938	TWISTNB	0.000220812	WAC-AS1	-0.000214074	ASXL1	0.000233297	QDPR	0.000271103	HNRNPUL1	0.000347302	THUMPD1	0.000145299
ANKRD13D	0.000188934	DHX9	0.000220723	EIF2B5	-0.000214102	PSMD1	0.000233234	RAP1A	0.000271054	CCNL2	0.000346953	RBM25	0.000145236
MCM6	0.000188353	SLC35A2	0.000220439	POGLUT1	-0.000214108	AEBP2	0.000233088	CNTRL	0.000271003	CRIP2	0.000346936	RRP1B	0.000145191
ZNFX1	0.000188335	CRYBG1	0.000220379	SLC4A7	-0.000214187	TMEM11	0.000232868	DR1	0.000270924	PIK3IP1	0.000346905	ORAI2	0.000145176
GK5	0.000188284	EIF4B	0.000219776	ERV3-1	-0.000214301	CIITA	0.000232861	PRR13	0.000270878	PSMD2	0.000346461	ATP6AP2	0.000145069
WIZ	0.000188281	CNST	0.000219712	POLR2E	-0.000214374	ZNF385A	0.00023277	NFRKB	0.000270856	ADCY7	0.000346459	HNRNPU	0.000145066
PHYH	0.000187995	CCPG1	0.000219595	ACVR1B	-0.000214424	UTP6	0.000232714	HCLS1	0.000270823	NOP53	0.000346268	APOL6	0.000144809
TTC19	0.000187974	DENND4C	0.000219165	NLK	-0.000214433	DENND5B	0.000232211	ING4	0.000270799	SERTAD2	0.000346124	RPRD2	0.000144539
MAFG	0.000187883	IGHM	0.00021905	GSTM5	-0.000214521	ZNF12	0.000232094	IRF2BP1	0.000270797	FGD5	0.000345935	ZNF800	0.000144478
STX16	0.000187868	TSC22D4	0.000219032	MTSS1	-0.000214574	LRP6	0.000231792	CDIPT	0.000270739	AKAP11	0.000345793	EPC1	0.000144181
DARS	0.000187858	DCTN6	0.000218829	CCNC	-0.000214821	THUMPD2	0.000231623	VKORC1	0.000270527	SNRPN	0.000345687	PNO1	0.000143916
REV3L	0.000187583	KCNQ1OT1	0.000218533	MCM3	-0.000214824	LRMP	0.000231544	ATRX	0.000270342	ARRDC2	0.000345677	TAX1BP1	0.000143895
RABAC1	0.000187534	P4HB	0.000218343	QSOX2	-0.00021489	GNL1	0.000231428	TSPO	0.000270317	BX890604.2	0.000345624	POU2F1	0.000143744
MGLL	0.000187446	UBE2S	0.000217598	TAPBPL	-0.000214951	SYPL1	0.000231304	UHMK1	0.000270281	USP33	0.000345546	EMC7	0.000143712
ARHGAP27	0.000187441	ERLEC1	0.000217431	CSTF3	-0.000214994	PTPN12	0.000231214	P4HB	0.000270175	RASA2	0.000345424	RAP2B	0.000143703
EPHB6	0.000187359	ELK3	0.000217199	PDLIM2	-0.000215031	CUL4B	0.000231203	TALDO1	0.000270083	DENND1C	0.000345361	ZNF614	0.000143542
NFYA	0.000187309	USP38	0.000216915	FKBP2	-0.000215047	BTF3	0.000230814	LYN	0.000269846	UCHL5	0.000345358	MAPK8IP3	0.000143447
KIAA1109	0.000187233	AP5M1	0.000216772	NABP2	-0.000215145	AGFG1	0.000230626	GAB3	0.000269826	EDEM3	0.000345332	DHX38	0.000143437
RGS10	0.000187144	UBAP2L	0.000216738	MRPL43	-0.000215175	CCT8	0.000230405	BLOC1S2	0.000269704	R3HDM2	0.000345165	UBE2K	0.000143293
EIF4E3	0.00018713	TOR1AIP2	0.000216406	DCTN3	-0.000215183	RAB5A	0.000230394	TCF3	0.000269573	WWP2	0.000345142	MSI2	0.000143268
LETM2	0.000186928	RNF40	0.000216306	DDHD1	-0.000215224	YME1L1	0.000230297	LMAN1	0.000269505	MED12	0.000344863	MED1	0.000143254
IRF2BP2	0.000186916	RNF44	0.000215869	NAV1	-0.000215271	UBA6	0.000230246	MOB1B	0.000269408	EXOSC10	0.000344845	FAM19A2	0.000143237
PCM1	0.000186453	DYNLT3	0.000215617	MMP24OS	-0.000215416	CD44	0.000230169	RBBP4	0.000269398	CYTIP	0.000344826	LRRC41	0.000143202
TMEM167B	0.000186333	AC092747.4	0.000215613	TIMP3	-0.000215447	RPS20	0.000230123	NAT10	0.000269383	RGS2	0.000344557	KDSR	0.000143176
THUMPD1	0.000186192	KPNA4	0.000215606	EIF6	-0.000215468	SLC39A7	0.000230117	AGPAT5	0.000269325	ITGB2	0.00034453	PCSK7	0.000143156
NDUFAF3	0.00018606	FAM76B	0.000215555	PDCL	-0.000215512	CDC16	0.000230058	KMT5B	0.000269306	SYNRG	0.000344483	VAMP2	0.00014297
CD34	0.000186028	PRR7	0.000215534	MRPL22	-0.000215558	ZNF567	0.000230046	JAGN1	0.000269279	ZNF512	0.00034439	DPYSL3	0.000142463
ZNF281	0.000186016	CGGBP1	0.00021553	TRAPPC6A	-0.000215577	AC004687.1	0.000229731	CTDSP1	0.000269221	PPIL3	0.000344267	SRPRA	0.000142332
SHISA5	0.000185836	ACBD3	0.000214957	PRKACA	-0.000215579	COMMD2	0.000229712	BHLHE40	0.000269005	PDPR	0.000344094	NAP1L3	0.000142278
CLIP3	0.000185725	BCOR	0.000214946	VRK2	-0.000215619	PPP1R15B	0.000229709	STMN3	0.000268987	SPCS3	0.000343928	COPS3	0.000142118
TNFAIP3	0.000185722	TXNL1	0.000214687	KAT8	-0.000215777	SREK1	0.000229543	SEMA6A	0.000268899	GPALPP1	0.000343572	RETREG2	0.000141993
SMIM3	0.000185681	CLIP1	0.00021467	UTP4	-0.000216013	PRKDC	0.000229534	DEPTOR	0.000268664	PIGBOS1	0.000343225	RCHY1	0.000141989
KPNA2	0.000185658	PLK2	0.00021454	POLG2	-0.000216023	MAPK1IP1L	0.000229516	POLR2B	0.000268525	FKBP2	0.000343027	SPNS2	0.000141732
ZFAND3	0.000185625	ARRDC3	0.000214494	TRMT1	-0.000216078	CDCA7	0.000229364	COPA	0.000268359	TSC1	0.000343023	ZFAND3	0.000141429
ORAI2	0.000185382	NPEPPS	0.000214231	NCF4	-0.000216123	PCBP2	0.000229302	TXNL1	0.000268214	NCSTN	0.00034291	TDG	0.000141427
GNB5	0.000185347	PRKD3	0.000214027	LTBP4	-0.000216129	IMPAD1	0.00022906	TOR1AIP2	0.000267945	EIF1	0.000342836	CYBA	0.000141246
BIN1	0.000185262	SEC22B	0.000213719	EGR3	-0.00021615	SENP1	0.00022896	PLEKHM1	0.000267784	CSRP1	0.000342704	TSPYL2	0.000141176
IFNGR1	0.000185139	KHDC4	0.000213558	CCDC34	-0.000216182	NPAT	0.000228939	YBEY	0.000267777	MBTPS1	0.000342507	NR3C1	0.000141105
CRAMP1	0.000185114	RPL7	0.00021312	MASTL	-0.000216205	UIMC1	0.000228921	VPS4B	0.000267475	CHMP4A	0.000342426	C18orf21	0.00014106
EDF1	0.000185059	MAP9	0.000213073	SLC39A3	-0.00021622	PSMB4	0.000228817	EFR3A	0.000267446	RHOH	0.000342361	DENND3	0.000140893
PPP1R14B	0.000184912	SETD5	0.000212382	HOXA7	-0.000216348	ARHGAP5	0.000228785	LTV1	0.000267205	TBCA	0.000342211	MAP2K7	0.000140877
NECAP1	0.000184827	AGO3	0.000212318	PTPA	-0.000216374	UBASH3B	0.000228704	CFAP97	0.000267171	RBM12B	0.000342008	TMEM30A	0.000140866
HMCES	0.000184786	REV3L	0.000212089	PDK3	-0.000216452	INTS13	0.0002286	ZDHHC8	0.00026712	EXOC7	0.000341966	PTOV1	0.000140857
WDR36	0.000184699	LMO4	0.000212074	CLIC2	-0.000216549	PTBP3	0.000228361	ABHD13	0.000267035	TRAPPC9	0.000341918	USP7	0.000140753
LIPA	0.00018469	ZBTB4	0.000212007	SMCR8	-0.00021655	ZDHHC17	0.00022835	MRTFA	0.000266959	HIF1A	0.000341899	MBP	0.000140731
MUC20-OT1	0.000184689	BUD31	0.000211949	PCSK7	-0.00021664	ASH1L	0.000228294	SURF4	0.000266904	GBP2	0.000341783	ATP1B1	0.000140544
SDCCAG8	0.000184603	GIGYF2	0.000211889	LZTS2	-0.000216659	JAK3	0.000228244	SART3	0.00026657	POLK	0.000341702	SUPT16H	0.000140529
FHOD1	0.000184409	NPAT	0.000211643	SLC41A3	-0.00021667	MCTP2	0.000228172	CASC3	0.000266545	NFATC1	0.000341526	MACO1	0.000140494
RRAGA	0.000184346	CENPC	0.00021147	ATR	-0.000216923	VPS37B	0.000228108	HSP90B1	0.000266496	VAT1	0.000341519	TMF1	0.000140457
YWHAQ	0.000184209	SRP9	0.00021131	ABHD13	-0.000217144	DCAF7	0.000227854	PDCL	0.000266109	RBM26	0.000341465	WDR26	0.000140227
PHLDA2	0.000184173	ITCH	0.000211264	AP002387.1	-0.000217144	EGLN1	0.000227832	CASP8	0.000265879	ZNF608	0.000341424	FXYD6	0.000139966
MCCC1	0.000184086	SUSD6	0.000211245	CAAP1	-0.000217274	LSG1	0.000227776	PPP2R5D	0.000265875	DLG4	0.000341063	SPART	0.000139794
TSHZ1	0.000184032	LIN7C	0.000211167	SNX17	-0.000217407	CFLAR	0.000227467	HK2	0.000265812	CCDC66	0.000340921	ZCCHC17	0.000139582
LMF2	0.000183738	IER3	0.000211095	HSPA1A	-0.000217468	AZIN1	0.000227276	CAMLG	0.000265789	C11orf21	0.000340632	RCC2	0.000139497
MACC1	0.000183526	TBC1D23	0.000211008	TAZ	-0.000217478	GSPT1	0.000227216	MSANTD3	0.000265776	MT-ND4	0.000340539	WIPI2	0.000139464
ARRDC3	0.000183419	SYPL1	0.000210907	ATP5MC1	-0.000217632	KIF13A	0.000227138	RUVBL2	0.000265725	RDH11	0.000340533	APPL2	0.000139266
IK	0.000183379	HLA-DRB1	0.000210861	NEDD4	-0.000217683	SGIP1	0.000227011	DEK	0.000265676	ARF6	0.000340443	SPATS2L	0.000139188
CIC	0.000183196	GOLGB1	0.000210761	BBIP1	-0.000217694	CCNB1IP1	0.000226939	CD81	0.00026551	HOXA3	0.000340391	HSD17B12	0.000138909
CNKSR3	0.000182972	ACTR1B	0.000210758	TMEM214	-0.000217705	KPNA1	0.000226861	PSMD2	0.000265432	KANTR	0.000340376	ABHD5	0.000138611
EIF4A2	0.000182917	BNIP1	0.00021069	IL27RA	-0.000217802	TRPC4AP	0.000226821	OBSL1	0.000265353	TMEM87A	0.000340265	ITGAV	0.000138599
BICD1	0.000182799	PRELID1	0.000210671	ATG16L1	-0.00021782	RBM12B	0.000226499	GOSR1	0.000265348	ANXA4	0.000340186	ZNF432	0.000138582
PEPD	0.000182677	MACC1	0.000210191	ARRB2	-0.000217833	UTY	0.000226433	DCXR	0.000265188	PARP4	0.000340077	CDK2AP2	0.000138344
TP53INP1	0.000182359	N4BP1	0.000210184	TMEM165	-0.000217838	RNF125	0.000226423	KLHDC10	0.000265139	SPEN	0.000340049	TNFRSF10D	0.000138342
RARA	0.000182355	RPL7A	0.000210166	RBBP8	-0.000217853	RBPJ	0.000226388	ATP2C1	0.000264904	B3GNT2	0.000339989	MAP3K11	0.000138323
PSMA1	0.000182199	GID8	0.000210068	CNPPD1	-0.000218027	BICD2	0.000226336	PKM	0.000264666	ZDHHC2	0.000339896	EMC8	0.000138132
ASAH1	0.000182194	NDEL1	0.000209921	METTL8	-0.000218089	SCAF4	0.000226305	UBXN7	0.000264608	NFATC2IP	0.000339781	ZNF595	0.000137857
RPS4Y1	0.000182132	DNAJB6	0.000209915	RXRB	-0.000218203	CSNK1G3	0.00022627	GSK3B	0.000264429	ATG4B	0.000339531	ARL2	0.000137779
EIF2AK3	0.000181952	THUMPD2	0.000209806	DNAH14	-0.000218237	DNTTIP1	0.000226143	KANSL2	0.000264185	CTBP1	0.000339457	CYBRD1	0.000137731
MTMR3	0.000181863	FTL	0.000209771	YJU2	-0.000218246	HNRNPH2	0.000226046	TGFB1	0.000264051	POC1B	0.000339451	KDM7A	0.000137613
METTL8	0.000181723	KDM5B	0.000209729	CHIC2	-0.000218315	CRAMP1	0.000225955	H2AFZ	0.000264039	TTC1	0.000339123	PMF1	0.00013753
SLFN11	0.000181238	ILF2	0.000209515	TMEM256	-0.000218319	SHTN1	0.000225941	BSDC1	0.000264003	APOBEC3C	0.000339084	ZNF503	0.000137437
PEAR1	0.000181145	SECISBP2L	0.000209363	MCM5	-0.000218325	USP24	0.000225848	PTGES3	0.00026398	SPCS1	0.000338971	SCOC	0.000137425
SORBS3	0.000181143	ASXL1	0.000209071	TSSC4	-0.000218358	CD47	0.000225779	AC044849.1	0.000263978	PTCD3	0.00033895	CRAMP1	0.000137365
XPA	0.000181125	ZDHHC7	0.000209013	METTL16	-0.000218367	THUMPD1	0.000225761	LAMP2	0.000263904	GLMP	0.00033879	SNU13	0.000137323
GRAMD1B	0.000181066	SNX6	0.000208644	DTD1	-0.000218368	CCDC130	0.000225627	VHL	0.000263717	ZNF514	0.000338788	ATXN7L3	0.0001373
TRNT1	0.000180952	PRKAR1A	0.000208452	ARHGAP26	-0.000218517	SRRT	0.000225544	FSTL1	0.000263712	CCDC125	0.000338663	CEP120	0.000137254
GMEB2	0.000180729	COPS2	0.00020831	PGAM1	-0.000218544	CBL	0.00022539	ZFYVE1	0.000263666	VPS13A	0.000338653	SEC13	0.000137154
ZFC3H1	0.000180695	SUGP2	0.000208138	CD151	-0.000218559	TOGARAM1	0.000225345	MRPS25	0.000263625	ALAD	0.000338545	GTF2B	0.000137056
PIP5K1C	0.000180437	CMTM3	0.000208108	NFYC	-0.000218559	IFNGR1	0.000225307	ACIN1	0.000263462	FAM102B	0.000338467	DUSP16	0.000136932
NRBF2	0.000180385	ACSL1	0.00020754	EFCAB2	-0.000218584	MALSU1	0.000225208	ISYNA1	0.00026335	METTL26	0.000338339	ARHGAP4	0.000136924
EBLN3P	0.000180317	MFF	0.000207526	COG5	-0.000218603	PPP1R16B	0.000225006	TIMP3	0.000263347	NOP56	0.000338297	NME3	0.000136774
C11orf21	0.000180279	OSER1	0.000207473	CASP3	-0.000218657	EHBP1	0.000224994	EVL	0.00026326	LSM2	0.000338108	SUPT5H	0.000136759
PRKRA	0.000180215	PSMB8	0.000207468	BNIP1	-0.000218696	UBAP1	0.000224918	GSTA4	0.000262936	ATP6V1F	0.000338046	HNRNPH1	0.000136688
TOE1	0.000180016	PDCD5	0.000207291	NUPL2	-0.000218724	RYK	0.000224757	HTR1F	0.000262851	TRIM58	0.000337972	PROSER1	0.000136673
HNRNPL	0.000180004	NAMPT	0.000207216	DNASE1	-0.000218763	PPP1R15A	0.000224712	PIAS1	0.000262717	ARMC10	0.000337914	ATP6AP1	0.000136638
WBP4	0.000179978	C21orf91	0.00020704	AAK1	-0.000218772	PLXND1	0.000224488	DBN1	0.000262612	ATP1B1	0.000337626	SEL1L3	0.000136638
OSBPL8	0.00017988	LGALS8	0.0002069	MFAP1	-0.000218797	IGF2BP1	0.000224387	HAUS6	0.000262262	TIMM10	0.00033761	PSMD11	0.000136603
LARP1B	0.000179874	PSMA3	0.000206879	IFT20	-0.000218941	HIP1	0.000224259	SERINC3	0.000262192	AC008105.3	0.000337562	CNIH4	0.000136597
STAU2	0.000179766	P4HA1	0.000206764	ASB8	-0.000218945	DST	0.000224247	LMO4	0.000262176	AATF	0.000337335	HNRNPF	0.000136389
KIAA2026	0.000179605	PUM2	0.000206603	ZC3H7B	-0.000219024	KIF1B	0.000224145	TNRC18	0.000262156	PIP4K2B	0.000337294	NDUFA6	0.000136308
BAG5	0.000179411	HOXB4	0.000206531	VBP1	-0.000219057	ATP5MGL	0.000224103	SMC2	0.000262138	SIPA1	0.000337256	DEDD	0.000135934
AC087239.1	0.000179294	CXCL3	0.000206223	RNF13	-0.000219183	CPLANE1	0.000223972	PHF14	0.000261673	APEH	0.00033716	SLC2A1	0.000135923
SREBF2-AS1	0.000179172	ANP32B	0.000205357	NDUFB7	-0.000219236	LPCAT2	0.000223822	ELK1	0.000261642	JPX	0.000337117	EIF1AD	0.000135917
HYI	0.000179157	MED29	0.000205081	SLC25A13	-0.000219262	ZBTB4	0.000223685	MSL3	0.000261465	SETBP1	0.000336946	FOXN3	0.000135877
RLIM	0.000178965	SERINC3	0.000204405	CENPT	-0.000219297	SAMD9	0.000223329	PRRC2B	0.000261423	BTBD2	0.000336822	SYVN1	0.000135469
TMED5	0.000178646	SETD2	0.000204218	ZDHHC8	-0.000219335	ZFAND5	0.000223257	RNF40	0.000261422	MAP4	0.0003368	RNF141	0.000135408
FBXO42	0.000178611	FOSL1	0.000203949	TRIP11	-0.000219407	NBPF11	0.000223247	NKIRAS2	0.000261306	COX5B	0.00033674	RAB14	0.000135359
ACTR1A	0.000178545	PLIN3	0.000203922	COG1	-0.000219415	MBTPS1	0.000223116	PPP2CA	0.000261252	RANGRF	0.000336666	DDX17	0.000135338
TMEM91	0.000178466	LRRC8B	0.00020377	SLC44A1	-0.000219433	CDK5RAP3	0.000222945	IFITM2	0.00026108	RPN1	0.000336518	GSPT2	0.000135337
CDK12	0.000178429	POM121C	0.000203554	FAR1	-0.000219434	BDP1	0.000222938	EFTUD2	0.000260939	TRAPPC8	0.000336424	RNF166	0.000135305
TNFRSF14	0.000178369	PFDN5	0.000203483	FRAT2	-0.00021949	NR1D2	0.000222925	SYNGR1	0.000260884	ZMYM3	0.000336423	RAB8B	0.000135177
AC026369.3	0.0001783	BHLHE40	0.000203401	TMEM159	-0.000219666	DOCK2	0.00022268	CMAS	0.000260856	ZFX	0.000336384	STRN4	0.000135099
RNASEH2B	0.000178297	JAK3	0.000203364	GATD1	-0.000219769	PLXDC2	0.000222611	D2HGDH	0.000260829	RALA	0.000336267	UBXN4	0.000135094
CUX1	0.000178124	ATXN2	0.000203027	ZFP90	-0.000219778	MYLIP	0.000222548	RPN1	0.000260711	PGRMC1	0.000336026	EPN1	0.000135058
SEL1L3	0.000177811	MED15	0.000202798	MTIF3	-0.000219822	TBK1	0.000222456	TIMP1	0.000260646	VDAC3	0.000335941	MIEF1	0.000135007
RPS6KA3	0.000177807	RBM15	0.000202447	LRRC23	-0.000219865	FAU	0.000222331	ATXN7	0.000260595	MRPL20	0.000335931	ELF2	0.000134877
PMAIP1	0.000177781	SNW1	0.000202229	DCAF10	-0.000219866	DPPA4	0.000222297	HADH	0.000260583	RPL11	0.000335907	MYL9	0.000134848
SENP5	0.000177669	RRM2B	0.000202081	BCAP29	-0.000219935	ABHD17B	0.000222162	DNAJC9	0.000260502	NDUFA4	0.000335904	ADGRE2	0.000134774
MAP3K4	0.000177646	EIF1AX	0.000201931	STK19	-0.000219982	FUT8	0.000221994	DNAJC10	0.000260369	GNPTG	0.000335829	RNF4	0.000134491
PKP4	0.000177515	TGFBRAP1	0.000201551	DDX59	-0.000220255	MKRN1	0.000221951	STK38L	0.00026033	CSNK1G2	0.000335786	GATAD2A	0.000134401
TMEM8B	0.000177432	RTRAF	0.000201276	GCFC2	-0.000220256	RSL1D1	0.000221943	IBTK	0.000260175	NCBP2	0.000335679	RAF1	0.000134377
TIAL1	0.000177319	PPP1R9B	0.000201168	RFNG	-0.000220317	HEATR6	0.00022192	NDUFB5	0.000260145	NKTR	0.000335501	ACVR1B	0.000134314
CASC15	0.000177	TGS1	0.00020116	NAA60	-0.000220418	RPL7L1	0.0002219	BTBD1	0.000260013	STAT5B	0.000335484	ATP1A1	0.000134057
GTF3A	0.000176996	GMFB	0.000201015	STAM	-0.000220421	QKI	0.00022184	UPF3B	0.000259825	IGF1R	0.000335435	MDN1	0.000134023
SYK	0.000176816	CHTOP	0.000200971	HSD17B12	-0.0002205	ODR4	0.000221814	KCTD20	0.000259686	SP100	0.000335233	DKC1	0.000133992
SNRPN	0.000176671	ZCCHC10	0.000200831	ATP6V0E1	-0.000220506	DYNC1LI2	0.00022148	SF3B6	0.000259557	AHR	0.000335124	FOXK2	0.000133928
SP140L	0.000176633	SAV1	0.000200446	ACOT9	-0.000220532	SREBF2-AS1	0.000221403	IQCB1	0.000259414	TRIM25	0.000334933	ZNF318	0.000133744
ZBED1	0.000176424	HOXA9	0.000200323	MED23	-0.000220567	FAM228B	0.000221385	GLRX5	0.000259377	RASGRP2	0.000334791	TULP4	0.000133684
ZNF503	0.000176385	ZNF222	0.000200202	ARHGAP23	-0.000220579	ATXN2L	0.000221219	IARS	0.000259346	IPO5	0.000334731	SMG1	0.000133678
RBM3	0.000176293	SMN1	0.000200174	LCMT1	-0.000220672	MYO15B	0.000221045	TRMT1	0.000259338	COA1	0.000334683	FSCN1	0.000133601
ZNF618	0.000176218	FDX1	0.000200143	TENT4A	-0.000220734	PRKAA1	0.000220741	PRKCSH	0.000259277	CDKN1A	0.000334675	PIAS1	0.000133466
CHURC1	0.000176215	IRF7	0.000200102	UBA3	-0.00022085	EIF3H	0.000220633	LSM6	0.000259094	P2RX1	0.000334548	SRSF8	0.000133384
KIAA1147	0.000176167	PRRC2B	0.000200036	ZC3H14	-0.00022096	ZNF266	0.000220599	RNF169	0.000259055	FEM1C	0.000334514	KCNQ1OT1	0.000133383
GINM1	0.000176103	RAB18	0.000199986	TMBIM4	-0.000221008	ATXN1	0.000220488	METTL5	0.000258599	MPIG6B	0.000334477	CPSF1	0.000133189
GNG7	0.000176069	STAT3	0.000199854	CTNNAL1	-0.000221072	GMPR2	0.000220246	TMEM126A	0.000258587	PIK3R1	0.000334336	POLI	0.00013306
DPPA4	0.000175992	PPHLN1	0.000199414	LYPLA1	-0.000221105	WDR91	0.000220175	NUP98	0.00025827	ISG15	0.000334321	RAB11B	0.000132756
ZNF593	0.000175897	NSUN4	0.000199316	AMBRA1	-0.000221129	ILKAP	0.000220068	BAG6	0.000258252	TAF1D	0.00033432	VAV3	0.000132745
ZMYM4	0.000175864	DNAJB4	0.000199277	CDC26	-0.000221132	CCNL2	0.000220045	TGFBR1	0.00025822	STUB1	0.000334217	UBE2F	0.000132546
NBPF19	0.000175652	HOPX	0.000199081	KCTD10	-0.000221142	ATXN2	0.000219943	REPIN1	0.000258177	TAP2	0.000334213	ALG13	0.000132537
MAST4	0.000175405	USP34	0.000198703	NUP107	-0.000221249	HOXA10	0.000219925	CD82	0.000257937	FADS2	0.000334156	BRAF	0.000132489
HIGD2A	0.000175342	ZMYM2	0.000198249	RBM28	-0.000221321	HIPK2	0.000219741	ATG10	0.000257876	LEPROT	0.000334072	ASH1L	0.000132488
CSF3R	0.000175185	HEXIM1	0.000198027	HOXB5	-0.000221335	RPS2	0.000219707	ARL16	0.000257841	UCHL1	0.000334016	CORO1C	0.000132396
OCIAD1	0.000175042	SELENOS	0.00019797	CASP8AP2	-0.000221454	SNX6	0.000219574	IDH3B	0.000257665	NAP1L1	0.000333804	GTPBP1	0.000132358
CMPK1	0.000175018	RIMKLB	0.000197828	IRF3	-0.000221489	ARMH1	0.000219568	VPS4A	0.000257663	SRSF9	0.000333793	PSMB5	0.000132262
CCND2	0.00017498	ZNF644	0.000197491	UBE2W	-0.000221571	RMC1	0.000219521	ZNHIT3	0.000257396	PWWP2A	0.000333748	SLC38A2	0.000132133
SH3GL1	0.000174955	RBM27	0.000197374	MON1B	-0.000221627	KDM6A	0.000219475	USP24	0.00025731	GPX4	0.000333666	SRA1	0.000132064
MAT2A	0.000174953	EIF3L	0.000196947	APRT	-0.000221628	DHX40	0.000218882	RANGRF	0.00025702	RNF216	0.000333579	XPO7	0.000131989
GIGYF1	0.000174815	MKRN1	0.000196873	AC124016.1	-0.000221637	AP1G1	0.000218722	QTRT1	0.0002569	COPS7A	0.000333578	GTPBP2	0.000131837
ZNF75A	0.000174798	YPEL5	0.00019669	HSPBP1	-0.000221639	TAOK1	0.000218711	C16orf58	0.000256577	HES1	0.000333564	AC090152.1	0.000131752
NBN	0.000174635	MYSM1	0.000196681	INTS12	-0.000221643	INTS8	0.000218272	MRPL3	0.000256512	TAF7	0.000333535	SSBP2	0.000131746
SCARB2	0.000173865	AL360012.1	0.000196603	BABAM1	-0.000221654	LRRFIP2	0.000218263	GTPBP4	0.000256396	CBFB	0.000333477	LDB1	0.000131591
SIAH1	0.000173693	NDUFC1	0.000196442	HEMK1	-0.000221717	RBM22	0.000218236	BFAR	0.000256092	PARVB	0.000333476	GBP4	0.000131582
SAP130	0.000173639	SENP1	0.000196157	NDUFB10	-0.000221729	TBC1D5	0.000217945	PSME3	0.000256065	AKR1B1	0.000333425	PIGT	0.000131509
Z93241.1	0.000173557	SUPT5H	0.000196113	TAF3	-0.000221771	UBXN2A	0.000217776	ARHGEF2	0.000255991	BMI1	0.000333102	RTN4	0.000131067
ANP32E	0.000173512	COPB1	0.000195781	C3orf58	-0.000221782	USP6NL	0.000217592	PDE4B	0.000255836	AP2B1	0.000333009	MSN	0.000131
FGD3	0.000173467	GPR107	0.000195775	TMCO1	-0.000221836	EIF2AK2	0.000217526	ZC3H15	0.000254973	RAB27B	0.000332564	SERPING1	0.000130985
SYNE3	0.00017338	PIP4P1	0.000195706	MRPL51	-0.000221896	PHTF1	0.000217497	METAP1	0.000254845	ORMDL1	0.000332538	TMED8	0.000130722
RAN	0.000173375	DHX29	0.000195554	PET100	-0.000221899	PIK3C2A	0.000217346	SUMO1	0.000254734	C2orf68	0.000332356	TFRC	0.000130656
RBM27	0.000173367	VARS	0.000195518	ST3GAL5	-0.000221964	YWHAG	0.000217235	SLC25A46	0.000254716	KLHDC3	0.000332321	NCOR1	0.000130573
PHB	0.000173052	CYB5D1	0.000195117	CDK2AP2	-0.000222019	ERO1A	0.000217165	YY1	0.000254634	ATRAID	0.000332178	VPS53	0.000130391
PTS	0.000172836	MARK3	0.000195077	TRAP1	-0.000222089	PPP2R2A	0.000217058	ARPC5	0.000254265	ASH2L	0.00033174	SIAH1	0.000130307
RAB1A	0.000172679	CDK12	0.000194801	MVD	-0.000222158	HINT1	0.000216744	PEAK1	0.00025425	PAWR	0.000331718	TTLL5	0.000130251
H6PD	0.000172367	DNAJC7	0.000194742	EMC3	-0.000222199	ACIN1	0.000216704	OCIAD1	0.000254186	TRIM28	0.000331571	TMX4	0.000130154
DPM1	0.000172345	VPS26A	0.000194357	TMEM18	-0.000222233	PITHD1	0.000216603	NELFE	0.000254137	SNX20	0.000331551	OXR1	0.00013012
GZF1	0.000172334	YTHDF3	0.000194083	MAPK3	-0.000222241	COL4A3BP	0.000216517	MBP	0.000254126	ARHGAP12	0.000331442	HAX1	0.000130052
NUDT3	0.000172268	EIF3D	0.000193805	ALKBH7	-0.000222267	CNOT9	0.000216392	COQ4	0.000254012	RPAP2	0.000331385	SOCS5	0.000129981
CDCP1	0.000172171	EPHA1-AS1	0.000193711	ADK	-0.000222281	CALCOCO2	0.000216265	VRK3	0.000254011	RAD23A	0.000331269	CTSW	0.000129946
TRERF1	0.000172065	MAPK1IP1L	0.000193701	AKAP7	-0.00022229	CDC14B	0.000216025	ZNF131	0.000254003	ALCAM	0.000331268	BPTF	0.000129327
SLC25A12	0.000171704	ODR4	0.000193631	ZNF480	-0.000222348	PPP2CB	0.000215985	SPCS2	0.000253964	SUPT20H	0.000331192	VHL	0.000129167
MSL2	0.000171694	DCAF1	0.000193565	CCDC18	-0.000222363	CHPT1	0.000215983	SUGT1	0.000253916	RERE	0.000331188	HIVEP2	0.000129081
PHF11	0.000171666	MTRNR2L12	0.000193493	AK6	-0.000222385	NCBP2-AS2	0.000215932	ARHGAP5	0.000253766	CMAS	0.000331135	KLRG1	0.000129067
PEA15	0.000171186	RIPOR1	0.000193324	ITFG2	-0.000222453	CANT1	0.000215774	ABL1	0.000253739	LCP2	0.000331089	YES1	0.000129013
CMTM8	0.000170855	IARS	0.000193068	RANBP10	-0.000222453	INSIG2	0.000215586	UROS	0.000253651	CNOT10	0.000331017	MED29	0.000128968
RAB30-AS1	0.00017085	GHITM	0.000193044	ZBTB37	-0.000222507	RNF144B	0.000215411	EID1	0.000253568	SIPA1L3	0.000330951	INO80D	0.000128966
IFI16	0.000170651	ADGRL1	0.000192697	ALPK1	-0.000222558	FAM117B	0.000215026	CORO1A	0.000253486	AC245014.3	0.000330899	JUP	0.000128854
MT2A	0.000170573	TERF2IP	0.000192453	NIPAL2	-0.000222681	FLT3	0.000214903	NCBP2-AS2	0.000253424	IRF7	0.000330871	CD53	0.000128751
MYCBP2	0.000170531	SUPV3L1	0.000192337	NSMAF	-0.000222722	PRDM16	0.000214854	PYCARD	0.000253418	GATAD1	0.000330642	CHML	0.000128722
P2RX7	0.000170358	PPP4C	0.000191978	BANK1	-0.000222747	MEX3C	0.000214828	PSMC5	0.000253269	CHML	0.000330596	NIPA2	0.000128713
RBMS1	0.000170348	GIT2	0.00019196	NCBP1	-0.000222807	TRPS1	0.000214825	SF3B3	0.000253236	NPC2	0.000330584	TENT4A	0.000128707
ANAPC16	0.000170344	GLA	0.000191905	TMEM147	-0.000222868	SUPT6H	0.000214713	USP10	0.000253168	STAU2	0.000330563	RPRD1B	0.000128582
STRBP	0.000169938	PROCR	0.000191854	SELENOF	-0.000222889	TNFRSF10B	0.000214636	ANXA7	0.000252971	SMAD2	0.000330377	NDRG1	0.00012845
RALGDS	0.000169863	LRRC58	0.000191625	THADA	-0.000222922	ASCC3	0.000214574	GPX7	0.000252901	CBFA2T3	0.000330349	RIPOR1	0.000128439
HNRNPUL1	0.000169757	DGKA	0.000191537	MRC2	-0.000222958	BMP2K	0.000214336	SNRPB2	0.000252838	WDR36	0.00033015	HLA-DMB	0.000128431
MYO18A	0.000169708	PARP9	0.000191431	LYRM2	-0.000222964	NUP88	0.000214324	DHX15	0.000252687	PYURF	0.000330044	TMEM41B	0.000128397
MAF1	0.000169694	PTAR1	0.000191271	TRAF3	-0.00022301	DNAJC25	0.000214182	MTF2	0.000252663	ABCA13	0.000329893	GNL1	0.00012833
CMC2	0.00016955	CD44	0.000191231	TP53I13	-0.000223016	RHOC	0.000213882	FAM49B	0.000252561	ITPR1	0.000329742	PKN2	0.000128315
ATXN3	0.000169542	MTRF1L	0.000191086	CCDC174	-0.000223123	ZNF134	0.000213839	ZSCAN16-AS1	0.000252547	FSCN1	0.0003297	CDC73	0.000128256
LMNA	0.000169507	ATP6V0A2	0.000191061	RPGR	-0.000223244	CCNG1	0.000213688	OTUD5	0.000252402	SH3YL1	0.000329665	UTP23	0.000128192
C7orf50	0.000169472	ABHD2	0.000190994	SAT2	-0.000223247	ADD3	0.000213598	GATAD2B	0.000252191	CCT4	0.000329658	CDC34	0.00012798
RALBP1	0.000169389	MDM2	0.000190994	SCAND1	-0.000223299	DICER1	0.000213455	LSM3	0.00025216	EPRS	0.000329647	ADGRE5	0.00012793
KMT5A	0.000169285	SREK1IP1	0.000190666	ECSIT	-0.000223319	PARP14	0.000213111	RAB11FIP2	0.000252142	MGST3	0.000329589	PATZ1	0.000127711
ZNF8	0.000169137	TOX4	0.000190511	ARHGAP20	-0.0002234	RNMT	0.000213047	CGAS	0.000251824	MBNL3	0.000329583	ZBTB34	0.000127631
EHBP1L1	0.000169135	SMU1	0.000190293	IL1B	-0.000223409	RBAK	0.000212687	FMNL1	0.000251805	SF3A1	0.000329425	ADAM8	0.000127505
ING5	0.000169041	AC011445.2	0.000190286	TTC7B	-0.00022343	MIA2	0.000212621	MYL6B	0.00025175	FASTKD2	0.000329302	SH3KBP1	0.00012736
FAM169A	0.000168863	INTS13	0.000190265	SGIP1	-0.000223441	ACSL3	0.000212616	RPF1	0.000251565	PSMD8	0.000329238	PROCR	0.000127331
RHOB	0.000168761	SOCS1	0.000190251	INSIG2	-0.000223452	AL691432.2	0.000212405	NDUFS3	0.000251474	HYOU1	0.000329231	USP36	0.000127251
ZNF862	0.000168744	SNHG19	0.000189859	PARN	-0.000223457	OSBPL8	0.00021202	MTHFD2	0.000251428	RASA4	0.000329206	PHF3	0.000127186
CCDC125	0.000168577	SOS1	0.000189798	UNC119B	-0.0002235	RFLNB	0.000211921	HBS1L	0.000251424	SDR39U1	0.000329052	LYPLA2	0.000126722
RTF2	0.000168408	RASSF2	0.000189081	MTMR2	-0.000223527	AMFR	0.000211569	PMF1	0.000251239	PUF60	0.000328784	TUT4	0.000126713
MEX3C	0.000168183	DNAJB9	0.000188857	DOK3	-0.000223615	SLC35B2	0.000211563	P4HA1	0.000251201	SLC22A17	0.000328773	GAK	0.000126709
XRN2	0.000167979	UBE2L3	0.000188803	DERL2	-0.000223619	MTMR6	0.000211541	UQCRC2	0.00025117	ALG13	0.000328627	COL6A2	0.000126468
GPSM3	0.00016796	UFL1	0.000188647	SARS	-0.000223694	ADAM10	0.000211473	COQ8A	0.000251046	ACSL5	0.000328435	TRIO	0.000126454
STARD3NL	0.000167877	CD55	0.000188469	TBC1D10B	-0.000223695	EXOC4	0.000211362	MPHOSPH10	0.000250891	CLSTN3	0.000328312	MORF4L1	0.000126376
TTC3	0.000167845	ITM2A	0.000188243	RGS19	-0.000223732	STIM1	0.000211272	HNRNPA1L2	0.00025086	PLCB2	0.000328257	LRIG1	0.000126296
GALNT2	0.000167815	TMEM59	0.000187679	NDUFAF8	-0.000223748	PA2G4	0.000211251	LSM14A	0.000250844	GNAS	0.00032816	GBP2	0.000126221
NLRC3	0.000167612	SEL1L	0.000187399	HPRT1	-0.000223813	ACP1	0.000211239	ATP2A3	0.000250813	DUSP6	0.000327855	TET2	0.000126133
RANGRF	0.000167612	SEC61B	0.000187377	HSD17B10	-0.000224007	ARID2	0.000211008	DCTD	0.000250656	NDUFB3	0.00032771	TMED2	0.000126061
PRRC2A	0.000167548	GABARAPL1	0.000187321	USF1	-0.000224034	HSPA13	0.000210933	NUFIP1	0.000250635	2023-09-09	0.00032759	FLOT1	0.000125908
LRP10	0.000167525	OAZ2	0.00018717	POLR2M	-0.000224038	DCK	0.000210851	PTCD3	0.000250616	NMT1	0.000327437	OSGIN2	0.000125884
MGST2	0.000167392	RRN3	0.000187164	TXLNA	-0.000224076	AMMECR1L	0.000210832	HSPH1	0.000250611	CYCS	0.000327396	SERINC1	0.000125847
ANKFY1	0.000167341	SRSF1	0.000187006	WBP4	-0.000224112	HDGF	0.00021081	PWP1	0.000250434	CDCA7	0.00032737	PAFAH1B2	0.000125762
CPSF7	0.000167284	DNAJC2	0.000186988	NUP160	-0.000224156	MT-ND6	0.000210764	TMEM11	0.000250415	THAP2	0.000327328	TAF8	0.000125755
WDR45	0.000167251	RNF38	0.000186638	BCL2A1	-0.000224235	UBE2L3	0.00021075	ARMCX6	0.000250294	UBE2I	0.000327302	CCNG2	0.000125714
TSR3	0.000167246	LMAN1	0.000186545	TMEM64	-0.000224313	TOMM70	0.000210679	NMD3	0.000250261	TMEM248	0.000327023	ABHD2	0.000125703
LCOR	0.000167077	RAB11FIP1	0.000186483	LINC01641	-0.000224315	IRGQ	0.000210651	PHF6	0.000250238	TMX1	0.00032673	TRAF4	0.000125459
RBCK1	0.000166727	PIK3IP1	0.000186409	VARS	-0.000224322	NAPB	0.000210573	AKIRIN2	0.000250233	ATG16L2	0.000326629	STAB1	0.000125391
RALY	0.000166718	NOP10	0.000186267	TCTA	-0.000224383	PPP1R2	0.000210541	LAMTOR1	0.000250058	AMZ2	0.000326496	USP46	0.00012511
MKLN1	0.000166657	TAX1BP1	0.000186103	TRIM37	-0.000224384	SERINC3	0.000210533	EXOSC6	0.000249863	NDUFS6	0.000326393	RAB7A	0.000125046
CSGALNACT2	0.000166569	AC124016.1	0.000185652	OTULIN	-0.000224407	ZCCHC2	0.000210286	PSMD10	0.000249841	PRKAR1A	0.000326281	VEZT	0.000124961
RASA4	0.000166552	ATP5MC2	0.000185243	UBE3C	-0.000224586	TTN	0.000210245	TCAF1	0.000249836	NCOA1	0.00032621	SLC25A33	0.000124922
RHOQ	0.000166459	PPP1R10	0.000185142	SMIM12	-0.000224588	PPP4R1	0.000210236	RBBP8	0.000249678	DZIP3	0.000326161	CSTB	0.000124857
ILF3	0.000166399	MRPL13	0.000185046	RRM1	-0.000224727	SEL1L	0.000210151	HSD17B10	0.000249654	PURB	0.000326064	UBR2	0.000124796
KRR1	0.000166362	CHERP	0.000184982	UBE2L6	-0.000224746	FAM168B	0.000210081	ZNF593	0.000249587	THOC2	0.000325801	SLC15A4	0.000124524
PAN2	0.000166075	MIR22HG	0.000184949	SNRPA	-0.000224826	PHF20L1	0.000210063	PPHLN1	0.000249504	RALB	0.000325688	MRPS7	0.000124492
ZNF274	0.000165996	DCAF16	0.00018491	QRSL1	-0.000224849	RRN3	0.000210022	POLR2I	0.000249311	POGZ	0.000325481	RBM48	0.000124366
AP3B1	0.000165979	PROSER1	0.00018477	ZNF14	-0.000224886	EAPP	0.000210005	ERO1A	0.000249244	NANS	0.000325438	SMOX	0.000124277
EFCAB14	0.00016593	PRKRA	0.000184723	WDR70	-0.000224894	MAPK8IP3	0.000209939	EMID1	0.000249211	TRAPPC3	0.000325405	PRPF38B	0.000124176
BRD2	0.000165924	DIS3	0.000184652	RCBTB1	-0.000224998	JUND	0.000209789	CYTH1	0.000249163	AKR1A1	0.000325291	RUSC1	0.000123924
SRSF3	0.000165796	ARCN1	0.00018458	EBP	-0.000225	ZC3H12C	0.00020977	ERGIC1	0.000248914	RETREG2	0.000325112	CTC1	0.000123913
LYST	0.000165769	GGCX	0.000184577	RHOT1	-0.000225023	EXOC5	0.000209588	NPIPA1	0.000248799	LUC7L	0.000325105	CSNK1G3	0.000123882
KDM2B	0.000165766	OFD1	0.000184496	ULK3	-0.000225069	GIT2	0.000209565	FAM193A	0.000248741	ATP5S	0.000325088	TSEN34	0.000123836
WASF2	0.000165756	GLRX	0.000184363	PRCP	-0.000225214	PSMC6	0.000209529	NSD3	0.000248494	CRLF3	0.00032494	NAA35	0.000123602
PLEKHG2	0.000165517	HELB	0.000184229	TCP11L2	-0.000225215	ZFYVE1	0.0002095	TFDP1	0.00024832	PNKP	0.000324657	ASCC1	0.0001234
TNFSF4	0.000165509	MOB1A	0.000184142	HELLS	-0.000225259	USP33	0.000209418	AK3	0.000248245	DAP	0.000324634	BRD3	0.00012316
SCML2	0.000165324	OSBPL8	0.000184027	ITGB1BP1	-0.000225291	ICAM3	0.000209358	TMEM173	0.000248241	SELENOS	0.000324426	ANKRD42	0.000123066
DIP2B	0.000165293	LRMP	0.000183933	ERCC3	-0.000225377	KSR1	0.000209344	MTA1	0.000248231	DPY19L4	0.000324402	SPIRE1	0.000123011
LINC00982	0.000165211	CAPRIN1	0.000183498	SH3YL1	-0.000225384	RUNX1	0.00020932	IMPA1	0.000248143	FAU	0.000324391	NELFCD	0.000122985
SCAND1	0.000165129	ZNF90	0.000183441	PPP1R21	-0.000225433	HMCES	0.000209272	ZNF426	0.000248131	NCOA6	0.000324137	YIPF3	0.000122856
C8orf44	0.000165021	ETHE1	0.000183296	GPRASP1	-0.000225473	CAPZA1	0.000209244	PPP1R18	0.000248127	GSAP	0.000323999	MFAP4	0.000122798
PLCB2	0.000164783	SUCLG1	0.000183143	MAML1	-0.000225602	TPM2	0.000209241	CNOT4	0.000248028	PACSIN2	0.000323593	NOP10	0.00012258
E2F3	0.000164767	CASP10	0.000183088	DUSP16	-0.000225608	CHD6	0.0002092	PNN	0.00024797	PRKDC	0.000323355	EID1	0.000122557
LTV1	0.000164702	TIAL1	0.000182948	TSPAN32	-0.000225664	JMJD6	0.000208999	BSG	0.00024792	FBXO9	0.000323288	TBC1D22A	0.000122438
CTNNBIP1	0.000164627	TNFAIP3	0.000182945	PHF5A	-0.000225686	NR3C1	0.00020876	PPP6C	0.000247865	ZNF106	0.000323266	RPS19BP1	0.000122001
C11orf96	0.000164564	RNF126	0.000182916	CYB5R1	-0.000225793	PSMD7	0.000208638	EIF4E	0.000247756	NOP58	0.0003228	PGAM1	0.000121994
CDK17	0.000164533	AP3S1	0.000182796	MAP1LC3B2	-0.000225825	HMGN1	0.000208568	NCLN	0.000247756	CDK5RAP3	0.000322511	TCEAL1	0.000121934
ARHGEF6	0.000164518	CMTM6	0.000182757	VPS25	-0.000225839	MAP3K3	0.000208478	PCNP	0.00024746	RPIA	0.000322257	RNMT	0.000121892
CPNE2	0.00016443	GAB2	0.000182537	WASHC2A	-0.000225958	PSMG2	0.000208444	PPM1A	0.000247413	STX8	0.00032219	GBF1	0.000121878
ARHGAP33	0.000164392	ZKSCAN8	0.000182167	ZNF814	-0.000226022	BCL7A	0.000208415	SLC50A1	0.000247347	FAM32A	0.00032196	SOS2	0.000121758
ZMIZ2	0.000164352	PCGF3	0.000182118	ZNF621	-0.000226034	ROCK2	0.000208202	AC010422.3	0.000247303	NT5DC1	0.000321847	PGS1	0.000121693
RBAK	0.00016433	ZBTB8A	0.000182022	ZNF592	-0.000226037	BRCC3	0.000208167	ZNF117	0.000247239	PDHA1	0.000321605	STX4	0.000121632
PRELID2	0.000164196	LGALS9	0.000181859	PLEKHA1	-0.000226119	PPP1R9A	0.000208133	UNC13D	0.000247219	COMMD7	0.000321418	SMN1	0.000121503
RMDN3	0.000164116	DRAM1	0.000181695	CORO1A	-0.000226135	PIBF1	0.000208005	LUC7L3	0.000247213	TAPBP	0.000321304	ST3GAL6	0.000121399
AC124016.1	0.000164103	IFI16	0.000181673	GON4L	-0.000226194	POLR1D	0.000207976	TNFRSF21	0.000247201	RPL38	0.000321284	MEN1	0.000121315
TTC28	0.000163987	LATS1	0.000181581	ST3GAL2	-0.000226252	ZNF217	0.000207887	HELLS	0.000247058	CLCN7	0.000321274	TMED7	0.000121174
PARP6	0.000163828	ZZEF1	0.000181467	NR2C1	-0.000226254	HEATR5B	0.000207789	SLC23A2	0.000246989	ATP2A3	0.000321189	FOXJ3	0.000120939
ARL6IP1	0.000163766	MED30	0.000181464	CTNNBL1	-0.000226267	RBM26	0.000207593	IMPAD1	0.000246979	DPY19L3	0.000321017	SVIP	0.000120799
APPL2	0.0001637	DDX42	0.000181358	TRAPPC4	-0.000226309	RMND5A	0.000207587	TNPO1	0.000246802	NDUFA12	0.000321006	CSNK1G2	0.000120689
TP53I13	0.000163663	CLASP1	0.000181258	GAB1	-0.000226387	CSNK2A2	0.000207503	PSMD11	0.000246523	RNASEH2C	0.000320892	VMA21	0.000120661
EIF4A1	0.000163483	TRAFD1	0.000181233	DGUOK	-0.000226387	ZNF638	0.000207422	MRPS36	0.000246381	GCN1	0.00032081	SHC1	0.000120633
ZNF766	0.000163407	FZD6	0.00018097	RETREG3	-0.000226491	HNRNPA1P48	0.000207224	LATS2	0.000246345	PPIE	0.00032081	CTBP2	0.000120519
RNF213	0.000163405	HIST1H2AC	0.000180837	GLMP	-0.000226501	GPSM2	0.000207193	ZNF521	0.000246297	P4HB	0.000320539	BCL2A1	0.000120429
AC025181.2	0.000163366	TAF4B	0.000180673	RPAP3	-0.000226756	WRN	0.000207178	PCMTD2	0.000246216	SNAP23	0.000320412	NFKBID	0.000120358
PNISR	0.000163213	GABARAPL2	0.000180596	ZNF664	-0.000226814	SERPINB9	0.000207086	TMEM14C	0.000246097	RPS3	0.000320246	TRIM24	0.000120334
CSDE1	0.000163149	BRCA2	0.000180419	TUBGCP4	-0.00022691	MYH9	0.000207081	DNAJA2	0.000246084	TPD52L2	0.00032008	OGFRL1	0.000120305
PAQR3	0.000163139	ELMO2	0.000180145	THG1L	-0.000226934	TAPBP	0.000207016	FXR1	0.000245952	LIX1L	0.000319861	ZDHHC20	0.000120267
C11orf54	0.000163036	GATAD2B	0.000180137	NDUFB5	-0.000226967	ASAP1	0.000206984	LAMTOR4	0.000245878	ING2	0.000319697	SLC17A5	0.000120248
KAT2B	0.000162997	SRSF9	0.000179996	AAGAB	-0.000227031	BEND4	0.000206792	VTI1A	0.000245731	KIAA0586	0.000319562	CAST	0.000120203
CLTB	0.000162765	SEMA6A	0.000179919	TRAF7	-0.0002271	LPP	0.00020671	PRKDC	0.000245706	NIT2	0.000319514	MID1IP1	0.000119912
ZNF770	0.000162681	TCF7L2	0.000179762	ERG28	-0.000227148	TMEM39A	0.000206677	FAM53C	0.000245623	PGD	0.000319118	DLST	0.000119869
TUSC1	0.000162547	RBM8A	0.000179714	HIKESHI	-0.000227178	SAP18	0.000206625	IMP4	0.000245585	VAV1	0.000319024	WDFY1	0.000119535
STRAP	0.000162494	STAT5A	0.00017961	CPSF1	-0.000227216	YIPF3	0.000206616	BICD2	0.000245522	PSMF1	0.000318908	FAM168A	0.000119507
AKAP8	0.000162493	COG3	0.000179602	MPV17	-0.000227286	CS	0.000206567	MRPS21	0.00024542	ANAPC5	0.000318853	SRP19	0.000119486
SLC9A7	0.000162307	DUSP10	0.000179331	ZNF302	-0.000227296	FBXL20	0.000206531	ATF7IP2	0.000245319	RNF19A	0.000318775	PRKAB1	0.000119468
ATP9A	0.000162194	BPTF	0.000179288	ANKRA2	-0.000227432	ZNF496	0.000206409	G3BP1	0.000245312	MDH1	0.000318762	ADAMTSL4	0.000119339
ZNF280D	0.000162099	LMTK2	0.000179103	TRAFD1	-0.000227484	TMEM38B	0.000206274	GATC	0.000245179	CCDC144A	0.000318762	ASB8	0.00011933
NOP14	0.000161928	MAEA	0.000178879	RUVBL2	-0.00022749	KIF20B	0.00020615	GSN	0.000245098	ADH5	0.000318635	MRPL49	0.000119315
ARHGEF1	0.000161825	THUMPD3-AS1	0.000178873	MEA1	-0.000227491	HDAC6	0.000206143	RTF1	0.000245053	ARL2	0.000318564	PARL	0.000119169
NBAS	0.000161798	TNK2	0.000178848	SAMD13	-0.000227521	CCNT1	0.000206103	E2F4	0.000244958	MADD	0.000318527	KMT5A	0.000119143
TAPBPL	0.000161758	VCL	0.000178617	PWP1	-0.000227801	PSMD3	0.000205948	ZBTB1	0.000244581	SMARCA5	0.000318461	PET100	0.000119118
RARS2	0.000161603	ETNK1	0.000178513	ACSL1	-0.000227809	AGO2	0.000205754	PHACTR2	0.000244184	FCHO2	0.000318414	RBM18	0.000119114
FAAP20	0.000161273	AGAP3	0.000178495	FKBP5	-0.000227821	TTLL5	0.000205659	NCAPD2	0.000244175	PARP15	0.00031832	EXOC7	0.000118991
MARCKSL1	0.000161207	PPA1	0.000178276	PGM2L1	-0.000227869	PIK3R1	0.000205627	MAP2K2	0.000244041	ECI2	0.000318273	IREB2	0.000118938
SCRN2	0.000161184	NFKBIE	0.000178115	SELENOW	-0.000227914	CCDC12	0.000205546	TOX	0.000243967	CAMK2G	0.000318174	PDIA3	0.000118754
ST3GAL6	0.000161179	TMEM41B	0.000177903	CCNB1IP1	-0.000228068	MBOAT7	0.000205517	CAPRIN1	0.000243964	GATA2-AS1	0.000318016	EP400	0.000118675
RNF144A	0.000161162	ZEB1	0.000177802	SAMD10	-0.000228071	NSD2	0.0002054	MBIP	0.000243813	DRAP1	0.000317965	TPP1	0.000118662
SGIP1	0.000161108	CIRBP	0.000177797	FBLN5	-0.000228142	CLCN3	0.000205375	MGLL	0.000243753	SRGN	0.000317861	GPRIN3	0.000118579
RELCH	0.000160979	IP6K2	0.000177733	RNF4	-0.000228157	SRP19	0.000205301	COQ6	0.000243697	TCF25	0.000317738	NBDY	0.00011849
ZNF639	0.000160923	C11orf54	0.000177686	LINC00982	-0.000228266	ATE1	0.000205147	SCAI	0.000243665	PATZ1	0.000317737	GRK6	0.000118424
SAMD13	0.000160817	LETM2	0.000177496	TMEM134	-0.000228461	EIF5B	0.000205039	B4GALT6	0.000243603	WASHC4	0.000317727	CELF1	0.000118346
AKT3	0.000160813	ISCA1	0.000177374	CTNNBIP1	-0.000228474	SPTBN1	0.000205034	ELOF1	0.00024354	SERPINB1	0.000317697	USP3	0.000118342
CCDC146	0.000160763	SZRD1	0.000177299	FERMT3	-0.000228493	GATAD2A	0.000205027	ZNF107	0.0002433	NDUFS2	0.000317633	RNF44	0.0001183
GTPBP6	0.000160428	NANS	0.000177173	WDR44	-0.000228648	PDCL	0.000204972	P2RX1	0.000243284	CCZ1	0.000317599	STARD3	0.000118184
ENY2	0.000160391	MPP5	0.000177149	MAP1LC3A	-0.000228668	NAIP	0.000204928	ARFGEF1	0.000243069	NDUFB10	0.000317366	UBE2D3	0.000118152
AKT1	0.000160341	MAPK8IP3	0.000176985	C11orf54	-0.000228695	GCNT2	0.00020487	DNAJC19	0.000243066	MITD1	0.00031736	EIF4E	0.000118144
VMA21	0.000160272	IFITM3	0.000176964	AC103724.4	-0.000228757	HDAC2	0.000204778	EDF1	0.000243066	PRSS57	0.00031734	TM9SF4	0.000118056
SEC23A	0.000160176	BISPR	0.000176775	SPEF2	-0.000228818	SLMAP	0.000204681	PDCD6IP	0.000242914	OGDH	0.000317232	CDK9	0.00011804
CRCP	0.00016016	PTPN22	0.000176752	NKIRAS2	-0.000228905	CAMK2D	0.000204459	G6PC3	0.000242879	COX6A1	0.000317094	NEK9	0.000118031
CNPY3	0.000160034	PSMD1	0.000176721	ORC2	-0.000228924	TMEM50A	0.000204331	TTC37	0.00024279	TP53	0.000317058	PACSIN2	0.000117963
ANKRD54	0.000160028	FBXW2	0.000176671	IRAK4	-0.00022897	FXR2	0.000204276	PNPT1	0.000242707	SLF2	0.000317026	CD109	0.000117941
ATP1B3	0.000160027	PLEKHA3	0.000176249	ZNF10	-0.000228975	ENGASE	0.000204071	YWHAH	0.000242515	ADIPOR2	0.000316947	BIRC6	0.000117878
DCTN6	0.00015974	ZNF674-AS1	0.000176227	ZNF667-AS1	-0.000229015	ULK3	0.000204031	NDUFA12	0.000242473	LPCAT2	0.000316878	UBA2	0.000117832
UBB	0.000159584	MTMR4	0.000176179	FAM102B	-0.000229065	BRPF1	0.000203797	TTF1	0.000242435	ATP6AP1	0.000316837	SYS1	0.000117817
BNIP2	0.000159572	NKIRAS1	0.000176138	BAHD1	-0.00022909	ZBTB40	0.000203764	MLH1	0.000242338	CERK	0.000316581	CLK4	0.000117784
YBX1	0.000159507	PANK3	0.000175939	FGD3	-0.000229145	MYB	0.000203674	EIF1	0.000242234	PUS7L	0.000316563	FDX1	0.000117556
PPP2R3C	0.000159036	PPP1CC	0.000175877	HIST1H1E	-0.000229204	SDK2	0.00020352	CDC37	0.000242196	MLLT1	0.000316526	PANX2	0.00011751
TRIOBP	0.000158839	RPL34	0.000175733	MRPS2	-0.000229205	LARP1B	0.000203455	PGM2L1	0.000242017	TUBA1C	0.000316279	MAP3K1	0.000117476
EIF3A	0.000158785	TK2	0.000175408	MLC1	-0.000229214	ELF2	0.000203436	HENMT1	0.000242003	KTN1	0.000316194	AFTPH	0.000117417
ZNF219	0.000158686	TRAF3	0.000175082	ZNF586	-0.000229426	SSB	0.000203415	DDHD2	0.000241973	RPAIN	0.000315926	SMIM10L1	0.000117354
CNOT9	0.000158606	AKAP9	0.000175017	ACADM	-0.000229515	PSMD13	0.000203194	YLPM1	0.00024189	INTS6	0.000315899	C1GALT1	0.000117313
SLC2A11	0.000158578	FAM122C	0.000174955	ABCA13	-0.000229526	PROM1	0.000203143	GNA15	0.000241883	PWP1	0.000315824	UBALD2	0.000117268
TNRC6B	0.000158406	CCDC50	0.000174877	ZDHHC21	-0.00022955	KCTD10	0.000203139	ACLY	0.000241798	EXT2	0.000315815	TGFBR2	0.000117077
EWSR1	0.000158064	TAGAP	0.000174794	BCL2	-0.000229599	ATP6V1A	0.000203079	LRRC57	0.000241784	EREG	0.000315773	MAGED2	0.000117066
TRIM14	0.000158039	PCNT	0.000174775	MAP3K5	-0.000229684	C16orf72	0.000203061	ITCH	0.000241376	GOLGA3	0.000315697	TCF12	0.000117005
EPB41L3	0.000158013	PMEPA1	0.000174713	PRDM8	-0.000229733	ZNF444	0.000202971	EMP1	0.000241342	SRSF6	0.000315509	SETD7	0.000117002
GPCPD1	0.000158013	PTPN4	0.000174474	TBC1D20	-0.000229771	RNF103	0.000202933	COPS8	0.000241327	TCF7L2	0.00031536	SDR39U1	0.00011687
BABAM2	0.000157928	TRIM8	0.000174455	NFYB	-0.000229836	SPPL2B	0.000202758	NCBP3	0.000241257	PPA2	0.00031533	EDEM3	0.000116831
WHRN	0.000157921	ADAM10	0.000174278	CCDC57	-0.000229974	ASAH1	0.000202687	PTPA	0.000241164	SCAMP3	0.000315264	ZFYVE1	0.000116779
AC004540.2	0.000157845	NAPA	0.000174276	RGL2	-0.000229995	MBNL3	0.000202588	NCF4	0.000241062	OTUD4	0.000315227	FAM32A	0.00011668
C6orf62	0.0001578	HIST1H4E	0.000174165	SLC25A12	-0.00023015	RNF122	0.000202464	R3HDM1	0.000241059	MRPL33	0.000315098	CDADC1	0.000116606
FBXO33	0.000157797	GRAMD1A	0.000173677	TRMT61B	-0.000230182	PTCD3	0.000202451	NSD1	0.000240943	ADAT2	0.000314999	TUBGCP6	0.000116509
PAF1	0.000157768	OTULIN	0.000173531	AP2A1	-0.000230223	PSMD5	0.000202379	NRDC	0.000240901	PLPP5	0.000314976	CDCP1	0.000116427
GOT2	0.000157757	KPNA3	0.000173508	ACSS2	-0.000230355	WRNIP1	0.000202349	VTI1B	0.000240794	TMX3	0.000314914	C7orf26	0.000116404
AKAP7	0.000157705	PRAF2	0.000173456	AVL9	-0.0002304	N4BP2	0.000202253	SPINT2	0.000240785	CES4A	0.000314906	AK3	0.000116344
PIM2	0.000157673	ERO1A	0.000173454	APMAP	-0.000230647	CDC42SE2	0.000202106	ETHE1	0.000240734	ANXA2R	0.000314819	GPATCH11	0.000116295
FAM168B	0.000157585	LYSMD2	0.000173338	NOL8	-0.000230706	AP1B1	0.000202028	TSTD2	0.000240652	CBFA2T2	0.000314714	GLS	0.000116243
WDR91	0.000157501	PLAA	0.000172939	RAD1	-0.000230707	KIAA1143	0.00020201	SPATA2	0.000240549	GSPT1	0.000314707	FGFR1OP2	0.000116238
ITPR2	0.000157476	RAC2	0.000172923	TRAF5	-0.00023075	NDUFS2	0.000201803	ERG28	0.000240522	MIR22HG	0.000314697	NECAP2	0.00011612
TMEM127	0.000157413	FAM222B	0.000172773	SLC7A1	-0.000230803	STX17	0.000201579	NENF	0.000240399	UBE2G2	0.000314592	SLC7A5	0.000116004
CEP85	0.000157408	TMEM183A	0.000172739	ZNF350	-0.000230824	POLI	0.000201398	IFITM3	0.000240328	PFDN2	0.000314492	ENSA	0.000115977
POMP	0.000157341	YWHAH	0.000172677	BAG4	-0.000230901	PTPRD	0.00020137	CEBPZ	0.000240139	MFSD10	0.000314302	CDC42SE1	0.000115798
ATP6V1C1	0.00015732	SERBP1	0.000172613	AIP	-0.00023093	COX15	0.000201362	ZCCHC10	0.000240079	SPATA48	0.000314279	TANC2	0.000115774
LMAN2	0.000157251	H2AFX	0.000172607	DLG4	-0.000230947	RPL37A	0.00020125	ATP6V1H	0.000240009	AGPAT4	0.000314169	HTT	0.000115756
ING3	0.000157224	FBXO33	0.000172483	PDCD10	-0.000231035	RPL37	0.000201235	USP7	0.000239755	SUN2	0.000314125	TUBA4A	0.000115738
ARL8A	0.000156913	MLF1	0.000172066	SEC23IP	-0.000231128	ICE1	0.000201221	IDH3G	0.000239616	EXOC3	0.000313971	DNAJB6	0.000115732
NSUN6	0.000156906	TUBB4B	0.000172031	PIBF1	-0.000231139	LRP5L	0.000201159	HERC2	0.000239589	TRAF3IP2	0.000313821	INSR	0.000115727
BCKDK	0.000156783	TCEA1	0.000171826	ASH2L	-0.000231141	SNRNP200	0.000201154	CUTC	0.00023941	JAK1	0.000313783	GID8	0.000115632
RAB3IP	0.000156667	IGHD	0.000171822	SIDT2	-0.000231362	SPOPL	0.000201147	CRTC3	0.000239403	WEE1	0.000313778	TWSG1	0.000115588
ZNF276	0.000156628	CALCRL	0.000171723	TMEM69	-0.000231387	F2R	0.000201139	MGAT5	0.000239239	MYL12B	0.000313738	SVIL	0.000115471
TSTD1	0.00015662	ZNF467	0.000171635	P2RX7	-0.000231443	ANKS1A	0.000201113	IFFO2	0.000239167	ATL3	0.000313724	CPSF2	0.000115467
ZYX	0.000156347	PSMC3	0.000171524	NPIPA5	-0.000231457	ZBED1	0.000201063	PRKACB	0.000239128	CLEC2B	0.000313434	POGZ	0.000115451
RAB3D	0.000156144	PHF21A	0.000171235	NUP62	-0.000231567	CALCOCO1	0.000201018	MTCH2	0.00023908	TFDP2	0.000313403	IQGAP1	0.000115213
RASSF2	0.00015607	PKD2	0.000171219	PSEN1	-0.000231584	FAM126B	0.000201012	DDX59	0.000239054	RPL9	0.000313381	CTDSP2	0.00011517
LSM7	0.000155993	SEC13	0.000171199	POLR3E	-0.000231668	BEND5	0.00020096	PQBP1	0.000238914	UQCRB	0.000313219	USP4	0.000115126
KHSRP	0.000155835	CLSTN3	0.000171095	CRCP	-0.000231735	LINC01089	0.00020095	ERGIC2	0.000238767	AHCYL1	0.00031293	RANBP3	0.000115081
TAF10	0.000155807	ANXA5	0.000170984	PRPSAP2	-0.000231739	CASP7	0.000200891	RTL6	0.000238621	BET1L	0.000312905	BCAP31	0.000115001
SERINC1	0.000155562	HNRNPA1P48	0.000170503	PDPK1	-0.000231838	C20orf194	0.000200832	PTK2B	0.000238608	OBSL1	0.000312832	ELOA	0.000114964
STK32C	0.000155352	AC026369.3	0.000170209	RBM42	-0.000231978	RAB5IF	0.000200792	INTS10	0.000238532	IKBIP	0.000312803	FAM177A1	0.000114815
KIF9	0.000155246	TTC21B	0.000169957	TUBGCP3	-0.00023203	OSBPL1A	0.000200729	C2CD5	0.000238516	MAVS	0.000312713	UBE2G2	0.000114738
NNT	0.000155099	DNAH14	0.000169932	SEC13	-0.000232043	ZFAND6	0.000200645	LINC00665	0.000238339	LPIN2	0.000312289	PREX2	0.000114725
SMU1	0.000155026	LUC7L3	0.000169841	RAB11FIP3	-0.000232068	MAPK14	0.000200645	SLC31A1	0.000238333	RBBP7	0.00031212	GPCPD1	0.000114691
BNIP1	0.000154833	RALA	0.00016962	RELCH	-0.000232121	VCPKMT	0.000200596	LNCAROD	0.000238276	BTBD3	0.00031204	FES	0.000114658
EMB	0.000154814	PABPC4	0.000169536	ARHGAP29	-0.000232171	ODF2L	0.000200577	PSIP1	0.00023819	HACD4	0.000312035	LRRK1	0.000114605
TLN1	0.000154756	CXorf56	0.000169208	ERGIC2	-0.000232399	PPM1D	0.000200548	TOPBP1	0.000238184	CUTC	0.000311943	BID	0.000114442
XPO6	0.000154731	ARID3A	0.000169017	GTF3C4	-0.000232444	CERS6	0.000200479	NADK	0.000237997	RSBN1	0.000311702	ZNF581	0.000114384
MAPK8IP3	0.00015469	KHNYN	0.000168807	TMEM106A	-0.00023252	DPM1	0.000200386	STK40	0.000237873	SRM	0.000311699	BZW1	0.000114358
FIS1	0.000154668	ELP2	0.000168784	PABPC1L	-0.00023253	STIM2	0.000200379	HSPE1	0.000237861	HYI	0.000311685	RBSN	0.000114315
SMIM19	0.000154623	ANP32E	0.000168772	FASTKD2	-0.000232533	ITGB1BP1	0.000200363	LYRM1	0.000237819	ZBED5	0.000311625	ANKRD36B	0.000114287
C1RL	0.000154425	IQCB1	0.000168719	ARID3B	-0.000232565	NAA35	0.00020031	CHMP3	0.000237758	WDR61	0.000311573	PGRMC1	0.000114159
OGFRL1	0.000154379	PITHD1	0.000168312	ZNF581	-0.000232608	ATP5F1A	0.000200284	TRIM37	0.00023774	SMC5	0.000311548	MCM9	0.000114159
XYLT1	0.000154122	PPP3CC	0.00016823	DAXX	-0.000232703	ACBD3	0.000200261	SMARCC2	0.000237732	ALDH2	0.000311539	MDM2	0.000114108
EIF2AK4	0.000154112	PSMC4	0.000167949	CES4A	-0.00023273	VPS35	0.000200156	OXA1L	0.00023771	KMT2E-AS1	0.000311449	BBC3	0.000114068
DCUN1D4	0.00015389	TRAF6	0.000167788	STAB1	-0.000232732	SCAPER	0.000200149	YIPF3	0.000237614	VTI1B	0.000311443	SREK1IP1	0.000114067
TNFAIP2	0.000153773	SPPL3	0.000167747	PRELID1	-0.000232736	SNRPA1	0.000199851	BRIX1	0.000237596	ANKRD12	0.00031141	PACS1	0.000114042
EMP3	0.000153679	RHOQ	0.000167698	SLC30A9	-0.000232777	GMCL1	0.000199771	TOMM34	0.000237249	ANKRD44	0.000311332	GATA2-AS1	0.000114025
ACAP1	0.000153548	FOXP4	0.000167638	TYW3	-0.000232806	PLAGL2	0.000199655	SUPT16H	0.000237162	POLR2J	0.000311291	ILKAP	0.000113918
CELF2	0.000153426	FTSJ3	0.000167509	MLEC	-0.000232903	ANKRA2	0.000199565	ARL2BP	0.000237132	RXYLT1	0.000311283	ENTPD4	0.000113804
EXOSC7	0.000153387	MORC3	0.00016733	DRAM2	-0.000232946	CREBZF	0.000199338	RWDD1	0.000237099	CIZ1	0.000311207	DERL2	0.000113698
ABRAXAS1	0.000153369	TENT2	0.000167282	STAMBP	-0.000233075	CTDNEP1	0.000199256	SLC39A3	0.000237016	KDM5C	0.0003112	SRF	0.000113593
CCDC88B	0.000153366	GORASP2	0.00016721	PCAT6	-0.000233137	DNAJC8	0.000199168	FRAT2	0.000236917	TKT	0.000311118	KDM5D	0.00011357
RASA3	0.000153233	PCM1	0.000167174	USP33	-0.000233156	ELP2	0.000199087	ATP6V1E1	0.000236903	SLC3A2	0.000311078	JARID2	0.000113551
USP11	0.000153038	ATXN1	0.000167068	SLC25A25	-0.000233231	ATG3	0.000199018	H2AFV	0.000236731	OFD1	0.000310876	HMGN1	0.000113524
MSRA	0.000152994	ANKFY1	0.000167027	HECTD4	-0.000233256	CTNND1	0.000198776	MRPL4	0.00023671	PGM2L1	0.000310807	SMCR8	0.000113412
CYFIP2	0.000152914	PREX2	0.000166689	STK32C	-0.000233361	RPS19	0.000198639	SMIM20	0.000236622	APEX1	0.000310801	TET3	0.000113378
ZFHX3	0.000152871	UQCRC2	0.000166592	SAR1B	-0.000233386	UBAP2	0.000198624	HP1BP3	0.000236601	ZCCHC14	0.00031077	BAHCC1	0.000113295
PPRC1	0.000152676	EIF4A1	0.00016638	METTL23	-0.000233485	SEC61G	0.000198528	ADPGK	0.000236579	ISY1	0.000310738	USP53	0.000113295
BTBD2	0.000152666	SEC24D	0.000166277	WDR61	-0.000233569	RCOR3	0.000198499	ZNF263	0.000236545	COPS6	0.000310605	CCSER2	0.000113173
SGSM2	0.000152654	NBN	0.000166176	SPECC1	-0.000233699	COMMD6	0.00019828	PRRG3	0.000236364	CORO1A	0.000310464	HECTD4	0.000112861
HSD17B4	0.000152627	MED14	0.000166035	RCN1	-0.000233703	CNPPD1	0.000198222	ZNF106	0.000236225	SLTM	0.000310429	PPP3CC	0.000112847
MREG	0.000152522	COX7C	0.000165971	MFGE8	-0.000233779	RPL19	0.000198204	ITPRID2	0.000236199	PIBF1	0.000310394	FBXW7	0.00011276
KSR1	0.000152496	RABGGTB	0.000165875	LYRM7	-0.000233785	EPG5	0.00019794	CKS1B	0.000236152	CARM1	0.000310356	RAB32	0.000112681
AC103591.3	0.000152116	DDX52	0.000165703	PIK3C3	-0.000233788	COG1	0.000197891	RBM8A	0.000236129	CRELD1	0.00031035	SYNGAP1	0.000112666
C12orf76	0.000152084	ATG14	0.000165575	UTP14A	-0.000233816	SOS1	0.000197887	UQCR10	0.00023608	CFAP298	0.000310331	AP4S1	0.00011262
CALM2	0.000152007	GPBP1L1	0.000165005	NUDT16	-0.000233819	SNHG8	0.000197882	NMT1	0.000236071	SCN9A	0.00031033	EPB41L3	0.000112411
STK32B	0.000151876	EIF2AK2	0.000164947	CORO2A	-0.00023391	GCA	0.000197863	AURKAIP1	0.00023606	DEPTOR	0.000310257	GOLGA8B	0.000112399
RALGAPA1	0.000151862	SEC62	0.000164476	PXN	-0.000234007	EOGT	0.000197837	NDUFAF2	0.000235974	LAMTOR2	0.000310225	SPATA48	0.000112312
HIST1H4C	0.000151735	SAR1B	0.000164335	NUP133	-0.00023403	ITPRID2	0.000197824	POLR2E	0.000235972	ARAF	0.000310167	ZDHHC24	0.000112237
MYO9A	0.000151687	PDHA1	0.000164334	NKAPD1	-0.000234072	ALS2	0.000197512	RHOT1	0.000235885	MRPL57	0.00031013	FAM78A	0.000112179
FAU	0.000151664	SCFD1	0.000164188	BIN1	-0.000234255	SEC22C	0.000197373	TRAF4	0.000235541	CSNK2A1	0.000309887	MARF1	0.000112133
DOK3	0.000151618	ATF7IP	0.000163908	MEGF8	-0.000234294	CSE1L	0.000197368	NT5C	0.000235367	MRPL52	0.000309833	CANT1	0.000112105
TFPI	0.000151576	AC087721.2	0.000163796	FSTL1	-0.000234327	CCDC88B	0.000197184	BTG3	0.000235335	PCID2	0.000309805	POLB	0.000111905
MED14	0.000151505	CDKN1A	0.000163667	ALAD	-0.000234359	IVNS1ABP	0.000197092	CCDC90B	0.000235219	CCDC88C	0.000309594	RPL36AL	0.000111793
EDRF1	0.000151491	GPATCH2L	0.00016355	IRF7	-0.000234388	PHF23	0.000197058	HDAC7	0.000235195	HOXA7	0.000309357	SENP5	0.000111675
CACUL1	0.000151452	NSMF	0.000163478	SUCLG1	-0.000234391	MSRB3	0.000197004	NAA60	0.00023519	XRN2	0.000309316	NDE1	0.000111547
FOXO4	0.000151375	FBXO28	0.000163356	SPTLC1	-0.000234447	CCT6A	0.000197002	ZSCAN18	0.000234993	KLHL42	0.000308975	KIF13A	0.000111433
PLEKHM1	0.000151238	NIPA2	0.000163231	CCDC32	-0.000234614	RSL24D1	0.00019695	RSF1	0.000234862	PREX2	0.00030895	LUC7L	0.000111331
SF3A2	0.000151234	TTC19	0.000162943	IFT122	-0.000234654	AL021368.2	0.000196926	BOLA2B	0.000234759	CDC73	0.000308915	AC026979.2	0.000111272
KCTD20	0.000151202	DAP	0.000162939	C9orf72	-0.000234719	MDN1	0.000196792	PROM1	0.00023468	TRIOBP	0.000308793	DDX3X	0.000111161
CALM1	0.000151171	ZNF516	0.000162928	ARG2	-0.000234727	RNF149	0.000196705	SF3B5	0.000234647	ITM2A	0.000308719	IL6ST	0.000110948
TANC1	0.000151166	GAPDH	0.000162903	OXCT1	-0.000234743	FOPNL	0.000196697	AKIRIN1	0.000234479	TAF6	0.000308715	PAPOLA	0.000110936
TESPA1	0.00015102	SMDT1	0.000162514	STAT2	-0.000234787	TSPAN17	0.000196669	ZNF22	0.000234442	PTGS2	0.000308465	SCYL2	0.000110639
TSEN34	0.000151005	FOXP1	0.000162505	ATP6V0D1	-0.000234806	SCML2	0.000196637	NDUFS8	0.000234391	DCAF8	0.000308352	ZNF268	0.000110594
DYNC1LI2	0.000150984	EEF1B2	0.00016249	MRPS30	-0.000234868	CTNNA1	0.000196397	PHACTR1	0.000234219	ACBD6	0.000308231	UBE2Q2	0.000110546
SMARCAD1	0.000150902	MAPK8	0.000162421	AC016831.6	-0.00023491	ZBTB34	0.000196204	ADRM1	0.000234163	TM9SF2	0.000308174	FNTA	0.00011051
MN1	0.000150792	FABP5	0.000162227	RANGRF	-0.000234972	DIS3L	0.000196153	CNOT3	0.000234158	GLB1	0.000307966	CTDSP1	0.000110502
DDX19B	0.00015068	LRFN1	0.00016221	NEK3	-0.000235036	PHF10	0.000196126	2023-09-11	0.000234065	SNX1	0.000307766	TMPO	0.000110313
PATZ1	0.000150627	SLC35B2	0.000162163	GXYLT1	-0.000235091	GIGYF1	0.000196054	KRT10	0.000233757	ZNF768	0.000307763	MSH6	0.000110235
SPIDR	0.000150589	ZFAND3	0.000162075	SMPD4	-0.000235126	MARK3	0.00019591	COG3	0.000233695	SMARCB1	0.000307726	AZIN1	0.000110175
DRAM1	0.000150462	SIK3	0.000162011	PAXBP1	-0.000235155	ZXDB	0.000195891	DDX41	0.000233691	RPL27A	0.000307659	CDC42BPA	0.000110162
AATF	0.000150313	ANKRD36	0.000161755	ZDHHC9	-0.000235162	ZNF121	0.000195812	CRYBG1	0.000233609	UBC	0.000307566	HERPUD1	0.000110159
NOLC1	0.000150272	NDE1	0.0001614	WASF1	-0.000235165	ZNF445	0.000195746	PSMA5	0.000233591	INTS8	0.000307402	OTUD5	0.000110118
VPS13A	0.00015022	RYK	0.000161389	NAE1	-0.000235257	ITM2C	0.000195456	EPC2	0.000233547	ERCC1	0.000307238	PDE12	0.000109951
UBE2D3	0.000150094	RPRD1A	0.000161299	PUM3	-0.000235322	SF3B3	0.000195448	MAPRE2	0.000233427	RAB27A	0.000307086	PML	0.000109816
UQCRFS1	0.000150081	MIOS	0.00016126	ZNF511	-0.000235336	APC	0.000195099	MYO5C	0.00023342	FNDC3B	0.000307049	LYRM1	0.000109783
ZMYM6	0.000150074	C1orf52	0.000161207	IMMP2L	-0.000235387	SMCR8	0.000195019	YWHAG	0.0002334	BICD2	0.00030702	PLEKHA3	0.000109761
B3GNT2	0.000149881	CCDC12	0.000160993	ABCD4	-0.000235435	HAUS6	0.000194921	TMEM43	0.000233386	HOXB3	0.000306881	PRPF8	0.000109696
ATP6AP1	0.000149727	CCDC59	0.000160673	PPP3CB	-0.000235501	RAB3GAP2	0.000194842	MTMR6	0.000233374	AGL	0.000306871	MAP2K2	0.000109555
LIMCH1	0.000149659	MAX	0.000160662	TESPA1	-0.000235641	LARP4	0.00019478	BIN1	0.000233366	RAB1B	0.000306722	NAAA	0.000109508
PPIP5K2	0.000149591	AEBP2	0.00016055	SHLD2	-0.000235771	CENPC	0.000194578	EPHB6	0.000233286	RPAP3	0.000306654	NOC2L	0.000109489
EIF4A3	0.000149197	CABIN1	0.00016045	FBXO38	-0.000235814	ZSWIM6	0.00019449	NUDCD2	0.000233212	PCNT	0.000306607	KDM3A	0.000109461
ZKSCAN8	0.000149012	SLC38A2	0.000159897	TAP2	-0.000235975	BRAF	0.000194357	VDAC3	0.000233205	RTF2	0.000306557	BAD	0.000109259
MIS18BP1	0.000148972	RBM3	0.000159772	LRRK1	-0.000236005	KAT2A	0.00019432	NDUFS7	0.000233112	MIA2	0.000306546	NBPF11	0.000109211
CCDC144A	0.000148894	SYNGR2	0.000159623	CNTROB	-0.000236052	AP2B1	0.000194247	SPCS1	0.000233043	POLR3GL	0.000306248	MIS18BP1	0.000109188
VMP1	0.0001488	MKLN1	0.000159322	OLMALINC	-0.000236059	RAB33B	0.000194035	RAB2A	0.000232951	CCT8	0.000306119	PHF23	0.000109054
FRYL	0.00014879	DOCK5	0.000159308	SLIRP	-0.000236081	DCUN1D4	0.000194007	ORAI1	0.000232903	2023-09-07	0.000306072	PLOD3	0.000108851
PRKCD	0.000148574	EIF3H	0.000159098	FAM189B	-0.000236129	RNF169	0.000193983	CSNK2A2	0.00023269	ODF2	0.000305879	SF3B5	0.000108704
NKAIN2	0.000148508	PABPC1L	0.00015907	AC087721.2	-0.000236207	MAP3K20	0.00019378	WDTC1	0.000232675	MRPS31	0.000305865	DOCK11	0.000108602
SIRT2	0.000148452	ARGLU1	0.000159067	MCRIP1	-0.000236266	DIAPH2	0.000193766	BCAP31	0.000232515	CASD1	0.000305824	JOSD1	0.0001086
MFN1	0.000148402	CDC34	0.000158892	CCDC84	-0.000236366	AJ009632.2	0.000193643	CCDC43	0.000232335	GADD45B	0.000305819	TIAM2	0.000108497
PIP5K1B	0.000148382	LATS2	0.000158882	SCLT1	-0.000236383	SLTM	0.000193617	EAPP	0.000232265	CCDC88A	0.000305616	THG1L	0.000108367
BST2	0.000148303	DNAJC21	0.000158456	TIMM9	-0.000236454	GXYLT1	0.000193481	ARMC8	0.000232213	CEMIP2	0.000305558	CNOT11	0.000108235
DOCK10	0.000148297	TIMM23B	0.000158437	IDH3B	-0.000236483	EIF4A1	0.000193403	BAZ1B	0.000232193	JOSD1	0.000305306	THAP11	0.000108159
MED17	0.000148276	FGFR1OP2	0.000157854	TJAP1	-0.000236513	CCDC28A	0.000193306	RAD23B	0.000232	RXRA	0.000305275	OGA	0.000108152
APBB1IP	0.000148262	SLC39A6	0.000157843	NEDD8	-0.000236554	CIAO1	0.000193126	ESD	0.000231951	MAPK3	0.000305059	DNAJC3	0.000107949
ENTPD6	0.000148234	MTSS1L	0.000157674	SLC48A1	-0.000236557	PDGFC	0.000193017	DRAM2	0.000231928	UPF2	0.000305041	PLEK	0.000107942
SEMA4C	0.000148223	AHCY	0.000157641	AZI2	-0.000236653	RBM27	0.000192891	NRAS	0.000231878	GRN	0.000304952	IARS2	0.000107928
NLRP1	0.000148208	TARS	0.000157619	FAM216A	-0.00023667	PCID2	0.000192812	USP5	0.000231824	BEX4	0.000304881	JAK1	0.000107844
EGR3	0.000148098	MBOAT7	0.000157524	ARHGEF3	-0.000236764	DTX3	0.000192752	MMGT1	0.000231747	LETM1	0.000304839	CELF2	0.000107838
CDKN2D	0.000148016	ADGRG6	0.000157352	ZSWIM6	-0.000236851	RALGAPA2	0.000192732	USP48	0.000231673	HTATSF1	0.000304784	ATG101	0.000107832
PTK2	0.000148007	CHD6	0.000157352	MINK1	-0.000236906	NBN	0.000192708	ZNF567	0.000231646	MSRA	0.00030469	TFEC	0.000107828
SINHCAF	0.000147961	ACAT2	0.000157313	NT5DC2	-0.000236939	DDX50	0.000192692	ZNF644	0.000231646	KIAA0100	0.00030457	NKAP	0.000107707
TSPYL5	0.000147913	IER5L	0.000157299	ATG101	-0.000236947	DNAJA2	0.000192611	SHISA5	0.000231449	NISCH	0.000304356	B4GALT1	0.000107594
HSF1	0.00014788	DEGS1	0.000157218	PSENEN	-0.000236961	INTS10	0.00019253	SREBF2	0.000231429	AC098850.3	0.000304053	XPC	0.000107544
KCTD2	0.000147374	SERINC1	0.000157095	TMEM91	-0.000236961	CNOT6	0.00019234	RCSD1	0.000231404	TMEM14B	0.00030401	TAP2	0.000107494
PITPNB	0.000147371	CDC5L	0.000157019	PRDM4	-0.000236971	RAB12	0.000192283	UBE2D2	0.000231401	ZADH2	0.000303982	FAM208B	0.000107459
RALB	0.000147253	RPP14	0.000156973	FZD6	-0.000236975	RBM48	0.000192197	ZNF219	0.000231336	ADSS	0.000303852	NBPF12	0.000107434
CHKA	0.000147224	KDM5C	0.00015665	IARS2	-0.000237077	PABPC4	0.000192117	RNF181	0.000231241	RXRB	0.000303808	ARFGAP3	0.000107299
INPP5K	0.000147216	HMGXB4	0.000156598	SLC7A6	-0.000237107	TNRC6C	0.00019211	ETFA	0.000231196	ST3GAL6	0.000303767	CHIC2	0.000107297
PDLIM7	0.000147181	ZFAND6	0.000156588	ATF7	-0.000237134	YARS	0.000191839	HDAC10	0.000231159	CCDC173	0.00030354	RSBN1L	0.000107276
MACF1	0.000147089	POLB	0.000156581	ATP6V1C1	-0.000237139	MYO9A	0.000191696	PHPT1	0.000231074	EML2	0.00030353	ZNF394	0.0001072
ARPC5L	0.000147069	SH3BP1	0.000156431	RABGAP1L	-0.000237203	NDUFV2-AS1	0.000191571	NUDT3	0.000230877	TMEM109	0.000303504	MYO9B	0.000107178
LMBR1L	0.000146988	NABP1	0.000156368	MOSPD3	-0.000237275	ZNF655	0.00019139	SYTL1	0.000230839	PBX1	0.000303443	ZDHHC18	0.000107125
PITPNA-AS1	0.000146948	EIF3F	0.00015626	PTGS1	-0.000237319	MAPKAPK2	0.000191261	IMPACT	0.00023082	ZBTB11	0.000303417	GCH1	0.000107092
MOSPD3	0.000146915	SREBF2-AS1	0.000155957	TRNT1	-0.000237393	MPP1	0.000191217	CD52	0.000230818	NCOR1	0.00030341	NUS1	0.000107085
CYP20A1	0.000146804	BIRC2	0.000155922	GCHFR	-0.000237465	TFAM	0.000191129	BACH1	0.000230797	SMARCC1	0.000303307	KCTD10	0.000107066
MIF4GD	0.000146787	MAP4K3	0.000155454	FXR2	-0.000237489	MED4	0.000191127	PRDX4	0.000230784	ARMC1	0.000303144	ETFDH	0.000106936
PHC1	0.000146735	DAXX	0.000155395	GK5	-0.000237547	ACCS	0.000191127	CUL5	0.000230748	SMIM7	0.000303142	PTPN2	0.000106909
H2AFX	0.000146648	HNRNPH2	0.000155251	AIG1	-0.000237598	FAM199X	0.000191075	GTPBP8	0.000230692	DAZAP1	0.000303141	PDCL	0.000106909
ZBTB33	0.000146492	AL118516.1	0.000155188	TP53	-0.000237638	TCF3	0.000190911	GSR	0.000230408	NACA	0.000303114	CDC37	0.000106877
TRAF5	0.000146419	ARFGEF1	0.000155172	ZSCAN30	-0.000237677	TRIM4	0.000190806	SYTL3	0.000230405	PITPNC1	0.000303113	ZNF207	0.000106445
MKRN2	0.000146333	CNOT4	0.000155155	AC097376.2	-0.000237747	CCDC117	0.000190712	SREK1	0.000230379	SIRT2	0.000303013	FASN	0.000106386
CKAP2	0.00014621	DCTD	0.000155081	ZNF195	-0.0002378	MAP4K3	0.000190689	PSMB8	0.000230369	DOK3	0.000302881	ZNF512B	0.000106371
ATN1	0.000146148	SCAF4	0.000155074	NDUFB6	-0.000237859	ZNF791	0.000190688	ATP2A2	0.000230325	PPFIA1	0.000302785	ATP8B2	0.000106322
PITRM1	0.000146136	MRPS25	0.000155032	SLF2	-0.000237878	ZBED5	0.000190663	ZNF277	0.000230172	CDK10	0.000302748	FLNA	0.000106294
IFT122	0.000146052	MED6	0.000154968	GSDMD	-0.000237879	IQCB1	0.000190404	ZNF358	0.000230127	ARRB2	0.000302673	ZNFX1	0.000106233
MBD6	0.000146009	HECTD1	0.000154928	RFFL	-0.000237901	SPAG9	0.000190318	HSD17B11	0.000230024	SNX17	0.000302637	ZFAND2A	0.000106219
MGRN1	0.000145926	TMEM263	0.000154918	HYI	-0.000237923	TOP2B	0.000190281	PRKCB	0.000229873	FEM1B	0.000302488	NSUN2	0.000106073
MMRN1	0.000145871	EEF1D	0.000154795	TMEM14B	-0.000237948	ZFP91	0.000190248	ESF1	0.000229744	AUP1	0.000302478	CLEC9A	0.000105739
SLC25A29	0.000145805	TOB1	0.000154768	RFK	-0.000238041	CAPN7	0.000190206	S100A11	0.000229728	ANKRD13A	0.000302466	BMS1	0.000105706
TLK1	0.000145615	SCMH1	0.00015461	ZNF273	-0.000238088	AK6	0.000190089	FCF1	0.000229706	PPP1R21	0.000302318	SLC35B1	0.000105557
SLC9B2	0.000145573	GLTP	0.000154501	TESMIN	-0.000238096	SMARCC2	0.000190086	ENY2	0.000229697	NDUFAB1	0.000302317	LLPH	0.000105475
IL2RG	0.000145562	NAA15	0.00015449	MLH1	-0.000238147	POLR3E	0.000190004	PPP2R5E	0.000229392	MSMO1	0.000302314	THUMPD3	0.000105467
HIP1	0.000145459	CWC22	0.00015444	C21orf91	-0.000238185	VAMP3	0.000189681	ALG2	0.000229388	SRRM1	0.00030228	CARD19	0.00010546
TMEM134	0.000145248	NBPF14	0.000154338	STK16	-0.000238216	NHSL2	0.000189591	SPAG7	0.000229353	ANAPC1	0.000302216	AFF1	0.000105411
NCBP3	0.000145241	2023-09-07	0.000154253	ZNF532	-0.000238295	LDLRAD4	0.000189509	PHB	0.000229327	TUBGCP4	0.000302203	METRNL	0.000105332
MAP3K3	0.000145174	CCDC173	0.000154241	COPS8	-0.000238299	DXO	0.00018945	GTF2A2	0.00022918	UBAC2	0.000302192	MAML3	0.00010513
SRSF1	0.000145063	CCNG1	0.00015423	ADA	-0.000238304	ZFX	0.000189429	MRPL22	0.000229161	VRK3	0.000302186	SHTN1	0.000105041
UBE2B	0.000145027	VDAC2	0.000154054	CEP192	-0.000238329	ZC3H14	0.000189402	BLOC1S6	0.000228959	SPTLC2	0.000302164	FNDC3B	0.000104857
NCOA2	0.000145003	NFKBID	0.00015397	SEC23B	-0.000238346	USP3	0.000189343	GSK3A	0.00022892	TMEM69	0.000302016	MN1	0.000104835
PTPN12	0.000144966	OGFRL1	0.00015392	JAM3	-0.000238373	PAPOLA	0.000189252	TMEM101	0.000228884	ARHGAP1	0.000301902	ZNF184	0.000104779
YWHAG	0.000144938	MTREX	0.000153754	CFAP36	-0.000238455	PAN2	0.00018925	ARHGAP1	0.000228765	ATF7IP2	0.000301889	DNAJC9	0.000104739
MAN2A2	0.000144907	MGRN1	0.000153585	COX8A	-0.000238527	SRP9	0.000188953	RPIA	0.000228658	FAM124B	0.000301782	GAB3	0.000104698
TLE4	0.000144762	ULK3	0.000153498	AF117829.1	-0.000238577	CUL2	0.000188823	C12orf10	0.000228625	PAF1	0.000301709	SMU1	0.000104567
MTCH1	0.00014473	FAM241A	0.000153484	ASAP1	-0.000238662	DNM2	0.000188814	PSMB6	0.000228526	SNRNP48	0.000301628	KMT2C	0.000104518
HIST1H1E	0.000144728	HNRNPL	0.000153484	NAA40	-0.000238709	PPM1B	0.000188745	HSPBP1	0.000228361	SYT1	0.000301502	AMMECR1L	0.000104441
ALG10B	0.000144619	MZT2A	0.000153006	VPS4A	-0.000238829	GPATCH2	0.000188715	NDUFS4	0.000228294	TFDP1	0.000301448	GMEB1	0.00010439
NAV1	0.000144617	DDAH2	0.000152826	SLC30A7	-0.000238839	DCAF1	0.000188707	ARHGAP30	0.000228269	PSMB3	0.000301365	WDR1	0.000104361
ASXL1	0.000144536	COMMD6	0.000152819	AL365361.1	-0.000238849	XRCC6	0.000188681	LSG1	0.000228157	NDFIP1	0.000301359	GPR107	0.00010434
WBP2	0.000144465	HLA-DQA2	0.000152753	CDKN2AIP	-0.000238878	TIAL1	0.000188678	NOL4L	0.000228137	BMP2K	0.00030131	ARFIP2	0.000104307
PDPR	0.000144318	KXD1	0.000152734	ABT1	-0.000239004	FAM111A	0.000188364	C11orf74	0.000228119	ZSCAN16-AS1	0.000301307	SIAH2	0.000104232
YLPM1	0.000144252	LACTB	0.000152618	ELK1	-0.000239025	WSB1	0.000188296	SRD5A3	0.000228075	HNRNPA1	0.000301141	CETN2	0.000104141
CPNE1	0.000144017	HSPA1A	0.000152592	FEM1A	-0.000239057	USP9Y	0.000188293	DCAF16	0.000228052	NT5C2	0.000301134	RBPMS	0.000104137
DYRK3	0.000143983	EIF3G	0.00015254	MCUR1	-0.000239155	FRA10AC1	0.000188027	TNIK	0.000228035	CDC14B	0.000301113	TSPYL5	0.000104088
RAP2B	0.00014391	CRK	0.000152485	AP4S1	-0.000239157	FAM84B	0.000187849	ORMDL1	0.000227899	PDE4DIP	0.000301102	TMEM163	0.000104075
TCTA	0.000143836	SP3	0.000152293	FCGRT	-0.00023918	NONO	0.00018783	FRMD4B	0.000227494	USP4	0.000301014	ATP5MPL	0.000104035
ACO2	0.000143807	LRRK1	0.000151985	CYP20A1	-0.000239236	OTULIN	0.000187782	OPA1	0.00022734	CMSS1	0.000300774	ANXA7	0.000104014
EBPL	0.000143783	CLPX	0.00015183	STOML2	-0.000239343	AL365361.1	0.000187753	ARHGEF3	0.000227314	VPS26B	0.000300743	NCOA4	0.000103966
ABHD14B	0.000143732	PBX2	0.000151824	PQBP1	-0.00023944	FBXO7	0.00018759	MRPL34	0.000227226	TRIP11	0.000300604	RAB6A	0.000103875
AIMP1	0.000143719	NF1	0.000151669	SESTD1	-0.000239462	CSNK1D	0.000187508	NABP2	0.00022715	NAPA	0.000300344	CAVIN2	0.000103864
WDR60	0.00014364	NGLY1	0.000151655	SLC15A4	-0.000239601	HIST1H4C	0.000187229	PFKFB3	0.000227073	TRPM7	0.000300337	PCBP1	0.000103773
TMEM138	0.000143585	EML4	0.000151409	AATF	-0.000239617	TSTD2	0.000187138	BCL7A	0.000227063	NIN	0.000300209	TBC1D2B	0.000103767
MMP24OS	0.000143525	THOC2	0.0001512	TRIAP1	-0.000239737	MBIP	0.000186894	IP6K1	0.000227056	PDCD6	0.00030006	CHD1	0.000103753
PPWD1	0.000143524	RIC1	0.000151139	ACSF3	-0.00023979	PXK	0.00018646	MAPK14	0.000227031	SLC4A1AP	0.000300053	LINC01003	0.000103743
SMIM10L1	0.000143473	MED26	0.000151087	TMEM41B	-0.000239836	FGFR1OP	0.00018637	TEX261	0.000227002	FBXO11	0.000300024	UBP1	0.000103699
ZFP91	0.000143461	SLU7	0.0001508	SVBP	-0.000239841	GUCY1A1	0.000186334	UTP11	0.000226936	PSMC5	0.000299994	METTL21A	0.000103446
RSRP1	0.000143303	PSTPIP2	0.000150597	YIPF3	-0.000239908	GPN3	0.000186264	MTRNR2L8	0.000226751	CAPN1	0.000299972	PIP5K1C	0.000103366
ISG15	0.000143256	BZW1	0.000150504	ARMC8	-0.000240139	RAB11A	0.000186172	CMPK1	0.000226659	TNFAIP2	0.000299864	CAB39	0.000103236
MRPL42	0.000143224	CSE1L	0.000150417	TCTEX1D1	-0.000240204	NUMA1	0.000185977	SEC62	0.000226613	ANKRD42	0.000299798	ACTR1A	0.000103234
MICU2	0.000143172	TAF9	0.000150361	UCHL1	-0.00024025	TWISTNB	0.000185931	ITPA	0.00022648	APOOL	0.000299796	RAB1A	0.000103097
SLC39A8	0.000143171	HOOK3	0.000150355	CRNKL1	-0.000240359	NIPAL2	0.000185908	GMEB1	0.000226437	YWHAQ	0.000299738	PPP4R2	0.000103064
PPDPF	0.000143044	DNM1L	0.000150331	BCKDK	-0.000240434	CLTC	0.000185815	FBXO34	0.000226437	PRPF6	0.000299618	FBXL12	0.000103054
HIF3A	0.000142986	HIST1H1E	0.000150287	RIC8A	-0.00024049	SRI	0.000185669	NT5DC1	0.000226429	ZNF37A	0.000299609	PNPLA6	0.000103017
ZNF511	0.000142909	ZNF669	0.000150244	GGA3	-0.000240534	PIK3CA	0.000185646	GTF3C5	0.000226371	QDPR	0.000299574	DENND4B	0.000102935
RMC1	0.000142904	HOXA4	0.000150016	STRN3	-0.000240546	QARS	0.000185444	MUM1	0.000226289	ATF3	0.000299394	NCBP2	0.000102854
ZNF521	0.00014288	DDX39B	0.000149762	SETDB1	-0.000240567	ZNF518A	0.000185294	YAF2	0.000226288	PRKX	0.000299379	STX5	0.000102845
XPOT	0.000142857	PDE7A	0.000149398	VAMP7	-0.000240574	CKAP5	0.000185267	PEX2	0.000226161	STIP1	0.000299193	PSME4	0.000102784
SH3BP1	0.000142844	UBE2E1	0.000149378	CDCP1	-0.000240578	VASP	0.00018521	ORAI3	0.000225878	STAB1	0.000299001	STK35	0.000102457
SLC35E2A	0.000142803	LILRB2	0.000149257	SMIM7	-0.000240583	SEC22B	0.00018521	USP12	0.000225745	SUN1	0.00029892	DENND1B	0.000102436
NCOA1	0.000142728	AC093673.1	0.000149065	BCCIP	-0.000240649	SP100	0.000185177	TRIM44	0.00022559	ATXN7L1	0.000298835	MCFD2	0.000102431
JAML	0.000142611	UCHL3	0.000149046	TK2	-0.000240689	STMN3	0.000185174	SMARCB1	0.000225444	MRPS36	0.000298724	PSMA3-AS1	0.000102427
PPP2R2D	0.000142593	LEMD2	0.000148962	PSD4	-0.000240705	HSPA1A	0.000185146	GMNN	0.000225417	NDUFAF2	0.000298646	TBC1D9B	0.000102407
BCOR	0.000142591	REPS1	0.000148962	ATG13	-0.000240713	GMPS	0.000185047	RUFY2	0.0002254	EFTUD2	0.000298584	NDUFB8	0.000102379
ZNF516	0.000142557	SELENOT	0.000148946	PEX19	-0.000240976	FAM19A2	0.000185008	EIF4A2	0.000225377	UBN2	0.000298546	BFAR	0.000102185
GDI2	0.000142521	CANT1	0.000148912	C4orf46	-0.000241006	ZNF318	0.000184991	FBRS	0.000225353	H2AFZ	0.000298391	AC098850.3	0.00010214
UTP18	0.000142504	GCFC2	0.000148855	ANKRD6	-0.000241027	METTL17	0.000184988	LANCL1	0.00022527	KIAA1191	0.00029831	CDC42EP3	0.000102045
SCP2	0.000142153	RNF111	0.000148849	MAP3K13	-0.000241046	WASHC4	0.000184857	GOLIM4	0.000225224	MCRIP1	0.000298247	SMC6	0.000101722
BOD1L1	0.000142098	RELT	0.000148843	PRR5	-0.000241088	CDC42BPA	0.000184708	PSMD6	0.000225108	PSME2	0.00029806	HEBP2	0.000101658
LZTS2	0.000142079	CFAP20	0.000148801	FAM84B	-0.000241146	DYNLT1	0.000184695	HIST3H2A	0.000225078	CTNNBL1	0.000297992	ITPR1	0.000101563
SPEN	0.000142062	KIAA1328	0.000148684	LRRFIP2	-0.000241157	ABHD18	0.00018461	TSTD1	0.000225064	ARHGEF12	0.000297688	PSMD10	0.000101559
KXD1	0.000142035	BCR	0.000148601	RSRC1	-0.000241164	RUBCN	0.000184608	PRPF8	0.000225013	RSBN1L	0.000297678	MFGE8	0.000101545
ZDHHC21	0.000141694	AL355472.1	0.000148558	MIS12	-0.000241228	ASCC1	0.000184539	TMEM65	0.000224963	CCDC59	0.000297669	TBP	0.000101477
TCF3	0.000141649	ST3GAL2	0.000148493	COPG1	-0.000241294	NEK1	0.000184521	TGS1	0.000224915	CHD4	0.000297503	IL27RA	0.000101466
NOP58	0.000141584	ARID5A	0.000148481	USP25	-0.000241317	PCMTD1	0.000184337	FADS1	0.000224892	SMAD7	0.000297366	EEF2	0.000101393
AL121603.2	0.000141556	RAB10	0.000148377	ZER1	-0.000241323	IFIH1	0.000184325	PDRG1	0.000224701	RAB11B	0.000297352	TUSC2	0.000101254
TMBIM6	0.000141546	HLA-DRA	0.00014827	LRCH3	-0.000241409	CD37	0.000184305	MZT1	0.000224659	THUMPD1	0.000297253	PURA	0.000101149
SSU72	0.000141518	GTF2B	0.000148071	BAHCC1	-0.00024151	FAM135A	0.000184186	ZBTB43	0.000224637	ATF7	0.000297252	SOCS4	0.000101139
KRT10	0.000141486	TRIM38	0.00014791	CTR9	-0.000241514	GATAD2B	0.000183988	ZNF711	0.000224589	CCND2	0.000297225	GPRASP1	0.000101048
NUP98	0.000141436	GON4L	0.000147803	PHYH	-0.000241556	BCL2	0.000183834	ABCB7	0.000224584	CCDC25	0.000296998	CAMTA1	0.000101023
YTHDF3	0.000141372	FASTK	0.000147737	MEN1	-0.000241613	RRP1B	0.000183712	STXBP5	0.000224534	KLF5	0.000296957	LEPROTL1	0.000100892
SPOP	0.000141109	SMARCA4	0.000147728	CXorf56	-0.000241615	TXLNG	0.000183711	ZRANB1	0.000224483	DROSHA	0.000296923	CHD6	0.000100815
DDX20	0.000141103	POLG2	0.00014771	SDF2	-0.000241659	CLN8	0.000183639	PTPN2	0.0002243	SIL1	0.00029691	MOB1B	0.00010079
C9orf43	0.000140945	MREG	0.000147653	PTPN4	-0.000241732	HIF3A	0.0001836	PTTG1IP	0.000224226	CREBZF	0.000296691	SELENON	0.000100598
RTL8C	0.000140828	LZTS3	0.000147617	MAIP1	-0.00024174	RAP1GDS1	0.000183448	APIP	0.000224214	HNRNPD	0.00029653	PI4KB	0.00010059
GADD45B	0.000140787	KMT2E-AS1	0.000147599	ASXL2	-0.000241769	ZYX	0.000183295	PDCD6	0.000224187	RNASEH2B	0.000296479	TTYH3	0.00010056
RABGAP1	0.000140728	ASCC3	0.00014757	MPHOSPH10	-0.000241774	ST7	0.000183275	HDGFL3	0.000224148	MKRN1	0.00029632	PRDX6	0.000100491
FAM160B2	0.000140656	SCAMP2	0.000147523	TIMM10B	-0.000241817	NADK2	0.000183224	USO1	0.000224004	NFIL3	0.000296318	CCDC84	0.000100318
PREX2	0.000140653	PCNX2	0.000146836	SMAD5	-0.000241843	MPLKIP	0.000183112	OSGEP	0.00022399	MERTK	0.000296209	ALKBH7	0.000100175
CCDC130	0.000140476	STIP1	0.000146665	XRCC1	-0.000241914	ACP6	0.000183092	GPAA1	0.000223982	ILF3	0.000296174	ZNF275	0.000100149
RPF1	0.000140385	SRI	0.00014648	DNPEP	-0.000241995	APPL1	0.00018309	PIN4	0.000223978	MRPS25	0.000296073	SEC61B	0.000100139
CNTRL	0.000140354	SLC25A33	0.000146429	NELFE	-0.000242009	RSPRY1	0.00018287	B4GALT1	0.000223901	APMAP	0.000296024	CXCR4	9.99765e-05
PCGF5	0.000140271	FOXJ2	0.000146266	CARNMT1	-0.00024203	GRK3	0.000182789	KHSRP	0.000223707	PUM3	0.000295916	KCTD20	9.99414e-05
VPS13D	0.000140235	HIST2H2AC	0.000146111	CCDC130	-0.000242068	ABL2	0.000182699	SLC12A6	0.000223707	CLEC2D	0.000295884	COPA	9.98943e-05
RIC1	0.000140221	RPRD1B	0.000146007	SPRTN	-0.000242199	DENR	0.000182609	SEC23B	0.000223686	PLK2	0.000295353	DHX32	9.98655e-05
TIAM2	0.000140194	MAGT1	0.000145651	SGMS1	-0.000242205	STRN3	0.000182579	GLRX	0.000223583	DNAJC10	0.00029525	FBXL5	9.97697e-05
VAT1	0.000139782	RSPRY1	0.000145603	PIP4K2B	-0.000242411	PRPF8	0.00018243	AL365361.1	0.000223565	AKNA	0.000295235	CLTB	9.96492e-05
ACTN1	0.000139699	LRRC75A	0.000145573	CD302	-0.000242595	ME3	0.000182372	NDUFAF8	0.000223544	DST	0.000295174	STAP1	9.96475e-05
MYO15B	0.000139567	EPSTI1	0.00014538	POC1B	-0.000242635	GALNT7	0.000182358	LYRM4	0.000223533	RAB3D	0.000295023	PCDH9	9.95515e-05
AP1B1	0.000139461	APPL1	0.000145222	SREBF1	-0.000242737	GNAQ	0.000182025	SCNM1	0.000223465	AGPAT1	0.000294962	RFTN1	9.9499e-05
MAP4K1	0.000139412	UFM1	0.000145129	LYRM1	-0.000242766	OGFOD1	0.000181959	EHMT1	0.000223431	C1orf43	0.000294753	ATP9A	9.92615e-05
SNHG12	0.000139325	ANKRD36C	0.000145099	SLC30A5	-0.000242812	GBP2	0.000181959	ECD	0.00022322	CDC26	0.000294724	TMCO3	9.92336e-05
IKZF1	0.000139277	DHX40	0.000145014	PHF6	-0.000242862	SBF2	0.000181943	WRNIP1	0.000223071	ANAPC11	0.000294614	SUB1	9.90986e-05
MAPK9	0.000139257	SART3	0.000144983	PHF7	-0.000242865	NHLRC2	0.000181628	TGOLN2	0.000222758	PTPN23	0.000294297	NOTCH2	9.90925e-05
SZT2	0.00013919	TNPO1	0.000144844	FTX	-0.000243085	LMBR1L	0.000181617	CDC42SE2	0.000222697	TNFAIP8	0.000294272	MPC2	9.90545e-05
C6orf89	0.000139163	GABPB1	0.000144758	TCEA2	-0.000243113	RTCA	0.000181555	ZFY	0.000222631	RFX5	0.000294128	AURKAIP1	9.90451e-05
PAWR	0.000139069	BEX3	0.000144743	PGRMC1	-0.000243175	KLF12	0.000181431	PSMA1	0.000222512	RAPGEF2	0.00029412	C21orf91	9.89229e-05
EFCAB2	0.000138885	C8orf33	0.000144594	FBH1	-0.000243179	SUPT20H	0.000181405	PSMA7	0.000222462	TMEM245	0.000293994	PRKAG2	9.89194e-05
SAE1	0.000138868	RPS6KB1	0.000144337	ATAD2B	-0.000243184	USPL1	0.000181345	GCC2	0.000222453	ACSS1	0.000293943	TM9SF2	9.88722e-05
EXOC7	0.000138862	SLC17A9	0.000144257	AC009812.1	-0.000243187	DOCK7	0.000181262	PABPC4	0.000222025	CALM2	0.000293938	CUL4A	9.88579e-05
TXNL4A	0.000138861	SNU13	0.000143941	MPST	-0.000243293	KLHDC2	0.000181196	C1orf54	0.000221889	PKN1	0.000293911	BRPF3	9.88151e-05
MED12	0.000138714	NT5DC2	0.00014391	CHMP1A	-0.000243354	RBMS2	0.000181115	PRPF38A	0.000221886	ZNF148	0.000293846	NXT1	9.88116e-05
PCNX2	0.000138665	DNMT1	0.000143902	SULT1A1	-0.000243359	MACO1	0.000181096	GFPT1	0.000221867	TMEM164	0.000293654	HNRNPH2	9.82443e-05
TIMM23B	0.00013861	HSPB11	0.000143759	LMF2	-0.000243433	ZNF136	0.00018088	APMAP	0.000221836	GMFG	0.000293592	AUP1	9.82079e-05
MXD4	0.000138558	SHC1	0.000143528	FAF1	-0.000243446	FAM53C	0.000180813	MFF	0.0002218	AL591895.1	0.000293551	NFAT5	9.82075e-05
ALDH9A1	0.000138516	RTCB	0.000143457	PEAR1	-0.000243486	COPG1	0.000180608	VIRMA	0.000221777	C8orf59	0.000293489	ABCG1	9.81236e-05
FUT8	0.00013849	POMP	0.000143414	CEP83	-0.000243573	GSDMD	0.000180562	MAPKAP1	0.000221768	RARS	0.000293451	RBBP7	9.80985e-05
PPP1R11	0.00013848	AC092683.1	0.000143251	CSKMT	-0.000243656	TTC39B	0.000180432	S100Z	0.000221397	ATXN10	0.000293357	KPNA1	9.80093e-05
PLAC8	0.00013832	RAB14	0.000143145	ANGPT1	-0.000243668	CAMK2G	0.000180427	FARSB	0.000221277	UBQLN2	0.000293271	RPF1	9.79895e-05
MED24	0.000138235	NUDT4	0.000142565	PACS2	-0.000243754	STT3B	0.00018039	LDOC1	0.00022126	PYGL	0.000293088	NOP53	9.7951e-05
ZNF532	0.000138202	SNRPB	0.000142252	POLR3D	-0.000243836	PILRB	0.000180329	NFKBID	0.0002212	RBM10	0.000293043	ZNF639	9.78817e-05
ZNF800	0.000138123	ZCCHC8	0.00014224	TNFSF4	-0.000243918	ATF6B	0.000180305	EIF4E2	0.000221144	ITM2B	0.00029283	SMNDC1	9.7748e-05
CEP295	0.000137935	AP3B1	0.000142164	SSSCA1	-0.000243996	PIK3CD	0.000180291	UCHL3	0.000221086	RGP1	0.000292742	EIF3J	9.76188e-05
NDUFA6	0.000137872	APPBP2	0.000142154	ZNF141	-0.000244019	TSNAX	0.000180277	MCUB	0.000220986	AC008124.1	0.000292697	BAZ2B	9.75804e-05
OAT	0.000137859	STT3B	0.000142145	TSTD1	-0.0002441	SORL1	0.000180273	DNM1L	0.000220845	UBLCP1	0.000292684	FNIP1	9.75635e-05
PRPF6	0.000137834	TNFSF10	0.000142117	FABP5	-0.000244118	KCTD3	0.000180243	MAPKAPK5-AS1	0.000220725	NUMB	0.000292571	H2AFV	9.74615e-05
NUP205	0.000137725	CCDC18	0.000141998	UBA5	-0.000244237	PCBP1	0.000179976	LSM4	0.000220678	NDUFS1	0.000292529	FMNL1	9.73158e-05
USP16	0.000137661	ZC3H4	0.000141865	DECR1	-0.000244414	NBPF14	0.000179875	COA4	0.000220369	DNPH1	0.000292465	GUCD1	9.72817e-05
PTBP3	0.000137649	MYH10	0.00014163	YIPF4	-0.000244476	XPO6	0.00017966	LRRC8B	0.000220365	CYB5B	0.000292388	CHCHD10	9.72179e-05
ARIH2	0.000137542	PDE4DIP	0.00014146	VTI1A	-0.000244512	REPS1	0.000179183	ACSL4	0.000220293	ALDOC	0.00029237	SND1	9.66073e-05
SIPA1L3	0.000137213	ZMYM5	0.000141455	ING5	-0.000244524	ANKIB1	0.00017906	GMCL1	0.00022007	PELP1	0.000292297	HELB	9.65491e-05
DEF6	0.000137207	GNAI3	0.00014129	NELFB	-0.000244557	CPSF2	0.000179044	METTL26	0.000220041	LSM5	0.000292286	RBM27	9.64874e-05
RAD54L2	0.000137076	ASH1L	0.000141267	ATAD5	-0.000244568	NIPSNAP3A	0.000178991	EIF5A	0.000219846	NAA40	0.000292219	DCTN6	9.64455e-05
GCC1	0.000137008	PAPOLA	0.000141213	FKBP9	-0.000244752	SREK1IP1	0.00017891	DDX27	0.000219836	AGO3	0.000292215	ATAD1	9.64304e-05
HKR1	0.00013698	CDV3	0.000140835	SEPHS1	-0.000244828	PDE7A	0.00017884	MAP4K5	0.000219739	UBE2L6	0.000292206	OTUB1	9.6404e-05
ATP11C	0.000136842	CEBPZ	0.000140724	SLC8A3	-0.000244852	MAP4	0.000178798	EREG	0.000219518	FAM107B	0.000292169	IFI27L2	9.62925e-05
TNPO2	0.000136719	UCHL1	0.000140553	PKP4	-0.000244861	IRAK4	0.000178769	VARS	0.000219511	AQR	0.000292123	ANKS1A	9.60695e-05
HDAC10	0.000136642	IER5	0.00014041	CTSO	-0.00024492	BNIP3L	0.00017875	BTF3L4	0.000219499	PPP4R3B	0.000292047	PRKAR2B	9.59741e-05
CCNK	0.000136602	ANKIB1	0.000140082	ADI1	-0.00024497	ZMYM3	0.000178637	ELAVL1	0.000219473	SHARPIN	0.000291749	PPP4R1	9.58414e-05
CTBS	0.000136455	SAMSN1	0.000140059	NENF	-0.000245097	RCSD1	0.000178584	AC002464.1	0.000219418	MYO18A	0.000291711	DCAF8	9.58368e-05
ALG2	0.000136305	ZNF330	0.000139984	G6PD	-0.000245106	ZNF674-AS1	0.000178552	PEX19	0.000219376	SLC35E2B	0.000291678	RRP15	9.58179e-05
SRSF8	0.00013623	TOMM34	0.00013991	USP5	-0.000245125	ANKRD36	0.000178447	DENND1A	0.000219305	MEN1	0.000291391	CHERP	9.58155e-05
SUMO2	0.000136182	DNAJC15	0.000139829	PIGM	-0.000245129	DAXX	0.000178431	ORAI2	0.00021915	NBPF19	0.00029135	GIMAP2	9.57431e-05
MZF1-AS1	0.000136165	GRIPAP1	0.000139814	SNRPD1	-0.000245184	ZDHHC20	0.000178409	NDUFA3	0.000219097	PDCD5	0.000291177	DNAJB14	9.56505e-05
TRIB1	0.000136049	ELP1	0.00013981	C5orf15	-0.00024524	FBXO33	0.000178407	SMIM4	0.000219052	AP1B1	0.000291151	MBD6	9.55601e-05
SRRT	0.000135976	ADGRE5	0.000139787	SENP3	-0.000245253	AIMP1	0.000178335	GLRX3	0.000219037	PFKL	0.000291021	MTPN	9.55482e-05
AAMDC	0.000135471	MTRNR2L1	0.000139335	ATP6V1H	-0.000245276	MZF1-AS1	0.000178287	REPS1	0.000218929	RBM8A	0.000290961	SYNE1	9.51366e-05
ZCCHC8	0.000135447	CD164	0.000138965	ZNF316	-0.000245339	BAG4	0.000178282	UBE4A	0.000218897	GSTO1	0.000290608	FBXL3	9.50242e-05
AF117829.1	0.000135336	CLDN15	0.000138866	GPALPP1	-0.000245371	DYNLL2	0.000178249	RPA1	0.000218888	TMEM163	0.000290594	SELENOP	9.48089e-05
TFRC	0.00013531	IL4R	0.000138791	TRAPPC2	-0.000245376	SAMSN1	0.000178236	VAPA	0.000218723	AGAP2	0.000290493	SNRPB	9.46777e-05
USP53	0.000135281	MON2	0.000138763	TSPAN14	-0.000245387	ZNF148	0.00017821	BMI1	0.000218707	PPRC1	0.000290365	PIK3C2B	9.46629e-05
MPIG6B	0.000135115	INPP5K	0.000138692	SUPT7L	-0.00024539	IPO9	0.000178068	WASHC3	0.000218615	YDJC	0.000290229	RC3H2	9.45807e-05
NFKB2	0.000134917	HDGF	0.000138496	TEX10	-0.000245413	TUBGCP2	0.00017803	ICE2	0.000218586	SLCO3A1	0.000290218	VPS35	9.45476e-05
SPPL2B	0.000134846	SLC35E2B	0.000138495	SCO1	-0.000245451	BRCA2	0.000178025	TUBGCP2	0.000218563	ATXN2L	0.000290151	CNOT2	9.45246e-05
GTF2F1	0.000134842	TCEAL8	0.000138475	DYNLL1	-0.000245511	SPATS2L	0.000178004	CALCOCO2	0.000218387	ATOX1	0.000290042	WDR49	9.44168e-05
NSD2	0.000134368	ARMCX4	0.000138209	SUN1	-0.000245536	KRR1	0.000177884	RANBP9	0.000218374	WDTC1	0.000289994	TRO	9.43139e-05
RBM4B	0.000134366	DNAJC8	0.000138203	ZPR1	-0.000245599	SLK	0.000177879	UCKL1	0.000218308	THAP9-AS1	0.000289952	SENP1	9.414e-05
EXOC1	0.000134212	SLC9A7	0.000138183	MRPL49	-0.000245629	FBXW2	0.000177803	TTC19	0.000218222	STIM1	0.000289872	NF1	9.41282e-05
USP37	0.000134121	SMG7	0.000138096	AL135925.1	-0.000245685	PREX2	0.000177785	DECR1	0.000218212	MRPL10	0.000289675	ERLEC1	9.40819e-05
MTAP	0.00013409	C2orf49	0.000137917	PMVK	-0.000245695	CDKN2D	0.000177784	COL24A1	0.000218153	GSE1	0.000289629	SLC25A28	9.39023e-05
EBNA1BP2	0.00013385	TRMT61B	0.000137824	COPZ1	-0.00024576	EIF2S3	0.000177752	TMX2	0.000218138	BSPRY	0.000289496	CD47	9.38609e-05
RBM4	0.000133769	RHOC	0.000137575	SYNJ2BP	-0.000245888	YLPM1	0.000177697	DOT1L	0.000218001	IRS2	0.000289485	EPM2AIP1	9.37475e-05
CYB561	0.00013369	WBP4	0.000137537	TMEM243	-0.000245987	ANP32A	0.000177486	COQ8B	0.000217987	ZBTB1	0.000289478	FBLN5	9.37137e-05
SP3	0.000133515	UQCRFS1	0.000137508	TBC1D2B	-0.000246044	UBR1	0.000177437	ABCE1	0.000217903	MBTD1	0.000289446	SRSF11	9.36702e-05
SS18L2	0.00013348	CHMP2A	0.000137353	AC044849.1	-0.000246071	ZNF431	0.000177172	CNTLN	0.00021787	MT-CO1	0.000289437	OXT	9.36235e-05
ENSA	0.000133473	CHD3	0.000137237	PSMD5	-0.000246086	UBA7	0.000176978	SF3A2	0.000217837	KLC1	0.000289427	HK1	9.35913e-05
PCGF3	0.000133453	ZNF791	0.000137143	IMPACT	-0.000246147	NUDT16	0.000176855	SSNA1	0.00021781	MYCBP2	0.000289398	NSRP1	9.35835e-05
AC044849.1	0.000133367	SORL1	0.000136988	GTPBP2	-0.000246173	ZFP36L1	0.000176744	CHD9	0.00021773	DVL3	0.000289332	ECD	9.3567e-05
DVL2	0.000133349	ATP6V0D1	0.000136945	TECPR1	-0.000246212	PDE12	0.000176688	ANKRD49	0.000217662	ARL6IP4	0.000289332	SF3A2	9.34763e-05
TRIM22	0.00013334	MYEF2	0.000136928	STYX	-0.000246236	BTG2	0.000176666	UNC119B	0.000217546	WASHC2A	0.00028926	DIS3	9.34067e-05
ULK2	0.000133332	ZCRB1	0.000136407	SCAP	-0.000246243	EZH2	0.000176541	LRRC59	0.000217371	PSENEN	0.000289178	SNRNP200	9.33441e-05
NUMA1	0.000133308	PDK3	0.000136356	ARRDC4	-0.000246294	KDM3B	0.000176517	DDX52	0.000217298	CIITA	0.000289012	POM121C	9.33332e-05
BISPR	0.000133251	TMEM268	0.000136314	ABO	-0.000246386	YEATS2	0.000176502	VPS51	0.000217294	SIN3B	0.000288962	SEC22B	9.33207e-05
DPH3	0.000133237	FAM177A1	0.000135999	LYZ	-0.000246465	CPPED1	0.00017649	USP39	0.000217292	MEPCE	0.00028891	CNOT9	9.32966e-05
SUSD6	0.000133218	MARS	0.000135939	PCNX4	-0.00024651	GON4L	0.000176272	GTF2F1	0.000217233	PHB	0.000288797	SLC12A6	9.32704e-05
ST7L	0.000133168	KIF20B	0.000135901	INPP5K	-0.000246525	ZRANB1	0.000176269	KLHL28	0.000217206	SNHG12	0.00028879	TOR1AIP2	9.3257e-05
FAHD2A	0.000133101	ELL	0.000135785	ATP9B	-0.000246607	CCDC14	0.000176269	XRCC6	0.00021716	MRPS21	0.000288746	RANBP6	9.32022e-05
ESYT1	0.000132813	HOXA5	0.000135647	PGLS	-0.00024661	INO80D	0.000176217	DMAC2	0.000217157	MAGED1	0.000288734	POLR2H	9.31826e-05
ADAT2	0.000132617	SRSF6	0.000135492	IMPDH1	-0.000246626	STK38L	0.000176177	CHCHD7	0.000217118	NMI	0.000288728	CHD2	9.29792e-05
RAC2	0.00013255	TMEM18	0.000135446	TTC39B	-0.000246656	R3HDM4	0.000176163	CLEC11A	0.000217097	SERPINB6	0.000288642	SPTY2D1	9.29719e-05
CHD3	0.000132402	NUP214	0.000135418	RANBP1	-0.000246756	SUGP2	0.000176146	GANAB	0.000216775	MAT2B	0.000288517	ADAM28	9.29702e-05
HYOU1	0.000132316	CDC42SE2	0.000135416	TMEM131L	-0.000246871	CYB561A3	0.000176137	METTL17	0.000216732	CIRBP	0.000288459	GNAS	9.29398e-05
ERO1A	0.000132271	GABBR1	0.000135404	CA5B	-0.000246901	CTBS	0.000176112	SHKBP1	0.000216709	SLC25A39	0.000288439	CCNYL1	9.29187e-05
LINC01184	0.000132228	CDCA4	0.000135389	FIBP	-0.000246934	PLCL2	0.000176102	RBM22	0.000216706	DELE1	0.000288307	MEF2A	9.28994e-05
TMX3	0.000131784	GTF2F2	0.000135374	HERC4	-0.000246993	RIPOR2	0.000176091	SMIM26	0.000216704	GADD45GIP1	0.000288248	HSF1	9.28236e-05
CWF19L2	0.000131729	RAP2C	0.000135307	CGAS	-0.000247022	KIAA0586	0.000176085	ABCG1	0.000216682	THAP11	0.000288206	RNF217	9.27782e-05
CANX	0.000131593	VAV3	0.000135293	EVI2A	-0.000247027	PHACTR2	0.000175943	SRSF3	0.000216681	TRAF5	0.000287996	TRIM38	9.23598e-05
ARL14EP	0.000131508	TLK1	0.000135096	MSH3	-0.000247167	SHKBP1	0.000175868	CMC2	0.000216583	GNPAT	0.000287883	PRKX	9.2216e-05
ZNF480	0.000131307	CTSC	0.000134944	SLC37A3	-0.00024718	ZDHHC7	0.000175839	CALCRL	0.00021627	MYL9	0.00028787	TRIM56	9.1965e-05
EXOSC6	0.000131298	DCAF8	0.000134825	ATRAID	-0.000247208	ZMIZ1	0.000175834	RETREG3	0.000216267	LDB1	0.000287707	PPP1R35	9.1944e-05
CNTLN	0.000131224	RASA4	0.000134703	TOMM70	-0.00024721	PRELID3B	0.000175807	BCCIP	0.000216149	LRIG1	0.00028752	MAP3K20	9.18453e-05
ATF7	0.000131213	COX5A	0.000134506	RUFY2	-0.000247335	EFHC2	0.000175662	NHSL2	0.000215897	OSBPL8	0.000287495	HMCES	9.14658e-05
GLCCI1	0.000131037	TMEM33	0.000134478	TCEAL8	-0.000247345	LDHB	0.000175532	MRPS15	0.000215822	NCOA2	0.000287344	RBPJ	9.14095e-05
NR2C2	0.000130978	KPNA1	0.000134465	POLI	-0.00024738	PKP4	0.000175464	QRICH1	0.000215787	MTA1	0.000287328	ICE1	9.12671e-05
ATRAID	0.00013081	ANP32A	0.00013442	FCHO2	-0.000247498	PNPLA8	0.000175441	HEBP1	0.00021566	PNPT1	0.000286856	PPP2CA	9.12572e-05
DNAJB9	0.00013066	MMADHC	0.000134193	HOXA10-AS	-0.00024753	SH2D3C	0.000175432	PDS5A	0.000215623	EHMT2	0.000286839	CWC15	9.11175e-05
RELT	0.000130564	TBC1D20	0.000134111	RPRD1B	-0.000247668	ITGB2-AS1	0.000175426	SVBP	0.000215366	OSBPL1A	0.000286836	ZNF791	9.10842e-05
HIST3H2A	0.000130519	BEND4	0.000133943	RRAGD	-0.000247705	PARP15	0.000175391	PRRC2A	0.000215323	EIF4E2	0.000286815	GIGYF2	9.10583e-05
NUCB2	0.000130511	MTRNR2L8	0.000133916	FBXL12	-0.000247705	CRTC3	0.000174971	ZC3H14	0.000215205	NAE1	0.000286729	ABCC1	9.08898e-05
PLXNB2	0.000130478	ARHGAP30	0.000133831	TIMM23B	-0.00024776	DMXL2	0.000174924	DCP1A	0.000215171	FAM214A	0.000286702	FTL	9.0813e-05
TBRG4	0.000130346	CD47	0.000133728	TSPYL5	-0.000247774	GIMAP2	0.000174839	RRAS2	0.000214916	ROBO4	0.000286661	SMARCA4	9.07872e-05
PHF7	0.000130285	ARG2	0.000133688	ANKRD44	-0.000247863	ZNF131	0.000174511	HAUS3	0.000214875	PIN4	0.000286645	ABCA5	9.06978e-05
USE1	0.00013025	ZMYM3	0.000133626	UBE3B	-0.00024789	UBXN1	0.000174508	CDS2	0.000214798	PABPN1	0.000286521	SFPQ	9.06682e-05
PMPCB	0.000130193	PHTF2	0.000133434	CAMTA2	-0.000247904	NUMB	0.000174445	TAL1	0.000214692	RAB33B	0.000286423	MSANTD3	9.06339e-05
ZMYND11	0.000130186	STOM	0.000133401	ERCC1	-0.000247916	HSD17B11	0.000174442	ZNF43	0.000214679	EPSTI1	0.000286378	VPS26A	9.04467e-05
MYLIP	0.000130145	MBD5	0.000133309	LYL1	-0.000248012	GPR107	0.00017442	DHTKD1	0.000214602	HMGB1	0.000286267	C15orf40	9.0388e-05
NANS	0.000130086	SENP2	0.000133302	CAMK2G	-0.000248036	CCDC186	0.000174392	UBE2N	0.000214587	BRD9	0.000286082	ARL5A	9.03356e-05
TPST2	0.000129961	RP9	0.000133187	NEPRO	-0.000248057	BRD1	0.00017438	SLC38A2	0.000214501	PARN	0.000286055	BANK1	9.00896e-05
NOP53	0.000129916	RUFY1	0.000133183	GTF3C5	-0.000248068	CHMP2B	0.000174251	RPL36AL	0.000214464	PHF20L1	0.000286038	SLC35D2	9.00305e-05
MRPL16	0.000129844	ACAP1	0.000133092	ROBO3	-0.000248077	XYLT1	0.000174234	ACO2	0.000214426	CEP350	0.000285931	AFDN	9.00164e-05
ULK3	0.00012982	FAM162A	0.000132963	USP9Y	-0.000248114	P4HA1	0.000174125	GPBP1L1	0.000214378	NUDCD2	0.000285929	CEBPZ	8.9976e-05
NUDT16L1	0.000129792	UBE2G2	0.000132942	MRPL45	-0.000248137	DIP2B	0.000174088	MED28	0.000214364	WDR49	0.000285874	ZNF677	8.99442e-05
MIER3	0.000129755	TERF2	0.000132838	DNAJB4	-0.000248185	RPS25	0.000173936	TECR	0.000214266	THUMPD3-AS1	0.000285825	ZDHHC7	8.99245e-05
POLR3GL	0.000129663	CDK2AP2	0.000132745	APTR	-0.000248198	PARN	0.000173845	SLC25A12	0.000214263	CDC42BPA	0.000285687	DYNC1LI2	8.96476e-05
STK17A	0.000129625	TPST2	0.000132569	EMC4	-0.000248206	FAM208B	0.000173724	MKLN1	0.000214224	PSMB9	0.000285618	SF3B4	8.95881e-05
ZNF655	0.00012961	TMEM126A	0.000132564	OTUD6B-AS1	-0.000248292	ARHGAP33	0.000173653	MAT2B	0.000214196	RPL7L1	0.000285309	GCA	8.95732e-05
MBNL1	0.00012952	KIF5B	0.000132171	MESD	-0.000248311	FAM160B2	0.000173633	RAB14	0.000214057	SRP54	0.000285304	STK24	8.95677e-05
ARGLU1	0.000129479	PHC3	0.000132132	CCDC125	-0.000248438	CAPN15	0.000173613	SNX20	0.000214047	VSIR	0.000285049	KLHL5	8.95551e-05
ELP2	0.000129437	REV1	0.000132058	TRANK1	-0.000248557	SP1	0.000173565	EXT2	0.000213935	TUBA4A	0.000285029	CDC14B	8.95412e-05
KLHL9	0.000129259	DENND3	0.000132054	RRP15	-0.000248585	LCP1	0.000173524	MRPL32	0.000213874	CAMTA2	0.000285002	TRAPPC10	8.95073e-05
ACSF3	0.000129254	TENT5C	0.000132028	VPS13B	-0.000248628	FAM193B	0.000173521	KCTD18	0.000213718	DMAC1	0.000284989	SLC7A1	8.93367e-05
XPNPEP1	0.000129108	XAB2	0.000131976	DCAF6	-0.000248761	GTPBP4	0.00017352	NT5C2	0.000213661	RNF44	0.000284951	PKD2	8.89689e-05
LRCH1	0.000129107	C3orf58	0.000131969	HSPC324	-0.000248764	BRD7	0.000173446	IK	0.00021365	FLT3	0.000284849	ANXA11	8.87443e-05
URI1	0.000129062	CCDC130	0.000131968	BUD23	-0.000248884	C12orf57	0.000173205	NMRAL1	0.0002135	HMGN3	0.000284809	NCOA2	8.85489e-05
ZFAND1	0.000129042	SCLT1	0.000131822	ORAI1	-0.000248967	KLHDC3	0.000173196	TCOF1	0.000213481	LINC02573	0.000284757	BCL7C	8.84946e-05
FAM8A1	0.000129001	MINK1	0.000131649	GSAP	-0.000249034	CPNE3	0.000173172	U2AF2	0.000213267	SMC6	0.000284682	PPP2R5A	8.84341e-05
ZNF548	0.000128977	UBR2	0.00013142	CMAS	-0.00024907	KCTD2	0.000173121	PHTF2	0.000213245	TMA7	0.000284677	ATP6V1H	8.8392e-05
FAN1	0.000128867	SPRED1	0.000131419	SLC16A7	-0.000249072	CHD1L	0.00017307	POLDIP2	0.000213017	SHTN1	0.000284658	SYT11	8.83572e-05
CHRM3	0.000128863	LAMTOR5	0.000131417	PDCD11	-0.000249081	XPOT	0.000172979	ARL6IP4	0.000212894	YME1L1	0.000284639	MYCBP2	8.83451e-05
ACOT13	0.000128857	CAMTA1	0.00013135	SMS	-0.000249159	DCTN5	0.000172826	HUWE1	0.000212827	FBN1	0.000284638	HCCS	8.83404e-05
BIN2	0.000128782	PIAS1	0.000131285	C1RL	-0.00024916	KLC1	0.000172572	CLIC4	0.000212812	FIZ1	0.000284582	PPM1B	8.82956e-05
CTC1	0.000128619	POLR2J3	0.000131235	MBD1	-0.000249229	LARP1	0.000172532	KPNA5	0.000212809	LINC01184	0.000284405	ELL	8.82638e-05
HDDC2	0.000128547	BRCC3	0.000131127	ADSS	-0.000249285	ABCB1	0.000172448	IKZF5	0.000212716	TSEN34	0.000284367	HM13	8.80761e-05
FOXK2	0.000128546	KLF2	0.000131089	HACE1	-0.000249311	SWAP70	0.000172274	PNKP	0.000212687	TSPYL5	0.000284341	CREBZF	8.7964e-05
GATD1	0.000128476	AKT2	0.000131058	GTF3C3	-0.000249312	ELMO2	0.000172272	MOB4	0.000212663	DICER1	0.000284182	NAF1	8.77871e-05
BIVM	0.000128476	TMEM165	0.000131032	AL021368.2	-0.000249345	ELOB	0.000172253	DYNLL1	0.00021263	GBE1	0.000284136	PRXL2A	8.77094e-05
HIKESHI	0.000128412	HTT	0.000130946	FRS2	-0.000249368	CTBP2	0.000172213	IPO9	0.000212477	SERINC3	0.000284126	GNL2	8.76839e-05
GPATCH2	0.00012837	SCARB1	0.000130905	FAM241A	-0.000249433	CWC15	0.000172188	MAGED2	0.000212452	CALCOCO1	0.000284032	ZNF708	8.76462e-05
ZNF273	0.000128233	DHX8	0.000130773	PHF2	-0.000249441	APBB3	0.000172159	KDSR	0.000212435	TBCB	0.000283956	ZMIZ1	8.75674e-05
CHMP2B	0.000128158	ZC3H6	0.00013074	AKAP10	-0.000249519	POLR3F	0.000172058	CKAP4	0.000212384	EIF4G3	0.000283851	ARG2	8.75435e-05
IPO9	0.000128148	ZNF574	0.000130724	ZNF708	-0.000249539	NUDT21	0.000171973	STRN	0.000212223	COMMD6	0.000283827	ARF1	8.75422e-05
ANKRD6	0.000128056	FAM98A	0.0001304	LPCAT4	-0.000249601	TRAPPC11	0.000171955	SYPL1	0.000211979	CDC34	0.000283726	ARHGEF17	8.7516e-05
SNRNP48	0.000127987	KIF13A	0.000130323	SLC39A10	-0.000249673	FBXW11	0.000171952	CDC42EP3	0.000211958	DPPA4	0.000283702	ARID3B	8.74962e-05
MEA1	0.000127972	COX6C	0.000130265	CDYL	-0.000249755	LRP10	0.000171924	ESYT1	0.000211955	PIK3AP1	0.000283685	CFLAR	8.7492e-05
NDUFAF6	0.000127759	CTNNA1	0.000130222	AUTS2	-0.000249759	ILF2	0.000171923	RNF19A	0.000211955	NRBP2	0.000283568	KIF13B	8.73758e-05
CD59	0.000127704	STARD9	0.000130166	RCC1	-0.00024977	PTBP2	0.000171896	MESD	0.000211694	GRIPAP1	0.000283516	INSIG2	8.7191e-05
2023-03-08	0.000127696	PRPF19	0.000130115	HSBP1	-0.000249797	IRF3	0.000171893	CEP120	0.000211674	OGA	0.000283512	RPL7L1	8.71909e-05
TNFAIP8	0.000127526	AMFR	0.000130053	FEZ2	-0.000249831	ZC3H13	0.000171861	LARP4	0.000211663	ZC3H18	0.000283501	DRG1	8.71168e-05
DNAJB1	0.000127478	NMD3	0.000129962	MGST2	-0.000249846	ATG2B	0.000171665	TMCO1	0.000211652	CHMP1A	0.000283469	SMARCD1	8.70206e-05
MARF1	0.000127223	RNF19A	0.000129938	AC009948.1	-0.000249858	EXOC1	0.000171654	MRPL28	0.000211609	UPF3B	0.000283417	GNAQ	8.69972e-05
C9orf78	0.000127207	ADCY3	0.000129901	LPAR6	-0.000249967	GGA3	0.000171652	MRRF	0.000211568	SCAMP2	0.000283404	LEMD2	8.69884e-05
TBC1D22A	0.000127193	OXA1L	0.000129692	VIRMA	-0.000249967	ANAPC1	0.000171583	PON2	0.000211447	RPA2	0.000283398	DBF4	8.69002e-05
DTX3	0.000127142	INTS8	0.000129691	IMPA1	-0.000250077	ZDHHC2	0.000171572	NEDD1	0.000211405	RABEP1	0.000283321	PDE3B	8.67786e-05
RAB9A	0.00012709	POLR1E	0.000129661	JAGN1	-0.000250078	SRPRA	0.00017151	CDYL	0.000211353	EDF1	0.000283172	TRAF3	8.66541e-05
KANTR	0.000127049	AC087239.1	0.000129588	HNRNPA1L2	-0.000250078	ZBTB5	0.000171486	GRN	0.00021133	E2F4	0.000283156	ATXN2L	8.65564e-05
SNRNP35	0.00012692	ZNF721	0.000129457	USE1	-0.000250111	BACH2	0.000171407	TP53BP2	0.000211271	PCNX1	0.000283091	TMCO1	8.64006e-05
MAP2K2	0.00012688	GZF1	0.000129366	KIF1B	-0.000250163	MAP2K1	0.00017132	LRRC8A	0.000211224	MBD1	0.000283088	TM2D1	8.6322e-05
POLDIP2	0.000126822	RNF146	0.000129069	MGAT4A	-0.000250202	G2E3	0.000171285	FAM8A1	0.000211111	GYG1	0.000283031	ZNF529	8.63064e-05
ANKRD36	0.00012675	PHYH	0.000129062	SYMPK	-0.000250253	TARS	0.000171222	AKR1B1	0.000211022	DECR1	0.000282997	CRTAP	8.61265e-05
ADGRA2	0.000126638	VDAC1	0.000129001	C3orf62	-0.000250343	PHB2	0.000171172	LTB	0.000210937	ERBIN	0.0002829	ZFHX3	8.60757e-05
ZBTB18	0.00012655	ARAP2	0.000128955	MON2	-0.00025038	SLC37A3	0.000171171	MAPK1IP1L	0.000210827	GPI	0.000282825	TBC1D17	8.59527e-05
PGAP2	0.00012644	PER1	0.000128878	DCUN1D4	-0.000250417	C2orf49	0.000171044	DIMT1	0.000210757	EEF2	0.000282792	SREBF1	8.58876e-05
FASTKD5	0.000126382	DDB1	0.00012866	DNAJC15	-0.000250448	2023-09-11	0.000171001	COPE	0.000210704	SLC25A29	0.000282744	TXNRD1	8.58371e-05
ARHGAP25	0.000126335	TSPYL4	0.000128625	XPNPEP3	-0.000250498	CHST11	0.00017086	MPLKIP	0.000210699	GNAQ	0.000282611	VMP1	8.56637e-05
SH3YL1	0.000126235	RSRP1	0.000128592	ANAPC7	-0.000250559	S100PBP	0.000170814	CARNMT1	0.000210628	GMPR2	0.000282458	SPINDOC	8.56621e-05
PTPRC	0.000126214	AC009041.2	0.000128349	FUNDC2	-0.000250647	CAPRIN1	0.000170772	CNOT7	0.000210517	MAZ	0.000282394	ARFGAP1	8.55034e-05
PPP1R35	0.000126156	TFRC	0.00012826	LINC01003	-0.000250666	SCN9A	0.00017077	COPB1	0.000210482	ELP1	0.000282175	MYO19	8.54468e-05
PSMC6	0.000126067	SAP25	0.000127913	TRIM4	-0.000250767	ERN1	0.000170744	CCDC174	0.000210481	VPS52	0.000282051	CDK18	8.52922e-05
PEBP1	0.000126063	SLC37A3	0.000127647	LRRC47	-0.000250791	DCAF16	0.000170481	GYG1	0.000210402	SPTBN1	0.000281922	SPINT2	8.52493e-05
NSUN4	0.000126042	BRI3	0.000127493	MRPL54	-0.000250805	PDE3B	0.000170389	RPL7L1	0.000210276	SLC43A1	0.000281896	ZNF746	8.5232e-05
TMEM131	0.000125993	OSGEP	0.000127406	ELAVL1	-0.000250832	BTBD11	0.000170371	SFSWAP	0.000210122	ATP6V1C1	0.000281804	TGFB1	8.51528e-05
PBX3	0.000125918	SREBF1	0.000127319	KIAA0319L	-0.000250844	TRIP12	0.000170351	SPTY2D1	0.000210015	COX8A	0.000281769	RNF144A	8.50481e-05
NAPB	0.000125698	CUTA	0.000127287	FZR1	-0.000250932	REV1	0.00017035	MBD4	0.000210003	GRK2	0.000281359	CALN1	8.50266e-05
LARS	0.00012569	TBP	0.00012724	NDUFB11	-0.000251193	MTM1	0.00017034	NDUFB3	0.000210002	FAR1	0.000281273	AC009041.2	8.48761e-05
ENOSF1	0.000125663	LINC01641	0.000127189	SNRNP48	-0.000251202	NFATC2	0.000170288	NPC2	0.000209947	CYFIP1	0.000281248	RHEB	8.48256e-05
RTF1	0.000125649	PI4KA	0.00012714	MSMP	-0.000251222	DIAPH1	0.000170147	ELN	0.000209912	HMBOX1	0.000281243	EIF3J-DT	8.47456e-05
JAK3	0.000125542	PSMD5	0.00012709	MTHFD1	-0.000251228	ICA1	0.000170093	RPP30	0.000209823	ZNF439	0.000281184	ERO1B	8.47232e-05
GANAB	0.000125381	PARP2	0.000126714	COP1	-0.000251247	COP1	0.000170054	CNIH1	0.000209771	WRNIP1	0.000281083	GOLGA7	8.46483e-05
KCNAB2	0.000125368	XIAP	0.000126703	YAF2	-0.000251396	SLC39A10	0.00017	CCDC34	0.000209664	COX7A2	0.000280728	SLC19A2	8.46077e-05
DST	0.000125324	FDPS	0.000126444	NCKAP5L	-0.000251414	PEX2	0.000169996	SPG21	0.000209545	GLO1	0.000280573	GCN1	8.44601e-05
NCSTN	0.000125284	PRKCD	0.000126426	MLX	-0.000251415	ORAI2	0.000169988	GCSAML	0.000209543	MPP6	0.000280554	FAAP20	8.43225e-05
SPG21	0.000125213	QSER1	0.000126372	TOGARAM1	-0.000251494	UXS1	0.000169927	ADGRE2	0.000209507	RPS6KA1	0.000280545	ADGRA2	8.42934e-05
SATB1	0.000125144	ADK	0.000126344	ZNF432	-0.000251525	ESYT1	0.000169879	MMAB	0.000209334	HACE1	0.000280544	GAPDH	8.42033e-05
CNTROB	0.000124938	PHF7	0.000126254	HDAC9	-0.00025153	TRRAP	0.000169832	GPAT4	0.000209243	POLE4	0.000280489	TMEM167B	8.41856e-05
CD4	0.000124917	ARMCX3	0.000126232	ZNF444	-0.000251589	ARHGAP32	0.000169811	WIZ	0.000209124	FAM193B	0.000280452	RNPS1	8.40004e-05
B4GALT6	0.000124901	HSDL2	0.000126231	SLC23A2	-0.000251681	DCTN2	0.000169802	PNRC2	0.000209062	TK2	0.000280442	SPPL3	8.37773e-05
IVNS1ABP	0.000124752	RPN1	0.00012609	CFL2	-0.000251745	ENOSF1	0.000169534	CYB5B	0.000208881	BOD1L1	0.000280363	TNRC18	8.36799e-05
GNE	0.00012472	ZNF800	0.000126027	MRPL3	-0.000251812	RAB11FIP4	0.000169504	RERE	0.000208849	ATP5MC3	0.000280306	RAB5IF	8.34434e-05
TIE1	0.000124541	NDUFA6	0.000125953	MAPKAPK3	-0.000251854	PRKACB	0.00016949	MTRF1L	0.000208844	RNH1	0.000280305	E2F4	8.32366e-05
BORCS7	0.000124483	MAPKAPK5-AS1	0.000125923	CNDP2	-0.000251914	POGZ	0.000169376	EIF1B	0.000208826	EIF2AK2	0.000280241	GPS1	8.32046e-05
CDK5RAP3	0.000124212	CRY1	0.000125735	CDC34	-0.000251976	CTCF	0.0001692	RAB5C	0.000208691	MYO5C	0.000280087	IL4R	8.27634e-05
DNAJC4	0.000124198	SEL1L3	0.000125695	HDAC3	-0.000252027	CCDC93	0.000169106	MRPL43	0.000208654	DDX54	0.000280036	GGA3	8.26344e-05
UBE2E1	0.000124133	UQCRH	0.000125673	SHKBP1	-0.000252057	HMG20B	0.000169064	ETV6	0.00020842	SNX12	0.000280007	PDCD4	8.26162e-05
BAG6	0.000124097	DCTN4	0.000125597	DENND1A	-0.000252094	PSMB1	0.000169045	FAM133B	0.000208377	UBA5	0.000279911	B4GALT3	8.25864e-05
ARL4C	0.000124013	ZNF43	0.000125591	EXOC5	-0.000252147	WDR20	0.000168936	HSD17B12	0.000208233	LSM3	0.00027977	NCKAP5L	8.24205e-05
SLC8A3	0.000123987	ZDHHC20	0.000125314	RNF169	-0.000252183	MAEA	0.000168908	ERV3-1	0.000208179	GABPB1-AS1	0.000279763	POLR2K	8.23856e-05
THUMPD2	0.000123891	USP12	0.000125174	MINDY2	-0.000252221	NRBP2	0.000168894	RBBP6	0.000208176	EIF2AK1	0.000279675	CLCN7	8.23686e-05
TAF5L	0.000123889	PLEKHM1	0.00012516	PTPRD	-0.000252222	STX12	0.000168848	ZNF146	0.000207901	ANKZF1	0.000279627	LDLR	8.23599e-05
HNRNPF	0.000123831	SLC19A2	0.000125124	CPEB2	-0.000252264	SAT2	0.00016883	TMEM109	0.000207794	ZNF580	0.000279528	GABBR1	8.23592e-05
SELENON	0.000123716	CAP1	0.000125019	ING4	-0.000252299	PPFIBP1	0.000168824	C22orf39	0.000207526	CNTLN	0.000279516	SEPHS1	8.22442e-05
C12orf57	0.000123688	NET1	0.000124973	LRIG1	-0.000252458	HMG20A	0.000168806	SHARPIN	0.00020747	RAD1	0.000279363	MIR155HG	8.22228e-05
NRIP1	0.00012366	MAPKAPK5	0.000124769	MARK2	-0.000252538	C1GALT1	0.000168708	DDX19A	0.000207456	RPL28	0.000279287	LINC01481	8.21127e-05
CAPN7	0.000123583	RNPS1	0.000124733	USP32	-0.000252637	SMAD4	0.000168588	CARM1	0.000207294	PIGP	0.000279203	CDK17	8.20413e-05
ZNF14	0.000123582	PCGF5	0.000124527	ZMYM6	-0.000252657	DPH5	0.000168502	SESTD1	0.000207259	PSMD4	0.000279145	IP6K1	8.16465e-05
SLC37A1	0.000123536	AC005261.1	0.000124448	RNF214	-0.000252694	ATAD1	0.000168481	PCMT1	0.000207222	RAI1	0.000279132	MPDZ	8.12499e-05
SACM1L	0.000123526	PLCXD1	0.000124245	TRIM27	-0.000252745	TSC2	0.00016845	FAM189B	0.000207216	HNRNPL	0.00027892	BACH1	8.11662e-05
LSM4	0.000123379	RPL10	0.000124213	ZNF44	-0.000252832	PEAK1	0.000168422	THAP12	0.000207151	MTREX	0.000278836	DST	8.10275e-05
PHTF1	0.000123338	BEX2	0.000124072	PWWP2A	-0.000252836	RNF220	0.000168254	DNAJC7	0.000207011	ISG20L2	0.000278729	PRPF19	8.09673e-05
ESCO1	0.000123272	TARDBP	0.000124065	ATG4B	-0.000252844	COQ10B	0.000168173	ZNF768	0.000206994	TGOLN2	0.000278632	SNRPA1	8.0938e-05
AKAP10	0.000123198	TRIM13	0.000124054	RBM4B	-0.000252859	ZFP90	0.000168157	RHEB	0.000206974	TMEM173	0.000278601	CUL3	8.08683e-05
MAPK8	0.000123024	SP100	0.000124053	ZDHHC17	-0.000252912	FBL	0.000168144	PELP1	0.000206855	FNDC3A	0.000278571	SRSF4	8.08469e-05
CBFB	0.000122969	S100A4	0.000123942	BTF3L4	-0.000252951	MYSM1	0.000167995	PIK3AP1	0.000206854	UBA3	0.000278561	ELAVL1	8.08271e-05
ZBTB8A	0.000122817	TRAK1	0.000123927	PHKB	-0.000252991	EIF1AY	0.000167945	TMEM69	0.000206838	RIN3	0.000278454	EIF2S1	8.07305e-05
SUGP2	0.000122417	DHX30	0.000123877	CYFIP1	-0.000252999	DCAF8	0.000167934	CALM1	0.000206827	SPTAN1	0.000278442	SEC24D	8.07184e-05
FIP1L1	0.000122209	CSF3R	0.000123852	GALNT7	-0.000253006	ZNF22	0.000167803	ERG	0.000206738	RAB8A	0.000278429	NAPB	8.0669e-05
NCOA7	0.000122146	TMEM243	0.000123836	NBPF11	-0.000253142	SMAD3	0.000167775	ATXN7L3B	0.000206712	NF1	0.000278367	ABL1	8.06344e-05
LMBRD1	0.000122122	RPA3	0.000123823	RAB5IF	-0.000253163	ANKRD26	0.000167771	SLA	0.000206702	STAT2	0.000278303	NCK1	8.05768e-05
APLP2	0.0001219	ZBTB5	0.000123706	CHMP3	-0.000253251	NBR1	0.000167727	SERAC1	0.000206696	RREB1	0.000278239	MED6	8.03742e-05
ADAM28	0.000121768	HGS	0.000123661	OAT	-0.000253273	CHMP4B	0.000167654	TSG101	0.000206598	CASC3	0.000278238	KLC1	8.02999e-05
PNKD	0.000121732	SS18	0.00012356	DUSP22	-0.000253278	RETREG2	0.000167636	MED12	0.000206537	HSD17B4	0.000278174	TRAPPC4	8.01662e-05
DNASE1L1	0.000121695	CDKN1B	0.000123425	AHCY	-0.000253363	PPP4C	0.000167427	MIB1	0.00020648	RPS10	0.000278062	PRKD3	8.00899e-05
GRAMD4	0.000121656	MOV10	0.000123351	VPS54	-0.000253376	GGNBP2	0.000167256	BNIP1	0.000206427	PPP2R1A	0.000277788	ACSL1	8.0033e-05
WDR13	0.000121594	ARMCX1	0.000123257	NLGN2	-0.000253554	DCAF15	0.000167198	ETS1	0.00020641	ANKRD10	0.000277544	CDC14A	7.97346e-05
SEMA4D	0.00012159	MTA1	0.000123205	NSMCE3	-0.000253696	PARL	0.000167114	MOSPD3	0.000206274	NFIC	0.000277528	GPAT4	7.96956e-05
SLC35C2	0.000121546	ZDHHC5	0.000123068	TSC22D4	-0.000253726	CANX	0.000167103	RPF2	0.000206213	EIF3A	0.000277378	LTBP3	7.95621e-05
TAF1D	0.000121506	HM13	0.000122967	CSTF2T	-0.000253753	VAMP7	0.000167052	DELE1	0.000206072	BANK1	0.000277305	TUSC1	7.95535e-05
SENP7	0.000121321	HDAC2	0.000122916	BRD9	-0.000253764	AQR	0.000167033	CELF2	0.000206038	CCSER2	0.000277105	KRAS	7.95439e-05
ZC3H6	0.000121228	ARID3B	0.000122854	TM2D1	-0.000253798	RAB3IP	0.000166965	U2SURP	0.000205892	PSME3	0.000277064	RER1	7.95334e-05
CCNT2	0.000121184	CTNNB1	0.000122773	CNPY3	-0.000253956	RNF145	0.000166879	SNX1	0.000205697	EIF3F	0.000276746	HNRNPL	7.94843e-05
UBQLN4	0.000120987	GNB1	0.000122547	MGST3	-0.000254067	INO80	0.00016684	CHTOP	0.000205595	PSMB8	0.000276456	GOLGA3	7.93706e-05
PLCL2	0.000120976	TMBIM1	0.000122486	GALNT10	-0.000254108	PFDN5	0.000166829	GSTM5	0.000205567	HCFC1R1	0.000276337	STARD7	7.92357e-05
[truncated: 4,694 more rows]

## Sheet: ST3_CBscMultiome_cNMF
NMF1-Quiescence	NMF1-Quiescence-Weight	NMF2-CyclePriming	NMF2-CyclePriming-Weight	NMF3-MPP-MyLy	NMF3-MPP-MyLy-Weight	NMF4-MPP-MkEry	NMF4-MPP-MkEry-Weight	NMF5-Inflammation	NMF5-Inflammation-Weight	NMF6	NMF6-Weight
TCF4	0.00228038	E2F7	0.00679119	AL589693.1	0.00196228	RNF130	0.00324989	XIST	0.00421747	NRIP1	0.00178257
BMP6	0.00215335	CKAP2L	0.00674061	CDK6	0.00152517	ELMO1	0.00290421	TSIX	0.00346237	EGR1	0.00159025
MECOM	0.00207908	MYBL2	0.00541766	PDE1A	0.001332	FREM1	0.00288569	HSPA5	0.00243287	LINC02160	0.00158688
DLGAP2	0.00193559	CCNB2	0.00480752	CD99	0.00119771	MED12L	0.00266041	CTDP1	0.00220731	RORA	0.00143018
TAFA2	0.00181574	DIAPH3	0.00479398	ANGPT1	0.00119047	ZNF385D	0.00248584	NFKB1	0.00200426	MEIS1	0.00129246
PPP1R16B	0.0017444	ACSM3	0.00479252	UBASH3B	0.0011767	ZBTB20	0.00234874	KDM6A	0.00195729	ABCA13	0.00125858
PDE10A	0.00168111	TTK	0.00461763	SLC8A1	0.00111029	ZBTB16	0.00233988	MALAT1	0.00182272	AC069277.1	0.00124615
ALDH1A1	0.00159321	MELK	0.00442808	STT3B	0.00110315	ZEB2	0.00224801	HSP90B1	0.00147836	NKAIN2	0.00124043
ZFPM2	0.00149865	PIGW	0.00442472	LNCAROD	0.00101977	ARL15	0.00206676	REL	0.00139784	PWRN1	0.00121219
ST6GALNAC3	0.00144575	ACSM1	0.00437857	AC002454.1	0.00100836	SGIP1	0.00202975	CHD1	0.00137051	AC010343.3	0.00116178
SGIP1	0.00141913	AP005717.2	0.00427275	MIR181A1HG	0.000982797	XACT	0.00201384	DNAJB11	0.00135076	AF127577.2	0.00110898
PREX2	0.00137296	ORC6	0.00414241	PDE3B	0.00096004	MICAL2	0.00198497	CD83	0.00130204	SYT1	0.0011039
LIMCH1	0.0013624	AC004381.1	0.00400208	AC010880.1	0.00094413	P2RY14	0.0019114	SPAG9	0.00128245	MMP16	0.00108546
NKAIN2	0.00135619	EIF5A2	0.00398883	CSGALNACT1	0.000932673	KIAA1211	0.00181386	EIF2AK3	0.00125574	NLGN1	0.00107072
MALT1	0.00128892	DSCC1	0.00388172	RUNX1	0.000929566	EREG	0.00169516	OSBPL9	0.00125459	ADGRG6	0.00106474
FOXO1	0.00127644	AC109811.1	0.00379682	RAPGEF6	0.000914321	PIEZO2	0.0016781	CALR	0.00118993	ADGRB3	0.00100718
SGCZ	0.00125748	AP000695.1	0.0035928	FARSB	0.000854992	KIT	0.00165681	RAB8B	0.00118528	MECOM	0.00100153
CNOT6L	0.00121871	PLD1	0.00351775	SERINC5	0.000846767	TNIK	0.00163803	SKI	0.00117929	AC246817.1	0.000990908
FYN	0.00120171	PALM2-AKAP2	0.00349021	BAALC	0.000801846	RYR3	0.001621	EZH2	0.00117876	NPR3	0.000931385
FAM3C	0.00117505	POLQ	0.00346512	UTY	0.00079993	CASC15	0.00155627	MSMO1	0.00117666	ZNF718	0.00090413
AC104365.1	0.00115787	SLC24A3	0.00325885	ITGA9	0.000773723	TAFA2	0.00154257	CCDC6	0.00111801	HMGA2	0.000900024
KSR1	0.00115387	ZSWIM3	0.00324957	PIK3R1	0.000757618	SLC12A6	0.00147241	IRF1	0.00110596	NPAS3	0.000896159
CABLES1	0.00107836	MIR181A1HG	0.00314977	ITGA4	0.000751109	SLC39A8	0.00145325	PDIA3	0.0011025	TIMP3	0.000888982
SNX9	0.0010695	HAL	0.00311091	GYPC	0.000747149	ZBTB20-AS5	0.00144815	HNRNPC	0.00105417	NFIA	0.000884993
PRKCH	0.00105524	BRIP1	0.00299382	SFXN1	0.000731349	SH3GL3	0.0014469	AC005920.2	0.00104573	INPP4B	0.000868221
ABCC1	0.00103697	ANXA2	0.00279726	IQGAP2	0.000722321	MOB1B	0.00138746	CYTH1	0.00103499	PDZRN4	0.000868192
PDE4B	0.00103242	ZBTB6	0.00273272	AC244502.1	0.000717629	ZNF385D-AS2	0.00136903	C12orf73	0.00102312	HLA-DRB5	0.000862831
SETBP1	0.00102966	ZNF391	0.0027288	PLCB1	0.000715292	ABCC4	0.00136031	PRKG1	0.00101652	MBNL1	0.000862697
LMTK2	0.00102525	PALB2	0.00266627	DENND1B	0.000701085	P2RY12	0.00135087	RANBP2	0.00100673	LINC01876	0.000852057
LRIG1	0.00101203	RFX8	0.00262312	MEF2A	0.000691581	PHTF1	0.00135041	UBR5	0.00100586	FOSB	0.00084594
NAMPT	0.001005	MGST1	0.00256446	WDR49	0.000684228	IL18R1	0.00134809	CORO1C	0.000991076	LINC00923	0.000840636
RNF144B	0.00100074	ATAD5	0.00252414	AP002762.2	0.000676203	FRY	0.00134012	ZNF331	0.000974475	MLLT3	0.000835399
CCNY	0.000986294	MCM4	0.00230332	SLC8A1-AS1	0.000675292	ZNF804A	0.0013345	KMT2C	0.000968741	PTPRM	0.000833003
RAPGEF6	0.000980316	AL109840.2	0.00229593	NCALD	0.000672548	PBX1	0.00131971	FBXW7	0.00096261	MMRN1	0.000829274
FLT1	0.000964428	MEA1	0.00221791	RUNX2	0.000658222	AP002518.2	0.00131413	SOX5	0.000955294	PREX2	0.00082363
ST3GAL6	0.000963807	KCNQ5	0.00211508	TOX	0.000655719	SIPA1L1	0.00128901	NAMPT	0.000951689	LINC01792	0.000821256
LINC00891	0.000958126	SHCBP1	0.00192948	FRMD4B	0.000649234	PSTPIP2	0.00127479	INTS6	0.000949991	AC246817.2	0.000816827
CRIM1	0.000956225	ANXA1	0.00190838	KDM5D	0.000647998	NFIA	0.00127039	COL24A1	0.000948766	TTC28	0.000813963
TCF12	0.000949545	MCM10	0.00183401	MAN1A1	0.000647084	DPP10	0.00126604	ARID4B	0.000945956	PARD3B	0.000805793
GPC6	0.000945431	FNDC3B	0.00179079	SYK	0.000641081	CELF2	0.00124975	AC105402.3	0.000945324	DACH1	0.000801164
ST3GAL1	0.000939629	THUMPD1	0.00177121	AC098617.1	0.0006374	ZNF704	0.00122716	DNAJC1	0.000942955	CFH	0.000792901
THRB	0.000925173	CDC45	0.00174359	ANKRD28	0.000634233	NLK	0.00121721	ZFC3H1	0.000937763	LRBA	0.000789694
GRASP	0.000915546	LRPPRC	0.00170183	TAOK3	0.000623785	PZP	0.00121325	UBE2H	0.000932924	EMCN	0.000788596
WDR1	0.000915388	AL353796.1	0.00166451	BAALC-AS1	0.000619165	PLXDC2	0.00119696	RHOH	0.000932538	GPC5	0.000783348
UTY	0.000908986	E2F2	0.00165292	APBB1IP	0.000618416	GRB10	0.00117949	U2AF1	0.000921865	AFF3	0.000778795
ANK3	0.00090829	TRMT2A	0.00165292	CACNB2	0.000611205	CHST11	0.0011755	CDK14	0.000916406	LINC02328	0.000775445
ZFPM2-AS1	0.000886979	CCDC58	0.00162016	SPON1	0.000608089	FOXO3	0.00115217	SLC66A2	0.000916387	GAB1	0.000764992
ABCB1	0.000880196	HELLS	0.00161027	KCNQ5	0.00060133	SESN3	0.00115122	NFKBIA	0.000914443	FOXN2	0.00075939
TCF4-AS1	0.000876029	MIR924HG	0.00159436	RAP1GAP2	0.000596789	ABCA1	0.00114824	PSME4	0.00091425	PBX1	0.000755977
SEC14L1	0.000872876	NCAPG	0.0015727	PROM1	0.000596745	CTNNBL1	0.00114498	NEGR1	0.000907759	LIMCH1	0.000753625
IRAK3	0.000868544	CTNNBL1	0.00155935	ATP8B4	0.000595533	IMPA1	0.001123	SIK3	0.00090314	IQCN	0.000752525
CDC14B	0.000861511	PLEK	0.00155741	DOCK1	0.000592807	DPY19L1	0.00111654	ATAD2	0.000891413	PPM1H	0.000749479
NFIB	0.000861185	PAPSS1	0.00155386	IGFBP7	0.000589382	LINC02284	0.00109582	PLEKHB2	0.000886157	SMARCA2	0.000737486
AC010737.1	0.000852705	NCAPG2	0.0015149	SSH2	0.000586169	A2M	0.0010942	SEC24A	0.000880786	RNF13	0.000729844
PAN3	0.000844036	CDK14	0.00147341	JARID2	0.000585279	CABLES1	0.00109116	TOP1	0.000880091	DDX3Y	0.000725792
CTNNA1	0.000837401	U47924.2	0.00147016	MED13L	0.000584409	DNAJC6	0.00109081	APBB2	0.000875207	GUCY1A1	0.000723105
PELI1	0.000836769	TOPBP1	0.00146543	TP53INP1	0.000584133	RIMS1	0.00108722	AC023424.3	0.000869576	NAALADL2	0.000718365
RASSF8	0.000826787	SPATA17	0.00146248	ATP8A1	0.000575816	ELMO1-AS1	0.00108294	LRRFIP1	0.000863994	SKAP1	0.000718095
CNKSR3	0.000826375	PCBP3	0.00145704	CHRM3	0.00057254	AC096577.1	0.00106127	MAPKAPK2	0.000844899	AGPS	0.000717662
PDE1C	0.000823306	POLA1	0.00144747	AGPS	0.000572119	BMP2K	0.00104925	YTHDC1	0.0008409	DAPK1	0.00071502
FAM169A	0.000823193	ATG13	0.00144594	MME	0.000571798	AFF2	0.00103912	CHD2	0.000832906	AC104211.1	0.000711422
SNED1	0.000817785	ZGRF1	0.00143747	AP000331.1	0.000566074	THRB	0.00103777	ATP2A2	0.000816201	SLC44A5	0.000710512
SWAP70	0.000803959	MMS22L	0.00142904	MT-CO1	0.000563025	PPM1H	0.00103395	GRB2	0.000815499	ST8SIA6	0.000705554
LRRFIP1	0.000802326	MCM3	0.00141547	PDE7A	0.000561684	PTH2R	0.00103351	TRAF3	0.000814001	KIF13A	0.000705057
PPARD	0.000802227	AC130324.2	0.00141311	SH3RF1	0.000560605	PHACTR4	0.00103183	LONRF1	0.000813809	CEMIP2	0.000701379
CYTIP	0.000800228	WDR76	0.00137781	TBC1D31	0.000555671	ATP2C1	0.00102763	HELB	0.000813551	CAMK2D	0.000701125
AVP	0.000798369	RTN3	0.00137028	MREG	0.000554683	AP000787.1	0.0010169	USP9X	0.000813446	EGF	0.000700542
CD109	0.000794699	TUBA1B	0.0013668	ESYT2	0.000552993	ZNF521	0.00101654	AC116366.1	0.000812153	MGMT	0.000697955
GASK1B	0.00078917	SRPK1	0.00135731	UBE2E2	0.000546387	ERG	0.00101446	BID	0.000811608	PPP1R9A	0.000697717
NEAT1	0.000789118	ARHGAP10	0.00135725	PTPN14	0.000546211	PTPRE	0.00101164	GPBP1	0.000810458	SPEF2	0.000695418
SEMA6A	0.000783737	SSX2IP	0.00134003	TMEFF2	0.000542724	ARHGAP32	0.00101142	USP14	0.00080666	GLCCI1	0.000694943
AREG	0.000783659	RRM2	0.00132976	MORC1	0.000542718	PDE3A	0.00101117	CACNB2	0.000795994	PRKACB	0.000691569
PCAT1	0.000780509	PCLAF	0.00130349	SCN3A	0.000541405	TTC7B	0.000999153	MAP2K3	0.000789953	SCN9A	0.000689126
INPP5D	0.000776039	RANBP10	0.00130195	SEMA6A	0.000541003	NNMT	0.000996189	BTAF1	0.000784387	MEF2C	0.000684122
SMAD3	0.000775958	ZNF367	0.00129831	GAB2	0.000539048	RAPGEF2	0.000980622	SREBF2	0.00077473	JUN	0.000680771
ZFP36L2	0.00077341	ACTB	0.00129318	HIVEP3	0.000538303	CYB5R4	0.000977268	CXCL8	0.000771778	ANKUB1	0.00068027
PTK2	0.000773009	RBL1	0.00129164	USP9Y	0.00053659	ARHGEF12	0.000967679	ZBTB43	0.000771546	ESRRG	0.000679214
NRIP1	0.000770009	F13A1	0.00127666	AC068587.4	0.000535754	AC069410.1	0.00096044	ETF1	0.000771493	ST6GAL1	0.000677508
DDX3Y	0.000769489	TDRD9	0.00125926	PTPRD	0.000534686	STAM	0.000955987	PDXDC1	0.000771143	PIP5K1B	0.000674448
MALAT1	0.000766533	CIP2A	0.00125268	UXS1	0.000532764	AC092979.1	0.000954633	THOC1	0.000765617	ARHGAP20	0.000671187
TSHZ1	0.000766301	SELENOW	0.00125218	AC000065.1	0.000527358	IMMP2L	0.000946571	GNPTAB	0.000765609	IMMP2L	0.000663168
AC074033.1	0.000756816	CENPK	0.00124564	DPYD	0.000526291	KLHL13	0.000943381	ARID4A	0.000765494	PDZD2	0.000663092
MLLT3	0.00075523	PXK	0.00123484	TTTY14	0.000522417	AL355612.1	0.000933054	IFIH1	0.000761789	EPSTI1	0.000662724
ATP9A	0.000752458	CPA3	0.00123308	JAKMIP2	0.000520108	AC027228.1	0.000926249	ELOVL5	0.000760441	TEX14	0.000660697
ZNF331	0.000750038	MTREX	0.00122322	SLAIN1	0.000517975	CPPED1	0.000925665	DNAJC3	0.000758556	LINC01122	0.000657576
MIR99AHG	0.000749022	ADD3-AS1	0.00121501	ANTXR2	0.000516883	MALAT1	0.000923944	KMT2E	0.000750273	BICC1	0.000657347
IQCJ-SCHIP1	0.000748871	POLE2	0.00119833	CERS6	0.000516645	MYCT1	0.00091429	PCF11	0.000749319	USP9Y	0.000656628
USP9Y	0.000748785	ENTPD7	0.00119775	IKZF1	0.000512666	ARHGAP15	0.00090765	RAB7A	0.000745742	MCTP1	0.000656276
MEF2C	0.00074264	TMX2	0.00119408	S100Z	0.000510783	ELOVL5	0.000901508	LRP12	0.000741425	KCNT2	0.000655162
FAM49A	0.000741537	ZNF683	0.00119381	VWA8	0.000508303	ANKRD33B	0.00089139	KDM2A	0.000741242	ESR1	0.00064929
TMEM38B	0.000739856	CEP97	0.0011845	SLC38A1	0.000507267	AC009951.5	0.000883031	AC021594.2	0.000740604	MEF2C-AS1	0.000648616
SKI	0.000738402	CENPP	0.00117209	IL1RAP	0.000506585	ARID5B	0.000875265	2023-03-06	0.000740095	AC060765.2	0.000648004
RILPL2	0.000737611	CENPU	0.00116481	AC010745.2	0.000505301	PCDH9	0.000874889	IDI1	0.000738896	HLA-DRB1	0.00064776
FOSL2	0.000737271	NUSAP1	0.00116107	PTEN	0.000504387	CPB1	0.000869357	CYLD	0.000736884	AC004540.1	0.000646892
ARHGEF7	0.000734855	MKI67	0.00116102	DNAJC1	0.000503787	EPS15L1	0.000865796	NFE2L2	0.000734962	RCBTB1	0.000645274
SPIRE1	0.000722267	WRN	0.00115467	IFNAR2	0.000503521	TMEFF1	0.000856083	KIF5C	0.00073152	AC097459.1	0.000644782
PLOD2	0.000720063	AC119396.2	0.00113937	ITGA9-AS1	0.000502919	EXOC6B	0.000848748	RELB	0.000730689	MEG8	0.00064368
HIF1A	0.00071527	KCNQ4	0.00113906	LMBRD1	0.000502123	DTD1	0.000846978	CSGALNACT2	0.000728342	PRKG2	0.000642879
XPO6	0.000714094	TNPO3	0.00113776	AP003086.1	0.000493309	FAR1	0.000841752	CLK1	0.000724478	SUCLG2	0.000641988
MSRB3	0.000710818	MCM5	0.00113461	VPS13C	0.000484226	ARMC8	0.000840353	YY1AP1	0.000718853	NBEA	0.000640855
SKAP1	0.000709338	GEN1	0.00113459	HDAC9	0.00048352	DGKE	0.000838305	ZC3H12C	0.000718616	GRM7-AS3	0.000640099
AC005237.1	0.000701681	PTPRB	0.00113221	XYLT1	0.000483374	SLC24A3	0.000837573	RANBP9	0.000718254	TMTC2	0.000638222
SMAP2	0.000698747	PEX3	0.00113127	ODF2L	0.000480594	AC010880.1	0.000835033	FOXP2	0.000717983	PCNX2	0.000638055
PPP1CB	0.000697496	CENPE	0.00112901	TTC7A	0.000479038	BCL2	0.000831667	LDLR	0.000713608	AC106729.1	0.000636977
MAP2K1	0.000697401	ACACA	0.0011268	VPS8	0.000478451	AC093865.1	0.000831343	PDIA6	0.000713072	RFX3	0.000635962
GPC5	0.000693047	P4HA2	0.00112364	PRKCB	0.000477045	FBN1	0.000829432	NFKBID	0.000709277	TEK	0.000634002
EPB41L3	0.00069072	GCNT3	0.00112299	TTC39C	0.00047696	NUTM2A-AS1	0.000824813	STT3B	0.000709107	PLCB4	0.0006326
MEIS1	0.000689484	DGKH	0.00111632	GPC6	0.000475255	GTDC1	0.000821013	HABP4	0.000708151	MTSS1	0.000628684
CPED1	0.000685925	AL157871.5	0.00111065	OXR1	0.00047369	MTMR3	0.00081292	CPSF6	0.000706192	LDLRAD4	0.000627873
RAPGEF2	0.000683976	WDR36	0.0011098	RHEX	0.000470527	NT5M	0.000804876	TM9SF3	0.000705448	MIPOL1	0.000624764
ARHGAP29	0.000683855	TRAPPC13	0.00110678	FCHSD2	0.000469422	MS4A4E	0.000798382	EZR	0.000700641	RORA-AS1	0.000624139
PIK3CG	0.000679472	NOCT	0.001101	OSBPL9	0.000467423	SLC40A1	0.000798129	DNAJB6	0.000698967	KHDRBS2	0.00062183
AFDN	0.000677028	KLHDC10	0.00109245	CCDC50	0.000464706	ABCB11	0.000792414	NR4A1	0.000696905	TMEM163	0.000621208
SNX25	0.000673975	CIT	0.0010901	SCAI	0.000462498	GPR171	0.000768471	NUP54	0.000695395	AC007163.1	0.000620681
HMGA2	0.000673524	NIBAN1	0.00108579	AC019197.1	0.000462387	PELI2	0.000760549	EIF3H	0.000691363	MIR100HG	0.00061908
ANKRD11	0.000667513	SDC2	0.00108298	LINC02174	0.000462047	NXPH2	0.00076004	RGPD2	0.000689367	PHACTR1	0.00061858
TBC1D15	0.000664283	CHAF1A	0.00108286	CMC2	0.000461095	STXBP5	0.000758223	PABPC1	0.000687425	FUT8	0.000617341
EVA1C	0.000661491	RAD51AP1	0.00108081	FLT3	0.000461021	TESPA1	0.00075224	RGS1	0.000683949	ATM	0.000614475
SEL1L3	0.000660584	SNHG31	0.00107272	UTRN	0.000456848	ZBTB20-AS2	0.000751008	RB1CC1	0.000682696	CARD8	0.00061384
GNA12	0.000658574	RHEX	0.00107244	GMDS	0.00045501	KLF12	0.000749311	UBE2G1	0.000682216	AC117834.1	0.000611923
MAGI1	0.000654866	MRPS35	0.00107215	LRBA	0.000454261	TXK	0.000749246	ATP6V0A1	0.000680062	TAPT1-AS1	0.000611777
MECP2	0.000654557	LMNB1	0.00106908	ABCD3	0.00045241	PIP4K2A	0.000744863	PNRC1	0.000677525	SCN1A-AS1	0.000611407
CDYL2	0.000654053	TPX2	0.00106521	COBLL1	0.000452174	UBXN2A	0.000741879	RAMP1	0.000675188	AC002429.2	0.000611074
AP001011.1	0.000652105	NDC1	0.00106413	CD47	0.000451272	AOAH	0.000741424	MAFF	0.000674634	EFCAB2	0.000610557
NKTR	0.000645631	DGKG	0.00105789	SFMBT2	0.000449725	EIF2AK1	0.000728446	SBNO1	0.000674534	MIR99AHG	0.000610527
USP15	0.000643692	EXO1	0.00105635	RTN4	0.000448683	IGSF10	0.000720167	CCNL1	0.000671575	ZFPM2	0.000610483
FKBP9	0.000642779	CD38	0.00105541	GNPTAB	0.000447007	CPA3	0.000719256	SEC24D	0.000669254	CEP112	0.000608858
RBPMS	0.000641686	RALA	0.00104735	CYTH1	0.000446333	MAGI1	0.000718934	ZEB1	0.000666849	SEMA3C	0.000602247
INPP4B	0.000641399	CSPP1	0.00104472	FAM30A	0.000446284	GPR87	0.00071728	RGPD5	0.000664903	CALN1	0.000601084
SMCHD1	0.000641172	SKP2	0.00104387	DMXL1	0.000443188	STON2	0.000716804	HLA-DQB1	0.00066223	CD53	0.000600094
ACSL1	0.000639445	FANCD2	0.00103892	PRKY	0.000441489	KIFAP3	0.000716479	INPP5A	0.000661853	TMEM144	0.000597882
HOXB3	0.000638572	ASB7	0.00103486	DIAPH2	0.000441389	PRKG2	0.000716021	DENND3	0.000659927	TRIQK	0.000594901
ROR2	0.000637624	ERI2	0.00103352	AHCYL2	0.000438863	ATP6V0A2	0.000714558	ESYT2	0.00065928	CALCRL	0.000593574
ATP8B4	0.000636286	NUP160	0.00103066	TNFSF13B	0.000436907	TET2	0.000710466	RAB1A	0.000656966	CRHBP	0.000592139
MMRN1	0.00063565	ZNF680	0.00102681	SLC4A7	0.000436009	SPOCK3	0.000709138	STARD4	0.000654459	NT5DC1	0.000585076
AJ009632.2	0.00063355	EIF2B5	0.00102436	SELL	0.000435898	TPST1	0.000707607	USP36	0.000651891	XIRP2	0.00058379
NFIA	0.00063345	ASPN	0.00102379	CYTIP	0.000435751	LDLRAD3	0.000699926	PTPN14	0.000650666	AC008014.1	0.000582598
RASAL2	0.000633175	FIGNL1	0.00102276	PLA2G4A	0.000435309	AC092652.2	0.000698709	HNRNPU	0.000650121	ALS2	0.000580573
CAMK2D	0.000632835	UBE2Q2	0.0010149	NDST3	0.000433691	COL14A1	0.000695015	RDX	0.000650106	DISC1FP1	0.000578531
DISC1FP1	0.000632332	GBF1	0.00101201	TPM4	0.000433121	PIP5K1B	0.000693901	NECTIN2	0.000649979	AC022217.3	0.000578147
JAK1	0.000628688	OSBPL9	0.00101184	GNB4	0.000432805	RPS11	0.000688455	TSPOAP1	0.000647941	TMEM232	0.000577387
EBF4	0.000623668	ERI1	0.00100962	AC118549.1	0.000432526	HERC1	0.000687298	DTL	0.00064709	SCN7A	0.000576075
PLCL1	0.000621584	TAOK2	0.00100626	PTPRC	0.000431822	CRHBP	0.000684099	PPP3R1	0.000645993	SUMF1	0.000575149
KIF16B	0.000616375	AL121992.1	0.00100455	DOCK8	0.000429603	CRPPA	0.000679456	AP1G1	0.000645606	PIK3R5	0.000574729
PDE4D	0.000615541	BCL2	0.00100241	PCED1B	0.00042854	NR4A3	0.000678575	SEC31A	0.000643785	RNF217-AS1	0.000574619
UST	0.000615068	AC004223.2	0.000995588	WWOX	0.000426656	MINPP1	0.000676622	DCP1A	0.000643506	PRTG	0.000574338
FGD5	0.000612005	LAMTOR5-AS1	0.00099094	ATP10A	0.000426305	MIR181A1HG	0.000676122	SPRED2	0.00064233	ARMC4	0.000571094
TTTY10	0.000611621	CENPS	0.000989327	AGPAT5	0.000426238	ST6GALNAC5	0.000667104	SLC45A4	0.000642248	MCTP2	0.000570138
DANT2	0.000609109	POLD3	0.000985538	NGLY1	0.000424848	PPM1L	0.000662766	ENPP2	0.000639222	FLI1	0.000569704
RNF38	0.000602424	EED	0.00098463	CEP85L	0.000424439	SERPINB1	0.000662588	ARIH1	0.000636961	MAML2	0.000567557
HLF	0.000593549	AC015878.1	0.000983613	NNT	0.000423053	LINC00612	0.000660319	H3F3B	0.000636733	RABGAP1	0.000564257
TC2N	0.00059225	KIF15	0.000980158	AC096741.1	0.000422986	CAMK1D	0.000660264	DSTN	0.00063579	EPHA6	0.000562446
MBNL1	0.000588774	RAD18	0.000979263	KATNAL1	0.000422551	RAP2B	0.000659208	RYBP	0.000635501	ELMO1	0.000557836
AC107021.1	0.000586146	MT-CO2	0.000977523	NIBAN1	0.000417506	RIPOR3	0.000658604	USP42	0.000632641	AC007091.1	0.000556857
GFOD1	0.00058478	PRIM2	0.000974795	ARHGAP32	0.000415828	THSD7A	0.000657768	SMURF1	0.000632598	TIAM2	0.000555714
AC006059.1	0.00057982	AP001432.1	0.000973461	NT5C2	0.000412076	DENND1B	0.000655089	UBAP1	0.000632408	DOCK10	0.000554083
PPP2CB	0.000579178	DNA2	0.000966718	DUSP10	0.000409825	ANOS1	0.000652677	AC104134.1	0.000631308	BCAT1	0.000553357
ADAM28	0.000577833	CYB5R4	0.000965423	CUL5	0.000409041	HORMAD2-AS1	0.000650158	SPEN	0.000630478	FGF13	0.000552044
RPS6KA3	0.000577055	FAM126B	0.000962305	AUTS2	0.000407301	KCNQ5	0.00064776	FAM91A1	0.000629997	FAM241A	0.000548295
TTTY14	0.000576919	WDR41	0.000961396	VPS50	0.000407202	PPARD	0.000646083	WAPL	0.00062961	AC090709.1	0.000547553
AGFG1	0.000576294	THSD7B	0.000947475	NAA25	0.000406881	ETS2	0.000645835	AKAP13	0.000628566	RUNDC3B	0.000546509
CASC19	0.000571737	CEP152	0.000943473	CCDC141	0.000406175	NBEA	0.00064546	KLF13	0.000622154	STAU2	0.000544692
KDM5D	0.00057156	PGM2L1	0.000943234	C2CD5	0.000406014	ZEB2-AS1	0.000643967	SEC23A	0.000618557	FOS	0.000542681
SPIN1	0.000571461	CHEK1	0.00094313	NKAIN3	0.000405472	AC004160.1	0.000641983	ABI1	0.000618128	TMEM260	0.000542374
AGPAT5	0.000571096	MEGF9	0.000941621	AC068707.1	0.000405472	SLC27A2	0.00064151	XBP1	0.000615034	SYN3	0.000542137
FZD6	0.000565795	AL157827.2	0.000940808	LCORL	0.000403461	ITGA4	0.000640623	SDCBP2-AS1	0.00061413	RCSD1	0.000540875
DNMBP	0.000564838	CLGN	0.000939116	ZDHHC21	0.000403325	MECP2	0.000639359	ACSL3	0.000610116	MTX2	0.00053976
HMGA2-AS1	0.000564041	FANCD2OS	0.000936214	PAG1	0.000401593	HNRNPLL	0.00063793	EDEM1	0.000609147	TNFAIP8	0.000537725
ZFAND3	0.000563839	LRRC69	0.000936183	TRPS1	0.000400152	AL049812.3	0.000637883	FBXO11	0.000608904	LBH	0.000537161
GNA13	0.000563774	SMC2	0.000934657	RELL1	0.000397316	AC010285.3	0.00063637	TLE4	0.000604944	HSPH1	0.000534786
SLCO3A1	0.000563507	AQR	0.000932009	ARID5B	0.000395191	TNFAIP8	0.000636233	GAS7	0.000603723	FAM198B-AS1	0.000534581
GAB2	0.000562792	PSMD14	0.00093059	PITPNC1	0.000393448	LRRC75A	0.000635182	UBA6	0.000600792	SERPINI2	0.000533124
DENND6A	0.000562085	AC024475.1	0.000930573	AC010745.5	0.000391283	AC055733.2	0.000634962	KDM5A	0.000598846	FARP1	0.000532091
ABI3BP	0.000559445	RACGAP1	0.000921366	ADGRA3	0.000390734	AC010519.1	0.000633026	CTNNB1	0.000597671	ASXL2	0.000531386
TANC1	0.000553659	PAG1	0.000920141	UCHL3	0.000390194	CD69	0.00062801	CDC42	0.000595298	SPATA5	0.000530765
RRAS2	0.000550005	ATIC	0.000916453	FOCAD	0.000390078	ZNF100	0.000624784	EIF5A	0.000594914	LINC01515	0.000529408
SYNJ2	0.000548727	MT-CO1	0.000910425	ATG4C	0.000388424	GUCY1B1	0.000623957	PIK3R1	0.000594616	AC068587.4	0.000527413
BEND7	0.00054766	HSP90AA1	0.000908711	AC010260.1	0.000386774	GATA2	0.000617625	YWHAZ	0.000594557	ATRX	0.000524973
HIF1A-AS3	0.000546557	HIRA	0.000903234	RIPOR2	0.000385089	AC010745.2	0.000617483	RLF	0.000591535	SYNE1	0.000524508
PDCD10	0.000546548	ACER3	0.00089918	DISC1	0.000385017	AC139720.1	0.00061734	MBNL2	0.000589486	CHRM3	0.000521722
MACC1	0.000542865	PPP1R12B	0.000897816	DENND5A	0.000385006	CDKAL1	0.000613427	PER1	0.000589095	PRKCH	0.000521459
LYN	0.000542322	ARHGAP11B	0.000895403	KIAA1217	0.000384632	SNHG29	0.00061308	TAPBP	0.000588756	PRELID2	0.000517152
APP	0.0005395	KIF3B	0.000892672	RICTOR	0.000384589	LYSMD2	0.000609374	PRPF40A	0.000588124	AC008825.1	0.000516741
2023-03-03	0.000537251	ABCA1	0.000891886	BCL11A	0.000383748	LINC02046	0.00060828	PPP4R2	0.000585655	AC007319.1	0.000515021
TCF4-AS2	0.000535839	PTMA	0.000886769	SSBP2	0.000383745	PTTG1IP	0.000607666	ARID3B	0.000584474	ZMYND8	0.000513671
HABP4	0.000535573	AC069277.1	0.000885727	MT-CO3	0.000383497	SMARCA2	0.000605766	AC103591.3	0.000583756	AC022325.2	0.000511494
HERC1	0.000535525	WAKMAR2	0.000883031	FUT8	0.000382951	IKZF2	0.000604262	NUP58	0.000582688	UTY	0.000509871
2023-03-08	0.00053411	ARHGAP44	0.000878538	SCAMP1	0.000382894	GRK3	0.000601999	PUM1	0.000581924	MAST4	0.000508918
TMEM163	0.000531158	ZCCHC10	0.000874646	CCDC6	0.000382834	PDZD8	0.000601917	SEC16A	0.000581276	HLA-DQA1	0.000508042
ANKRD28	0.000528641	RIF1	0.000873365	CD34	0.000382652	LRRC8B	0.000600442	DYRK1A	0.000581013	PDGFD	0.000507362
SSBP2	0.000528122	DNMT1	0.000872598	SERPINI2	0.000382514	NUTM2B-AS1	0.000599022	NUFIP2	0.000579777	AC092745.5	0.000506976
HIF3A	0.000525447	KIFC1	0.000872429	CEP170	0.000380166	GALNT1	0.000596818	AC092069.1	0.000579766	CHM	0.000506063
MAGI2	0.000524552	ZEB2	0.000872145	PCCA	0.00037979	SNX5	0.000594214	AHCTF1	0.00057974	EIF4E3	0.000505981
PRKCE	0.000521565	RRM1	0.000869478	H2AFY	0.000379605	E2F3	0.000591664	AC011933.4	0.000579466	VWA2	0.00050504
RCHY1	0.000520045	WT1	0.000867709	SCFD2	0.0003795	AC092652.1	0.000591338	PJA2	0.000579005	AC027018.1	0.000504586
CMSS1	0.00052003	TES	0.000867011	MAP2K6	0.000378882	FNIP1	0.000588979	ELMSAN1	0.000578306	ERG	0.000502924
CRY1	0.000518949	SRPRB	0.000864689	STK39	0.00037786	AL139294.1	0.000587342	SUCO	0.000577724	STXBP4	0.0005028
SLC39A8	0.000518373	APOOL	0.000863537	DROSHA	0.000377631	TOP2B	0.000585977	SMG1	0.000577659	WDR49	0.00050257
DACH1	0.000516668	CENPO	0.000862298	IFI44L	0.000377176	DOK6	0.000581949	SEC24B	0.000576465	CWF19L2	0.000501741
FNIP2	0.000516613	DPF2	0.000858214	ITPR2	0.000377056	MYLK4	0.000581807	PIK3R4	0.000575785	ST3GAL6	0.000500771
ID2	0.00051602	ST6GALNAC4	0.000858071	GNAQ	0.000375009	AUTS2	0.000577077	IGF2BP2	0.00057531	WDR27	0.000500359
ZFY	0.000515179	OMD	0.000857168	CD38	0.000374539	STRN	0.000576062	PLCG1-AS1	0.000574605	AFDN	0.000499342
SUGT1	0.000514674	SLFNL1	0.000856113	STARD9	0.000374085	PDZD2	0.000575371	ANAPC10	0.00057449	TCF12	0.000498643
CMTM8	0.000514127	SLC9A6	0.000855755	STK32B	0.000374035	C1orf21	0.000575085	SMC4	0.00057444	SCAPER	0.000498105
KPNA1	0.000514081	MASTL	0.000853237	ABHD15-AS1	0.000373851	AC079793.1	0.000574928	ARL5B	0.000572806	AC117834.2	0.000497903
HMGXB3	0.000513193	DTL	0.000851367	PPIP5K2	0.000373525	CDK17	0.000574182	NLRP1	0.000570858	CLEC2D	0.00049681
CAMK1D	0.000512355	NDUFS4	0.000847144	MAP7	0.000373236	TRIM25	0.000573285	PIAS1	0.000570521	AC012404.1	0.000496718
FBXO34	0.000510396	NOS1AP	0.000846898	DDHD1	0.000372397	VPS13B	0.000570845	STAT3	0.00056925	NPAT	0.000496654
ZNF652	0.000510228	TSPAN16	0.000846356	NEGR1	0.000371998	NLGN1	0.000570048	CCDC47	0.000568181	AC104123.1	0.000495579
FKBP5	0.000508899	AC002454.1	0.000846204	LINC00278	0.000371552	PAQR3	0.00056631	FAM171B	0.000566812	ZBTB16	0.000495389
PRKAA1	0.000508434	SNHG3	0.000845548	ZNF101	0.000369471	NBAS	0.000564547	CLIC4	0.000566676	AHR	0.000494809
L3MBTL4	0.000508387	DSTYK	0.00084378	RHOBTB1	0.000368536	DAAM1	0.000562894	ARF1	0.000566544	CNTLN	0.000494444
NFAT5	0.00050628	AMBRA1	0.000842837	NREP	0.000368104	GMCL1	0.000562317	STIM2	0.000565546	AJUBA	0.000494187
THEMIS2	0.0005032	C3orf33	0.000839573	ANKRD44	0.000367652	SLC2A1	0.000562105	MCTP1	0.000565353	FAM3C	0.000492859
SOCS2	0.000502935	HAUS6	0.000839123	ARHGAP25	0.000367452	DEPDC1B	0.000559755	WAC	0.000565115	AC137810.1	0.000492734
C2CD6	0.000502799	CRCP	0.000838963	LINC02100	0.000367102	AC069549.1	0.000555822	CCDC138	0.000564772	PIK3CB	0.000489081
CIRBP	0.000501753	MED23	0.000835851	SRBD1	0.000366505	SKIL	0.0005551	TRA2A	0.000564718	MPDZ	0.000488244
AC011853.2	0.000501678	CALR	0.000834326	AC108749.1	0.000366362	GULP1	0.000554243	TNFAIP3	0.000564349	AC090825.1	0.000487307
RNF217-AS1	0.000501538	PRPS2	0.000834271	CRYBG1	0.000366343	CREB5	0.000551966	2023-03-05	0.000563348	SLC9A9	0.000486118
FILIP1L	0.000501464	DENND10	0.000834242	UBAC2	0.000365627	FAM172A	0.000551015	STAU1	0.000562971	RYR3	0.000485921
FAT4	0.000500222	GLOD5	0.000832291	DOCK7	0.00036409	ITGA9	0.000549211	MKNK2	0.00055905	NCKAP1	0.000483155
HLA-E	0.000498774	ULK4	0.000825409	STX12	0.000364049	AL121772.1	0.000547875	ACOT13	0.000558862	IKZF1	0.000482955
NBDY	0.000498136	TMEM254-AS1	0.000821904	TASP1	0.000363778	SLC38A2	0.000544247	GNA15	0.000557147	LEMD3	0.000482661
PPP2R5C	0.000497288	KYAT1	0.000821073	TBC1D4	0.000363664	LMBR1	0.000543383	SMAD3	0.000556964	TIAM1	0.000482463
AL355916.1	0.0004946	NFXL1	0.000820999	PPM1L	0.000363188	LRRN1	0.000541361	TPP2	0.000556638	TRMT11	0.000481067
ARHGEF12	0.000493306	PLS1	0.000819723	C22orf34	0.000363101	NSD3	0.000541214	HIVEP1	0.000556478	LINC01725	0.000481
ZHX2	0.000492215	FBLN5	0.000819481	RPS6KC1	0.000362914	MTURN	0.000537387	ATF2	0.000555972	PTPN13	0.000480552
USP53	0.000491718	SLC25A23	0.000816519	PRORP	0.000361267	CDK6	0.000537331	ELL2	0.000555865	RASSF8	0.000479075
TCOF1	0.000491712	NUP155	0.000815944	ADK	0.000360342	KIAA1958	0.000536635	FYN	0.000555629	NARS2	0.000478746
B3GNT5	0.000490488	RNF43	0.000813496	ELF1	0.00036023	DHX35	0.000535789	VAPA	0.000555292	ANKAR	0.000478741
ZFAND6	0.000490354	AC000036.1	0.000812982	MYLK	0.000357871	TIGIT	0.000530791	CSNK1D	0.000554203	ATP11C	0.000477969
ARHGAP17	0.000490005	PSMB7	0.000811556	LY75	0.000357565	TFR2	0.000525079	HIPK1	0.000554024	KIAA1328	0.00047721
SEMA6A-AS1	0.000485432	MT-ND4	0.000810182	B4GALT6	0.000357334	AC073167.1	0.000524859	AP3S1	0.000552848	COL10A1	0.000476565
HOXB-AS3	0.00048498	RNGTT	0.000809607	FGD6	0.000356738	RPS6KA3	0.00052384	BCR	0.000552727	AC092944.1	0.000476545
AMZ1	0.000484557	ARG1	0.00080929	OSBPL3	0.000354919	INPP4B	0.000523222	TSC22D3	0.000552553	PCLO	0.000476159
TXNDC5	0.000482756	RUSC2	0.000807826	TTC37	0.000354365	MAN2A2	0.000522936	HBS1L	0.00054862	YBX3	0.000476153
AC120193.1	0.000481915	SPAG5	0.000807806	FAM126A	0.000354252	AIMP2	0.000521765	UBXN4	0.00054769	IL12RB2	0.000475107
CXCR4	0.000481603	NAA60	0.000807709	SIDT1	0.000353915	NAALADL2	0.00052055	MYH9	0.000547348	HIF3A	0.000474661
U2AF1L5	0.000481315	DHFR	0.000802026	SLCO5A1	0.000352608	SOX4	0.000519491	ADIPOR2	0.000546863	PTK2B	0.000474112
MAP2K4	0.000480722	VCL	0.000799976	HERC4	0.000352068	STAC	0.000517612	JMY	0.000546265	AGAP1	0.000473508
GALNT7	0.00048043	RETREG1	0.000799467	SATB1-AS1	0.000351298	PDE4C	0.000517014	ERP44	0.000545092	FGGY	0.000472906
NKIRAS1	0.000479756	CSNK1G1	0.000795287	ATP6V1H	0.000350953	AGTR1	0.000516722	RNF19A	0.000544019	DNAJA1	0.000472864
NT5C3A	0.000478582	AMOTL1	0.000794901	CDC40	0.000350663	A2M-AS1	0.000516048	KLF10	0.000543796	AC007422.1	0.000472835
WIPI1	0.000478004	MT-CO3	0.000792228	RBM26	0.000350439	AGO1	0.000515215	HOXA5	0.000543254	ITGB3BP	0.000472802
CR1	0.000477672	CCL28	0.000791099	AC107223.1	0.000349377	SLC44A1	0.000513512	PPP1R15B	0.000543181	GCNT2	0.000472065
CIR1	0.000477226	SEC11A	0.000788871	DOCK11	0.000348647	KIAA1217	0.000512962	SLC2A3	0.000541899	NEDD4	0.000471721
EPPK1	0.000476669	AC113382.1	0.00078775	AC092640.1	0.000347663	LRRFIP2	0.000512938	CHST11	0.00054166	FOCAD	0.000470752
CDC42BPA	0.000476255	LAMP3	0.000787642	ZCCHC7	0.000347175	GPM6B	0.000512465	ARID2	0.000541489	TIPARP	0.000468666
SCML1	0.000476183	KLHL2	0.000787482	FNIP1	0.000346926	LINC02306	0.00051227	GNB1	0.000540395	CAVIN2	0.00046839
PFKFB3	0.000475709	ITGB4	0.000782007	TMEM167A	0.00034569	SNRNP40	0.000508756	CD53	0.000539948	AF117829.1	0.000467753
MBNL1-AS1	0.00047556	PRKDC	0.000781792	CDC123	0.000344655	MATN2	0.000506342	MIR181A1HG	0.000539771	ARHGAP12	0.000466126
MACROD2	0.00047328	GUSB	0.000781035	FIRRE	0.000344477	OSBPL6	0.000505412	QRICH2	0.000539123	LINC01004	0.000465975
TNFRSF1B	0.000472153	RPRD2	0.00078055	GPRIN3	0.000343308	ATXN1	0.000503721	SRPK1	0.000539056	TXK	0.000465247
NCMAP	0.000471912	GOLT1B	0.000780102	AC053513.1	0.000343253	DEPTOR	0.000503239	CALU	0.000537756	AC060834.2	0.000464859
RBMS1	0.000470654	LHFPL5	0.000780065	UPF2	0.00034298	TMEM181	0.000497832	P4HB	0.000537733	ST8SIA6-AS1	0.000464347
SEM1	0.000469833	LINC01133	0.000779003	ABHD3	0.000342672	GNAQ	0.000497542	UBE2D3	0.000537491	TBXAS1	0.000464212
BRAF	0.000469493	RTTN	0.000775736	FGF7	0.000342272	TRIM2	0.000495743	HLA-B	0.000537153	AJ009632.2	0.000464022
MAN1A1	0.000466861	SDHB	0.000775069	SEPTIN6	0.000341736	LINC01031	0.000494126	CACUL1	0.000535724	RIN2	0.000463893
SLC22A15	0.000464798	ATP6V1H	0.000774464	CHRM3-AS2	0.000341575	ATP11A	0.000493754	PAG1	0.000535599	CTNNA3	0.000463232
LINC00513	0.000461403	TRAF3	0.00077383	TNS3	0.00034129	STAT5B	0.000492544	IL1RAP	0.000534998	AC026347.1	0.000462443
SCAF8	0.000461373	RRP15	0.000772445	ITPR1	0.000341197	CYTH3	0.000492019	GAK	0.000534533	BTD	0.000462272
CPEB4	0.000459342	ZNF43	0.000772212	COL24A1	0.000340622	PCDH9-AS2	0.000490851	BLVRA	0.000534173	IPO11	0.000462106
AGO2	0.00045869	STAM	0.000770384	STRBP	0.000340042	RAP1B	0.000490369	AC009313.1	0.000533673	MEG3	0.000462026
CAPZA2	0.000458393	SLC27A2	0.000769261	NUCB2	0.00034	TMEM65	0.000489349	CYP51A1	0.00053244	TTLL7	0.000462014
A2M	0.000457402	KNTC1	0.000769036	SCML2	0.000339948	PCTP	0.00048805	UBE2F	0.000532338	SLAMF6	0.000461789
ERG	0.00045654	IL17RA	0.000768793	CEP192	0.000339411	ELF1	0.000487309	RAB21	0.000531974	ZNF638	0.000461711
TEK	0.000456184	FXN	0.000767595	MYO18A	0.000339303	LINC01970	0.000486257	SIN3A	0.000531326	ABCB1	0.000459724
DST	0.000456157	WDR25	0.000767523	LYPLAL1	0.00033896	CGREF1	0.000485577	FUS	0.000529966	AC006230.1	0.000459567
SAMD4A	0.000456014	PVT1	0.000765938	AL390783.1	0.000338533	ST8SIA6	0.00048292	FDFT1	0.000529053	BAZ2B	0.000459528
BRF1	0.000454474	ARMC8	0.000765879	LINC02384	0.000336491	AASDH	0.000482728	PTMA	0.000528248	FDFT1	0.000459011
AC010883.3	0.000453267	TSPOAP1-AS1	0.000765319	MZB1	0.000336189	NME9	0.000482439	EIF4A1	0.000527679	ARFIP1	0.000458738
AC120049.1	0.000452593	PTPN9	0.000762332	TMEM156	0.000335551	XPO7	0.000481342	NUP153	0.000527356	CCND3	0.000457923
AP001094.3	0.000452593	MED4-AS1	0.000761967	DDX60	0.00033525	YARS	0.000480378	HMGCR	0.000526982	TUBA1A	0.000455443
AL035446.2	0.000451277	AL731567.1	0.000759706	AGTPBP1	0.000334794	PTPRS	0.000480329	AL161430.1	0.000526898	HELQ	0.00045465
GCH1	0.000449637	OLA1	0.000757321	ARHGEF18	0.000334205	ARHGEF26-AS1	0.000479893	AC068631.1	0.000526585	KCNH8	0.00045445
SNCA	0.000449069	SOAT1	0.000756458	SDAD1	0.000333762	EPDR1	0.000477777	AC139887.2	0.000526281	FER1L6	0.000454287
PLEKHA2	0.000444413	MUC1	0.000756256	SATB1	0.000333499	PAPSS1	0.000477601	MIR222HG	0.000526019	HMGA2-AS1	0.000454135
SUCLG2	0.000443211	RNF130	0.000754534	ASCC3	0.000332223	ZNF416	0.00047667	WDR43	0.000525785	STAT1	0.000453737
SLC36A4	0.000442296	DHX15	0.000752177	SMG7	0.000331408	CASP2	0.000476517	OSBPL8	0.000524851	LDLR	0.000452769
TTC28	0.000441878	EXOSC9	0.000750421	MYRFL	0.000330483	TWSG1	0.000475155	TPM4	0.000523902	TMEM71	0.000452761
ENPP2	0.000440132	CCDC26	0.000747601	SMYD3	0.000329263	HTT	0.000474779	RPS6KA6	0.00052389	CNTN4	0.000452753
NPTN	0.000439528	WDR47	0.000746794	CHRDL1	0.000328921	ZCCHC17	0.000472492	SH3BP4	0.000523214	UST	0.000452671
CRHBP	0.000439012	LIN9	0.000746204	DDX10	0.00032879	CCDC115	0.000470445	PTP4A2	0.000522835	ATF3	0.00045254
KLF5	0.000437873	PPP3R1	0.000741178	AP3B1	0.000328209	IQGAP2	0.000469502	CHD4	0.000522024	ARNTL2-AS1	0.000452375
FGFR1	0.000436736	MTMR3	0.000736574	ACTR10	0.000327744	PODNL1	0.00046937	PPTC7	0.00052156	TEX9	0.000452141
SORT1	0.000435626	DDX11	0.00073628	BLZF1	0.000327737	OSBPL3	0.000468688	PPP2R5A	0.000521477	CKMT2-AS1	0.000451874
RAP1B	0.000435156	GAPDH	0.000735473	N4BP2L1	0.000327114	UBR4	0.000468404	CDYL	0.000520838	AP002026.1	0.000450256
MAP3K8	0.000434549	ARL10	0.000733341	ITM2B	0.000327088	AP006545.3	0.000468136	LINC00910	0.00052069	ERC2	0.000450248
AC073167.1	0.000434533	CDK6	0.00073275	CCSER1	0.000326643	AL078604.4	0.000467935	OXSR1	0.000519325	PSD3	0.000449404
TACC1	0.000434392	HNRNPUL2	0.000732096	UVRAG	0.00032565	SGPP1	0.000467422	RPS4X	0.000518695	LIN9	0.000449301
MAP4K2	0.000434189	BRCA2	0.000730492	BTD	0.000325507	RBMS2	0.000464387	RTCB	0.000517568	AC022217.2	0.000448901
FRS2	0.000433595	CCDC126	0.000728404	PTPN4	0.000324303	ZMYND8	0.000463981	CCDC82	0.00051755	ZFHX3	0.000448847
SRGN	0.000431673	ZNF714	0.000728001	MLLT10	0.000324085	LIG3	0.000463899	NIPBL	0.000517453	AC023480.1	0.000447463
MYCT1	0.000431619	LRRC57	0.000727176	RSU1	0.000323581	GAB3	0.0004632	MIDN	0.000514886	PDGFC	0.000447096
NDUFV2	0.000431405	CENPF	0.000727062	PRAM1	0.000322744	RPL23	0.000462536	EML4	0.000513713	CFAP70	0.000446579
ZBTB10	0.000431098	DENND1B	0.000726344	GMPS	0.000322708	EPGN	0.000461999	ADNP2	0.000513549	AC068051.1	0.000446505
LINC02506	0.000430235	ZNF675	0.000726204	ASPH	0.000322418	ZNF555	0.000460925	PPP6R1	0.00051327	TMEM131L	0.000446245
ETS1	0.000430063	FANCI	0.000725476	AC090541.1	0.000322403	ATP6V0A1	0.000460687	KSR1	0.000512812	TRIM5	0.000446157
USP12	0.000429838	TOGARAM1	0.000723983	MT-ATP6	0.000321263	AL442067.1	0.000459796	HUWE1	0.000512695	LINC01798	0.000445897
TCF7L2	0.000429674	TIAM1	0.000722341	MT-ND4	0.000321151	PEAK1	0.000459695	ELL	0.00051233	ZKSCAN1	0.000444042
TCP11L2	0.000428949	TMEM164	0.000722012	SDCCAG8	0.000320754	CDKL4	0.000458735	RANBP10	0.000511191	DLG1	0.000443714
TPST1	0.000428246	MYCBPAP	0.000720068	AC211433.1	0.000320709	TIGAR	0.000458009	AL133259.1	0.000510672	ETNK1	0.000443649
SNTB1	0.000427116	MFSD14B	0.000717492	SCML4	0.000320278	AC091057.6	0.000457667	CDC42SE2	0.00050997	DNAH14	0.000443637
CDH4	0.00042615	MAP3K1	0.000716347	DCAF6	0.000319655	MS4A4A	0.000455641	NAP1L1	0.000508814	DOCK8	0.000443332
SF1	0.000424445	FRMD5	0.000716088	CCDC148	0.000318196	MTCL1	0.000455466	MTMR6	0.000508308	CPQ	0.000443095
MXI1	0.000424399	SASS6	0.000713932	ATR	0.000317296	MSL2	0.000455463	AFF4	0.000507958	TRIP11	0.000443009
MAP3K3	0.000423541	PLIN2	0.000713073	METAP1	0.00031592	ITGB8	0.00045303	GYPC	0.000507875	IFT74	0.000442976
SPP1	0.000423181	ZNF664	0.000712495	PAK1	0.000315045	CXADR	0.000452782	HMGCS1	0.00050773	FER1L6-AS1	0.000442871
BTBD11	0.000422723	FAM107B	0.000711585	RNASEH2B	0.000314979	CD38	0.000451186	KLHL24	0.000507361	FCHO2	0.000442797
AAGAB	0.000421849	GPI	0.000710175	CPSF6	0.000314331	LEPR	0.000451038	AC087286.2	0.000507241	DENND1A	0.00044191
RNF125	0.000419605	MT-ATP6	0.000709978	ZRANB3	0.000314153	PCSK7	0.000449946	LRGUK	0.000506005	FBXW8	0.000441889
GLIS3	0.00041951	EMILIN2	0.000707517	SENP7	0.00031405	ZBTB20-AS1	0.000449495	PNPLA8	0.000504393	OGDH	0.000441282
VSIR	0.000418617	TAF4B	0.000707186	USP25	0.000313646	NR4A1	0.000449003	LAPTM5	0.000503266	TTN-AS1	0.000441082
FAM107B	0.000418497	AC023509.6	0.000705977	AC007100.1	0.000313566	AC006960.2	0.000448874	SLAIN2	0.000503169	TANC2	0.000440778
YBX3	0.000418479	EEF1A1	0.000704153	LINC02789	0.000313206	AC010175.1	0.000448555	UBE2D2	0.000502063	STX7	0.000439928
TXNIP	0.000418412	FAR1	0.000704122	CHCHD3	0.000312966	RHOH	0.000447655	SH2B3	0.000501375	ZNF280D	0.000439235
RRBP1	0.00041717	DUT	0.000703303	LRRC28	0.000312415	AC231533.1	0.000446723	RILPL2	0.000500767	APOO	0.000439216
SRPK2	0.000416383	RREB1	0.000702957	PRAG1	0.000312318	SLCO5A1	0.00044589	ITSN2	0.000500178	EHBP1	0.000436825
EML4	0.000416186	SGMS2	0.000702392	GALNT3	0.000312315	ATG16L1	0.000445845	UBE2R2	0.00050011	ARMCX5-GPRASP2	0.000436352
DAPK1	0.000415896	PBRM1	0.000702132	HPGD	0.000311047	FAM83F	0.000445831	NOTCH1	0.000499493	BPTF	0.000436164
PTPRC	0.00041569	AC013437.1	0.000700283	SNX16	0.000310641	MAST4	0.000445746	MAPK14	0.000499089	LIN28B	0.000435923
CD55	0.000415099	RFC3	0.000698112	ATF7IP2	0.000309887	TAL1	0.000445075	TMED5	0.000498472	STOX2	0.00043587
GABBR1	0.000414717	RAD51	0.000697733	MSH3	0.000309623	TNRC6C	0.000444824	AC104041.1	0.000497726	MSRB3	0.000435136
RAP1GDS1	0.000413452	CEP44	0.000694227	ARHGAP42	0.000309584	LIN7A	0.000444171	DLEU2	0.00049751	CLEC9A	0.000434301
RASSF6	0.000413452	SLC25A51	0.000693922	DISP1	0.000309402	MTHFD2L	0.000443745	SELENOO	0.000496458	AC027288.3	0.000433515
SS18	0.000413152	METAP1	0.000693576	DYNLT1	0.000309084	PLPP1	0.000441772	KCTD9	0.000496003	MALRD1	0.00043341
ST7	0.00041242	SET	0.000693144	STAMBPL1	0.000309028	PKD2L2	0.00044101	GARS	0.000495906	CEP70	0.000433211
CCNJL	0.000410769	PSMD1	0.000692577	MBD5	0.000308522	NBAT1	0.000440137	WHAMM	0.000495394	XKR3	0.000433159
EPHA6	0.000409734	YIPF6	0.00069192	ATG5	0.000307585	CFAP53	0.00043919	CCNY	0.000495152	MSH3	0.000433063
FTX	0.000409067	RANBP17	0.000691545	RSRC1	0.000307124	PRKACB	0.000438622	LRP5L	0.000494995	PLAG1	0.000432432
AGAP3	0.00040782	C2CD3	0.000691332	PPARA	0.000306904	RNF10	0.000438249	QKI	0.000494196	DLGAP2	0.000432315
CD74	0.000407463	BAZ1B	0.000690929	KCTD3	0.000306774	RPS25	0.000437958	HNRNPA1	0.000492542	SNCA	0.000431963
ACSF3	0.00040644	CSRP3-AS1	0.000689917	ITFG1	0.000306746	SKI	0.000437795	TAX1BP1	0.00049232	TBC1D5	0.000430852
PZP	0.000405541	PACC1	0.00068946	PSMA1	0.000306578	UTY	0.000437021	PHF20	0.000491053	AC090517.5	0.00043059
BMERB1	0.00040515	CYB5B	0.000687914	P2RY8	0.000306388	CUX1	0.000436282	HPCAL1	0.000490024	BTBD8	0.000430459
AC074024.1	0.000405009	GTPBP4	0.000687762	MIR29B2CHG	0.000306256	TBC1D23	0.000435988	KRAS	0.000488993	AC253572.2	0.000430408
TNFSF10	0.000404579	PUM3	0.000686488	RPRD1A	0.000305696	LINC02770	0.000435986	SPP1	0.000488725	ZNF532	0.000430213
CCNC	0.000403743	CNTD1	0.000685689	PATJ	0.000305286	DYTN	0.000435856	SAMD4B	0.00048782	MLF1	0.000430163
GRK5	0.000403282	AP001347.1	0.000684684	RNF220	0.00030511	LINC02160	0.000435462	TMEM39A	0.00048736	C12orf73	0.000429739
SHTN1	0.000403127	EPC1	0.000683862	ARHGAP11A	0.000304169	CNTNAP5	0.000434262	PACSIN2	0.000487126	EFCAB11	0.000429295
KLF10	0.000401725	LNPK	0.000681245	FAM168A	0.0003041	TENT5C	0.000432763	HNRNPA2B1	0.000486051	FOXP1	0.000428321
AP001172.1	0.000401378	HCG20	0.000677212	SLC15A4	0.000303512	EEF1A1	0.000432329	CHMP4B	0.000484908	PARD3	0.000428157
RFTN1	0.000400043	SPIDR	0.000676424	KCTD9	0.000303309	ZFAND1	0.000431119	SFPQ	0.000484541	VIM	0.00042768
AP003086.1	0.000398536	ARL6IP6	0.000675807	SP110	0.000303124	PCCB	0.000431068	LEMD3	0.000483763	RABGAP1L	0.000427594
MTMR12	0.000397038	P2RY8	0.000675597	TMEM245	0.000302783	ZNF124	0.00043072	CAPN7	0.00048323	COMMD10	0.00042724
BRD4	0.000396819	ITPR2	0.000674284	IGHM	0.000302488	AC010745.5	0.000430506	LRRC40	0.000482367	SETBP1	0.000426641
KCNJ2	0.000396709	FANCC	0.000674132	MACF1	0.000302427	KCTD19	0.000430133	NFAT5	0.000481587	MSMO1	0.000426402
ZNF483	0.000395769	NUP107	0.000673543	APC	0.000302305	ADGRA3	0.00042901	GABPB1-AS1	0.000481341	DUSP16	0.000426311
EPB41	0.000394829	OGN	0.000672339	MTHFD1L	0.000301229	JRK	0.000428939	SDK2	0.000481321	TTTY10	0.000426256
MAP3K9	0.000394679	NUCKS1	0.000671891	OSBPL10	0.000301221	STXBP6	0.000428585	SLMAP	0.000481273	PIP4K2A	0.000426117
PLEKHA3	0.00039263	AC098588.3	0.000669818	TGS1	0.000301123	MSANTD1	0.000427789	PRKCI	0.000479933	AC011603.2	0.000425918
AC016831.7	0.000390456	EIF3H	0.000668165	AP3S1	0.000300807	FAM13B	0.000427447	SLC35E1	0.000479898	PLXDC2	0.000425887
SH3BP5	0.000390194	TUBB	0.000667702	PLN	0.00030073	CTNNA3	0.000427221	CCDC88C	0.000479888	SYTL4	0.000425866
ANKRD12	0.000389052	HMGA1	0.000664995	CLNK	0.000300369	FUT8	0.000427179	PHLPP1	0.000478739	SKAP2	0.000425356
CLIC2	0.000388374	TTLL5	0.000664152	UBE4B	0.00029988	AL138831.1	0.000427174	BAZ1A	0.00047792	CLNS1A	0.000423887
PRDM16	0.000387752	PA2G4	0.000662987	RFTN1	0.000299512	CHP1	0.000426681	MCL1	0.000477873	VTI1A	0.000422301
RPS6KA6	0.000387077	GRB10	0.000662369	ABO	0.000299213	CGNL1	0.000426016	RPS26	0.000476736	TTC39B	0.000422105
SLC25A24	0.000386879	EEF1AKMT2	0.000662367	ETV6	0.000299166	BRWD3	0.000425334	FIP1L1	0.000476596	GNAI1	0.000421849
EMCN	0.00038626	SLC4A1AP	0.00066169	ZBTB8A	0.000298898	DPY19L2	0.000425053	N4BP2	0.000476212	FRMD6	0.000421771
PLSCR1	0.000386073	TFRC	0.000661645	SORL1	0.000298869	RTN4RL2	0.000424879	SETD2	0.000475676	HOXB3	0.000421411
PCGF5	0.000384769	INTS9	0.000661534	WARS2-AS1	0.000298797	CCND2	0.000424446	TACC3	0.000475438	GRIP1	0.000421141
RAB6A	0.000384705	GTF2F2	0.00066112	SNX10	0.000298574	PRKD1	0.000423761	ARL17B	0.00047474	MIPEP	0.000420301
JPH1	0.000384258	THUMPD2	0.000660216	MPP7	0.000298084	NOSTRIN	0.000423409	CCNT2	0.000474592	AL357153.2	0.000420182
RAB27B	0.000384106	PRDX1	0.000659331	LINC02506	0.00029803	TBX1	0.000423407	TNIP1	0.000474051	ADAMTS6	0.000420089
HIST2H3PS2	0.000383974	BAAT	0.000658715	TRIT1	0.00029734	INSIG2	0.000421684	ZNRF2	0.00047396	ERVMER61-1	0.000419408
ARSI	0.000383527	TMEM109	0.000658069	ATP8B1	0.000297203	DOCK4	0.00042145	GATAD2B	0.000472415	SOCS2	0.000418531
PHLPP2	0.000383394	TCERG1	0.000657932	N4BP2	0.000296356	P2RY13	0.000421112	JARID2	0.000471945	MAPKAP1	0.000418164
HINT1	0.000381836	BARD1	0.000656792	MRTFB	0.000296206	SORBS1	0.000421072	EP300	0.000470599	DCBLD2	0.000417956
AL035634.1	0.000381656	AC104088.1	0.000655963	BBX	0.000295337	EMID1	0.000420276	DIDO1	0.00047022	AC093898.1	0.000417706
DYNC1H1	0.000379537	AGGF1	0.000655087	TMEM135	0.000295287	MYCBP2-AS1	0.000418579	IST1	0.000469374	HLCS	0.000416419
CARMIL1	0.000378578	AC022267.1	0.000654942	R3HDM1	0.000294849	MAX	0.000417508	ITGA9	0.00046827	HSP90B1	0.000416253
SMAD1	0.000378516	HMGN2	0.000654924	ERC1	0.000294692	KCNJ12	0.000415814	CHKA	0.000466606	KANSL1L	0.000416109
MKLN1	0.000378432	RPL6	0.000653351	IL15RA	0.000294233	LNCSRLR	0.0004154	KIF1B	0.000465988	HSPA1A	0.000415882
PPFIA1	0.000377146	NBAS	0.000652426	YEATS2	0.000293941	PIK3R3	0.00041529	RGPD1	0.000465696	PHF14	0.000415827
AC008105.3	0.000376458	SRFBP1	0.000650808	DLG1	0.000293852	GPR137C	0.000414908	TXNDC11	0.000465673	SATB1-AS1	0.000415608
SNX19	0.000376144	NDC80	0.00065077	ZNF431	0.000293818	PKIG	0.000414873	SPTY2D1	0.000465502	ZNF66	0.000415503
ANXA5	0.000375323	CLTCL1	0.000649345	ABHD17B	0.000293708	TNRC18	0.000413355	ADAMTSL4-AS1	0.000465071	DENND5B	0.000415351
FBXO28	0.000374915	AC145207.6	0.000647725	AANAT	0.000293105	RPL6	0.000413347	PRKD3	0.00046414	ICA1	0.000415229
INKA2	0.000373003	FANCA	0.000646964	GALK2	0.000292548	PPM1N	0.000413294	CD69	0.000463889	HEATR5B	0.000414906
AC107308.1	0.000372869	PLIN4	0.000646566	IFT80	0.000292311	TNS2	0.000413294	TLE3	0.000461503	METTL15	0.000414865
HLA-DRB1	0.000372715	TFDP1	0.000646	ZFY	0.000291663	TAF1D	0.000412373	DBF4	0.000459928	NFIB	0.000414701
YAF2	0.000372631	CEP295	0.000644872	ATE1	0.000291471	USP47	0.000410686	SGTB	0.000458745	ACOT12	0.000414107
SRGAP1	0.000372553	DOP1B	0.000644477	METTL8	0.000290939	CHKA	0.000410386	GTPBP4	0.000458325	LMO7	0.000413618
AL445255.1	0.000372482	MAP4	0.000644345	AL606760.2	0.000290821	RFFL	0.000407407	TMEM200A	0.000457689	LINC01473	0.000411889
GINM1	0.000372183	CENPC	0.000644033	WDFY4	0.000290817	EPSTI1	0.000405634	SNAP25	0.000457572	FAAH2	0.000411209
TMEM51	0.000370885	PDCL3	0.000643471	ORC5	0.000290716	DUSP10	0.00040554	TAF4B	0.000456554	LINC01266	0.000411063
ITSN2	0.000370296	ATP6V0E1	0.000642042	AC024558.2	0.000290173	CDKL2	0.000404186	TFRC	0.000455834	CPEB2	0.000410954
DNMBP-AS1	0.000369386	CCDC82	0.000640945	MDFIC	0.000290012	ARNTL2-AS1	0.000403586	C6orf62	0.000455259	BBS9	0.000410928
SLC35E1	0.000368914	KIAA1211	0.000640161	LINC02246	0.000289886	ST8SIA4	0.000403331	STK24	0.000454977	GUCY1B1	0.000410803
MARF1	0.000368565	ATP11A	0.000639446	ELP3	0.000289416	MCTP2	0.000402117	SMURF2	0.000454636	LINC02666	0.000410563
HBP1	0.000368249	RFX2	0.000639282	OLA1	0.00028863	USP48	0.000401266	PIK3C2A	0.000454083	HSPA12A	0.000410079
AC012568.1	0.000367949	CERS6	0.000638779	TBCK	0.000288559	BCAS3	0.000400893	ARPC5L	0.000452468	XKR6	0.000409699
ZNF160	0.000367924	HBS1L	0.000638598	MTFR1	0.00028851	GNG7	0.000400424	PPP1CB	0.000452349	SOCS2-AS1	0.000408794
NCKAP1	0.000366689	AC068533.3	0.000638237	DNAJC15	0.000288289	DUSP8	0.000399708	SLC35A2	0.000452267	TAMM41	0.000408715
WAPL	0.000366643	CNKSR2	0.000637503	AC107204.1	0.000288248	MEX3B	0.00039903	AFTPH	0.000452246	CCDC149	0.000408404
BANP	0.000366286	CP	0.000637452	NR3C1	0.000288247	AC003681.1	0.000398642	GLS	0.000451705	LINC00278	0.000408262
PRDM2	0.000365939	GRM7-AS3	0.00063676	NIN	0.000287892	FNTB	0.000398133	SKP1	0.000451145	SH3YL1	0.000407981
ELOVL7	0.000364837	RAB10	0.000636649	SCCPDH	0.000287809	AC104806.2	0.000397567	ZNFX1	0.000450807	AC009495.1	0.000407743
AC139720.1	0.000364559	CEP192	0.000636241	NDUFS4	0.000287657	IMPG2	0.00039718	CARD19	0.000450733	SRBD1	0.000407189
HDGFL3	0.000364259	PPIF	0.000634063	TXNRD3	0.000287541	ANTXR2	0.000397143	SDE2	0.000449259	AK9	0.00040696
QKI	0.000364244	AL049828.1	0.000631939	SYNE1	0.000287513	DUSP16	0.000396831	P4HA1	0.000448981	TAF3	0.000406722
ASXL1	0.000364076	BUB1B	0.000631563	PLAC8	0.000287223	HTR1F	0.000396816	KCNG2	0.000448622	TNFRSF10D	0.000406676
CYSTM1	0.000363515	LINC02573	0.000631373	VGLL4	0.000287206	GK	0.00039587	SNRPA1	0.000447793	GMDS-DT	0.00040661
TBL1X	0.000363464	EDEM2	0.00062976	C2CD6	0.000287059	APLP2	0.000394374	ANKRD13D	0.000447564	EXT2	0.000406165
BCL3	0.000363232	LRRC1	0.000629686	BZW2	0.000286948	KCNMB4	0.000393045	PITPNB	0.00044712	CAMSAP2	0.000405457
MPDZ	0.000362371	PSMB4	0.000629003	AC090772.2	0.000286908	PXK	0.000392338	SPRED1	0.000446577	MYCT1	0.000405278
CNOT2	0.000362077	RBM4B	0.000628509	HDAC8	0.000286586	LYG1	0.000392149	PPIG	0.000446394	USP53	0.000404992
SH2B3	0.000361846	AHI1	0.000628071	MFSD8	0.00028596	LINC00987	0.000391932	GNAI2	0.000444671	RUFY1	0.000403417
AP002075.1	0.000361807	PGM2	0.000627709	KIF13B	0.000285346	MPPED2	0.000390794	ATL2	0.000444641	VPS45	0.000403368
SEC23B	0.000361253	CAV3	0.000626567	RAP1GDS1	0.000285174	DCLRE1B	0.000390528	MAPK6	0.000443763	TMLHE-AS1	0.000403256
MAGT1	0.000361063	MCM6	0.000625793	BRCC3	0.000285141	ZNF385D-AS1	0.000390512	INSIG1	0.000443403	FAM13A	0.000403046
WTAP	0.000360706	TRUB1	0.000625482	ERGIC1	0.000285071	AL713852.1	0.000390213	FMNL1	0.000442721	AKT3	0.000403027
SQSTM1	0.000360387	ZNF100	0.000625433	SIRT4	0.000284976	METTL24	0.000389751	IDI2-AS1	0.000441537	ATXN7L1	0.000402758
GPC5-AS2	0.00036026	TMEM19	0.000624923	ZC3HAV1	0.000284961	AL008633.1	0.000389603	NR4A3	0.00044043	ST8SIA4	0.000402438
STX3	0.000358805	P2RY6	0.000623866	AC097654.1	0.000284124	HPGDS	0.000388889	IFFO2	0.000440021	SAMD3	0.000402422
AC007780.1	0.000358603	IGFBP7	0.000623831	MOCS3	0.000283707	CAB39	0.000388782	GNAS	0.000439552	BCKDHB	0.00040198
PBX1	0.000357935	CEP128	0.000623489	AC027097.2	0.000283399	LEPROT	0.00038876	VCL	0.000439333	ZC3H12C	0.000401805
DCUN1D4	0.000357823	SEMA4A	0.000622301	CDH2	0.00028295	MEGF9	0.000387103	SURF4	0.000438849	RHBDD1	0.000401681
LRP5L	0.000357422	CCDC88A	0.000620336	CASK	0.000282949	CD22	0.000387065	HOXA-AS3	0.000438708	FANCL	0.000400954
ST8SIA1	0.00035741	ABHD17C	0.000618226	EFCAB13	0.000282422	IQCN	0.000387031	BRWD1	0.000438465	CARMIL1	0.000400288
PSIP1	0.000357326	AC127035.1	0.000617302	PDSS2	0.000281765	AP002989.1	0.000386884	MANF	0.00043838	ARHGEF12	0.0004
OSBPL8	0.000357107	GARS	0.000616959	MTMR10	0.000281028	AC090192.2	0.000386747	SLC16A1	0.000438191	NEK11	0.000399578
MEG3	0.000356663	PACSIN2	0.000616573	RHOBTB3	0.00028089	C21orf91	0.000386538	VIM	0.000437471	TFCP2	0.000398708
AP002336.2	0.000356258	TPR	0.000615489	HAUS6	0.000280844	PDGFD	0.000386427	RABGEF1	0.000436321	AC020916.1	0.00039867
HHEX	0.000355589	SMC1A	0.000614223	PHKB	0.00028082	TTC17	0.000385941	RAB2A	0.000435814	PDSS2	0.000398602
CREBBP	0.0003553	ZNF385D	0.000613116	VWDE	0.000280355	EPC1	0.000385782	ATP13A3	0.000435633	AL353759.1	0.00039818
NANS	0.000354585	MT-ND2	0.000612708	DDX3Y	0.000280149	AP1B1	0.000384314	CELF1	0.000435566	SRSF7	0.00039755
ABO	0.000354032	MRPL40	0.000611808	UGP2	0.000279612	RNF32	0.000383916	PPHLN1	0.000435193	KLF4	0.000397426
NR4A3	0.00035403	KIF4A	0.000611261	NEDD1	0.000279553	TFDP2	0.000383711	RC3H1	0.000435161	IKZF2	0.000397394
ITPRIPL2	0.0003536	JARID2	0.000611135	APIP	0.000279337	LINC02241	0.000382934	GAPVD1	0.00043498	TPK1	0.0003969
CDC42BPB	0.000353068	ARID3B	0.000611132	CHCHD6	0.000279309	MCU	0.000382526	COX20	0.00043483	BZW2	0.000396855
AL355612.1	0.000352788	IQCB1	0.000610859	AJ009632.2	0.000279302	RPL27A	0.000381951	MARK3	0.000433867	LINC02174	0.000396347
PARL	0.000352633	WWOX	0.000606993	OSBPL1A	0.000279133	CDH9	0.000381747	XRN1	0.0004337	FAM120B	0.000396177
AC093916.1	0.000351766	RCOR1	0.000604675	AC009554.1	0.000278085	ZSCAN23	0.000381044	EGR3	0.000433588	PIGK	0.00039572
ANKRD6	0.000351624	GSK3B	0.000603476	SPATA6	0.000277869	CAMKMT	0.00038094	DDX21	0.000433378	STK33	0.000395488
TLR5	0.000351309	PLK4	0.000603157	AL096803.2	0.0002778	RPL37A	0.00038089	ZCCHC2	0.000433207	ATF7IP	0.000395298
KHDRBS3	0.000350974	ALKAL2	0.000602969	ANKMY2	0.000277506	C9orf153	0.000380726	NOP58	0.000432677	NFYA	0.000395065
F11R	0.000350952	ASPM	0.000601736	GOLGA8O	0.000277396	TVP23C	0.000380688	ATG16L1	0.000432076	LINC02316	0.000394649
CBX6	0.000350591	AP2B1	0.000600914	PBX3	0.000277221	ADSL	0.000380481	HNRNPH3	0.000431068	BICD1	0.000394543
RET	0.000350048	SLMAP	0.000600477	URI1	0.000277081	ELL2	0.000379973	CA5B	0.000430851	SPANXA2-OT1	0.000393714
ST7-AS2	0.000349862	BRI3BP	0.000600026	CARD11	0.000276854	ETV6	0.000379385	WDR48	0.000429989	SUPT3H	0.000392866
MSN	0.000349631	ORC4	0.000599785	MSI2	0.00027665	AC068481.1	0.000379374	RCOR1	0.000429899	DIP2B	0.000391994
EIF4G3	0.000348732	LIMK2	0.000599623	CREB1	0.000276601	ACTB	0.000379112	CDS2	0.000429818	ZNF536	0.000391953
WIPI2	0.000348629	PIKFYVE	0.00059847	UBE3D	0.000276172	DENND4A	0.000378999	LCP1	0.000429803	RERE	0.0003918
TRIO	0.000347846	PPAT	0.000597945	SVIL	0.000275507	MYCBP2	0.000378474	SPCS2	0.000429608	METTL25	0.000391667
SBF2	0.000346716	USP54	0.000597631	WASHC4	0.000275192	SORL1	0.000376854	KANSL1	0.000429357	AC104083.1	0.000390057
CEP70	0.000346236	BLM	0.000596026	MPP6	0.000275108	CHD7	0.000376012	MAP3K8	0.000428999	HMGCS1	0.000389962
PUM2	0.000346125	CDCA7	0.000593797	ZNHIT6	0.00027466	AKR1C8P	0.000375934	ARID1A	0.000428703	TTLL5	0.000389802
PKD2	0.000345625	SCAMP1	0.000593603	DECR1	0.00027378	FAM110B	0.00037531	FAM222B	0.000428025	CNGA1	0.000389784
PGS1	0.000345486	RPS6KB1	0.000593454	LRMP	0.000273624	GNAI1	0.000374784	OTUD4	0.000427909	RSU1	0.000389279
MYO1E	0.000345267	DARS2	0.00059298	APP	0.000273459	TMEM246	0.000374413	TANK	0.000427147	LINC02839	0.000389225
FKBP1A	0.000344796	ZNF430	0.000591477	MT-CO2	0.000273269	FER	0.000373684	ITGA9-AS1	0.000425522	SLC25A27	0.000388833
MRPS21	0.00034441	MOB3B	0.000591149	TTF1	0.000273192	SYTL3	0.000372902	FAM49A	0.000425265	IER2	0.000388549
PRR5	0.000343323	CDCA4	0.000590699	BBS9	0.000273082	RNF111	0.00037276	SH3BP5	0.000425023	SOX5	0.000387626
ARID5A	0.000342702	PIK3C3	0.000590651	SMAD5	0.000272777	AC106791.1	0.000372013	LINC00470	0.00042436	COL5A1	0.000387462
FBXW11	0.000342672	RUVBL1	0.000590316	VCL	0.000271823	N6AMT1	0.000370395	ARPC2	0.00042409	NCK2	0.000387337
IL12RB2	0.000342669	PGM3	0.000590059	AC092821.3	0.00027095	NOVA1	0.000370391	KDM1A	0.000423579	CD164	0.000386697
TRAPPC10	0.000341682	EEF1AKNMT	0.000589881	COG5	0.00027061	ZNF451	0.00037014	JUND	0.000423006	KLHL3	0.000386165
LINC-PINT	0.00034166	VPS13A	0.000589784	PHF20L1	0.000270602	MEIG1	0.000369834	CTNNAL1	0.000422042	SETDB2	0.000386067
AHCTF1	0.000340363	RFWD3	0.000589653	KIAA0319L	0.00027039	TMEM241	0.000369546	IP6K2	0.000420695	HS3ST1	0.000385999
DPY19L1	0.000337783	HADHB	0.000587726	FRYL	0.000270011	LIMS1	0.000368131	CSRNP1	0.000420568	SPIDR	0.000385804
PIM3	0.000337453	MAZ	0.000587556	AC011503.1	0.000269989	CAPZA2	0.000367638	CLCN6	0.000420465	EXOC6	0.000385728
GADD45A	0.000337416	CENPH	0.000587391	SLC33A1	0.000269496	BRD4	0.000367598	PTPN1	0.000420291	AC025165.2	0.00038568
BANK1	0.000337312	CDYL	0.00058735	HADH	0.000269441	ZSWIM6	0.000367581	FAM135B	0.000420207	DDX60L	0.000384928
CSGALNACT1	0.000337225	DOP1A	0.00058697	TAPT1	0.000269322	LAPTM4A	0.000367477	TTC7A	0.000419133	DYTN	0.000384905
TEX14	0.000336945	SCFD2	0.0005867	PARP9	0.000268968	MAPRE2	0.000367208	MIR29B2CHG	0.000418612	GLS	0.000384324
SLC8A3	0.000336488	ANKMY2	0.000586469	VAV3	0.000268885	PTBP2	0.000366567	AL031428.1	0.000418315	ALG13	0.000383811
AC090517.5	0.000335774	SFT2D2	0.000585182	GNG2	0.0002685	FBXL20	0.000366514	FXR1	0.000417819	ULK4	0.000383256
LCOR	0.000335694	MTHFD1L	0.000584835	KDM4C	0.000268273	FUT3	0.000366512	KHDRBS1	0.000417737	GLYATL1	0.000382531
NHSL1	0.000335204	SPON2	0.000584179	ACTG1	0.000268228	AC069542.1	0.000364699	ZMYM2	0.00041719	AC090673.1	0.000381062
MEI4	0.000335184	ZC3H14	0.000583623	KLHL13	0.000268125	CELA2B	0.000364547	RHOA	0.000417077	GLG1	0.000381018
SMURF2	0.000334975	PPIL2	0.000583571	LINC01410	0.00026802	FAM71F2	0.000364183	TXNL1	0.000416997	SLC35E2A	0.000380978
TSPAN14	0.000334665	LRP2	0.000582654	TLN2	0.000267676	STX17-AS1	0.000364047	DOT1L	0.000416967	NCOA7	0.000380967
ERICH1	0.000334437	U2SURP	0.000581473	CALCRL	0.000267027	CCS	0.000363459	PITPNA	0.000416478	FKBP5	0.000380669
TNKS	0.000334148	SLC35D1	0.000581396	ME2	0.000266725	ITPRID2	0.000362738	SLC25A3	0.000416419	CA8	0.000379841
ARHGAP21	0.000334051	RFC4	0.000581202	GTF2I	0.00026657	AC012640.2	0.000362149	HDAC2	0.000416274	TMLHE	0.000379171
TENT5A	0.000332896	CSMD3	0.00058049	AL136171.2	0.000266386	AC105114.2	0.000361852	SLC25A36	0.000414575	FBXL17	0.000379092
PDE4DIP	0.000332859	AC007780.1	0.000580158	RNGTT	0.000266016	AMOTL1	0.000361528	SLCO3A1	0.000414417	TRIM44	0.000378977
SIK2	0.000331398	C4orf46	0.000579079	EPS15	0.000265968	LINC01422	0.000361198	RNF24	0.000413658	CCDC171	0.000377522
MRPL1	0.000331325	CRLF3	0.000578938	DDX1	0.000265794	AC061708.1	0.000361095	MACO1	0.000413325	AC098829.1	0.000377485
WDR26	0.000331066	MPZL1	0.000578453	KLHL5	0.000265634	SNAPC3	0.000360605	C5orf56	0.000412233	HCG17	0.000376255
NACC2	0.000330743	LIN52	0.000578412	CCDC7	0.000265236	ACSM3	0.000360391	ANKRD27	0.000411682	AC004943.2	0.00037606
PLEKHG1	0.000330584	AC092652.3	0.000578246	TXNDC16	0.000264874	INSL6	0.000359728	DDIT3	0.000411509	HEXIM1	0.000375647
DRAM1	0.000330117	PAK1IP1	0.000577685	METTL15	0.000264814	NUDCD1	0.00035933	STK26	0.000411252	THRB-AS1	0.000375587
ROCK1	0.000330091	TXNDC11	0.000577484	ERMP1	0.000264323	AC007163.1	0.000359169	ATP11B	0.000410918	SAMD12	0.000375512
ASCC1	0.000330041	MPO	0.000577188	ERLIN1	0.000263958	SCAP	0.000358423	CUL3	0.000410716	HLF	0.000375148
ACTR5	0.000329855	GNAQ	0.000576973	MTCP1	0.000263444	DAB1	0.000358396	EIF2S3	0.000410472	PHF6	0.000374563
TSTD3	0.000329789	YWHAB	0.000576308	KIAA1109	0.000263256	LGALS4	0.000357836	CCNH	0.000409779	WDFY3	0.000374134
RAB11FIP1	0.000329752	RPP30	0.000574506	LUC7L3	0.000263164	TSPAN6	0.000357733	HIF1A	0.000409319	TXNIP	0.000374108
SPATS2L	0.000329472	UTP6	0.000574497	ZNF875	0.000263155	KIRREL3	0.000357027	SRSF11	0.000409207	CRADD	0.000374102
LMNA	0.000329358	CKAP5	0.000574405	DCTN4	0.000263026	AC025259.3	0.000356806	CLTC	0.000409061	AC010737.1	0.000373876
ERC2	0.000328955	GALNT3	0.000573803	TTC3	0.000262822	SLC45A2	0.000356479	KLF6	0.000408537	EVI5	0.000373433
RBL2	0.00032862	KLHL13	0.000573719	ELP4	0.000262747	APOBEC3G	0.000355689	SQSTM1	0.000408394	KLF12	0.000372805
AP001021.3	0.000328563	KNL1	0.000573287	GIT2	0.000262599	CCDC138	0.000355548	DNTTIP2	0.000408375	PAX8-AS1	0.000372384
SLC20A1	0.000327688	HOXA10-AS	0.000573185	LAIR1	0.000261915	STAG1	0.000355445	HOXA3	0.000408271	AC245060.5	0.000372285
LRMDA	0.000327017	FOXP4-AS1	0.00057279	BTK	0.000261302	CDC14A	0.000355305	SENP5	0.000408192	TTC27	0.000372224
PRELID2	0.000326337	CPD	0.000571921	C20orf194	0.000261188	DOCK5	0.000354794	ADGRG6	0.00040819	XACT	0.000372215
GNA15	0.000326149	IPO5	0.000570138	MME-AS1	0.000261139	PPP6R3	0.000354361	TP53BP2	0.000408006	SHTN1	0.000372
MED23	0.000325888	ITGB3BP	0.000568302	LARS2	0.000261027	GBX1	0.000354218	SAFB	0.000407601	TBC1D32	0.000371645
KLHL18	0.000325506	AC135050.4	0.000567959	MNAT1	0.000261001	MAP4K3-DT	0.000353524	CHSY1	0.000407408	FAR2	0.000371495
LATS2	0.000325286	MFSD13A	0.00056794	LYG2	0.000260856	CHMP3	0.000352028	PLAA	0.000407004	TSHR	0.000371343
TSG101	0.000324288	SCAT2	0.000567674	TTN	0.000260353	AC091563.1	0.000351752	VMP1	0.000406748	THADA	0.000371294
CTDSPL	0.000324023	RPTOR	0.000566396	TTC14	0.000260312	REPS1	0.00035145	C18orf25	0.000406657	AC073569.2	0.000371132
TMEM241	0.000323885	GLUL	0.000566285	PRMT3	0.000259733	GON4L	0.000351344	CLINT1	0.000406374	KCNQ1OT1	0.000370816
CDC37L1	0.000322954	SLC4A7	0.000565939	ZNF248	0.000259596	CCDC171	0.000350909	ZFX	0.000406147	CSMD1	0.000370764
ELMO2	0.000322917	LARP4	0.000565907	DPYD-AS1	0.000259353	SAMD4A	0.000349817	MME	0.000405583	MATN2	0.000370356
AC024267.5	0.000322903	TIMM17A	0.000565864	ARHGAP22	0.000259037	LINC01006	0.000349134	GTF2F2	0.000405247	HHAT	0.00037031
AC100803.4	0.000322903	ATP2C1	0.000564876	SMIM8	0.000258944	ITGB1	0.000348828	PNRC2	0.000404937	RASA2	0.000369288
GOLGA8A	0.000322669	ZBTB2	0.000563963	ABLIM1	0.000258865	FAM124B	0.000348286	AHDC1	0.000403725	ANO5	0.000369197
AL512658.2	0.000322129	CDKAL1	0.000563879	AL157402.2	0.000258758	DGKI	0.000347767	HOOK3	0.000403627	ENOX1	0.000369055
ITGA6	0.000322078	ZBTB17	0.00056381	AC025188.1	0.000258096	AC007349.2	0.000346879	ASH1L	0.000403438	KCNQ1	0.000368533
CAMTA1	0.000321913	CLBA1	0.000563174	NOL10	0.000257972	NUP98	0.000346589	AL390783.1	0.000401885	NUBPL	0.000368523
HOXB4	0.000321843	ADAM17	0.000562318	TEX45	0.000257604	P2RY6	0.000346587	NFATC1	0.00040166	DPYD	0.000368282
AAK1	0.000321761	ARFGEF2	0.000561758	PTDSS1	0.000257185	AL034347.1	0.000346434	FNDC7	0.000401317	POLR2J3	0.000368258
TIMP2	0.000321547	TEX2	0.000561461	AC016735.1	0.000257153	TEX2	0.000346229	NPAS3	0.000400702	TTN	0.000367938
SLC19A2	0.000321367	AL136984.1	0.00056129	PHC3	0.000256849	CNTN4	0.00034587	MAP2K1	0.000400327	PBXIP1	0.000367835
ACVR1B	0.000320669	PDCD10	0.000561061	GSAP	0.000256838	ORAI2	0.000345717	STRAP	0.000399739	LPP	0.000367646
EPC2	0.000320304	FIRRE	0.000559955	CALCOCO2	0.00025679	CAMSAP1	0.000344955	SLC16A3	0.000399537	ZNF804A	0.000367357
KLF3	0.000320083	MT-CYB	0.000559663	PRKCQ-AS1	0.000256659	BAZ2B	0.000344732	KCNQ1OT1	0.000399371	BASP1	0.000366084
AL117336.2	0.000319874	SPARCL1	0.000559165	RUFY3	0.000256517	FAM171A1	0.000344689	MAFG	0.000399027	ALG1L2	0.000365847
CAVIN2	0.000319448	RFFL	0.000558638	AC006449.6	0.000255956	FANCI	0.000344155	UBE2E1	0.000398999	PPP2R2B	0.000365424
PEX3	0.000319446	HULC	0.000558338	TSPAN7	0.000255698	LINC02360	0.000343641	PREPL	0.000398424	ADAM22	0.000365124
DENND6A-AS1	0.000318669	WDR62	0.0005579	CAMKMT	0.000255396	RSU1	0.000343599	DENND4C	0.000397784	MAGED1	0.00036424
STX11	0.000318018	SUSD1	0.000557749	AGO4	0.000255281	HEATR5B	0.000343369	ABCF1	0.000397462	CCDC175	0.00036387
CRBN	0.00031776	SLC25A26	0.00055675	PSMD14	0.000255193	AC132219.1	0.000343059	CSNK1A1	0.000397433	MACF1	0.000363374
DGKE	0.000317681	PTX3	0.000556475	DOCK2	0.000254751	AC010615.2	0.000342873	SINHCAF	0.000396384	UTRN	0.00036287
NPC1	0.000317658	ZNF350-AS1	0.000555217	ANKMY1	0.000254597	PACC1	0.000342506	MPRIP	0.000396331	C2orf27A	0.000362768
AP005899.1	0.000317485	IPO7	0.000555045	ALCAM	0.000254562	ZNF711	0.000342424	ZNF827	0.00039549	NDUFAF6	0.000362526
SLC35F6	0.00031736	CELF1	0.000554893	SLC30A8	0.000254439	GPC2	0.000341879	RAF1	0.000395212	AC007038.1	0.000362491
SLC49A4	0.000316299	CDK1	0.000554556	IQCB1	0.000254407	FARS2	0.000341214	PLA2G6	0.000395044	SDCCAG8	0.000362125
SETD3	0.000314901	C21orf91	0.000554555	TRIM16L	0.000254349	EPB41L4A	0.000341178	RBM38	0.000394567	DPH6-DT	0.00036203
NFKBIZ	0.00031443	TMX1	0.000554482	INSYN2A	0.000254195	TMPRSS9	0.000340982	LMBR1	0.000394433	MAP9	0.000361935
GCNT2	0.000314358	ZNF704	0.00055421	TNFRSF21	0.00025404	ARHGEF3	0.000340353	BMPR2	0.00039392	AQP11	0.000361894
SAMD8	0.000313832	YWHAE	0.000553645	RAB28	0.000253994	TET2-AS1	0.000339931	HIST2H2AC	0.000393883	TRIM22	0.000361332
PRKY	0.000313042	NLK	0.000553586	WDSUB1	0.000253604	SRGN	0.000339925	YES1	0.000392526	FAT4	0.000361093
CDCP1	0.000312926	SMG7	0.000553501	SHOC1	0.00025315	SLC2A13	0.000339878	CDK17	0.000392367	CAMK1D	0.00036088
MBTD1	0.000312839	MED13L	0.000553006	RRAGD	0.000253096	ARL8B	0.000339813	CLEC2B	0.000391768	ATP10D	0.000360157
ENPP4	0.000312837	GATD3B	0.000552889	STARD4-AS1	0.000252999	NFE2L3	0.000339703	PPA1	0.000391736	ADAM28	0.000360092
XPO7	0.000312703	BAZ1A	0.000552807	KCNC1	0.000252909	ARSB	0.000338868	FTH1	0.000390903	CXorf58	0.000360039
SLC16A13	0.000312254	STRN4	0.00055235	NSMAF	0.000252884	S100A6	0.000338754	ACO2	0.000389792	AC006299.1	0.000359958
AC103702.1	0.000311816	ZNF350	0.000552004	F2RL2	0.00025279	CYP26B1	0.000338754	TSPYL2	0.00038975	SLC25A33	0.000359339
ELMO1	0.000311753	MAP7D3	0.000551689	YTHDC2	0.000252327	AC004053.1	0.000338487	ZDHHC18	0.00038961	POT1	0.000359001
AF127577.2	0.000311695	DUSP19	0.000551103	POC1B	0.000251831	AL136320.1	0.000338128	YWHAG	0.00038951	CCDC7	0.000358942
TNRC6A	0.00031163	MAST2	0.000550526	ARMCX3	0.000251774	AC008883.1	0.000337716	WDR26	0.000388944	CHIC1	0.000358799
TMEM181	0.000311129	G6PC3	0.000550449	ARAP2	0.00025142	NBPF14	0.000337692	SUZ12	0.000388534	RASA1	0.000358766
EPN2	0.000310934	OGDH	0.000550378	PLEKHA5	0.000251275	AL121900.1	0.000337383	CYTH4	0.000388521	CYYR1	0.000358198
TNFAIP2	0.000310406	CPB2-AS1	0.000549716	HGF	0.000251022	ELOVL7	0.000337024	KBTBD2	0.000388508	TSBP1-AS1	0.000358142
SDCBP2-AS1	0.000309679	MRE11	0.000549236	MBP	0.000250946	BCL2L14	0.000336761	RRBP1	0.000388108	CCDC102B	0.000357259
AF127577.1	0.00030965	RTN4	0.000549144	TTBK2	0.000250556	AC079921.1	0.000336484	AC068282.1	0.000387941	CACHD1	0.000356639
YES1	0.000309298	ACBD6	0.000547865	POLK	0.000250535	LINC01208	0.000336349	NMD3	0.000387559	LINC01619	0.000356062
AC011476.3	0.0003091	GMCL1	0.000547642	PIAS2	0.00025046	DMXL1	0.00033626	ZNF791	0.000387537	AC073840.1	0.000355652
PLCB4	0.000308642	LCP1	0.000547407	DOP1B	0.000250329	TPST2	0.000336093	CHD8	0.000387315	GRHL2	0.000355202
ADAM9	0.000308337	FLVCR1	0.000547354	CSPP1	0.000250132	CDC5L	0.000335483	ESCO1	0.000387029	AC007262.2	0.000354649
PCDH9	0.000307791	SMARCC1	0.000547127	RIC1	0.000250067	AC010343.3	0.000335245	SCAF11	0.00038685	MRPS27	0.000354598
POLR3E	0.000307283	PRKAR2B	0.000546457	MANBA	0.000250025	MYB	0.000334946	GTPBP1	0.000386534	HULC	0.000354467
HLA-DPB1	0.000306962	CCDC13	0.000546302	BRAF	0.000249709	MTBP	0.000334511	ARHGEF10	0.000386143	AC097467.3	0.000354426
NLGN1	0.00030686	NUF2	0.000546168	MCAM	0.000249489	MEX3A	0.000334448	NUP88	0.000385878	SGMS1	0.000354372
RGPD5	0.0003059	AC104938.1	0.000545717	RGS3	0.000249366	ARNTL2	0.000333572	ZNF292	0.000385836	SLF1	0.000354356
PAM	0.000305815	AREL1	0.000545567	OGT	0.000249359	TEC	0.000333562	FGFR1	0.000385699	KIF16B	0.000354163
PPP3CC	0.000305675	SDK1	0.000545378	KRAS	0.000249337	XKR6	0.000333267	RBM33	0.000385627	MAGI2	0.000353663
ADGRB3	0.000305555	PRR14L	0.000544434	ADPGK	0.000248913	SLC18A2	0.000332455	RHEB	0.00038549	ZNF423	0.000353363
SNIP1	0.000305368	MEX3B	0.00054418	GOLPH3	0.00024882	MYH10	0.000332391	MTCH1	0.000384913	ANKRD62P1-PARP4P3	0.000353001
ARID1B	0.000305366	ZNF106	0.000543179	FAM126B	0.000248689	HOMER1	0.000332315	PARP8	0.000384337	SNED1	0.000352559
HIPK2	0.000305308	IMPAD1	0.000542968	HERC2	0.000248626	KIF5B	0.000331693	RTF2	0.000384038	AP002989.1	0.000352362
WDFY1	0.00030517	ZNF738	0.000542565	ZNF726	0.000248541	LINC02147	0.000331268	WDR76	0.000383891	URGCP	0.000351766
ARAP2	0.000305119	ZNF319	0.000542248	TBC1D5	0.000248449	AC087292.1	0.000330908	SARNP	0.000383503	HDAC8	0.000351608
USP6NL	0.000305047	ADPGK	0.000541913	ZMYM4	0.000248258	LRP6	0.000330491	AC007728.1	0.000383415	CENPP	0.000351507
SIRT1	0.000304879	HSPD1	0.000541786	STAM	0.000248119	TMOD1	0.000330234	GABPB1	0.000383183	AP001636.3	0.000351313
TIAM2	0.000304871	AC025682.1	0.000540986	AFF3	0.000247621	LRGUK	0.000330182	SEC13	0.000383035	TMEM14B	0.000351221
NCOA7	0.00030487	SPAST	0.00054053	SERINC1	0.000247423	AP001977.1	0.000329441	MAP3K2	0.000382204	LRRTM3	0.000350121
ARL17A	0.000304746	RIMS2	0.000540509	MCPH1	0.000247249	SLAIN2	0.000329434	DDHD1	0.000380867	SYNE2	0.000350033
RNF145	0.00030466	TMEM184C	0.000540489	USP36	0.000247209	RPS20	0.000329394	SEPTIN2	0.000380859	CEP290	0.000349947
AL590226.1	0.00030466	CHUK	0.000540403	SLX4IP	0.000247195	AC008397.1	0.000329356	AP2A2	0.000380695	LINC02245	0.000349203
NEK7	0.000304618	IMMP1L	0.000539658	FAM49B	0.00024719	WDR70	0.00032891	TGFBR1	0.000380591	HDAC9	0.000349131
ARL4A	0.000304092	SENP5	0.000539609	WDPCP	0.000247143	WDR19	0.00032886	PSMB2	0.000380446	INSL6	0.000348468
FGD4	0.000303787	EIF3A	0.000539317	SLC10A7	0.000246872	NFKB1	0.000328621	HOXA6	0.000379924	PDE7A	0.0003477
FGFR1OP2	0.000302518	RAB5IF	0.000538587	INVS	0.000246631	AC119868.2	0.000328475	SDHA	0.000379695	ZFPM2-AS1	0.00034764
AP001037.1	0.000302181	RFLNB	0.000538501	VPS35L	0.000246582	ADAM22	0.000328241	NAA25	0.000379431	EML6	0.000347256
AL158801.3	0.000301986	ANAPC1	0.000538221	VPS35	0.00024658	RPL9	0.000327834	HMGN3	0.000379183	GASK1B	0.000347014
EFR3A	0.000301618	DNAJC9	0.000536958	RCSD1	0.00024645	FAM102B	0.000327603	SH2D3C	0.000378568	PIK3IP1-AS1	0.00034661
HAS2-AS1	0.000301368	NAA25	0.000536266	ARL5A	0.000246265	PDS5B	0.000327596	ZDBF2	0.000378133	LINC00894	0.000346378
AL355916.2	0.000301168	AC079447.1	0.000535679	AL365361.1	0.000245902	STON1-GTF2A1L	0.000327292	SLC4A4	0.000377891	RASA4	0.000346304
RUNX1	0.000301146	AC116158.3	0.000535364	PHF14	0.00024579	FOXN3	0.000327269	WDR45B	0.000377841	HACE1	0.000345779
LMBR1L	0.000300507	MT-ND4L	0.000534964	SECISBP2	0.000245763	AP001042.1	0.000327031	POU2F1	0.000377619	IGF1R	0.000345669
AC023590.1	0.000300435	LPCAT2	0.000534927	HACD4	0.00024574	AC131571.1	0.000326632	CADM2	0.000377454	ATP2B4	0.000345631
CREG1	0.000299885	HSPA4	0.000534783	ZNF738	0.000245715	MAPK14	0.000326527	MED26	0.000377335	NPIPB11	0.000345232
AC004765.1	0.000299395	N4BP2	0.000534616	TMEM87B	0.000245663	ST8SIA6-AS1	0.000325706	ELP5	0.000377282	DRAM1	0.000344626
MAFF	0.000299355	SNX24	0.000534255	USP6NL	0.000245566	TMEM170B	0.000325002	ABHD17C	0.000377075	ACP6	0.000344491
SLC2A3	0.000299298	CDYL2	0.00053424	NUDCD3	0.000245466	AUH	0.000324959	NOP2	0.000375805	ZNF618	0.000344486
MYEF2	0.000299265	AC024145.1	0.0005342	MAPKAP1	0.000245373	HSPH1	0.000324758	UBAP2	0.000375005	DST	0.000344271
ANKRD13C	0.000298838	ABHD2	0.000534057	AMBRA1	0.000245054	ZBTB20-AS3	0.000324627	SNAP25-AS1	0.000374756	PECAM1	0.000343842
AGO4	0.00029868	INTS8	0.000533995	NDUFAF6	0.000245031	PITPNC1	0.000324446	KDM6B	0.000374709	TRPC1	0.000343304
AQR	0.000298162	NUDT13	0.000533697	DNAJC16	0.000244823	USP42	0.000324176	SART3	0.000374695	AC139720.1	0.000343234
MRTFA	0.000297997	AC015923.1	0.000533694	HECTD4	0.000244754	AC007405.1	0.000323867	FOXK2	0.000374485	ETV1	0.000343079
SEZ6	0.000297686	RPS6KA5	0.000533559	SGMS1	0.000244741	CALY	0.000323184	HERPUD1	0.000374411	MBNL1-AS1	0.000342882
SAMD12	0.000297379	RPA1	0.000533027	UBA6	0.000244576	SREK1IP1	0.00032314	CDK11A	0.000374149	HACL1	0.000342732
RIMS1	0.000297072	NCL	0.000532924	ACSF3	0.000244575	GMPR	0.000322685	ZNF451	0.000373886	DDX17	0.000342677
PPM1B	0.000296497	ZNF277	0.000532762	TTC17	0.00024439	FBXO42	0.00032264	SLC7A1	0.000373734	ERCC1	0.000342504
PRXL2A	0.000296481	H2AFZ	0.000532622	COX10-AS1	0.000244294	PCBP3	0.000322511	MIR646HG	0.00037366	AMMECR1	0.000342406
VMP1	0.000296128	HPS4	0.000532381	PPP1R12A	0.000244185	MFSD2B	0.000322111	PEAK3	0.000373456	SFMBT1	0.000342252
COPA	0.000295785	NSL1	0.000532137	KLF3-AS1	0.00024409	GLUL	0.000321235	OGT	0.000373427	SEC24B-AS1	0.000342233
SLC25A29	0.000295765	AGTPBP1	0.000532072	NDFIP1	0.000243672	ASB15	0.000320786	ATXN2	0.000373196	AC025159.1	0.000341831
ZCCHC14	0.000295614	MPDU1	0.000531279	PCM1	0.000243565	NET1	0.000320752	SLC15A4	0.00037306	CLCN6	0.000341715
CNOT9	0.000295315	DKC1	0.000531157	LYRM4	0.000243448	AC109597.1	0.000320014	SPCS3	0.000372817	PACS1	0.0003413
WDR81	0.000295106	CRNKL1	0.000531076	AC131571.1	0.000243298	GPR63	0.000319952	MATR3.1	0.000372796	HNRNPLL	0.000341192
SH3RF1	0.000294544	TYMS	0.000531054	ADD3	0.000243166	SAG	0.000319898	MORF4L1	0.000372509	ZBED3-AS1	0.000340878
ENTPD4	0.000294491	AC116362.1	0.000530336	MINDY3	0.000243014	FAHD1	0.000319515	PPP1R16B	0.000372361	RSRC1	0.000340466
AL512603.2	0.000294182	SEH1L	0.000530028	RPS4Y1	0.000242991	TAGLN	0.000319352	CD82	0.000372266	ZNF595	0.000339926
NDC80	0.000293879	CCDC57	0.000529781	ZNF736	0.000242972	ELP4	0.000319196	SH3D19	0.000370745	MPPED2	0.000339865
RUBCN	0.000293745	LINC00114	0.000529469	DAGLB	0.000242969	THRIL	0.000318803	MARK2	0.000370552	MBNL3	0.000339324
HIST1H2BC	0.000293158	COG7	0.000528746	SNX19	0.000242745	AC106028.4	0.000318803	RRM1	0.000370525	CSTF3	0.000339278
SEC22C	0.000293144	AL024474.2	0.000527813	STAU2	0.000242679	RTCA	0.000318111	SUSD6	0.000370443	UBR2	0.000339227
AC104695.4	0.000292887	RAB11FIP3	0.000527327	ATXN10	0.000242648	SAMD13	0.000317982	JMJD1C	0.000370304	GPATCH2	0.000339157
NDUFA5	0.000292415	SNX14	0.000526144	SKAP2	0.000242637	RAB4A	0.000317851	ADGRE5	0.000370118	REEP3	0.000338983
KDM7A	0.000292404	MED12L	0.000525721	NCOA2	0.000242606	ZNF578	0.00031762	DLST	0.000369948	MFSD4B	0.000338581
TSC22D2	0.000292359	METTL25	0.000525667	CABYR	0.000241979	CPQ	0.000317378	DDX3X	0.000369547	CCDC173	0.00033841
ULK1	0.000292029	AL513128.3	0.000524357	AC092120.3	0.00024116	CAAP1	0.000317011	CAPZB	0.00036904	HOXB-AS3	0.000338377
AC008035.1	0.000291506	RALGAPB	0.000524169	LYST	0.00024107	ATF1	0.000316985	KCMF1	0.000368992	VAV3	0.000337937
RMC1	0.000291469	TATDN2	0.000523494	ZBTB44	0.000240663	DRAP1	0.000316981	ERO1B	0.000368759	LINC02100	0.000337703
FURIN	0.000291371	RPS6	0.000523169	ACAD11	0.000240642	AC023796.2	0.000315962	CREB3L2	0.000368329	AC011346.1	0.000337638
AC018742.1	0.000291153	COX18	0.000522201	NUP210	0.000240566	FAM228B	0.000315701	SERP1	0.000367921	INSIG1	0.000337581
ELL2	0.000291148	RDH10	0.000522179	FNBP1	0.00024056	STRADB	0.000315135	TUBB6	0.000367319	WSB1	0.000337493
PLCB1	0.000291138	SURF4	0.000522082	PAN3	0.000240554	C11orf49	0.000315055	AMD1	0.000366322	SLX4IP	0.000337445
DLG2	0.000291087	AP1M1	0.000521939	ATAD2B	0.000240542	ACTR3	0.000314751	PRDM2	0.000366312	TP53INP1	0.000337163
ECE1	0.000290882	GRAMD2B	0.000521324	PSMA6	0.000240306	KCNQ5-AS1	0.000314416	ZDHHC7	0.000366273	LINC01829	0.000337064
ZNF274	0.000290402	GANAB	0.000520539	CDADC1	0.000240118	CPT1A	0.000314252	AGO3	0.000365737	AL590705.1	0.000336928
AC087280.2	0.000290127	ANO6	0.000520428	CUX1	0.000240062	CASP3	0.000313917	SKIL	0.000365301	DYNC2H1	0.0003368
VCPIP1	0.000290106	HMBOX1	0.000520126	DNAJC11	0.000239887	MRTO4	0.000313395	DCUN1D1	0.000364629	SDK2	0.000336606
SKAP1-AS1	0.000290056	VWA7	0.000519554	AKAP9	0.000239848	PHF14	0.000312919	IRGQ	0.000364462	AC105285.1	0.000336218
INAFM2	0.000289609	POLDIP3	0.000518809	DDX52	0.000239678	ANKRD27	0.000312878	AC096711.2	0.000364091	AC009093.2	0.000336008
RLIM	0.000288777	MIGA1	0.000518104	MTX2	0.00023921	ANKRD61	0.000312738	SPOPL	0.000363858	SNHG14	0.000335956
THRAP3	0.000288677	HMGB1	0.000517904	C4orf19	0.00023915	H2AFV	0.000312626	ZBTB11	0.000363661	AC113385.1	0.000335891
GDAP2	0.000288636	COX16	0.000517904	ARHGAP10	0.000239093	CDK8	0.00031235	NAP1L4	0.000363367	UBL3	0.000335865
STAP1	0.000288615	TMPO	0.000517686	FBXL4	0.000238778	LIN9	0.000311353	LGMN	0.000361566	CR1	0.000335836
BMPR2	0.00028828	ARID1A	0.000517501	FBXL13	0.00023874	ATP8B4	0.000311141	KPNA6	0.000361001	JAML	0.000335337
H1F0	0.000288024	BTF3L4	0.000517478	USP30	0.000238453	COL24A1	0.000310754	ANKRD12	0.00036072	PLAC8	0.000335025
GNAI3	0.000287442	PTPRH	0.000517399	AC245060.5	0.000238317	AP4E1	0.000310532	TUT4	0.00036025	NASP	0.000334501
TANK	0.000287336	TRAT1	0.000517241	LCLAT1	0.000238105	AL354794.1	0.00031049	ACTR3	0.00036016	MBOAT2	0.000334359
DIS3	0.000287211	PAXBP1-AS1	0.000517032	MAP4K3	0.000237562	CHD6	0.00031044	ARFGEF1	0.00035996	MRPS31	0.000333773
PIK3C2A	0.00028701	DDX46	0.000516926	CYFIP2	0.000237435	THAP7-AS1	0.000309771	CCND2	0.000359916	BRMS1L	0.000333489
CGRRF1	0.000286873	NAP1L1	0.00051618	ATF6	0.000237327	AP003680.1	0.000309317	HSF2	0.000359839	TAF1B	0.000333465
AC092422.1	0.00028672	LINC01088	0.000516053	RFX7	0.000237274	SH2D2A	0.000309317	PFKP	0.000359026	TRERF1	0.000333463
USPL1	0.000286255	AC093912.1	0.000516009	BARD1	0.000237224	HSP90AA1	0.000309288	HOXA9	0.000358861	LRRC4C	0.000332636
FOXJ3	0.000286125	MAP4K3	0.000515849	CD2AP	0.000236827	FRRS1	0.000308841	MEX3C	0.00035871	KIAA0825	0.00033263
RFK	0.000285744	SLC35G2	0.000515802	FAM120A	0.000236791	AC012184.3	0.000308564	PPP2R5E	0.000358615	IFI16	0.000332311
RAD54L2	0.000285284	IPO9-AS1	0.000515709	MT-ND4L	0.000236678	LY6G6C	0.000308453	CPB2-AS1	0.000358202	HIST1H2BC	0.000331992
RALGAPB	0.000284892	SLC22A10	0.000514983	KAT6A	0.000236552	B3GNT2	0.000308439	ARFGEF2	0.000358169	PRH1	0.00033189
AFAP1L2	0.000284846	AC073529.1	0.000514651	SDE2	0.000236539	MAP3K5	0.00030832	OSBP	0.000358127	SCFD2	0.000331614
OTUD1	0.000284629	MT-ND5	0.000514237	WDR7	0.000236472	MND1	0.000308193	ERLEC1	0.000357639	AP002812.2	0.000331234
PRKG2	0.000284234	EBLN2	0.000513534	SLC37A1	0.00023647	SESTD1	0.000307987	STK10	0.000357016	AKAP7	0.000331186
TRIM8	0.00028387	RBM4	0.000512099	CASP10	0.000236273	GCDH	0.000307963	NPEPPS	0.000356886	ZDHHC15	0.000331122
TP53INP1	0.000283736	LINC02080	0.000511621	SHOC2	0.000236159	AC005696.2	0.000307755	RFX4	0.0003563	IDI1	0.000331111
KAT6A	0.000283538	TMEM97	0.000511609	PRKACB	0.000236105	INTS6L	0.000307738	AC131944.1	0.000356029	NEDD4L	0.000331089
SUDS3	0.00028304	CYTOR	0.000510706	ST18	0.000236064	LNPEP	0.000307719	UBC	0.00035565	OS9	0.000331078
FAM168B	0.000282353	AC010615.2	0.000510243	LEF1	0.00023598	MYEF2	0.000306751	ARHGAP5	0.000355119	AL109809.5	0.000330288
SNRK	0.000282308	ELF2	0.000510067	DYM	0.000235859	UBR3	0.000306575	PHIP	0.000355014	MOSMO	0.000329966
NCOA3	0.000281826	PDK1	0.000509978	SMG1	0.000235831	MTMR8	0.000306459	YWHAE	0.000354807	AC104781.2	0.000329912
EDEM3	0.000281715	B3GALNT2	0.000509107	HIBCH	0.000235655	CTSH	0.000306258	B2M	0.000354371	ST7L	0.000329804
CAPN7	0.000281702	ZNF34	0.000507768	CUL2	0.000235492	MRPS28	0.000306043	MAN2A1	0.000354263	OPHN1	0.000329782
PTPRM	0.000281452	AAGAB	0.000506968	HIBADH	0.000235329	RAB6B	0.000305412	PDPK1	0.000354216	HIST2H2BF	0.000329066
UBE3A	0.000281201	USP47	0.000506001	MAP4K5	0.000234878	ZNF562	0.000305323	DCAF1	0.000353824	ZBTB5	0.000328974
RNASET2	0.000280983	CYP2C18	0.000505684	EXOC6	0.000234322	AC009133.1	0.000305074	RAPGEF1	0.000353626	AC010623.1	0.000328679
DICER1	0.000280852	NUCB2	0.000505313	TGFBR1	0.000234256	AL162414.1	0.000304334	SCAF4	0.000353454	CYP51A1	0.000328447
AC092120.3	0.00028074	PRTFDC1	0.000505135	SLC39A11	0.000233802	C3orf35	0.000304245	RBMX	0.000353204	GALK2	0.000328387
BAG5	0.000280442	CASP2	0.000504702	DTWD1	0.000233594	SLC24A1	0.000304103	SLK	0.000352687	CFAP44	0.00032838
TLE4	0.000280415	EIF5B	0.000504328	DCTN6	0.000233448	MRTFA	0.000303833	SAR1A	0.000352261	NAAA	0.000328058
KBTBD8	0.000280086	FAF1	0.000504	CERKL	0.000232833	SYAP1	0.000303535	SLBP	0.000352069	CCM2	0.00032804
TBPL1	0.000279754	KIF20B	0.000503636	TMSB4X	0.000232714	AL606534.2	0.000303525	GNB1L	0.000351528	FAM30A	0.000328013
RGPD8	0.000279446	ZNF440	0.000503536	ANKIB1	0.000232689	TXNDC16	0.00030342	PRC1	0.000351361	MAP3K5	0.000327793
SFT2D1	0.000279381	CMTM4	0.000501938	XRN2	0.000232561	NMT2	0.000303321	NAA50	0.000351173	FAM118A	0.000327487
PRUNE2	0.000279271	EPS15L1	0.00050182	SYNRG	0.000232405	LINC00332	0.000303247	TFG	0.000351159	CIITA	0.000327236
TLR2	0.000279191	AL355377.3	0.00050173	EMC2	0.000232136	AL353653.1	0.000302684	ZFAND3	0.000350559	PCBP1-AS1	0.000327047
CLIP4	0.000279184	DHX35	0.000501635	AL359706.1	0.000232087	GOLGA6L9	0.000302469	SLC6A6	0.000350433	PRKY	0.000327007
DLGAP2-AS1	0.000279122	PTBP3	0.000501214	EYS	0.000232012	RBM4B	0.000302055	KIF18A	0.000350241	VPS8	0.000326835
RALA	0.000278488	PTCD3	0.000499298	SNRPD1	0.000231987	MBD5	0.000301968	EWSR1	0.000349971	PIBF1	0.000326035
PKP4	0.000278399	AC092069.1	0.000498978	SPINK2	0.000231806	CDK19	0.000301845	CPT1A	0.000347902	TBC1D4	0.000325706
ENTPD7	0.000278134	PSTPIP2	0.000496865	TRPM7	0.000231287	PDCD4	0.000301741	TRPC4AP	0.000347454	VWA8	0.000325653
CEP95	0.000278108	UBE2E3	0.000496015	NDUFS1	0.000231187	AL590064.1	0.000301711	VPS37B	0.000347191	SCP2	0.00032559
RPL29	0.000277866	MIA3	0.000495892	ZNF277	0.000230983	TIMP3	0.000301632	ZFAND6	0.000347074	TLN2	0.000325548
AC004797.1	0.000277734	SPINT2	0.000495146	TRIM24	0.000230704	EYS	0.000301509	RBM39	0.000345542	SLA	0.000325485
AXIN1	0.000277311	PDE3B	0.00049503	TAPT1-AS1	0.00023008	LCORL	0.000300963	TOB1	0.000345114	CMC1	0.000325294
ITM2B	0.00027731	ALOX5	0.000493435	RMDN1	0.000229868	NIF3L1	0.000300087	FNTA	0.000344912	FMNL2	0.000324848
AC006581.1	0.00027731	SPATA7	0.000493136	ARHGEF2	0.000229747	SLC45A4	0.00030001	SUPV3L1	0.000344844	JAM3	0.000324584
CASC8	0.000276972	KLHL28	0.000492664	NUP93	0.000229747	MXD1	0.000299592	FOXO3	0.0003448	LINC02021	0.000324434
CFI	0.000276662	SLC14A1	0.000491595	SEMA6A-AS1	0.000229706	KHDRBS2	0.000299504	RAB12	0.000344748	GPR135	0.000324025
SYNGR1	0.000276478	SAFB	0.000491263	PHTF2	0.000229695	FTH1	0.000299383	PALD1	0.000344121	CCDC180	0.000323786
WWP1	0.0002764	ECM2	0.000491147	NEMP2	0.000229689	AC010889.2	0.000299321	ANKRD11	0.000344113	ULK2	0.00032352
PCIF1	0.000276084	MRTFA	0.000490982	MTM1	0.000229511	AC007349.3	0.000299059	ECD	0.000343934	RANBP17	0.000323168
COLQ	0.000275967	RPRD1B	0.000489898	CASC4	0.000229469	SPC25	0.000298837	RBBP6	0.000343807	MIR924HG	0.000322998
SAR1A	0.000275623	POR	0.000489471	MYOM1	0.000229353	KIF9-AS1	0.000298039	DLEU1	0.000343385	CA3	0.000322928
ABCG1	0.000275071	PARD6G-AS1	0.000489327	ZNF280D	0.000229311	PAFAH1B2	0.000298029	UQCRC2	0.000343121	PKIB	0.000322688
TOPORS	0.000274892	POLR2B	0.000488539	IFT57	0.000229296	SLC13A3	0.00029799	MED13L	0.000342381	TRA2B	0.000322579
ATP6V1E1	0.000274889	AC010226.1	0.000488239	KIAA0040	0.000229218	AL050309.1	0.000297748	MIR3142HG	0.000342014	DGUOK	0.000322509
PPP1R10	0.000274791	SENP1	0.000488084	NAA16	0.000229209	ITGAV	0.0002977	PKM	0.000341815	HIST1H2BN	0.000321993
ZNF852	0.000274241	LINC00624	0.000488074	RAB3GAP1	0.000229185	SETD2	0.000297697	USP22	0.000341797	NCALD	0.000321992
AL137789.1	0.000273903	XPO4	0.000487934	PIBF1	0.000229119	AC009432.2	0.00029746	MGRN1	0.000341675	STXBP5	0.000321592
AC068282.1	0.000273244	SPATA13	0.000487453	IREB2	0.000228933	QSER1	0.000297214	RNMT	0.000341567	YPEL5	0.000321336
UIMC1	0.000273233	APBB1IP	0.000487392	MCUB	0.000228927	KDM3B	0.000297155	FKBP1A	0.000340872	CAST	0.000321177
SLC2A14	0.000273006	SLC25A25-AS1	0.000487327	AL161725.1	0.000228877	BEND6	0.000296835	NAT10	0.000340758	LRRC63	0.000321157
SEC23A	0.000272978	UVRAG	0.000486606	PFKFB2	0.000228809	RCC2	0.000296774	TXNRD1	0.000340706	LINC01237	0.000320479
MYO1D	0.000272956	NAA35	0.000485263	GAS7	0.000228461	CHRNE	0.000296575	MIR155HG	0.00034067	GFI1	0.000320452
SLC38A2	0.000272928	MYO19	0.000484901	RAB11FIP4	0.000228357	NAIP	0.000296481	HIST1H3E	0.000340598	HERC4	0.000320438
RPS6KB1	0.000272558	CD46	0.000484365	DEPTOR	0.00022824	NME7	0.000296051	LINC02454	0.000340598	ZSWIM5	0.000320011
XRN2	0.000272531	ST3GAL3	0.000484268	KIF6	0.00022821	PRKX	0.000295941	RDH11	0.000340409	FOXO1	0.000319928
GNA11	0.000272367	ELOVL5	0.000483896	ELF2	0.000228109	AL355377.3	0.000295923	TMEM41B	0.000340222	TTC29	0.000319859
ARPC3	0.000272243	XRN2	0.000483878	SUCLA2	0.000228094	CNOT4	0.000295804	SOX5-AS1	0.0003401	ZC3H6	0.000319805
SDHA	0.000272213	ANAPC10	0.000483872	AC009152.3	0.000227907	C2orf88	0.000295484	CTBP2	0.000340056	KPNA1	0.000319783
FAM198B-AS1	0.000271876	SLC39A9	0.000483126	SHQ1	0.00022761	AC022509.2	0.000294883	FSCN1	0.000339225	ZNF382	0.000319753
SLC44A2	0.000271642	AC015802.6	0.000482993	ZDHHC20	0.000227468	RAB35	0.000294675	TMEM63B	0.000339147	MYO5A	0.000319138
HIST1H1C	0.000271511	PRKAR2A	0.000482874	TTLL5	0.000227437	AC004947.3	0.000294456	RBM3	0.000338742	FAM106A	0.000318985
DDX3X	0.000271496	MLEC	0.000482851	SEC14L1	0.000227423	KIZ-AS1	0.000294418	UBQLN1	0.000338509	RHOB	0.000318828
DNAJB14	0.000271407	OSBPL11	0.000482555	VPS13B	0.000227361	SEPTIN7	0.000294007	TCF7L2	0.000338459	AF127577.1	0.000318794
AC026124.1	0.000271307	EIF2S2	0.000482276	DOCK10	0.000227007	SNX16	0.000293854	RORA	0.000338104	ANTXR2	0.000318621
FAM13B	0.000270802	TIMELESS	0.000482202	ZNF518A	0.000226736	BMT2	0.000293496	LUZP1	0.000337235	FRYL	0.000318485
BEX1	0.000270496	BRD7	0.000481923	THUMPD2	0.000226592	GAN	0.000293159	PIK3IP1	0.000336542	EFCAB13	0.000318444
MAGI1-AS1	0.000270462	SNX1	0.000481598	AC093157.1	0.000226532	AFG1L	0.000293048	GRAMD4	0.000335899	KLF7	0.000318277
SEC23IP	0.000270213	SPC25	0.000481059	AREL1	0.000226502	PRSS23	0.000293042	ETV5	0.00033557	EIF1AY	0.000318124
PPP6R3	0.000270192	VIRMA	0.00048083	RBM38	0.000226427	ZNF433-AS1	0.000291789	PAFAH1B1	0.000335563	RASGEF1B	0.000318047
NPIPA1	0.000269939	NELFCD	0.000480773	EIF2AK2	0.00022629	ZNF429	0.000291476	ATP6V1A	0.000335535	SEMA6D	0.000317805
FBXW4	0.000269344	MTHFD2	0.000480669	NPPA	0.000226207	TIMELESS	0.000291394	ZFAND5	0.000335293	RASSF3	0.000317684
SMAD4	0.000269179	AL160163.1	0.000480329	ZNF746	0.000226155	SYCP2L	0.000291356	ZNF804A	0.000335287	FLT3	0.000317617
ST6GALNAC5	0.000269167	PSMA5	0.000480321	CTBP1	0.000225959	CDC40	0.000291054	PPP1R12A	0.000334675	OR2L3	0.000316545
SVIP	0.000268791	SMYD3	0.000479354	IFNAR1	0.000225923	TAF2	0.000290496	LNX2	0.000334159	ZNF720	0.000316439
NUDT19	0.000268502	NCOR1	0.000479186	LNPK	0.000225713	UBA52	0.000290482	UBE2V1	0.000334119	DOK6	0.000316274
ETV6	0.000267995	TFR2	0.000479151	RAPGEF1	0.000225412	AC139768.1	0.000290348	KDELR2	0.000333971	CCDC88C	0.000316153
EMP2	0.000267439	PLA2G4A	0.000478848	XRN1	0.000225098	GSK3A	0.000289879	IFNGR1	0.000333942	NIPAL2	0.000316035
TRIM22	0.000267421	HNRNPA1	0.000478655	LRRFIP1	0.000225044	ZNF510	0.00028966	SMARCC1	0.000333662	AC105052.4	0.000315889
NSUN7	0.000267409	MRPL3	0.00047852	SLC4A4	0.000224917	RBM44	0.000289538	ELK3	0.000333095	DGLUCY	0.000315752
AC092301.1	0.000267302	TBC1D14	0.000478497	PDCD4	0.000224704	RPL10A	0.00028951	ABCG1	0.000332766	AC092422.1	0.000315724
CYP27B1	0.000267302	SH3D19	0.000477913	SEC61A2	0.000224635	HSD17B4	0.000289457	ELF4	0.000332743	OXNAD1	0.000315678
NAF1	0.000266882	DPP10	0.00047761	SYTL3	0.000224595	NPIPB11	0.000289266	ADD1	0.000332637	SLC66A1L	0.000315665
PCID2	0.000266506	AL121972.1	0.000477335	CEP162	0.000224466	TSBP1	0.000289155	CHMP2B	0.000332203	GDAP1	0.000315542
THAP12	0.000266216	CHD2	0.000477302	BCKDHB	0.000224378	AL109761.1	0.000288848	CDC27	0.000332113	CLHC1	0.00031523
PTBP2	0.000266024	PRPF39	0.000477183	SNX1	0.000224343	PAFAH1B1	0.000288807	MOB1B	0.000332062	PTPN4	0.000314792
SHB	0.00026591	PEX2	0.000477029	PDLIM5	0.000224311	AF117829.1	0.000288803	AC092120.3	0.000331913	ANKH	0.00031422
CYYR1	0.000265732	SEC13	0.000476477	LARS	0.000224272	ARID1A	0.000288783	AC005264.1	0.000331692	ANKRD36	0.000313947
Z83843.1	0.000265677	AP001178.2	0.000476458	UBE2R2-AS1	0.000224237	STK38	0.000288357	MAPK8IP3	0.000331477	AC108519.1	0.000313807
RIPK2	0.000265543	NCK1-DT	0.000476331	WDR70	0.000224103	AL589843.1	0.000288114	UBL3	0.000331273	MAP2K5	0.000313658
AC037486.1	0.000265513	CACYBP	0.000476325	GANC	0.000223841	CTCF	0.000287827	ATXN2L	0.000331064	RAP2C-AS1	0.000313376
SGPL1	0.000264637	AC068286.2	0.000476219	FAM53B	0.000223828	Z84485.1	0.000287029	XPO4	0.000330571	DROSHA	0.000313359
ZFHX3	0.000264623	ERP27	0.00047605	CENPC	0.000223787	RPUSD3	0.000286952	NOL7	0.00033028	AL359636.2	0.000313025
ZNF318	0.000264582	ATP6V1A	0.000475402	TSEN15	0.000223714	LIN28A	0.000286851	RPL24	0.000330273	EIF1B-AS1	0.000312811
RSPRY1	0.000264217	GPATCH4	0.000475316	ANO10	0.000223551	ATL2	0.000286716	KDM5C	0.000329671	GCSAML	0.000312704
LYZ	0.000264154	EAF2	0.000474068	XG	0.000223487	AC092620.2	0.000286531	ARIH2	0.000329283	AC120193.1	0.000312321
STK38L	0.000263885	FARSB	0.000473701	JADE3	0.000223389	AL359643.3	0.000286512	SPATS2	0.000328565	MCCC2	0.000312254
CCNT1	0.000262815	CEP170	0.000472816	AC026471.4	0.000223127	ABCC5	0.000286485	PSD	0.000327951	SLC16A7	0.000312209
AC058791.1	0.000262647	PTENP1-AS	0.00047224	ABCA13	0.000222936	SRSF4	0.000286476	PER2	0.000327108	LINC01184	0.000312138
BTC	0.00026233	RAB44	0.000471742	TOGARAM1	0.000222739	CHGA	0.000286167	AC008764.2	0.000327004	MYLK-AS1	0.00031195
ZC3H7A	0.000261999	CBL	0.00047155	EFR3A	0.000222674	VEZF1	0.000286153	ARVCF	0.000326896	DTNB	0.000311637
XACT	0.000261763	TRPC4AP	0.000470973	ETFA	0.0002225	GNB2	0.000286144	DDX6	0.000326786	AHNAK	0.000311424
RAB5C	0.000261637	GMNN	0.000470858	TM9SF2	0.000222478	TUBB6	0.000285887	GRASP	0.000326481	MIR2052HG	0.000311055
ZER1	0.000261532	APOBEC3C	0.000470484	SLC15A2	0.000222223	LINC02463	0.000285839	AC068413.1	0.0003263	HIBCH	0.0003109
AC244213.1	0.000261288	RBM3	0.000470444	PTBP2	0.00022211	WASF1	0.000285705	LSM14A	0.000325688	AC073050.1	0.000310609
AP2A2	0.000261281	AC055733.2	0.000469788	AC009126.1	0.000221904	C12orf40	0.000285696	KCTD20	0.000324707	PPP1R15A	0.000310429
ISCA1	0.00026108	LIN54	0.000469717	MGAT4A	0.000221855	NUP50	0.000285624	FAM53A	0.000323477	CEP128	0.000310098
WDR91	0.000260935	DBR1	0.000469475	SEMA4D	0.0002218	CASTOR2	0.000285502	SIAH2	0.000323326	AC092910.3	0.000309864
VASH1-AS1	0.0002602	HTATSF1	0.000469281	TMSB15B-AS1	0.000221781	PRDM8	0.000285482	TLK1	0.000323292	RAD50	0.000309756
TES	0.000260165	MYB	0.000469107	LINC02607	0.000221247	AC119403.1	0.000285452	STX11	0.000322567	KLF6	0.000309609
WNK1	0.000260018	SINHCAF	0.000469008	PAXBP1	0.00022104	AL513188.1	0.000285395	SLC38A1	0.000322495	SPECC1	0.000309409
DGKA	0.000259799	HS2ST1	0.000467954	IGF2BP3	0.000220998	TBL1XR1	0.000285383	PPM1A	0.000321917	IL16	0.000309179
THRA1/BTR	0.000259689	CHPT1	0.000467806	DPY19L3	0.000220956	HNRNPA1	0.000285303	PLEKHO1	0.000320798	CATSPER2	0.000309111
FAM199X	0.000259456	HDAC2	0.00046768	MVB12B	0.000220948	ZNF148	0.000284847	HNRNPM	0.000320702	SNX13	0.000308889
BZW1	0.000259217	DDX52	0.000466648	XRCC4	0.000220851	GDPD1	0.000284835	MED13	0.000320489	MICU1	0.000308828
PTPRE	0.00025862	H1FX	0.00046658	AF107885.2	0.000220745	WDR45B	0.000284755	OAZ1	0.000320317	GLIS3	0.000308776
SYAP1	0.000258266	USP33	0.000465483	CDCA7	0.000220674	PGAP1	0.000284673	RASSF2	0.000320038	DOCK2	0.00030872
LUC7L2	0.00025762	CCDC43	0.000465447	DIAPH2-AS1	0.000220628	COL6A2	0.00028441	ITCH	0.000319944	RAB27A	0.000308374
RAB10	0.00025756	CTNND1	0.00046533	TRAF5	0.000220373	PCDHGA11	0.000284402	PIM2	0.000319935	TNIK	0.000308191
ZSWIM6	0.000257417	KIN	0.000464944	AC011092.2	0.000220358	UVRAG	0.000284211	ZFR	0.000319524	ATL1	0.000308144
2023-03-07	0.000257285	CNTROB	0.000464929	SLC2A5	0.000220282	ABCC6	0.000284124	AC234772.2	0.00031943	CREB5	0.000307886
SMN1	0.000256989	MED4	0.000464852	FZD6	0.000220214	AC106793.1	0.000284082	AP000442.1	0.000319427	NUP35	0.000307759
ENO4	0.000256884	BCAR3	0.000464676	FAM13A	0.000220203	RPL14	0.000284028	GFOD1	0.000319248	MDGA2	0.000307704
PPP4R1	0.000256844	GDI2	0.000464568	VPS41	0.000220171	ATAD2B	0.000283624	RFC1	0.000318953	ASH2L	0.000307468
PRRC2C	0.000256567	FAM98C	0.000464354	GPALPP1	0.000220129	LRRC43	0.000283419	MAML1	0.000318698	LINC01088	0.000307466
CRTC3	0.000256451	SLC39A10	0.000463632	ANKRD11	0.000220079	ZNF431	0.000283032	CDK11B	0.000318414	ZNF146	0.000307452
EID1	0.000256016	FAM133B	0.000463086	ANAPC5	0.000219887	LRRN3	0.000282999	SLC35B1	0.000318025	AASS	0.000307361
AMBRA1	0.000255898	DYM	0.00046296	AC000065.2	0.000219662	SNHG14	0.000282767	MPP5	0.000317968	ROBO1	0.000307162
STPG2	0.000255871	KCNQ5-AS1	0.000462562	RANBP17	0.000219538	RPL27	0.000282699	RNF4	0.000317657	NLGN1-AS1	0.000307102
MTHFD2L	0.000255666	MRPL13	0.000462157	RETSAT	0.000219512	DYRK1B	0.000282575	NAB1	0.000317229	CCSER2	0.000307063
ETV3	0.000255634	IQGAP3	0.000461722	MAF	0.000219458	KLF9	0.000282165	RAD21	0.000317165	ZRANB3	0.000307028
LINC00612	0.000255538	PPIA	0.000461222	VTI1A	0.000219329	ARHGAP26	0.000281935	DDX24	0.000316798	PKNOX1	0.00030684
CHMP1B	0.000255475	FSTL5	0.000460871	CTDSPL2	0.000218996	AC002454.1	0.0002814	RPS10-NUDT3	0.000316446	ASPH	0.000306812
PHF12	0.000255335	AC011444.1	0.000460393	ZBTB41	0.000218918	PIGA	0.000281356	LCOR	0.000315732	WNT2B	0.000306575
CDC123	0.000255291	ADGRD1	0.00046025	GPRC5B	0.000218868	MPP1	0.000281285	THUMPD3-AS1	0.000315194	ACVR2A	0.000306449
XPC	0.000255152	HSP90AB1	0.000459435	INTS10	0.000218751	AC027097.1	0.00028102	GCNT7	0.000314986	SMAD2	0.000306407
BTG2	0.000254991	CRPPA	0.000459413	SCMH1	0.000218425	NCAPG2	0.000280655	ATP2C1	0.000314722	MAF	0.000306048
JAML	0.000254734	SPATA5	0.000457535	AGK	0.000218145	AC005534.1	0.000280563	SRRM1	0.000314694	ACYP2	0.000305947
DOCK6	0.000254583	NFATC3	0.000457476	PDC	0.000218144	TPM4	0.000280477	GFPT1	0.000314538	AC099508.2	0.000305743
SCML2	0.000254561	SYNCRIP	0.00045687	A2ML1-AS1	0.000217978	AL118556.1	0.00028043	H3F3A	0.000314488	AC090204.1	0.000305639
DYNC1LI1	0.000254314	SNX4	0.000456867	VPS13A	0.000217962	FRG1	0.000280388	SYK	0.000314101	COG6	0.000305628
TMEM64	0.000254253	SHLD2	0.000456543	JAKMIP2-AS1	0.000217835	ITGA9-AS1	0.000280308	OXR1	0.000313027	STX17	0.000305557
FLNB	0.000254137	PARPBP	0.000456081	RAPH1	0.000217693	PURB	0.00028009	G3BP2	0.000311867	UPK3BL1	0.000305544
ELF2	0.000253966	STIP1	0.000455348	RPF2	0.00021768	ZFP1	0.000279921	PRPF39	0.000311825	ERMP1	0.000305503
RPL41	0.000253699	GBE1	0.000455217	AL133268.4	0.000217415	TAOK1	0.000279874	SLC23A2	0.000311363	DPY19L2	0.00030532
HERPUD2	0.00025366	RNF168	0.000455186	VRK2	0.000217231	GALNT10	0.000279412	ZNF644	0.000311296	C11orf65	0.000305206
AL391121.1	0.000253619	IGIP	0.000454043	USP33	0.000217098	THOC2	0.00027937	GPATCH2L	0.000311057	GPAT3	0.000305095
JUND	0.000253601	DNM1L	0.000453451	PIAS1	0.000217074	TSBP1-AS1	0.000279307	AL163541.1	0.000310746	AC107223.1	0.000304996
B4GALT5	0.000253448	DTNBP1	0.000453414	ATP2A3	0.000217049	TTTY10	0.000278995	CDH23	0.000310732	CRYBG3	0.000304955
NEDD1	0.000253311	AL035427.1	0.000453356	KCNQ5-AS1	0.00021696	AC104574.2	0.000278902	PPP2R2A	0.000310623	AC107884.1	0.000304946
STAT3	0.00025331	HUWE1	0.000453332	LRCH1	0.00021696	ROCK2	0.000278758	SET	0.000310481	ZBTB20	0.000304752
SESTD1	0.000253267	ST3GAL4	0.000453129	PGS1	0.000216944	KAT7	0.000278716	DARS2	0.000310391	IQCH	0.000304356
ARHGEF17	0.000253114	MRC2	0.000453009	CCDC125	0.0002168	USP34	0.000278297	GABPB1-IT1	0.000310351	KLHL2	0.000303939
PRPF8	0.000252995	TP53BP2	0.000452953	SYNGR1	0.00021673	EPHA6	0.00027823	WASF2	0.00031023	GCH1	0.000303888
TDRD10	0.000252921	EPHA8	0.000452786	ITGB1	0.000216588	FANCB	0.000278091	MASTL	0.00031017	COL4A5	0.000303792
DLGAP4	0.000252856	AC005899.7	0.000452685	AC040934.1	0.00021648	PARP12	0.00027785	MIER3	0.000310144	DERA	0.000303587
STX17-AS1	0.000252706	AL139300.2	0.000452198	CNTRL	0.000216386	TMED8	0.000277578	PMAIP1	0.000308124	RERG	0.000303461
LINC02595	0.000252677	EIF3M	0.00045191	MEX3C	0.00021581	CKAP2	0.000277551	DDX5	0.000307687	NIPAL3	0.000303371
STK4	0.00025264	ZNF480	0.000451715	FOXN3	0.000215792	UBAP1	0.000277266	HIC2	0.000307667	EFCAB10	0.000303285
GPRIN3	0.000252635	SLC31A2	0.000451673	SPNS3	0.000215684	MED13	0.000277189	AC242988.2	0.000307537	AC068286.2	0.00030326
GTF2A2	0.000252435	TRIM16	0.000451535	MICU3	0.000215478	PPP2R5E	0.000276974	PRRC1	0.000307353	NSF	0.00030271
TBC1D30	0.000252355	SLC12A9-AS1	0.000451443	RBBP4	0.000215438	DNM3	0.000276877	MYDGF	0.000307286	PCF11	0.000302476
UBE2V1	0.000252302	HNRNPAB	0.000451108	ARID1A	0.000215411	DCLRE1C	0.000276741	USP30	0.000306984	PLSCR4	0.000302326
JAK2	0.000252052	COPB2	0.000450782	SELENOI	0.000215367	AC138811.1	0.000276593	CEP170	0.000306501	GTF2A1	0.000302272
PARD6B	0.000251807	KIF14	0.00044965	STK38	0.000215348	NKRF	0.000276173	MSI2	0.000306485	ACTR3C	0.000302263
VIM	0.000251478	HSD17B11	0.000449247	GLMN	0.000215178	ABCC5-AS1	0.000275952	PRKD2	0.000306372	PRKAR2B	0.0003022
RTL6	0.000251272	AAK1	0.000449049	WRN	0.00021517	SFXN5	0.000275347	DNAJC10	0.000305992	AC007036.2	0.000302059
AC025040.1	0.00025113	AL133268.4	0.000448873	THBS4	0.000214973	RPS6KC1	0.000274894	PUDP	0.000305227	SPAST	0.000301886
NR3C2	0.000251074	KLHL20	0.000448544	PARG	0.000214939	LYPLA1	0.000274607	SNX1	0.000304655	TRIM4	0.000301832
CDS1	0.000250903	HSP90B1	0.000448275	ARHGEF6	0.000214832	RIPOR2	0.000274455	ANO8	0.000304624	VSIG10	0.000301826
TMEM263	0.000250742	CDC25C	0.000447653	NOP58	0.0002148	AC005400.1	0.000274333	FOSL1	0.000304245	LRIG1	0.000301695
SELENOO	0.0002506	NCAPH	0.000447615	CAB39	0.000214733	AC010333.2	0.000274279	GNA13	0.000304098	AC061958.1	0.000301635
DAZAP2	0.000250524	FRS2	0.000447318	TRG-AS1	0.000214471	RPL37	0.000274068	HIST1H2BD	0.000304049	FBXW4	0.000301466
AC024382.1	0.000250433	APPL1	0.000447271	KAT2B	0.000214405	WFDC3	0.000274005	TRIM69	0.000303872	NUP62CL	0.000301352
UBE2B	0.000250416	AC092979.1	0.000447026	IL10RB	0.000214034	LINC01134	0.000274005	SNX9	0.000302948	PTPRA	0.000301305
TYW5	0.000250412	HACL1	0.000446653	PLXND1	0.000213841	AC021205.3	0.000273747	TMEM254-AS1	0.00030291	ZSCAN31	0.000301061
MYOF	0.000250243	AC011139.1	0.000446405	USP3	0.00021379	WRN	0.000273747	HDAC4	0.000302595	CLOCK	0.000300977
SDCBP2	0.0002498	CAT	0.000446135	FARS2	0.000213692	CREB1	0.000273506	EIF3J	0.000302506	NRL	0.000300908
LRP6	0.000249661	THOC1	0.000446098	AC024145.1	0.000213449	SLC35G2	0.000273294	GMEB2	0.000302159	HSPA1B	0.000300647
TAF11	0.000249591	GOLGA8R	0.000446026	LINC00426	0.000213439	AC007364.1	0.000273036	MFAP1	0.000302023	NIPAL1	0.000300578
STOM	0.000249223	HMGXB4	0.000445738	ARHGDIB	0.000213393	CPLX1	0.000273011	RBM4	0.000301696	ZNF407	0.000300481
IL12A-AS1	0.000248583	AHSA1	0.000445631	AC023051.1	0.000213323	MRPL35	0.00027298	LARP4	0.000301671	MRM2	0.000300325
FRMD8	0.00024821	SUDS3	0.000445573	LRP8	0.000213319	AMACR	0.000272688	BCL3	0.000301501	ZNF862	0.000300209
CEBPB	0.000248115	SNHG16	0.000445195	ABHD13	0.000213212	CNKSR2	0.000272216	TLK2	0.000301395	CMTM8	0.000300139
SPTLC3	0.000248096	CGAS	0.000444458	DISP2	0.000212853	EIF3M	0.000272161	SH3TC1	0.000301389	IQCA1	0.000300013
RP9	0.000248069	NOP56	0.000444308	AL354733.2	0.000212754	G3BP2	0.000272138	HEXB	0.00030124	ARHGAP31	0.000299971
AL049820.1	0.00024757	RINT1	0.0004442	MTSS2	0.000212751	LRRTM3	0.000271822	IKZF5	0.000300848	WARS2-AS1	0.000299818
SRSF5	0.000247478	CALM3	0.000443911	INO80	0.000212599	RASA4	0.000271556	GAPDH	0.000300834	NBR1	0.000299691
APH1B	0.00024747	ACOT7	0.000443478	AC008040.1	0.000212589	RPS10-NUDT3	0.000271423	HIST1H3D	0.000300823	MAP3K7CL	0.000299681
NPLOC4	0.000247297	NDUFB2-AS1	0.000443072	DNMT3B	0.000212501	ATCAY	0.000271421	AC006460.1	0.000300774	ARMCX4	0.000299431
PEAR1	0.00024719	ZFAND6	0.000442985	BIRC6	0.000212429	FZD4-DT	0.000271299	DOCK3	0.000300483	PRKCA	0.000299318
FAM133B	0.000247127	YIPF5	0.000442941	FEZ2	0.000212246	ZBTB44	0.000271179	NPLOC4	0.000300454	AC073475.1	0.000299076
AL078581.4	0.000247115	NIBAN3	0.000442667	ROBO3	0.000212133	PMS2	0.000271172	HM13	0.000300337	FAM124B	0.000298984
ARFGEF2	0.00024705	AC130895.1	0.000442477	C16orf87	0.000212064	STAU2	0.000271005	JPX	0.000300139	MYO9A	0.000298888
EIF5B	0.000246981	DNAJC1	0.000442314	EMB	0.000212016	RSRC1	0.00027061	LUC7L3	0.000299612	LIPE-AS1	0.000298605
UBN1	0.000246834	ALG2	0.000441936	METAP1D	0.000211933	SUB1	0.00027021	TP53BP1	0.000299601	SQLE	0.000298558
STK11	0.000246721	BMS1	0.000441403	TMEM220	0.000211625	RPL34	0.000270198	AC007952.4	0.00029941	DPH6	0.000298455
MIR155HG	0.000246349	TMEM41B	0.000441391	NCOA1	0.00021153	AC092683.1	0.000270035	AL132656.2	0.000299055	NUFIP2	0.000298196
UBR4	0.000246208	HMGB2	0.000441204	FSD1L	0.000211485	SH3BGRL2	0.000269987	C1GALT1	0.000298777	BCAS3	0.000298186
AP001020.2	0.000246197	NRF1	0.000441187	PRKDC	0.000211368	AC000065.2	0.000269513	TMF1	0.000298642	HSPB1	0.000297249
NBN	0.000245961	LINC00276	0.000441107	ERAP2	0.000211214	ANLN	0.000269465	MAP4K3	0.000298636	PIK3R3	0.000297051
SRP68	0.000245906	CTDP1	0.000440932	TCEA1	0.0002112	RAP1A	0.000269199	ARHGEF17	0.000298361	PARP8	0.000296903
UBE2E1	0.000245667	GK5	0.000440698	SUPT3H	0.000211195	PRMT3	0.000268904	BRD1	0.000298121	ELP4	0.000296791
RPS4Y1	0.000245508	SP4	0.000440526	MTREX	0.000211161	TMSB10	0.000268499	RAB14	0.000298021	LINC00871	0.00029678
BEX4	0.000245228	HDGF	0.000440179	FAM117B	0.000210858	SUMO3	0.000268381	FDX1	0.000297683	GSTCD	0.000296595
MACC1-AS1	0.000245153	PKN3	0.000440082	TBC1D14	0.000210766	PPP5D1	0.000268326	AC006064.2	0.000297646	PIK3CD	0.000296385
XRCC5	0.000244129	AC010642.2	0.000440049	PPP2R5E	0.000210665	AC104389.5	0.000268314	NFKBIB	0.000296797	PPP3CB	0.000295785
LRRN1	0.000243538	RNF24	0.000439154	CCDC39	0.000210502	MNAT1	0.000268201	SRGAP3	0.000296792	NHSL1	0.000295482
CDC14A	0.000243505	HSPA1L	0.000438208	IFI16	0.000210389	LINC00863	0.000268191	COPS2	0.000296722	R3HDM1	0.000295373
TAZ	0.000243241	ATP5F1A	0.00043802	SLC4A8	0.000210203	AC003991.2	0.000268128	RPRD1B	0.000296498	KBTBD8	0.000295148
USF3	0.000243239	SNX2	0.000437852	SLC23A2	0.000210191	CYP4A22-AS1	0.000267625	SNHG16	0.000296399	CDR2	0.00029505
NDUFA4	0.000243199	EBP	0.000437491	ZNF782	0.000210164	AC123912.1	0.000267564	DAZAP1	0.000296241	LDAH	0.000294896
SENP5	0.00024309	ABCC5	0.000437194	MT-ND3	0.000210137	DIPK2A	0.00026739	AL590226.1	0.000295878	SUGCT	0.000294349
IQCA1	0.000242952	SNX27	0.000436911	SYCP2L	0.000209949	USP50	0.000267345	TCTN3	0.000295742	AC015871.1	0.000294143
RER1	0.000242935	ATG4A	0.000436861	AKAP13	0.000209873	ZNF837	0.000267306	BAZ1B	0.000295609	BABAM2	0.000293831
FLOT1	0.000242341	LIG1	0.000436542	ZNF107	0.000209838	TMEM159	0.000267005	PLAUR	0.000295527	AL035427.1	0.000293829
MIER3	0.000242301	EPB41L2	0.000436225	MGLL	0.000209665	TMEM64	0.00026679	NUDT13	0.000295446	AC011853.2	0.000293599
PSMC6	0.000242023	UBE2A	0.000435683	IRGM	0.000209616	CEP170	0.000266591	PXK	0.000295209	PNISR	0.000293471
PSMB7	0.000241967	SLC6A6	0.000434551	FAM120B	0.000209556	NAP1L4	0.000266255	AL136962.1	0.000295016	CTDSPL	0.000293432
SRGAP2C	0.000241865	ATF7	0.000434454	WASHC5	0.000209448	ATP11B	0.000266104	MARK4	0.000294946	PLA2R1	0.000293205
PPP1R9A	0.000241657	BRCA1	0.000434339	AC078845.1	0.000209147	AC034195.1	0.000266049	NDUFV2	0.000294386	SCML4	0.000293061
SHANK3	0.000241155	MDN1	0.000433943	TASOR2	0.000209061	USP3-AS1	0.000265912	NPIPB5	0.000294068	ADGRG1	0.000293035
RIN3	0.000241152	VMP1	0.000433833	COMMD1	0.000209012	OSBPL10	0.000265891	IGF2BP2-AS1	0.00029383	AVL9	0.000292997
PPIL4	0.000240986	CDK17	0.000433316	JKAMP	0.000208866	ZNF724	0.000265701	PRKCG	0.000293753	EPCAM-DT	0.000292912
RTF2	0.000240893	ODR4	0.000432934	PEX11G	0.000208811	AC079089.1	0.000265437	SCML1	0.000293511	SH3BGRL	0.000292891
CNOT6	0.000240692	RPLP0	0.000432924	MICU2	0.000208793	AL138720.1	0.000265258	BAZ2A	0.000292848	TRAK2	0.000292856
NR4A2	0.000240518	ALG10	0.00043274	ATAD1	0.000208789	EPB41L5	0.000264979	CROCC	0.000292631	CEP126	0.000292714
SRC	0.000240495	RBM6	0.000432517	ITGAL	0.000208733	P2RX4	0.000264905	RIT1	0.000292473	ERCC8	0.000292695
GNL1	0.000240484	IFI35	0.000431904	EXOC1	0.000208689	ZNF670	0.000264846	MSL2	0.000292424	AC040934.1	0.00029269
STIM2	0.000240444	SYNPO2L	0.000431595	ADSS	0.00020821	LINC02133	0.000264727	USP47	0.000292327	LRRC69	0.000292489
FBXO33	0.00024035	C1QBP	0.000431446	ATF7	0.000207949	AC026202.2	0.000264604	KPNA3	0.000292262	NUTM2A-AS1	0.000292233
YBX1	0.000240234	AC013287.1	0.00043042	GPR183	0.000207928	AKT3	0.000264552	HNRNPA3	0.000292224	RRM2B	0.000292225
CAMSAP2	0.000240133	GALNT1	0.000430407	AC087854.1	0.000207837	OTOA	0.0002645	BBX	0.000291982	BUD31	0.000292202
AC002429.2	0.000239919	HSPA8	0.000430182	SLITRK4	0.000207667	SPINK4	0.000264454	TOR1AIP2	0.000291407	DZIP3	0.000292183
GMPR	0.000239533	SMC6	0.000429808	RMND5A	0.000207594	NPHP3	0.000264237	SEC61B	0.000291182	FAM111A	0.000292172
DYRK3	0.000239498	PAICS	0.000429548	PIK3AP1	0.000207523	RNF169	0.000264221	LRP5	0.000291118	THRA1/BTR	0.000292156
NFIL3	0.000239358	MT-ND1	0.000429489	TFDP2	0.000207483	ZNF738	0.000264132	NR4A2	0.000291087	LSM6	0.000291999
SMCR8	0.000239335	MCM8	0.000428958	ESR1	0.000207446	BBS9	0.000263914	NAA35	0.000290617	PPP1R12B	0.000291966
FYCO1	0.000239217	ADK	0.000428788	SLK	0.000207433	DTYMK	0.000263821	SON	0.000290355	ANXA6	0.000291776
LUC7L	0.000239121	FAM204A	0.000428717	ATP9B	0.000207432	AC087393.2	0.000263651	FAM168B	0.000290237	VPS13B	0.000291572
GPM6B	0.000238771	SRGAP2	0.000428677	CPNE8	0.000207424	KCNG2	0.00026361	XPR1	0.000289927	PCCA	0.000291281
AMFR	0.000238731	C5orf66	0.000428446	LDLRAD4	0.000207307	FAM228A	0.00026359	RUFY3	0.00028962	CEP295	0.000291274
AC005674.2	0.000238473	HDC	0.000428358	HSH2D	0.000207288	TM6SF1	0.00026354	USP49	0.000289596	ADGRG3	0.000290916
MAP3K2	0.000238188	LRRC45	0.00042833	DOCK4	0.000207274	LATS1	0.000263414	FOXK1	0.000289465	EIF5	0.000290752
FTL	0.000238011	ERCC8	0.000428245	KANTR	0.000207163	KPTN	0.000262934	NUS1	0.00028928	SYNPO2	0.000289925
PSMD1	0.000237873	EXOSC8	0.000427637	MAP3K20-AS1	0.000206825	AL139022.1	0.000262816	AIFM1	0.000289237	SLC25A40	0.000289587
COX7A2L	0.000237839	PRDM10	0.000427457	AC244502.3	0.000206774	PYGM	0.000262751	RNF168	0.000288527	GAS2	0.000289402
TTLL7	0.000237833	SPOPL	0.000427431	EEPD1	0.000206765	ERN1	0.000262683	CALHM6	0.000288085	TG	0.000289283
TTC9	0.000237531	RAD54L2	0.000426785	DDX60L	0.000206756	PCCA	0.000262637	PMEPA1	0.000288074	ST8SIA1	0.000288812
RAB2B	0.000237474	PLA2G12A	0.000426227	MIS18BP1	0.000206753	NBR2	0.000262621	PTPN12	0.000288036	SNTG2	0.000288809
MAPK8	0.000237321	INTS13	0.000426189	NPIPB3	0.000206694	RNF144A	0.000262031	B4GALT1	0.000287906	ZNF547	0.000288752
SHOC1	0.000237174	AC026202.2	0.000426037	AC008119.1	0.000206677	MARK1	0.000262007	RPL5	0.000287839	AC005062.1	0.00028848
AC135050.6	0.000237035	CNTLN	0.000425913	CEP135	0.000206436	SNHG3	0.000261815	RAI1	0.000287831	RNGTT	0.000288426
ZFAND4	0.000236806	STXBP4	0.000425115	AL133330.1	0.000206354	PLAGL1	0.000261801	MDGA2	0.000287518	YWHAZ	0.000288234
SOD2	0.000236381	PSMG2	0.000424609	LY9	0.000206247	AC087762.1	0.000261684	TAPT1	0.000287505	AC092445.1	0.000287846
IDS	0.00023624	C17orf99	0.000424232	ZNF345	0.000206241	AL596202.1	0.00026147	CLASP2	0.000287384	MAP4K3-DT	0.000287531
ADD3	0.000235972	NAA16	0.000423477	ARFIP1	0.000206235	PRTG	0.000261401	SEL1L	0.000287368	CAVIN1	0.000287415
RERG	0.00023575	CFL1	0.000423323	SLC30A7	0.00020623	NOP53-AS1	0.000261243	ME1	0.000287201	MCF2L	0.000287303
HIST1H2BG	0.000235679	PEX14	0.000423199	ZC4H2	0.000206181	TANC2	0.000261228	RBM25	0.000286793	AL049828.1	0.000287129
RYBP	0.00023565	RASGRP3	0.000423029	ZNF675	0.000206172	P2RX7	0.000261109	PSMG3-AS1	0.000286682	ZNF518A	0.000287052
RBM39	0.000235433	TMEM50A	0.000422874	DESI2	0.000205982	ANKRD17	0.000261094	RPN1	0.000286595	CENPK	0.000286978
BECN1	0.000235382	SCN11A	0.000422671	THADA	0.000205978	PPIA	0.000261002	PRRC2B	0.000286526	ENOX2	0.000286956
CTBP2	0.000235364	CHD8	0.000422496	HLCS	0.000205956	AC095057.4	0.000260915	NCOR1	0.00028651	2023-12-01	0.000286936
GCC2	0.000235332	KAZN	0.000422309	ERP27	0.000205842	LINC00663	0.000260821	ZC3H15	0.000286456	POLA1	0.000286794
ZBTB4	0.000235124	TBC1D20	0.000422149	CNKSR2	0.000205761	SLC30A7	0.00026065	WBP11	0.000286417	URB1	0.000285693
TIMM21	0.000234896	ARL8B	0.000422067	E2F5	0.000205737	MCF2	0.000260545	MFSD14A	0.000286318	AL050309.1	0.000285663
UBE2QL1	0.000234496	POLR3G	0.00042182	TRAPPC9	0.000205682	CSMD3	0.000260395	SQLE	0.000286221	AC018645.3	0.000285612
GBE1	0.000233866	SLC16A7	0.00042181	GGCX	0.00020568	GCNA	0.000260358	ILF3	0.000286094	CD74	0.000285569
NUP88	0.000233499	UPF2	0.000421721	PRRC1	0.000205646	PTTG1	0.000260219	AC015971.1	0.000286059	SRFBP1	0.000285455
AC084871.1	0.000233261	RPL19	0.00042164	ANAPC1	0.000205617	AL390957.1	0.000260156	CSNK1G2	0.000285988	ATF7IP2	0.000285382
AP001439.1	0.000233176	CDK12	0.000421451	STMP1	0.000205595	ST3GAL4	0.000260126	NIPSNAP2	0.00028578	ST6GALNAC5	0.000285352
AL158152.1	0.000233142	CTNNB1	0.000420961	GOLIM4	0.000205584	ZNF195	0.000260098	RNF2	0.000285561	TASOR	0.000285157
PXDC1	0.000232985	VTA1	0.000420829	GTF2E2	0.000205514	FSTL1	0.000260079	HAUS3	0.000285501	TMC3-AS1	0.000285083
AC007381.2	0.000232971	JADE3	0.000420737	DARS	0.000205382	LINC02573	0.000260051	AP005899.1	0.000285368	MAK	0.000284836
STIM1	0.000232959	ATP13A3	0.000420695	AC109927.1	0.000205247	C1QTNF3	0.000260049	MTF2	0.000285312	ASCC3	0.000284798
SYTL4	0.000232841	HEATR1	0.000420626	ADAM22	0.000205226	PVT1	0.000259993	ANXA7	0.000284712	TMEM107	0.000284697
MCMBP	0.000232692	SERINC5	0.000420175	ZNF195	0.000205224	KCTD16	0.000259926	RFWD3	0.000284464	ASAP2	0.000284603
ZFYVE1	0.000232156	TNFRSF10D	0.000419641	NSF	0.000205128	PRPF19	0.000259582	BEST1	0.000284428	MBOAT1	0.000284267
GRAMD1A	0.000232021	UXS1	0.000419557	SCD	0.000204912	AP3M1	0.000259558	RASA3	0.000284288	CCDC18	0.000284174
EGLN1	0.00023181	LINC02615	0.000419244	FAR2	0.000204732	CHRNA2	0.000259457	SEC63	0.00028422	MIR34AHG	0.000284083
CDC5L	0.000231669	CAAP1	0.000418867	ERVMER61-1	0.000204705	MACO1	0.000259447	UHRF1BP1L	0.000284125	LIMA1	0.000283845
KAT7	0.000231561	CBX5	0.000418804	GALNTL5	0.000204674	TAB2	0.000259414	LINC01578	0.000283935	SLC35A5	0.000283829
UBR1	0.000231515	EXOC5	0.000418567	BORCS8	0.000204674	MRPL42	0.000259368	YME1L1	0.000283752	RNF157	0.000283806
LRCH1	0.000231109	E2F3	0.000418491	SAP30L-AS1	0.000204664	QSOX2	0.000259359	USP7	0.000283384	AC078881.1	0.000283785
SAMSN1	0.000230938	ZNF506	0.000418381	C8orf86	0.00020442	KLHL5	0.000259355	SELENOT	0.000283147	RNF14	0.000283752
AL391863.1	0.000230872	DNMT3B	0.000418139	AP3M1	0.000203903	ADAMTS9	0.000259244	HNRNPR	0.000282956	ZNF732	0.00028355
TSPAN5	0.000230766	STIL	0.000418103	SLC35F5	0.000203881	DEPDC7	0.000259204	AHR	0.000282264	APPL2	0.000283482
ZKSCAN8	0.000230733	PLBD2	0.00041794	RALGPS2	0.000203842	RMND5A	0.000258864	CAMKK1	0.000282226	DNAJC13	0.000283466
CCNDBP1	0.000230405	LDLRAD3	0.000417881	KIAA1841	0.000203836	SLC31A1	0.000258804	PSPC1	0.000281884	NUDCD3	0.000283346
VEZF1	0.000230281	NKIRAS2	0.000417511	EXOC2	0.000203763	TRIM58	0.00025876	EMC1	0.000281755	SPTLC2	0.000283277
AGPAT3	0.000230221	SYNE2	0.000417094	EIPR1	0.000203736	ADIPOR2	0.000258506	SPAG1	0.000281519	FRMD3	0.000283271
SIMC1	0.000229966	PTBP1	0.000417011	AL590652.1	0.000203725	PTOV1-AS1	0.000258392	ZSWIM4	0.000281291	AF165147.1	0.000283124
TNS3	0.000229771	BIRC6	0.000416986	MIOS	0.000203678	MPDZ	0.000258333	PARP1	0.000281275	DTWD2	0.000282974
CYSLTR2	0.000229288	CCZ1B	0.000416655	WDFY2	0.000203632	NOL8	0.000257921	ZNF34	0.000281188	LINC00882	0.000282697
PBXIP1	0.000229273	SEC23IP	0.000416491	HACE1	0.000203511	ARHGDIB	0.000257834	ZC3H13	0.000281086	NEK7	0.000282532
ARHGAP20	0.000229245	SLC25A30	0.000416302	FAM174A	0.000203393	FOPNL	0.000257658	AC012076.1	0.000280892	LINC01572	0.000282528
OTUD7A	0.000228686	MFHAS1	0.000416073	SNTB1	0.000203116	AC092574.2	0.000257577	SCN3A	0.000280695	PPP2R3A	0.000282371
CEP76	0.000228585	GORASP2	0.000416063	GPD2	0.000203086	WDR7	0.00025734	ANKDD1A	0.000280253	AHRR	0.000282362
KLF2	0.000228405	PNPLA8	0.000416025	OPA1	0.000203004	ADK	0.00025711	UBE2N	0.000280198	DUSP1	0.000282198
RAB12	0.000228401	AC079414.3	0.000415791	ADORA2B	0.000202989	SCD	0.000257076	PTGER2	0.000280173	CTBP1-DT	0.000282183
NSFL1C	0.0002284	GTF3C2-AS1	0.000415652	SPN	0.000202698	INKA2	0.000257071	ALCAM	0.000279262	ERLIN2	0.000282107
ATXN7L3B	0.000228379	NIPA1	0.000415648	LINC00639	0.000202496	GPATCH2L	0.000256872	AC074051.5	0.000279174	R3HDM2	0.000281912
AC131944.1	0.000228143	GART	0.000415617	TNFAIP2	0.000202495	2023-03-02	0.000256866	XRCC1	0.000279148	AL442636.1	0.000281758
AC009313.1	0.000228026	EEF1B2	0.000415521	PRPF18	0.000202378	GNL3	0.000256724	INTS6L	0.000278558	ARMC2	0.000281695
DHX32	0.000227708	SMC3	0.000415301	CD44	0.000202362	SLC7A11	0.000256701	AC018797.3	0.000278496	OTX2-AS1	0.000281566
CCNL1	0.000227674	SLC9A8	0.000414626	P2RY1	0.000202281	RPS27A	0.000256518	AC113414.1	0.000278439	CCDC30	0.000281531
LINC02414	0.000227544	AC091152.2	0.000413793	CDK19	0.000202216	TOX4	0.000256479	TWISTNB	0.000277879	LCMT1-AS1	0.000281505
CLCN7	0.000227136	ZNF546	0.000413504	CNDP2	0.000202167	AC116424.1	0.000256249	LAPTM4A	0.000277825	TBCEL	0.000281377
ATP5F1C	0.000226912	HNRNPL	0.000413342	CD69	0.00020211	ATP7A	0.00025614	FYTTD1	0.000277464	PCSK5	0.000281188
AP000331.1	0.000226831	TMX4	0.000413315	KCNIP3	0.000201991	PRKG1	0.000256104	SEPTIN7	0.00027715	FBN1	0.000281039
DENND11	0.000226823	ARHGAP30	0.000413152	TCERG1	0.000201953	AC015967.1	0.000256015	CDK12	0.000276803	FGD4	0.000280871
EPGN	0.000226789	FBXO22	0.000412771	SLC1A4	0.000201755	AC011405.1	0.000255941	PNP	0.000276775	PLEKHA1	0.000279984
LINC01597	0.000226776	HIST1H3D	0.000412729	PRPF40A	0.00020175	RPS6	0.000255227	SNX10	0.000276732	CCDC122	0.000279962
CGN	0.000226776	PTPN2	0.00041264	LINC00539	0.000201418	ACTR1A	0.000255202	AC107081.2	0.000276361	EXPH5	0.000279735
MTMR1	0.000226756	SOX4	0.000412584	MRPS27	0.000201412	EFCAB10	0.000254513	SUB1	0.000276293	GPR137B	0.000279659
TRAF3	0.000226752	NCAPD3	0.000412569	RAB37	0.000201365	GSK3B	0.000254462	AC011676.3	0.000276267	MCF2	0.000279453
AFF4	0.000226737	NUP188	0.000411498	USP10	0.000201341	DNAJC15	0.000254391	ERLIN1	0.000276159	AC117473.1	0.000279318
MIA2	0.000226731	SUZ12	0.000411073	AC097376.3	0.000201269	AK9	0.000254386	AC055733.2	0.000275885	KDM4C	0.0002793
SH3BP2	0.000226686	LDLRAD2	0.000410984	BMT2	0.000201254	ZNF383	0.000253772	FOXO1	0.000275884	CYYR1-AS1	0.000279073
SLC41A2	0.000226547	POLR3B	0.000410871	RNF213	0.000201204	LINC01239	0.000253527	NPIPB4	0.000275856	HLA-DPB1	0.000278828
ELOA	0.000226425	ST7	0.000409491	ZNF91	0.000201195	CPO	0.000253285	TTYH3	0.000275752	SLC38A6	0.000278719
GPR37L1	0.000226331	AC010320.4	0.000409282	HECTD1	0.000201161	ZDHHC14	0.000253274	HYPK	0.000275589	SEC22A	0.000278568
CHRAC1	0.000226127	ZMPSTE24	0.000409273	LYPLA1	0.000201121	SLC39A11	0.000253249	AL360091.3	0.000275474	TRAPPC8	0.000278524
RIMKLB	0.000226099	C19orf53	0.000409202	TTC8	0.000200998	ATP8B1	0.000253162	IL17RA	0.000275364	IBTK	0.00027815
KANSL2	0.000226063	PDE12	0.000409113	EIF3E	0.000200811	ALDH3B1	0.000253126	ELMO2	0.000275097	WDR70	0.000277972
CCND3	0.000225948	KCNC4	0.000408995	IFNG-AS1	0.000200701	REEP1	0.000253091	SIPA1L1	0.000274284	GPHN	0.000277778
H3F3B	0.000225686	ZNF131	0.00040896	GIGYF2	0.000200593	HIVEP1	0.000253021	TRAK1	0.000274185	DUSP4	0.000277734
TMEM117	0.000225355	MTBP	0.000408633	FKTN	0.000200534	AC024270.5	0.000253018	RNF114	0.00027399	AC012447.1	0.000277724
RAP1A	0.000225253	AC004943.2	0.000408368	NUP43	0.000200521	C17orf58	0.000252853	NPHS1	0.000273659	ABCA5	0.00027727
DDX58	0.000225195	SNRPB	0.000408328	SERGEF	0.000200386	MAGI1-AS1	0.000252654	AP001011.1	0.000273538	STX8	0.000276138
SIPA1L2	0.000225069	TESC	0.000407859	CAPN11	0.00020037	BMP3	0.00025261	IPO5	0.000273509	PRKCQ	0.000276117
STPG2-AS1	0.000225057	UBR5	0.000407647	FGFR1OP	0.00020036	ANAPC7	0.000252202	RFPL3S	0.000273376	TOR1AIP1	0.00027611
INPP1	0.00022503	EIF4B	0.00040699	PEX14	0.000200149	NFKBIZ	0.000252062	PLEKHS1	0.000273273	TRANK1	0.000276108
MAU2	0.000224819	TRMT10B	0.000406854	USP34	0.000200025	XRRA1	0.000251873	HSPA9	0.000273252	PNP	0.000275935
FNDC3A	0.000224769	UBE2N	0.000406766	C1orf112	0.000199933	AL158166.2	0.000251861	ASTL	0.00027304	SLC1A3	0.000275888
AL160254.1	0.000224687	HLTF	0.000406738	EFL1	0.000199633	RAB23	0.000251821	WDFY4	0.000272728	ATXN10	0.000275687
MIAT	0.000224643	MORN1	0.000406714	ERGIC2	0.000199509	UBE2E3	0.000251779	PRRC2C	0.000272328	ABCA10	0.000275677
ANXA3	0.000224541	RBM8A	0.000406139	POLR2B	0.000199196	CCDC82	0.000251707	SP3	0.000272323	RBM12B	0.000275656
BIVM	0.000224433	ALOX12-AS1	0.00040542	FSIP2-AS1	0.000199032	AP2B1	0.000251632	CHAF1A	0.000272215	DHRS4-AS1	0.000275209
ST3GAL5	0.000224098	CASP8AP2	0.000404845	TSPAN13	0.000199005	AL355490.1	0.000251568	TNKS2	0.00027198	ACTR2	0.000274901
FOXJ2	0.000224018	STMN1	0.000404804	TBK1	0.000198948	COL9A2	0.000251532	MIA2	0.000271399	DCDC2B	0.000274682
CLEC7A	0.000223785	SCCPDH	0.000404409	NBAS	0.000198699	CLCN1	0.000251394	CDKN1B	0.000270679	PDZD8	0.000274477
NCAPH	0.000223449	AC107068.2	0.00040402	STX18	0.000198578	HBS1L	0.000251305	STK4	0.00027006	AC097658.3	0.000274008
SHF	0.000223401	BICC1	0.00040401	ZNF69	0.000198542	GTF3C3	0.000251302	HK1	0.000269808	CASK	0.00027363
PSAP	0.000222876	VPS35	0.000403786	EIF1AY	0.000198533	ZAP70	0.000251296	AC100830.3	0.000269751	LYST	0.000273503
NFATC2	0.000222813	CELF2	0.000403756	U2SURP	0.000198517	PCAT19	0.000251262	EIF1AX	0.000269631	MTMR9	0.00027348
ARG2	0.000222812	CLEC11A	0.00040369	TMBIM4	0.000198513	PPM1E	0.000251152	RAB31	0.000268944	ZMYND11	0.000273376
GABPB1-IT1	0.000222769	SEC24A	0.00040327	PARN	0.000198493	COPA	0.000251066	DIAPH1	0.000268806	LRRC19	0.000273263
NR6A1	0.000222742	TBC1D15	0.000402813	PARP4	0.000198482	ESR2	0.000250634	RFC2	0.00026861	SENP7	0.000273222
ATXN3	0.000222692	L2HGDH	0.00040257	ACBD6	0.000198248	ITFG1	0.000250387	YTHDF3	0.000268335	XXYLT1	0.000273149
CCDC93	0.000222682	UHRF1	0.000402379	ANO6	0.000198217	CD82	0.000250305	IPO7	0.000268265	PMS1	0.000272942
AC016831.5	0.000222545	RFX7	0.000401996	LPAR6	0.000198124	RNF214	0.000250238	SUMO1	0.000268129	LCP1	0.000272892
MTCH1	0.000222541	CCDC80	0.000401532	CCDC91	0.000198066	RPS8	0.000250202	APPL1	0.000267782	HIST1H2BJ	0.000272843
MIR17HG	0.000222164	RBBP4	0.000401295	DAPP1	0.00019803	ERP29	0.000250169	Z93020.1	0.000267754	XPO1	0.000272739
BRAP	0.000222035	SLC10A6	0.00040124	KIF27	0.000197935	TUBGCP3	0.000250137	TRAF5	0.00026775	AC010210.1	0.000272735
AKAP8	0.000221968	NPHP4	0.000401109	NLRC5	0.00019779	BIRC6	0.000250021	KIAA0232	0.00026765	NFE2L3	0.00027265
LAPTM4A	0.000221959	AC139769.2	0.000400057	AC025040.1	0.000197774	AC078795.3	0.000249981	AC008764.8	0.000267437	LPCAT2	0.000272643
GPR155	0.000221887	MTPAP	0.000399818	OXNAD1	0.000197545	GET3	0.000249849	TRAPPC10	0.000267336	KIAA2026	0.000272373
TAF13	0.000221875	GPR18	0.000399604	DCUN1D5	0.000197534	TMCO3	0.000249428	VPS26A	0.000267272	SRGAP1	0.000272289
VPS13D	0.00022187	SLC25A37	0.000399551	RBM17	0.00019751	KLC1	0.000249188	UHRF2	0.000267129	DOCK3	0.000272242
SLC26A2	0.000221833	YEATS4	0.000399404	GORASP2	0.00019749	SLITRK4	0.000249171	NFKBIE	0.000267022	TBCK	0.000272213
ARNTL	0.000221532	CRISPLD1	0.000399165	PRIM2	0.000197435	TMED3	0.000249081	HNRNPH1	0.000266983	CYP7B1	0.000272212
PCSK5	0.00022149	AC012368.1	0.000398768	ACTB	0.000197404	GLRX3	0.000248888	BUB1	0.00026695	GOLGA8B	0.000272183
CWF19L1	0.000221471	FOXK2	0.000398454	TOMM70	0.000197401	SPON2	0.000248794	HIF1A-AS3	0.000266876	ANO6	0.000272161
AL133227.1	0.000221429	COX5B	0.000398438	EXOC4	0.000197376	AC018742.1	0.000248634	AGAP3	0.000266569	RNF217	0.000271872
CLIP1	0.000221372	PPHLN1	0.000398143	WASL	0.000197339	ZNF708	0.000248573	MAPK1	0.000266448	IFT88	0.000271867
STAT4	0.000221227	AC099845.1	0.000397572	MRPS9	0.000197312	SLC10A7	0.000248493	AL035658.1	0.000266077	MERTK	0.000271644
AMOTL2	0.000221208	CAPNS1	0.00039742	WDR78	0.000197258	LINC00624	0.000248481	NAPB	0.000265846	TSGA10	0.000271177
LMO2	0.000221064	PTDSS1	0.000396644	GLUL	0.00019708	AL683813.1	0.00024842	GSE1	0.000265717	ZDHHC14	0.000271118
AGPAT2	0.000221063	RAB8A	0.000396608	TRIM16	0.000197073	TMEM108	0.000248411	PRKCD	0.000265493	PDE7B	0.000270971
PLK2	0.000220932	LXN	0.000396555	RNF150	0.000196974	CD84	0.000248195	SPATA13	0.000265159	CDKL5	0.00027061
ZFP30	0.000220922	IPPK	0.000396327	EXT1	0.000196948	GFPT1	0.000248158	RHOBTB3	0.000265092	SLC25A53	0.000270603
MRPL16	0.000220723	GRK3	0.000396034	AC073114.1	0.000196805	ZNF10	0.000248042	FLVCR1	0.000264963	LINC01278	0.000270553
TRPC1	0.000220615	NUDT21	0.000395983	AC009950.1	0.000196582	FAM117A	0.000247962	AL133445.2	0.000264891	PLS1	0.000270229
AC009303.2	0.000220519	RPL37A	0.000395892	CHPT1	0.000196549	SND1	0.000247877	DPM1	0.000264514	SESN1	0.000270013
FOSL1	0.000220461	TXNRD1	0.000395772	SLC35F3	0.000196517	MAP4K5	0.000247854	RANGAP1	0.000264502	AC012500.1	0.000269923
TNFRSF10A	0.000220376	CASTOR2	0.00039545	BTBD3	0.000196509	AL451070.1	0.000247765	NOX5	0.000264466	TFEC	0.000269919
H1FX	0.000220205	SUCLA2	0.000395151	AC022498.1	0.000196378	AL669970.1	0.000247751	HECA	0.000264376	ARG2	0.000269775
HIST2H2BE	0.000220122	TESPA1	0.000394783	PHACTR2	0.000196352	CCM2	0.000247739	IL6ST	0.000264217	ZC3H4	0.000269621
RBM5	0.000219959	DENND3	0.00039475	STK38L	0.000196271	MAML3	0.000247689	FBXO33	0.000264169	ZNF565	0.000269393
EZR	0.000219922	CSF2RB	0.0003947	EPC1	0.000196217	LINC02232	0.000247631	ZRANB2-AS2	0.000264108	ZNF559	0.000269381
PRKAB1	0.000219837	DDB1	0.000394645	GALNT2	0.000196173	CRPPA-AS1	0.000247289	DNHD1	0.000263988	AC016493.1	0.000269372
RNF216	0.000219718	KRR1	0.00039442	PIEZO1	0.000196092	GTF2I	0.000247154	IL12A-AS1	0.000263891	FAIM	0.000269197
LATS2-AS1	0.000219696	SEPTIN7	0.000394321	UHRF2	0.000196088	PET100	0.000247061	TRMT61B	0.000263813	RBPMS	0.000269167
RAB11FIP3	0.000219674	AC095055.1	0.00039389	LUNAR1	0.000196056	AL035071.2	0.000247052	AC117473.1	0.000263607	MCC	0.000269011
RIT1	0.000219468	SEC24C	0.000393745	ANKRD36C	0.000196032	SCN7A	0.000246811	ZCCHC8	0.000263583	ENTPD3-AS1	0.000268944
AC093673.1	0.000219439	MED11	0.000393535	PPP3CA	0.000196018	AC027097.2	0.000246436	NUP42	0.000263525	SMIM14	0.000268924
AL160314.2	0.000219385	COPS4	0.000393409	GPR180	0.000195989	MTFR2	0.000246353	ATAD3A	0.000263382	CYP39A1	0.000268884
SEC24B	0.000219289	SRP72	0.000393294	DCLRE1C	0.000195859	EIF4EBP1	0.000246314	RPS16	0.000263267	GRAMD1C	0.000268847
COQ10B	0.000219216	AC090945.1	0.000393275	GDE1	0.000195685	BX890604.2	0.000246244	GLYR1	0.000263138	C1orf21	0.000268847
PSMG2	0.000219109	PRR11	0.00039318	PSKH1	0.000195682	CFAP52	0.000246012	GPATCH8	0.000262893	LAPTM4B	0.000268791
AL021878.2	0.000219004	ZNF730	0.000393042	RPAP2	0.000195551	ZNF451-AS1	0.000245968	PROSER1	0.000262859	C21orf62-AS1	0.000268706
LEPROT	0.000218955	CIPC	0.00039267	AC009686.1	0.000195537	EPG5	0.000245962	ERO1A	0.000262822	TAGAP	0.000268691
PGK1	0.000218825	CTSC	0.000392478	NUP205	0.00019553	ANKMY1	0.000245885	DCP2	0.000262687	AC009501.3	0.000268658
HOOK1	0.000218818	AJUBA	0.000392337	IWS1	0.000195509	KDM2B	0.000245823	MAP3K20	0.00026266	CDK5RAP2	0.000268464
TFB2M	0.000218772	AGPAT4	0.000392276	TAF2	0.000195275	AC006017.1	0.000245756	POM121	0.000262197	B3GNTL1	0.000268022
LTBP1	0.000218767	RFPL3S	0.000392211	BCAS3	0.000195224	AC008592.2	0.000245731	CLIP2	0.000262007	TBC1D19	0.000267987
RABGAP1	0.000218756	THAP3	0.000392191	WDR36	0.000195192	APC2	0.000245435	USP10	0.000261823	AL354822.1	0.000267946
NFKB1	0.000218437	APLP2	0.000392058	IL15	0.000195137	RSBN1	0.0002454	HIPK3	0.000261694	AC009560.4	0.000267687
CMTM6	0.00021821	DDX59	0.000392017	STX8	0.000195115	C2-AS1	0.000245309	SIAH1	0.000261684	SORBS2	0.000267374
HNRNPD	0.000218133	XPOT	0.000391839	AC046134.2	0.000195095	NDUFA10	0.000245307	LATS2	0.000261622	CGGBP1	0.00026726
TUT7	0.000218114	AC112484.1	0.000391797	CHD9	0.00019502	AC023855.1	0.000245046	AMFR	0.000261513	STPG2	0.000267125
FAM162A	0.000217959	DFFA	0.000391796	UBE2J1	0.000194971	AC012636.1	0.000244957	AC009081.2	0.000261332	GARNL3	0.000266696
PNMA1	0.000217933	DNAJC12	0.000391716	RREB1	0.000194827	SPDYE5	0.000244835	CRY1	0.000261229	RAB29	0.000266359
PPP1R12C	0.000217774	AC009133.1	0.000391507	TBC1D1	0.00019476	AL354740.1	0.00024483	NSD2	0.000261223	LINC00476	0.00026634
TTLL7-IT1	0.000217744	MCPH1	0.000391467	ADCY3	0.000194683	ACSL4	0.000244828	PPP4R3A	0.0002612	CASC9	0.000266307
ZNF496	0.000217722	VKORC1L1	0.000391441	AL080276.2	0.000194572	DHX33	0.000244457	HMGN1	0.000260716	PRDX1	0.000266304
APOL3	0.000217599	LTBP1	0.000391013	ARMH4	0.000194507	CLINT1	0.000244183	IER5	0.000260685	PTGES3	0.000266055
NLRP1	0.00021751	FANCM	0.000390412	PLCG2	0.000194404	GSTZ1	0.00024403	PTPN2	0.000260576	LINC00893	0.000265945
SPATS2	0.000217491	AC002116.2	0.000390353	AC009315.1	0.000194243	TRPC5	0.00024397	GALNT6	0.000260513	STN1	0.000265933
LDB2	0.000217403	BCLAF1	0.000389894	LEPROTL1	0.000194203	LINC00486	0.000243751	RPS24	0.000260374	CDC42BPA	0.000265872
BOD1L1	0.000216717	CSDE1	0.000389858	OCRL	0.000194157	AL121989.1	0.00024375	MYO1C	0.000260328	YEATS2-AS1	0.000265681
IGF2R	0.000216716	ABL2	0.000389838	LAPTM4B	0.000194104	ABO	0.000243494	AL445248.1	0.000260076	FEZ2	0.000265482
WDR25	0.000216699	RAD54L	0.000389439	ZNF567	0.000193988	LLPH	0.00024342	BOLA2	0.000260074	NDUFAF2	0.000265376
MYO16-AS1	0.000216623	AZU1	0.000389312	RHOT1	0.000193895	KAT6B	0.00024339	SPPL2A	0.000259832	CNTRL	0.00026535
AC108477.1	0.000216623	AC006160.1	0.00038894	CCDC69	0.000193869	ASTE1	0.000242862	BRD2	0.000259566	JAZF1	0.000265329
CTBS	0.000216465	EIF2A	0.000388298	FAM227B	0.000193864	QKI	0.000242815	TRIP12	0.000259529	TRIP4	0.000265204
TXNDC11	0.000216157	SRR	0.000388256	AC007163.1	0.000193712	ASB6	0.000242725	UBE2K	0.000259295	ATE1	0.000265185
PRNCR1	0.000215791	MFN2	0.000388096	LINC01473	0.000193701	AC087276.2	0.00024262	SLC35F1	0.000259264	RALGAPA1	0.000265171
MTSS2	0.000215564	USP13	0.000387332	AC132807.2	0.000193693	NDUFAF2	0.000242304	TENT4A	0.000259175	METTL24	0.000265167
AC007091.1	0.000215389	KDM5A	0.000387327	ZNF26	0.000193362	AL353697.1	0.000241819	UBA6-AS1	0.000259156	DUSP6	0.000265129
ITCH	0.000215288	VAMP7	0.000387226	AC112719.2	0.000193226	PTER	0.000241641	USP39	0.000259096	BOLA1	0.000264941
ELK4	0.000215202	CEP78	0.000387133	SGK3	0.000193052	GTPBP2	0.000241484	EHMT1	0.000259093	PPP1R10	0.000264915
AC092171.5	0.000215062	ULK2	0.000386791	CD44-AS1	0.000193007	SLC35A3	0.000241463	PEAK1	0.000258734	ZNF135	0.000264889
ZBTB6	0.000215044	RPS2	0.000386747	PRKCQ	0.000192972	USP9X	0.000241379	SLC7A5	0.000258616	RAD51B	0.000264716
UBE4A	0.000214893	CCDC38	0.000386237	GOPC	0.000192671	C18orf25	0.0002413	FKBP8	0.000258569	PLEKHA7	0.000264711
ARHGEF40	0.000214748	NDUFC2	0.000386038	SLC38A6	0.00019254	CUL3	0.000241144	TNFRSF1B	0.00025833	CNNM2	0.000264674
ILKAP	0.000214628	UCHL5	0.000385958	NPIPB4	0.000192459	ATP8A2	0.000241067	AC068279.2	0.00025804	RPS6KA5	0.000264653
HSBP1L1	0.00021451	SFMBT2	0.000385556	FRA10AC1	0.000192439	TEKT5	0.000240964	YAF2	0.000257804	KLHL32	0.000264609
ACE	0.000214508	MMD	0.000385306	PIM1	0.000192422	AC099508.2	0.000240891	CERK	0.000257538	TTC13	0.000264599
AKIP1	0.000214251	TBC1D2B	0.000385244	IFI44	0.000192409	SCAMP1-AS1	0.000240877	SMCHD1	0.00025752	TMEM170B	0.000264483
PLCL2	0.000214193	NDUFA10	0.000384143	EXOG	0.000192341	RPL35	0.00024066	EMP3	0.000257386	WIPF1	0.000264361
TBK1	0.000213855	IKZF2	0.000384019	NAPG	0.000192251	ILRUN	0.000240524	BCL6	0.000257168	KLF2	0.000264186
PTPN11	0.000213822	LRRC40	0.000383998	CRACR2A	0.000192192	ALMS1	0.000240449	C17orf78	0.000257151	CHD9	0.000264066
SAT1	0.000213745	ZNF486	0.000383896	RASA2	0.00019208	ST13	0.000240358	HSP90AB1	0.000256964	USP49	0.000263982
OPTN	0.000213584	SPARC	0.000383596	FTCDNL1	0.000192038	TMC4	0.000240325	TEX14	0.000256928	UQCC1	0.000263825
FGD5-AS1	0.000213459	NPM1	0.000383429	PPP1R21	0.000192025	PREP	0.000240281	CSDE1	0.000256719	LINC00499	0.000263825
MPZL3	0.000213454	COG8	0.000382789	AC064836.4	0.000191751	GAPVD1	0.000240254	CHRNE	0.000256697	AP003059.2	0.000263735
NPAT	0.000213391	TEAD2	0.00038273	TSGA10	0.000191545	AL391839.1	0.000240222	EMC1-AS1	0.000256688	UBR3	0.000263358
SNRNP40	0.000213317	EIF2S3	0.000382682	BNIP2	0.000191537	FASTKD5	0.000240092	RPS3A	0.000256646	LINC02246	0.000263347
GRID2IP	0.000213248	MRPL38	0.000382627	TRIM14	0.000191361	AP001029.1	0.000239843	WDR46	0.000256642	ZC3H14	0.000263188
NFYC	0.000213168	RALY	0.000382502	RNF125	0.000191347	ECT2L	0.00023979	PHF12	0.000256641	SLC27A5	0.000263113
LRP5	0.000213159	PYGL	0.000382178	CLEC2B	0.00019131	DHX15	0.000239781	IQCJ-SCHIP1	0.000256289	LINC00174	0.000263058
VEZT	0.000212794	EEA1	0.000382165	AC087280.2	0.000191268	HSPA1A	0.000239679	PSMD12	0.000255738	TMEM87A	0.000263046
COL5A1	0.000212384	DHX40	0.000381638	SP100	0.000191207	RPL7	0.000239606	OTUD5	0.000255613	MYRIP	0.000262977
CFAP77	0.000212305	TMEM217	0.000381486	MAT2A	0.000191196	TMEM184B	0.000239522	INO80D	0.000255408	HCG27	0.000262948
SACM1L	0.000212194	CASP6	0.00038142	GBP3	0.000191117	TTC37	0.00023948	MLEC	0.00025528	MAGI2-AS3	0.000262546
TCF25	0.000212172	ARHGAP17	0.000381176	TTC21B	0.000191092	PSMD1	0.000239407	ZNF546	0.000255216	ZNF780B	0.000262546
METTL14	0.00021213	DLEU1	0.000380793	DNAJC10	0.000191015	ATXN2	0.000239356	CCNK	0.000254901	RNF144A	0.000262546
MMADHC	0.000212075	EMC3	0.000380631	OXCT1	0.000190869	SSR2	0.000239232	NOMO1	0.000254884	PROSER2	0.000262435
TRIM24	0.000212071	BICD2	0.00038012	LINC02328	0.000190728	PIAS3	0.000238892	RPS6KB1	0.000254864	STYK1	0.00026237
OSGIN2	0.000212037	ZNF644	0.000379544	SNX14	0.000190644	TNXB	0.000238784	KCP	0.000254513	SAFB2	0.000262334
ATP1A1	0.000212014	DOCK5	0.000379328	DENND1A	0.000190642	DTNBP1	0.000238621	SPG7	0.000254464	YPEL1	0.000262038
CCPG1	0.000212007	ICA1L	0.000379199	CCDC88A	0.000190507	ZFAND6	0.00023837	PRKAR2A	0.000254362	FAT2	0.000261932
AC074124.1	0.000211574	HNRNPA0	0.000379139	HP1BP3	0.000190348	STUM	0.000238348	LARP1	0.000254218	LINC01091	0.000261852
SPRY1	0.000211425	NUTM2A-AS1	0.000379135	SPOP	0.000190296	B3GNTL1	0.000238181	SSH3	0.000253345	FAM92A	0.000261728
EPS8	0.000211389	MEIOC	0.000378941	CPT1A	0.000190251	CC2D2B	0.000238091	SELENOS	0.000253093	HERC2	0.000261614
IP6K1	0.000211373	LRP8	0.000378899	RYK	0.000190237	RPSA	0.000237935	LINC00355	0.000252752	DMTF1	0.000261608
ME1	0.000211369	PKP4-AS1	0.000378815	CMC1	0.000190204	NPC1L1	0.000237912	BTBD11	0.000252618	SLAIN2	0.000261464
CLEC9A	0.000211346	MAPKAPK5	0.000378394	VIRMA	0.00019	LRP2	0.000237668	ITPKC	0.000252463	PARP16	0.000261417
RMST	0.000211183	LYAR	0.000378015	BIVM	0.00018998	AC139722.1	0.000237585	ZNF394	0.000252329	ANKRD26	0.000261346
AC004988.1	0.000211151	PARP8	0.000377821	MGAT5	0.000189753	USP15	0.000237452	ANKRD13C	0.000252131	ENKUR	0.000261246
CLSTN1	0.000211079	C18orf25	0.000377795	AC108063.1	0.00018953	TUT4	0.000237436	PBX3	0.000252087	UMAD1	0.000261143
WSB1	0.000211003	HNRNPR	0.000377705	AC098848.1	0.000189439	AC060234.1	0.000237315	RBM47	0.000252023	GBP5	0.000261096
PAIP1	0.000210973	ZNF362	0.000377304	MSRB3	0.000189374	ITFG1-AS1	0.000237254	PRC1-AS1	0.000251889	SPATA7	0.000260951
FLT3	0.000210959	CEP135	0.000377221	MGRN1	0.000189177	ZSCAN21	0.000237125	PLEKHF2	0.000251672	AL157834.1	0.000260884
TLK2	0.000210866	RPS16	0.000377007	AL359643.2	0.000189089	TTC29	0.000237003	SBF1	0.000251547	GATM	0.000260872
PRXL2C	0.00021083	HTR2B	0.000376805	AC026741.1	0.000189068	AP005436.1	0.000237002	SRRM2	0.000251404	MPL	0.000260414
SLC29A2	0.000210828	PSAP	0.000376181	MAP3K5	0.000189053	RGS6	0.000236936	MOB1A	0.000251283	CPNE8	0.000260375
CYYR1-AS1	0.000210786	LGALS8	0.000376066	JMJD7	0.00018904	ST3GAL3	0.000236691	SAP30BP	0.000251116	AL391152.1	0.000260293
AC007622.2	0.000210638	RPAP3	0.000376044	RAB3GAP2	0.000189011	MAPK8	0.000236659	RRAS2	0.00025073	ARHGEF11	0.000260285
UBE2D2	0.0002102	PFN1	0.000375752	GALNT14	0.000189003	ZNF611	0.000236641	TAB2	0.000250565	KLHL6	0.000259866
C1orf43	0.000210103	UBE2K	0.000375492	TCHP	0.000188896	KLHL21	0.00023661	MAP4K4	0.000250245	PREPL	0.000259852
ZDHHC5	0.000210022	AC093898.1	0.000375353	SLC5A3	0.000188841	AC009242.1	0.000236541	TAGLN	0.000249858	STAP1	0.000259779
UCHL5	0.000209766	RPL8	0.000375346	KBTBD11	0.000188734	SPN	0.00023636	AKAP6	0.000249853	SYNE3	0.000259743
EIF3I	0.000209753	NGLY1	0.000374835	TKT	0.000188727	HIPK2	0.000236201	EIF3L	0.000249787	TFPI	0.000259681
RASA3	0.000209491	FANCB	0.000374696	UBR2	0.000188691	AC022463.1	0.000236059	FAF2	0.000249356	VRK2	0.000259613
HLA-DRA	0.000209224	CHAF1B	0.000374568	TRAPPC2	0.00018865	PSMD14	0.000235995	CEBPZOS	0.000249163	PRKN	0.000259518
CNOT11	0.000209152	MATR3	0.000374302	PLAGL1	0.000188513	LYSMD1	0.000235977	RAB10	0.000248923	AC009961.1	0.000259516
KBTBD2	0.000209015	ADARB1	0.000373947	UBA2	0.000188493	RPL24	0.000235899	ZFP91	0.000248728	PRMT2	0.000259271
TYW3	0.000208805	PRRC2C	0.000373583	ACSS1	0.000188443	MDM4	0.000235496	MAPRE2	0.000248698	RNF213-AS1	0.00025926
HIPK3	0.000208791	H3F3B	0.000373122	INTS8	0.00018838	CENPM	0.000235491	STON1-GTF2A1L	0.000248528	NEB	0.000259244
FBXO8	0.000208745	TRAP1	0.00037299	PTPRA	0.000188362	AC105001.1	0.000235163	SH3PXD2A	0.000248388	GTF2H2	0.000259233
PDE3B	0.000208519	UHRF2	0.000372723	GPR18	0.000188285	AL136307.1	0.000235159	NCALD	0.000248365	RGCC	0.000258971
NEMF	0.000208499	SSRP1	0.000372626	MMS22L	0.000188163	AC008467.1	0.000235091	LARP1B	0.000248161	AL359232.1	0.000258942
EIF5	0.00020843	UBE2R2	0.000372367	ZNF708	0.000188096	LAMB4	0.000234901	ATP6V0C	0.000248	SELENOP	0.000258918
ESAM	0.000208304	NRAS	0.000372322	MAP4K4	0.000187853	SLC35E2A	0.000234802	ARRDC2	0.000247895	STON2	0.000258849
EPAS1	0.000208284	TTC17	0.000372244	AC119396.1	0.000187773	PRH1	0.000234789	TOMM70	0.000247698	CD58	0.000258541
IFRD1	0.000208173	CAMK2G	0.000371772	AC078881.1	0.000187408	TBX15	0.000234745	NCK1	0.000247657	ACSM6	0.000258398
PIGS	0.000208139	GCN1	0.000371661	ARMH3	0.000187298	CDKN2AIPNL	0.000234659	TRABD	0.000247561	FER	0.000258321
NCOA1	0.000208124	MID1	0.000371476	EFHC1	0.000187247	STAG3	0.000234586	NFATC3	0.000247031	AL021918.5	0.000258249
CMIP	0.000208029	FARP2	0.000371272	PRR5L	0.000187214	GOLGA2	0.000234551	NOP53	0.000246788	MBD5	0.000258144
AP3M2	0.000207836	MED1	0.000371137	MYO1D	0.000187194	P2RX5	0.000234531	EBF1	0.000246553	PPP5C	0.000258037
ARRDC2	0.000207658	BTBD10	0.000371027	AC005014.4	0.000187155	MRFAP1	0.000234409	AL138927.1	0.000246044	TDRD3	0.00025792
AC002377.1	0.000207575	TAB3	0.000370515	ABI2	0.000186765	SYT5	0.000234	RPS25	0.000246033	DMXL2	0.000257857
MCF2L2	0.000207498	ZFP91	0.000370431	GUCA1B	0.000186722	GTF2H2	0.000233941	NOCT	0.000245858	CD300LF	0.000257783
ITM2C	0.000207462	KLHL35	0.000370277	SPOCK3	0.000186673	AC244035.1	0.000233827	CD2AP	0.000245721	PAIP2B	0.000257761
VILL	0.000207417	EIF5A	0.000369871	TIPRL	0.00018664	SIGLEC10	0.000233599	USP3	0.000245625	LRRIQ3	0.000257657
LINC01725	0.000207234	PM20D2	0.000369624	TMEM140	0.000186564	FLVCR2	0.000233501	JUNB	0.000245434	SLC4A8	0.000257541
HLA-DPA1	0.000207096	CCDC73	0.000369564	CDC16	0.000186515	ZBTB17	0.000233331	TRAF6	0.000245349	WHRN	0.000257183
PHF20	0.000207028	RAP2B	0.00036948	NHLRC3	0.00018635	AC015795.1	0.00023324	AZIN1	0.000245092	LINC01877	0.000257095
ARL3	0.000206796	LRRK1	0.000369385	CASC15	0.000186197	STXBP5-AS1	0.000233159	NDUFA10	0.000244993	ARHGAP28	0.000256898
AC008440.1	0.000206394	GRIK1	0.000369334	PPA2	0.000186052	JUN	0.000233102	SPON2	0.00024494	AFF1	0.000256792
SARAF	0.000206357	CLASP1	0.000369126	RIC8B	0.000186049	HS2ST1	0.000232942	CCPG1	0.000244826	C11orf54	0.000256616
SPART	0.000206091	ERVMER61-1	0.000368697	ANAPC4	0.00018599	SLC25A20	0.00023292	ILKAP	0.000244502	ACSL4	0.000256342
SDHAF2	0.000206086	PMPCA	0.000368477	BRF1	0.000185972	ERP27	0.000232787	SEC22B	0.000244309	SPESP1	0.000256317
CNOT4	0.000205954	NUP58	0.000368397	DHX29	0.000185803	DCAF4L1	0.000232761	NABP1	0.00024417	MYO1H	0.000256229
NR1D2	0.000205629	CSNK2A1	0.000368306	PIK3C3	0.00018577	CALU	0.000232467	OSER1	0.000243822	GATA2	0.000256221
AL603824.1	0.00020549	FAM185A	0.000368075	AC010976.1	0.000185738	MCPH1	0.000232417	ARL8B	0.000243557	LINC02591	0.000255872
TBC1D1	0.000205483	BTN2A1	0.000367853	IPO11	0.000185606	CCDC163	0.000232204	TMPRSS9	0.000243506	RAB33B	0.000255378
LHFPL6	0.000205345	RABL6	0.000367753	NDUFA9	0.000185534	NXN	0.000232191	MORF4L2	0.000243187	VPS41	0.000255319
C20orf197	0.000205125	PCM1	0.000367609	MCM6	0.000185413	RPL4	0.00023203	SREK1	0.000243013	AC004974.1	0.00025517
UBTD2	0.000205124	ITGA4	0.000367282	CNST	0.000185361	MOB4	0.000231832	JSRP1	0.000242969	AKNA	0.00025502
SGSM2	0.000205048	METTL5	0.000367243	VPS37A	0.00018534	AC104041.1	0.00023161	CPT1B	0.00024293	TRPC5	0.000255016
FOXP4	0.000205031	SLC30A9	0.000367071	ARHGEF17	0.000185101	RIN2	0.000231607	ATP6V1C2	0.000242375	L3MBTL4-AS1	0.000254988
WARS	0.000204948	AC010761.1	0.000366802	PI4KA	0.000185047	TRIM54	0.000231591	RBM15	0.000242225	CDRT4	0.000254935
NIBAN2	0.000204756	ADNP2	0.000366702	AC127502.2	0.000185018	DLEU2L	0.000231581	PREX1	0.000242103	AC011416.4	0.000254563
PHF10	0.000204707	ARPC5	0.000366668	AC007130.1	0.000184943	ASB3	0.000231429	MTDH	0.000242024	TSBP1	0.00025455
LINC02805	0.000204672	AP005262.2	0.000366667	DIP2B	0.000184665	STRADA	0.000231416	AC092296.2	0.000241847	NEK9	0.00025444
[truncated: 5,526 more rows]

## Sheet: ST4_NMF_MetaPrograms
Gene	LTHSC.NMF1.Quiescence.Weight	CBMultiome.NMF1.Quiescence.Weight	Quiescence_GeoMean		Gene	LTHSC.NMF2.Inflammation.Weight	CBMultiome.NMF5.Inflammation.Weight	Inflammation_GeoMean
[truncated: 6,581 more rows]

[truncated: 18 more sheets: ST5_Cytokine_6weeks, ST6_LDA, ST7_CBxenograft_Marker_Genes, ST8_Xenograft_HSCII_vs_HSCI_DAR, ST9_Xenograft_HSCII_vs_HSCI_DE, ST10_SCENICplus_HSCII_vs_HSCI, ST11_Cytokine_20weeks, ST12_SCENICplus_Condition, ST13_Immunological_Signatures, ST14_Aging_Signatures, ST15_CH_Signatures, ST16_HSC2_HSCiM_Shared_DEgenes, ST17_CH_DE_Mut_vs_WT_HSCI_HSCII, ST18_CH_HSCiM_vs_HSCI_DE_Myeloi, ST19_Xeno_HSCiM_vs_HSCI_Progeni, ST20_Xeno_HSCiM_vs_HSCI_Myeloid, ST21_HSCiM_Correlation_Mono, ST22_Antibodies]
