# Supplementary material for: Human haematopoietic stem cells remember inflammatory stress
Source: Nature. 2026 May 27;655(8122):458–67. doi: 10.1038/s41586-026-10522-7 (PMC13345971; doi:10.1038/s41586-026-10522-7)
Supplement: Supplementary file 6 — Source Data Fig. 2 [file 41586_2026_10522_MOESM6_ESM.xlsx]

## Sheet: Fig2c
Signature	Population	median	IQR_lwr	IQR_upr	Range_lwr	Range_upr
LT-HSC vs MPP/LMPP (RNA)	HSC-I	0.996851	0.487826	1.55354	-1.15467	4.38662
LT-HSC vs MPP/LMPP (RNA)	MPP-MyLy	0.11616	-0.297207	0.555981	-1.83203	2.58103
LT-HSC vs MPP/LMPP (RNA)	LMPP-I	-0.791956	-1.16326	-0.397221	-2.30354	1.56685
LT-HSC vs MPP/LMPP (RNA)	HSC-II	0.487746	-0.00349481	1.08634	-2.05061	3.96639
LT-HSC vs MPP/LMPP (RNA)	MPP-II	-0.528934	-0.935928	-0.0856438	-2.35517	2.34503
LT-HSC vs MPP/LMPP (RNA)	LMPP-II	-1.05982	-1.3726	-0.719364	-2.30871	0.761253

## Sheet: Fig2d
Signature	Population	median	IQR_lwr	IQR_upr	Range_lwr	Range_upr
LT-HSC Chromatin Signature (ATAC)	HSC-I	0.687105	0.143701	1.23982	-2.33758	3.81479
LT-HSC Chromatin Signature (ATAC)	MPP-MyLy	0.0945286	-0.444957	0.612149	-3.26761	3.06056
LT-HSC Chromatin Signature (ATAC)	LMPP-I	-0.66097	-1.22534	-0.116857	-5.23431	2.26312
LT-HSC Chromatin Signature (ATAC)	HSC-II	0.511947	-0.0458043	1.08497	-2.76045	3.71317
LT-HSC Chromatin Signature (ATAC)	MPP-II	-0.0735674	-0.545222	0.463913	-3.00498	3.10292
LT-HSC Chromatin Signature (ATAC)	LMPP-II	-0.707826	-1.22587	-0.228418	-2.95158	2.12214

## Sheet: Fig2e
Signature	Population	median	IQR_lwr	IQR_upr	Range_lwr	Range_upr
Quiescent HSC vs Activated HSC	HSC-I	-0.19099	-0.600639	0.247938	-2.27569	2.72524
Quiescent HSC vs Activated HSC	MPP-MyLy	-0.467104	-0.860027	-0.0735581	-2.35538	1.62235
Quiescent HSC vs Activated HSC	LMPP-I	-0.71616	-1.10643	-0.293217	-2.32824	2.06042
Quiescent HSC vs Activated HSC	HSC-II	1.40963	0.858102	1.92716	-1.48438	4.47035
Quiescent HSC vs Activated HSC	MPP-II	0.889371	0.390946	1.38748	-1.60166	3.73862
Quiescent HSC vs Activated HSC	LMPP-II	0.523038	0.00660149	0.991052	-1.46177	2.53108

## Sheet: Fig2f
Signature	Population	median	IQR_lwr	IQR_upr	Range_lwr	Range_upr
Hallmark TNFa via NFkB Signaling	HSC-I	-0.224379	-0.589853	0.190637	-1.77822	2.72864
Hallmark TNFa via NFkB Signaling	MPP-MyLy	-0.664513	-0.949728	-0.337781	-2.16644	2.23837
Hallmark TNFa via NFkB Signaling	LMPP-I	-0.678682	-0.987925	-0.289676	-1.88543	2.71536
Hallmark TNFa via NFkB Signaling	HSC-II	1.30648	0.724554	1.94191	-1.28855	5.58763
Hallmark TNFa via NFkB Signaling	MPP-II	0.831763	0.292743	1.46085	-1.28141	4.8216
Hallmark TNFa via NFkB Signaling	LMPP-II	0.617741	0.0925924	1.22226	-1.14914	3.58929

## Sheet: Fig2h
Modality	TreatmentCondition	Classifier	CV_Subsample_ID	CV_Subsample_InternalFold	ROC_AUC
RNA - Gene Expression	PBS	HSC-II vs HSC-I	1	1	0.918367
RNA - Gene Expression	PBS	HSC-II vs HSC-I	1	2	0.602041
RNA - Gene Expression	PBS	HSC-II vs HSC-I	1	3	0.958333
RNA - Gene Expression	PBS	HSC-II vs HSC-I	2	1	0.765306
RNA - Gene Expression	PBS	HSC-II vs HSC-I	2	2	0.897959
RNA - Gene Expression	PBS	HSC-II vs HSC-I	2	3	0.680556
RNA - Gene Expression	PBS	HSC-II vs HSC-I	3	1	0.826531
RNA - Gene Expression	PBS	HSC-II vs HSC-I	3	2	0.918367
RNA - Gene Expression	PBS	HSC-II vs HSC-I	3	3	0.777778
RNA - Gene Expression	PBS	HSC-II vs HSC-I	4	1	0.867347
RNA - Gene Expression	PBS	HSC-II vs HSC-I	4	2	0.846939
RNA - Gene Expression	PBS	HSC-II vs HSC-I	4	3	0.875
RNA - Gene Expression	PBS	HSC-II vs HSC-I	5	1	0.806122
RNA - Gene Expression	PBS	HSC-II vs HSC-I	5	2	0.979592
RNA - Gene Expression	PBS	HSC-II vs HSC-I	5	3	1
RNA - Gene Expression	PBS	HSC-II vs HSC-I	6	1	0.857143
RNA - Gene Expression	PBS	HSC-II vs HSC-I	6	2	0.561224
RNA - Gene Expression	PBS	HSC-II vs HSC-I	6	3	0.972222
RNA - Gene Expression	PBS	HSC-II vs HSC-I	7	1	0.510204
RNA - Gene Expression	PBS	HSC-II vs HSC-I	7	2	0.928571
RNA - Gene Expression	PBS	HSC-II vs HSC-I	7	3	0.972222
RNA - Gene Expression	PBS	HSC-II vs HSC-I	8	1	0.94898
RNA - Gene Expression	PBS	HSC-II vs HSC-I	8	2	0.959184
RNA - Gene Expression	PBS	HSC-II vs HSC-I	8	3	0.944444
RNA - Gene Expression	PBS	HSC-II vs HSC-I	9	1	0.867347
RNA - Gene Expression	PBS	HSC-II vs HSC-I	9	2	0.77551
RNA - Gene Expression	PBS	HSC-II vs HSC-I	9	3	0.930556
RNA - Gene Expression	PBS	HSC-II vs HSC-I	10	1	0.806122
RNA - Gene Expression	PBS	HSC-II vs HSC-I	10	2	0.785714
RNA - Gene Expression	PBS	HSC-II vs HSC-I	10	3	0.944444
RNA - Gene Expression	PBS	HSC-II vs HSC-I	11	1	0.877551
RNA - Gene Expression	PBS	HSC-II vs HSC-I	11	2	0.938776
RNA - Gene Expression	PBS	HSC-II vs HSC-I	11	3	1
RNA - Gene Expression	PBS	HSC-II vs HSC-I	12	1	0.795918
RNA - Gene Expression	PBS	HSC-II vs HSC-I	12	2	0.959184
RNA - Gene Expression	PBS	HSC-II vs HSC-I	12	3	0.902778
RNA - Gene Expression	PBS	HSC-II vs HSC-I	13	1	0.744898
RNA - Gene Expression	PBS	HSC-II vs HSC-I	13	2	0.72449
RNA - Gene Expression	PBS	HSC-II vs HSC-I	13	3	0.541667
RNA - Gene Expression	PBS	HSC-II vs HSC-I	14	1	0.72449
RNA - Gene Expression	PBS	HSC-II vs HSC-I	14	2	0.816327
RNA - Gene Expression	PBS	HSC-II vs HSC-I	14	3	0.652778
RNA - Gene Expression	PBS	HSC-II vs HSC-I	15	1	0.72449
RNA - Gene Expression	PBS	HSC-II vs HSC-I	15	2	1
RNA - Gene Expression	PBS	HSC-II vs HSC-I	15	3	0.708333
RNA - Gene Expression	PBS	HSC-II vs HSC-I	16	1	0.785714
RNA - Gene Expression	PBS	HSC-II vs HSC-I	16	2	0.806122
RNA - Gene Expression	PBS	HSC-II vs HSC-I	16	3	0.763889
RNA - Gene Expression	PBS	HSC-II vs HSC-I	17	1	0.989796
RNA - Gene Expression	PBS	HSC-II vs HSC-I	17	2	0.806122
RNA - Gene Expression	PBS	HSC-II vs HSC-I	17	3	0.972222
RNA - Gene Expression	PBS	HSC-II vs HSC-I	18	1	1
RNA - Gene Expression	PBS	HSC-II vs HSC-I	18	2	0.806122
RNA - Gene Expression	PBS	HSC-II vs HSC-I	18	3	0.75
RNA - Gene Expression	PBS	HSC-II vs HSC-I	19	1	0.755102
RNA - Gene Expression	PBS	HSC-II vs HSC-I	19	2	0.795918
RNA - Gene Expression	PBS	HSC-II vs HSC-I	19	3	0.652778
RNA - Gene Expression	PBS	HSC-II vs HSC-I	20	1	0.887755
RNA - Gene Expression	PBS	HSC-II vs HSC-I	20	2	0.72449
RNA - Gene Expression	PBS	HSC-II vs HSC-I	20	3	0.694444
RNA - Gene Expression	PBS	HSC-II vs HSC-I	21	1	0.918367
RNA - Gene Expression	PBS	HSC-II vs HSC-I	21	2	0.887755
RNA - Gene Expression	PBS	HSC-II vs HSC-I	21	3	0.777778
RNA - Gene Expression	PBS	HSC-II vs HSC-I	22	1	0.510204
RNA - Gene Expression	PBS	HSC-II vs HSC-I	22	2	0.969388
RNA - Gene Expression	PBS	HSC-II vs HSC-I	22	3	0.75
RNA - Gene Expression	PBS	HSC-II vs HSC-I	23	1	0.867347
RNA - Gene Expression	PBS	HSC-II vs HSC-I	23	2	0.755102
RNA - Gene Expression	PBS	HSC-II vs HSC-I	23	3	0.944444
RNA - Gene Expression	PBS	HSC-II vs HSC-I	24	1	1
RNA - Gene Expression	PBS	HSC-II vs HSC-I	24	2	0.989796
RNA - Gene Expression	PBS	HSC-II vs HSC-I	24	3	0.986111
RNA - Gene Expression	PBS	HSC-II vs HSC-I	25	1	0.816327
RNA - Gene Expression	PBS	HSC-II vs HSC-I	25	2	0.877551
RNA - Gene Expression	PBS	HSC-II vs HSC-I	25	3	0.986111
RNA - Gene Expression	PBS	HSC-II vs HSC-I	26	1	0.642857
RNA - Gene Expression	PBS	HSC-II vs HSC-I	26	2	0.806122
RNA - Gene Expression	PBS	HSC-II vs HSC-I	26	3	0.875
RNA - Gene Expression	PBS	HSC-II vs HSC-I	27	1	0.897959
RNA - Gene Expression	PBS	HSC-II vs HSC-I	27	2	0.867347
RNA - Gene Expression	PBS	HSC-II vs HSC-I	27	3	0.944444
RNA - Gene Expression	PBS	HSC-II vs HSC-I	28	1	0.989796
RNA - Gene Expression	PBS	HSC-II vs HSC-I	28	2	0.897959
RNA - Gene Expression	PBS	HSC-II vs HSC-I	28	3	0.944444
RNA - Gene Expression	PBS	HSC-II vs HSC-I	29	1	0.816327
RNA - Gene Expression	PBS	HSC-II vs HSC-I	29	2	0.714286
RNA - Gene Expression	PBS	HSC-II vs HSC-I	29	3	0.972222
RNA - Gene Expression	PBS	HSC-II vs HSC-I	30	1	0.77551
RNA - Gene Expression	PBS	HSC-II vs HSC-I	30	2	0.938776
RNA - Gene Expression	PBS	HSC-II vs HSC-I	30	3	0.847222
RNA - Gene Expression	PBS	HSC-II vs HSC-I	31	1	0.94898
RNA - Gene Expression	PBS	HSC-II vs HSC-I	31	2	0.72449
RNA - Gene Expression	PBS	HSC-II vs HSC-I	31	3	0.583333
RNA - Gene Expression	PBS	HSC-II vs HSC-I	32	1	0.94898
RNA - Gene Expression	PBS	HSC-II vs HSC-I	32	2	0.785714
RNA - Gene Expression	PBS	HSC-II vs HSC-I	32	3	0.861111
RNA - Gene Expression	PBS	HSC-II vs HSC-I	33	1	0.969388
RNA - Gene Expression	PBS	HSC-II vs HSC-I	33	2	0.938776
RNA - Gene Expression	PBS	HSC-II vs HSC-I	33	3	0.902778
RNA - Gene Expression	PBS	HSC-II vs HSC-I	34	1	0.795918
RNA - Gene Expression	PBS	HSC-II vs HSC-I	34	2	0.836735
RNA - Gene Expression	PBS	HSC-II vs HSC-I	34	3	0.847222
RNA - Gene Expression	PBS	HSC-II vs HSC-I	35	1	0.826531
RNA - Gene Expression	PBS	HSC-II vs HSC-I	35	2	0.77551
RNA - Gene Expression	PBS	HSC-II vs HSC-I	35	3	0.986111
RNA - Gene Expression	PBS	HSC-II vs HSC-I	36	1	0.581633
RNA - Gene Expression	PBS	HSC-II vs HSC-I	36	2	0.826531
RNA - Gene Expression	PBS	HSC-II vs HSC-I	36	3	0.888889
RNA - Gene Expression	PBS	HSC-II vs HSC-I	37	1	0.897959
RNA - Gene Expression	PBS	HSC-II vs HSC-I	37	2	0.857143
RNA - Gene Expression	PBS	HSC-II vs HSC-I	37	3	0.791667
RNA - Gene Expression	PBS	HSC-II vs HSC-I	38	1	1
RNA - Gene Expression	PBS	HSC-II vs HSC-I	38	2	0.908163
RNA - Gene Expression	PBS	HSC-II vs HSC-I	38	3	0.861111
RNA - Gene Expression	PBS	HSC-II vs HSC-I	39	1	0.887755
RNA - Gene Expression	PBS	HSC-II vs HSC-I	39	2	0.693878
RNA - Gene Expression	PBS	HSC-II vs HSC-I	39	3	0.722222
RNA - Gene Expression	PBS	HSC-II vs HSC-I	40	1	0.785714
RNA - Gene Expression	PBS	HSC-II vs HSC-I	40	2	0.918367
RNA - Gene Expression	PBS	HSC-II vs HSC-I	40	3	0.916667
RNA - Gene Expression	PBS	HSC-II vs HSC-I	41	1	0.836735
RNA - Gene Expression	PBS	HSC-II vs HSC-I	41	2	0.908163
RNA - Gene Expression	PBS	HSC-II vs HSC-I	41	3	0.722222
RNA - Gene Expression	PBS	HSC-II vs HSC-I	42	1	0.806122
RNA - Gene Expression	PBS	HSC-II vs HSC-I	42	2	0.755102
RNA - Gene Expression	PBS	HSC-II vs HSC-I	42	3	0.958333
RNA - Gene Expression	PBS	HSC-II vs HSC-I	43	1	0.714286
RNA - Gene Expression	PBS	HSC-II vs HSC-I	43	2	0.826531
RNA - Gene Expression	PBS	HSC-II vs HSC-I	43	3	0.847222
RNA - Gene Expression	PBS	HSC-II vs HSC-I	44	1	0.908163
RNA - Gene Expression	PBS	HSC-II vs HSC-I	44	2	0.938776
RNA - Gene Expression	PBS	HSC-II vs HSC-I	44	3	0.972222
RNA - Gene Expression	PBS	HSC-II vs HSC-I	45	1	0.928571
RNA - Gene Expression	PBS	HSC-II vs HSC-I	45	2	0.969388
RNA - Gene Expression	PBS	HSC-II vs HSC-I	45	3	0.75
RNA - Gene Expression	PBS	HSC-II vs HSC-I	46	1	0.826531
RNA - Gene Expression	PBS	HSC-II vs HSC-I	46	2	0.836735
RNA - Gene Expression	PBS	HSC-II vs HSC-I	46	3	0.763889
RNA - Gene Expression	PBS	HSC-II vs HSC-I	47	1	0.938776
RNA - Gene Expression	PBS	HSC-II vs HSC-I	47	2	0.867347
RNA - Gene Expression	PBS	HSC-II vs HSC-I	47	3	0.972222
RNA - Gene Expression	PBS	HSC-II vs HSC-I	48	1	0.857143
RNA - Gene Expression	PBS	HSC-II vs HSC-I	48	2	0.989796
RNA - Gene Expression	PBS	HSC-II vs HSC-I	48	3	0.847222
RNA - Gene Expression	PBS	HSC-II vs HSC-I	49	1	0.928571
RNA - Gene Expression	PBS	HSC-II vs HSC-I	49	2	0.795918
RNA - Gene Expression	PBS	HSC-II vs HSC-I	49	3	0.666667
RNA - Gene Expression	PBS	HSC-II vs HSC-I	50	1	0.622449
RNA - Gene Expression	PBS	HSC-II vs HSC-I	50	2	0.642857
RNA - Gene Expression	PBS	HSC-II vs HSC-I	50	3	0.805556
RNA - Gene Expression	TNF	HSC-II vs HSC-I	1	1	0.938776
RNA - Gene Expression	TNF	HSC-II vs HSC-I	1	2	0.887755
RNA - Gene Expression	TNF	HSC-II vs HSC-I	1	3	1
RNA - Gene Expression	TNF	HSC-II vs HSC-I	2	1	0.979592
RNA - Gene Expression	TNF	HSC-II vs HSC-I	2	2	1
RNA - Gene Expression	TNF	HSC-II vs HSC-I	2	3	1
RNA - Gene Expression	TNF	HSC-II vs HSC-I	3	1	0.989796
RNA - Gene Expression	TNF	HSC-II vs HSC-I	3	2	0.989796
RNA - Gene Expression	TNF	HSC-II vs HSC-I	3	3	0.958333
RNA - Gene Expression	TNF	HSC-II vs HSC-I	4	1	0.897959
RNA - Gene Expression	TNF	HSC-II vs HSC-I	4	2	0.959184
RNA - Gene Expression	TNF	HSC-II vs HSC-I	4	3	0.972222
RNA - Gene Expression	TNF	HSC-II vs HSC-I	5	1	1
RNA - Gene Expression	TNF	HSC-II vs HSC-I	5	2	0.959184
RNA - Gene Expression	TNF	HSC-II vs HSC-I	5	3	0.805556
RNA - Gene Expression	TNF	HSC-II vs HSC-I	6	1	0.979592
RNA - Gene Expression	TNF	HSC-II vs HSC-I	6	2	0.959184
RNA - Gene Expression	TNF	HSC-II vs HSC-I	6	3	0.972222
RNA - Gene Expression	TNF	HSC-II vs HSC-I	7	1	1
RNA - Gene Expression	TNF	HSC-II vs HSC-I	7	2	1
RNA - Gene Expression	TNF	HSC-II vs HSC-I	7	3	0.986111
RNA - Gene Expression	TNF	HSC-II vs HSC-I	8	1	0.938776
RNA - Gene Expression	TNF	HSC-II vs HSC-I	8	2	0.867347
RNA - Gene Expression	TNF	HSC-II vs HSC-I	8	3	1
RNA - Gene Expression	TNF	HSC-II vs HSC-I	9	1	0.969388
RNA - Gene Expression	TNF	HSC-II vs HSC-I	9	2	0.969388
RNA - Gene Expression	TNF	HSC-II vs HSC-I	9	3	0.861111
RNA - Gene Expression	TNF	HSC-II vs HSC-I	10	1	0.846939
RNA - Gene Expression	TNF	HSC-II vs HSC-I	10	2	0.632653
RNA - Gene Expression	TNF	HSC-II vs HSC-I	10	3	0.972222
RNA - Gene Expression	TNF	HSC-II vs HSC-I	11	1	0.857143
RNA - Gene Expression	TNF	HSC-II vs HSC-I	11	2	0.959184
RNA - Gene Expression	TNF	HSC-II vs HSC-I	11	3	0.958333
RNA - Gene Expression	TNF	HSC-II vs HSC-I	12	1	1
RNA - Gene Expression	TNF	HSC-II vs HSC-I	12	2	0.938776
RNA - Gene Expression	TNF	HSC-II vs HSC-I	12	3	0.930556
RNA - Gene Expression	TNF	HSC-II vs HSC-I	13	1	0.653061
RNA - Gene Expression	TNF	HSC-II vs HSC-I	13	2	0.938776
RNA - Gene Expression	TNF	HSC-II vs HSC-I	13	3	1
RNA - Gene Expression	TNF	HSC-II vs HSC-I	14	1	0.94898
RNA - Gene Expression	TNF	HSC-II vs HSC-I	14	2	0.887755
RNA - Gene Expression	TNF	HSC-II vs HSC-I	14	3	1
RNA - Gene Expression	TNF	HSC-II vs HSC-I	15	1	0.816327
RNA - Gene Expression	TNF	HSC-II vs HSC-I	15	2	0.94898
RNA - Gene Expression	TNF	HSC-II vs HSC-I	15	3	1
RNA - Gene Expression	TNF	HSC-II vs HSC-I	16	1	0.938776
RNA - Gene Expression	TNF	HSC-II vs HSC-I	16	2	0.918367
RNA - Gene Expression	TNF	HSC-II vs HSC-I	16	3	1
RNA - Gene Expression	TNF	HSC-II vs HSC-I	17	1	1
RNA - Gene Expression	TNF	HSC-II vs HSC-I	17	2	0.938776
RNA - Gene Expression	TNF	HSC-II vs HSC-I	17	3	1
RNA - Gene Expression	TNF	HSC-II vs HSC-I	18	1	0.816327
RNA - Gene Expression	TNF	HSC-II vs HSC-I	18	2	1
RNA - Gene Expression	TNF	HSC-II vs HSC-I	18	3	0.958333
RNA - Gene Expression	TNF	HSC-II vs HSC-I	19	1	0.826531
RNA - Gene Expression	TNF	HSC-II vs HSC-I	19	2	0.877551
RNA - Gene Expression	TNF	HSC-II vs HSC-I	19	3	0.638889
RNA - Gene Expression	TNF	HSC-II vs HSC-I	20	1	0.887755
RNA - Gene Expression	TNF	HSC-II vs HSC-I	20	2	0.94898
RNA - Gene Expression	TNF	HSC-II vs HSC-I	20	3	0.972222
RNA - Gene Expression	TNF	HSC-II vs HSC-I	21	1	0.959184
RNA - Gene Expression	TNF	HSC-II vs HSC-I	21	2	1
RNA - Gene Expression	TNF	HSC-II vs HSC-I	21	3	1
RNA - Gene Expression	TNF	HSC-II vs HSC-I	22	1	0.918367
RNA - Gene Expression	TNF	HSC-II vs HSC-I	22	2	1
RNA - Gene Expression	TNF	HSC-II vs HSC-I	22	3	0.888889
RNA - Gene Expression	TNF	HSC-II vs HSC-I	23	1	0.887755
RNA - Gene Expression	TNF	HSC-II vs HSC-I	23	2	0.938776
RNA - Gene Expression	TNF	HSC-II vs HSC-I	23	3	1
RNA - Gene Expression	TNF	HSC-II vs HSC-I	24	1	0.897959
RNA - Gene Expression	TNF	HSC-II vs HSC-I	24	2	0.908163
RNA - Gene Expression	TNF	HSC-II vs HSC-I	24	3	0.944444
RNA - Gene Expression	TNF	HSC-II vs HSC-I	25	1	0.938776
RNA - Gene Expression	TNF	HSC-II vs HSC-I	25	2	1
RNA - Gene Expression	TNF	HSC-II vs HSC-I	25	3	0.888889
RNA - Gene Expression	TNF	HSC-II vs HSC-I	26	1	0.989796
RNA - Gene Expression	TNF	HSC-II vs HSC-I	26	2	0.846939
RNA - Gene Expression	TNF	HSC-II vs HSC-I	26	3	0.944444
RNA - Gene Expression	TNF	HSC-II vs HSC-I	27	1	0.989796
RNA - Gene Expression	TNF	HSC-II vs HSC-I	27	2	0.989796
RNA - Gene Expression	TNF	HSC-II vs HSC-I	27	3	1
RNA - Gene Expression	TNF	HSC-II vs HSC-I	28	1	0.969388
RNA - Gene Expression	TNF	HSC-II vs HSC-I	28	2	0.969388
RNA - Gene Expression	TNF	HSC-II vs HSC-I	28	3	0.944444
RNA - Gene Expression	TNF	HSC-II vs HSC-I	29	1	0.887755
RNA - Gene Expression	TNF	HSC-II vs HSC-I	29	2	0.989796
RNA - Gene Expression	TNF	HSC-II vs HSC-I	29	3	0.972222
RNA - Gene Expression	TNF	HSC-II vs HSC-I	30	1	0.908163
RNA - Gene Expression	TNF	HSC-II vs HSC-I	30	2	1
RNA - Gene Expression	TNF	HSC-II vs HSC-I	30	3	0.875
RNA - Gene Expression	TNF	HSC-II vs HSC-I	31	1	0.938776
RNA - Gene Expression	TNF	HSC-II vs HSC-I	31	2	0.969388
RNA - Gene Expression	TNF	HSC-II vs HSC-I	31	3	1
RNA - Gene Expression	TNF	HSC-II vs HSC-I	32	1	0.959184
RNA - Gene Expression	TNF	HSC-II vs HSC-I	32	2	1
RNA - Gene Expression	TNF	HSC-II vs HSC-I	32	3	0.736111
RNA - Gene Expression	TNF	HSC-II vs HSC-I	33	1	0.979592
RNA - Gene Expression	TNF	HSC-II vs HSC-I	33	2	0.857143
RNA - Gene Expression	TNF	HSC-II vs HSC-I	33	3	0.972222
RNA - Gene Expression	TNF	HSC-II vs HSC-I	34	1	1
RNA - Gene Expression	TNF	HSC-II vs HSC-I	34	2	0.969388
RNA - Gene Expression	TNF	HSC-II vs HSC-I	34	3	1
RNA - Gene Expression	TNF	HSC-II vs HSC-I	35	1	1
RNA - Gene Expression	TNF	HSC-II vs HSC-I	35	2	0.969388
RNA - Gene Expression	TNF	HSC-II vs HSC-I	35	3	1
RNA - Gene Expression	TNF	HSC-II vs HSC-I	36	1	0.857143
RNA - Gene Expression	TNF	HSC-II vs HSC-I	36	2	0.959184
RNA - Gene Expression	TNF	HSC-II vs HSC-I	36	3	0.972222
RNA - Gene Expression	TNF	HSC-II vs HSC-I	37	1	1
RNA - Gene Expression	TNF	HSC-II vs HSC-I	37	2	1
RNA - Gene Expression	TNF	HSC-II vs HSC-I	37	3	0.916667
RNA - Gene Expression	TNF	HSC-II vs HSC-I	38	1	1
RNA - Gene Expression	TNF	HSC-II vs HSC-I	38	2	0.816327
RNA - Gene Expression	TNF	HSC-II vs HSC-I	38	3	0.986111
RNA - Gene Expression	TNF	HSC-II vs HSC-I	39	1	0.94898
RNA - Gene Expression	TNF	HSC-II vs HSC-I	39	2	0.857143
RNA - Gene Expression	TNF	HSC-II vs HSC-I	39	3	1
RNA - Gene Expression	TNF	HSC-II vs HSC-I	40	1	1
RNA - Gene Expression	TNF	HSC-II vs HSC-I	40	2	0.897959
RNA - Gene Expression	TNF	HSC-II vs HSC-I	40	3	0.944444
RNA - Gene Expression	TNF	HSC-II vs HSC-I	41	1	0.908163
RNA - Gene Expression	TNF	HSC-II vs HSC-I	41	2	0.979592
RNA - Gene Expression	TNF	HSC-II vs HSC-I	41	3	0.708333
RNA - Gene Expression	TNF	HSC-II vs HSC-I	42	1	1
RNA - Gene Expression	TNF	HSC-II vs HSC-I	42	2	1
RNA - Gene Expression	TNF	HSC-II vs HSC-I	42	3	0.861111
RNA - Gene Expression	TNF	HSC-II vs HSC-I	43	1	1
RNA - Gene Expression	TNF	HSC-II vs HSC-I	43	2	0.959184
RNA - Gene Expression	TNF	HSC-II vs HSC-I	43	3	0.986111
RNA - Gene Expression	TNF	HSC-II vs HSC-I	44	1	1
RNA - Gene Expression	TNF	HSC-II vs HSC-I	44	2	0.867347
RNA - Gene Expression	TNF	HSC-II vs HSC-I	44	3	0.875
RNA - Gene Expression	TNF	HSC-II vs HSC-I	45	1	0.928571
RNA - Gene Expression	TNF	HSC-II vs HSC-I	45	2	0.887755
RNA - Gene Expression	TNF	HSC-II vs HSC-I	45	3	1
RNA - Gene Expression	TNF	HSC-II vs HSC-I	46	1	0.989796
RNA - Gene Expression	TNF	HSC-II vs HSC-I	46	2	0.979592
RNA - Gene Expression	TNF	HSC-II vs HSC-I	46	3	0.972222
RNA - Gene Expression	TNF	HSC-II vs HSC-I	47	1	0.897959
RNA - Gene Expression	TNF	HSC-II vs HSC-I	47	2	0.959184
RNA - Gene Expression	TNF	HSC-II vs HSC-I	47	3	1
RNA - Gene Expression	TNF	HSC-II vs HSC-I	48	1	0.918367
RNA - Gene Expression	TNF	HSC-II vs HSC-I	48	2	0.887755
RNA - Gene Expression	TNF	HSC-II vs HSC-I	48	3	0.916667
RNA - Gene Expression	TNF	HSC-II vs HSC-I	49	1	1
RNA - Gene Expression	TNF	HSC-II vs HSC-I	49	2	0.877551
RNA - Gene Expression	TNF	HSC-II vs HSC-I	49	3	1
RNA - Gene Expression	TNF	HSC-II vs HSC-I	50	1	0.928571
RNA - Gene Expression	TNF	HSC-II vs HSC-I	50	2	0.959184
RNA - Gene Expression	TNF	HSC-II vs HSC-I	50	3	0.986111
RNA - Gene Expression	LPS	HSC-II vs HSC-I	1	1	1
RNA - Gene Expression	LPS	HSC-II vs HSC-I	1	2	0.734694
RNA - Gene Expression	LPS	HSC-II vs HSC-I	1	3	0.930556
RNA - Gene Expression	LPS	HSC-II vs HSC-I	2	1	1
RNA - Gene Expression	LPS	HSC-II vs HSC-I	2	2	0.959184
RNA - Gene Expression	LPS	HSC-II vs HSC-I	2	3	0.972222
RNA - Gene Expression	LPS	HSC-II vs HSC-I	3	1	0.979592
RNA - Gene Expression	LPS	HSC-II vs HSC-I	3	2	0.918367
RNA - Gene Expression	LPS	HSC-II vs HSC-I	3	3	0.708333
RNA - Gene Expression	LPS	HSC-II vs HSC-I	4	1	0.928571
RNA - Gene Expression	LPS	HSC-II vs HSC-I	4	2	0.938776
RNA - Gene Expression	LPS	HSC-II vs HSC-I	4	3	0.902778
RNA - Gene Expression	LPS	HSC-II vs HSC-I	5	1	0.857143
RNA - Gene Expression	LPS	HSC-II vs HSC-I	5	2	1
RNA - Gene Expression	LPS	HSC-II vs HSC-I	5	3	1
RNA - Gene Expression	LPS	HSC-II vs HSC-I	6	1	0.989796
RNA - Gene Expression	LPS	HSC-II vs HSC-I	6	2	0.887755
RNA - Gene Expression	LPS	HSC-II vs HSC-I	6	3	1
RNA - Gene Expression	LPS	HSC-II vs HSC-I	7	1	0.846939
RNA - Gene Expression	LPS	HSC-II vs HSC-I	7	2	0.887755
RNA - Gene Expression	LPS	HSC-II vs HSC-I	7	3	0.986111
RNA - Gene Expression	LPS	HSC-II vs HSC-I	8	1	1
RNA - Gene Expression	LPS	HSC-II vs HSC-I	8	2	0.979592
RNA - Gene Expression	LPS	HSC-II vs HSC-I	8	3	1
RNA - Gene Expression	LPS	HSC-II vs HSC-I	9	1	0.795918
RNA - Gene Expression	LPS	HSC-II vs HSC-I	9	2	1
RNA - Gene Expression	LPS	HSC-II vs HSC-I	9	3	0.875
RNA - Gene Expression	LPS	HSC-II vs HSC-I	10	1	0.642857
RNA - Gene Expression	LPS	HSC-II vs HSC-I	10	2	0.989796
RNA - Gene Expression	LPS	HSC-II vs HSC-I	10	3	0.930556
RNA - Gene Expression	LPS	HSC-II vs HSC-I	11	1	0.959184
RNA - Gene Expression	LPS	HSC-II vs HSC-I	11	2	0.897959
RNA - Gene Expression	LPS	HSC-II vs HSC-I	11	3	0.916667
RNA - Gene Expression	LPS	HSC-II vs HSC-I	12	1	0.836735
RNA - Gene Expression	LPS	HSC-II vs HSC-I	12	2	0.979592
RNA - Gene Expression	LPS	HSC-II vs HSC-I	12	3	0.944444
RNA - Gene Expression	LPS	HSC-II vs HSC-I	13	1	0.918367
RNA - Gene Expression	LPS	HSC-II vs HSC-I	13	2	0.979592
RNA - Gene Expression	LPS	HSC-II vs HSC-I	13	3	1
RNA - Gene Expression	LPS	HSC-II vs HSC-I	14	1	0.846939
RNA - Gene Expression	LPS	HSC-II vs HSC-I	14	2	0.846939
RNA - Gene Expression	LPS	HSC-II vs HSC-I	14	3	1
RNA - Gene Expression	LPS	HSC-II vs HSC-I	15	1	0.857143
RNA - Gene Expression	LPS	HSC-II vs HSC-I	15	2	0.846939
RNA - Gene Expression	LPS	HSC-II vs HSC-I	15	3	0.763889
RNA - Gene Expression	LPS	HSC-II vs HSC-I	16	1	0.959184
RNA - Gene Expression	LPS	HSC-II vs HSC-I	16	2	0.785714
RNA - Gene Expression	LPS	HSC-II vs HSC-I	16	3	1
RNA - Gene Expression	LPS	HSC-II vs HSC-I	17	1	0.938776
RNA - Gene Expression	LPS	HSC-II vs HSC-I	17	2	0.94898
RNA - Gene Expression	LPS	HSC-II vs HSC-I	17	3	0.847222
RNA - Gene Expression	LPS	HSC-II vs HSC-I	18	1	0.826531
RNA - Gene Expression	LPS	HSC-II vs HSC-I	18	2	0.795918
RNA - Gene Expression	LPS	HSC-II vs HSC-I	18	3	0.944444
RNA - Gene Expression	LPS	HSC-II vs HSC-I	19	1	0.979592
RNA - Gene Expression	LPS	HSC-II vs HSC-I	19	2	0.897959
RNA - Gene Expression	LPS	HSC-II vs HSC-I	19	3	0.777778
RNA - Gene Expression	LPS	HSC-II vs HSC-I	20	1	0.77551
RNA - Gene Expression	LPS	HSC-II vs HSC-I	20	2	0.989796
RNA - Gene Expression	LPS	HSC-II vs HSC-I	20	3	0.875
RNA - Gene Expression	LPS	HSC-II vs HSC-I	21	1	0.979592
RNA - Gene Expression	LPS	HSC-II vs HSC-I	21	2	0.918367
RNA - Gene Expression	LPS	HSC-II vs HSC-I	21	3	0.972222
RNA - Gene Expression	LPS	HSC-II vs HSC-I	22	1	0.979592
RNA - Gene Expression	LPS	HSC-II vs HSC-I	22	2	1
RNA - Gene Expression	LPS	HSC-II vs HSC-I	22	3	0.916667
RNA - Gene Expression	LPS	HSC-II vs HSC-I	23	1	0.969388
RNA - Gene Expression	LPS	HSC-II vs HSC-I	23	2	1
RNA - Gene Expression	LPS	HSC-II vs HSC-I	23	3	0.944444
RNA - Gene Expression	LPS	HSC-II vs HSC-I	24	1	0.897959
RNA - Gene Expression	LPS	HSC-II vs HSC-I	24	2	0.928571
RNA - Gene Expression	LPS	HSC-II vs HSC-I	24	3	0.833333
RNA - Gene Expression	LPS	HSC-II vs HSC-I	25	1	0.857143
RNA - Gene Expression	LPS	HSC-II vs HSC-I	25	2	0.979592
RNA - Gene Expression	LPS	HSC-II vs HSC-I	25	3	0.847222
RNA - Gene Expression	LPS	HSC-II vs HSC-I	26	1	0.959184
RNA - Gene Expression	LPS	HSC-II vs HSC-I	26	2	0.897959
RNA - Gene Expression	LPS	HSC-II vs HSC-I	26	3	0.833333
RNA - Gene Expression	LPS	HSC-II vs HSC-I	27	1	0.77551
RNA - Gene Expression	LPS	HSC-II vs HSC-I	27	2	0.806122
RNA - Gene Expression	LPS	HSC-II vs HSC-I	27	3	0.736111
RNA - Gene Expression	LPS	HSC-II vs HSC-I	28	1	0.857143
RNA - Gene Expression	LPS	HSC-II vs HSC-I	28	2	0.887755
RNA - Gene Expression	LPS	HSC-II vs HSC-I	28	3	0.902778
RNA - Gene Expression	LPS	HSC-II vs HSC-I	29	1	0.959184
RNA - Gene Expression	LPS	HSC-II vs HSC-I	29	2	0.877551
RNA - Gene Expression	LPS	HSC-II vs HSC-I	29	3	0.958333
RNA - Gene Expression	LPS	HSC-II vs HSC-I	30	1	1
RNA - Gene Expression	LPS	HSC-II vs HSC-I	30	2	0.857143
RNA - Gene Expression	LPS	HSC-II vs HSC-I	30	3	1
RNA - Gene Expression	LPS	HSC-II vs HSC-I	31	1	0.938776
RNA - Gene Expression	LPS	HSC-II vs HSC-I	31	2	1
RNA - Gene Expression	LPS	HSC-II vs HSC-I	31	3	1
RNA - Gene Expression	LPS	HSC-II vs HSC-I	32	1	0.918367
RNA - Gene Expression	LPS	HSC-II vs HSC-I	32	2	1
RNA - Gene Expression	LPS	HSC-II vs HSC-I	32	3	0.986111
RNA - Gene Expression	LPS	HSC-II vs HSC-I	33	1	0.897959
RNA - Gene Expression	LPS	HSC-II vs HSC-I	33	2	0.734694
RNA - Gene Expression	LPS	HSC-II vs HSC-I	33	3	0.916667
RNA - Gene Expression	LPS	HSC-II vs HSC-I	34	1	0.938776
RNA - Gene Expression	LPS	HSC-II vs HSC-I	34	2	0.979592
RNA - Gene Expression	LPS	HSC-II vs HSC-I	34	3	0.958333
RNA - Gene Expression	LPS	HSC-II vs HSC-I	35	1	1
RNA - Gene Expression	LPS	HSC-II vs HSC-I	35	2	0.918367
RNA - Gene Expression	LPS	HSC-II vs HSC-I	35	3	0.819444
RNA - Gene Expression	LPS	HSC-II vs HSC-I	36	1	0.836735
RNA - Gene Expression	LPS	HSC-II vs HSC-I	36	2	0.928571
RNA - Gene Expression	LPS	HSC-II vs HSC-I	36	3	1
RNA - Gene Expression	LPS	HSC-II vs HSC-I	37	1	1
RNA - Gene Expression	LPS	HSC-II vs HSC-I	37	2	0.928571
RNA - Gene Expression	LPS	HSC-II vs HSC-I	37	3	1
RNA - Gene Expression	LPS	HSC-II vs HSC-I	38	1	0.918367
RNA - Gene Expression	LPS	HSC-II vs HSC-I	38	2	0.969388
RNA - Gene Expression	LPS	HSC-II vs HSC-I	38	3	0.972222
RNA - Gene Expression	LPS	HSC-II vs HSC-I	39	1	0.989796
RNA - Gene Expression	LPS	HSC-II vs HSC-I	39	2	1
RNA - Gene Expression	LPS	HSC-II vs HSC-I	39	3	0.972222
RNA - Gene Expression	LPS	HSC-II vs HSC-I	40	1	0.928571
RNA - Gene Expression	LPS	HSC-II vs HSC-I	40	2	1
RNA - Gene Expression	LPS	HSC-II vs HSC-I	40	3	0.986111
RNA - Gene Expression	LPS	HSC-II vs HSC-I	41	1	0.877551
RNA - Gene Expression	LPS	HSC-II vs HSC-I	41	2	0.897959
RNA - Gene Expression	LPS	HSC-II vs HSC-I	41	3	0.972222
RNA - Gene Expression	LPS	HSC-II vs HSC-I	42	1	0.795918
RNA - Gene Expression	LPS	HSC-II vs HSC-I	42	2	0.969388
RNA - Gene Expression	LPS	HSC-II vs HSC-I	42	3	1
RNA - Gene Expression	LPS	HSC-II vs HSC-I	43	1	0.979592
RNA - Gene Expression	LPS	HSC-II vs HSC-I	43	2	1
RNA - Gene Expression	LPS	HSC-II vs HSC-I	43	3	0.930556
RNA - Gene Expression	LPS	HSC-II vs HSC-I	44	1	0.959184
RNA - Gene Expression	LPS	HSC-II vs HSC-I	44	2	0.877551
RNA - Gene Expression	LPS	HSC-II vs HSC-I	44	3	0.944444
RNA - Gene Expression	LPS	HSC-II vs HSC-I	45	1	0.836735
RNA - Gene Expression	LPS	HSC-II vs HSC-I	45	2	0.989796
RNA - Gene Expression	LPS	HSC-II vs HSC-I	45	3	0.888889
RNA - Gene Expression	LPS	HSC-II vs HSC-I	46	1	1
RNA - Gene Expression	LPS	HSC-II vs HSC-I	46	2	0.908163
RNA - Gene Expression	LPS	HSC-II vs HSC-I	46	3	0.986111
RNA - Gene Expression	LPS	HSC-II vs HSC-I	47	1	0.959184
RNA - Gene Expression	LPS	HSC-II vs HSC-I	47	2	0.887755
RNA - Gene Expression	LPS	HSC-II vs HSC-I	47	3	1
RNA - Gene Expression	LPS	HSC-II vs HSC-I	48	1	0.846939
RNA - Gene Expression	LPS	HSC-II vs HSC-I	48	2	0.928571
RNA - Gene Expression	LPS	HSC-II vs HSC-I	48	3	0.861111
RNA - Gene Expression	LPS	HSC-II vs HSC-I	49	1	0.897959
RNA - Gene Expression	LPS	HSC-II vs HSC-I	49	2	0.897959
RNA - Gene Expression	LPS	HSC-II vs HSC-I	49	3	0.944444
RNA - Gene Expression	LPS	HSC-II vs HSC-I	50	1	0.877551
RNA - Gene Expression	LPS	HSC-II vs HSC-I	50	2	0.94898
RNA - Gene Expression	LPS	HSC-II vs HSC-I	50	3	0.944444
ATAC - LSI Embedding	PBS	HSC-II vs HSC-I	1	1	0.938776
ATAC - LSI Embedding	PBS	HSC-II vs HSC-I	1	2	1
ATAC - LSI Embedding	PBS	HSC-II vs HSC-I	1	3	0.944444
ATAC - LSI Embedding	PBS	HSC-II vs HSC-I	2	1	0.969388
ATAC - LSI Embedding	PBS	HSC-II vs HSC-I	2	2	0.897959
ATAC - LSI Embedding	PBS	HSC-II vs HSC-I	2	3	1
ATAC - LSI Embedding	PBS	HSC-II vs HSC-I	3	1	0.959184
ATAC - LSI Embedding	PBS	HSC-II vs HSC-I	3	2	0.836735
ATAC - LSI Embedding	PBS	HSC-II vs HSC-I	3	3	1
ATAC - LSI Embedding	PBS	HSC-II vs HSC-I	4	1	0.846939
ATAC - LSI Embedding	PBS	HSC-II vs HSC-I	4	2	0.612245
ATAC - LSI Embedding	PBS	HSC-II vs HSC-I	4	3	0.75
ATAC - LSI Embedding	PBS	HSC-II vs HSC-I	5	1	0.765306
ATAC - LSI Embedding	PBS	HSC-II vs HSC-I	5	2	0.642857
ATAC - LSI Embedding	PBS	HSC-II vs HSC-I	5	3	0.638889
ATAC - LSI Embedding	PBS	HSC-II vs HSC-I	6	1	1
ATAC - LSI Embedding	PBS	HSC-II vs HSC-I	6	2	0.897959
ATAC - LSI Embedding	PBS	HSC-II vs HSC-I	6	3	0.916667
ATAC - LSI Embedding	PBS	HSC-II vs HSC-I	7	1	0.94898
ATAC - LSI Embedding	PBS	HSC-II vs HSC-I	7	2	0.836735
ATAC - LSI Embedding	PBS	HSC-II vs HSC-I	7	3	0.638889
ATAC - LSI Embedding	PBS	HSC-II vs HSC-I	8	1	1
ATAC - LSI Embedding	PBS	HSC-II vs HSC-I	8	2	0.877551
ATAC - LSI Embedding	PBS	HSC-II vs HSC-I	8	3	0.694444
ATAC - LSI Embedding	PBS	HSC-II vs HSC-I	9	1	0.806122
ATAC - LSI Embedding	PBS	HSC-II vs HSC-I	9	2	0.795918
ATAC - LSI Embedding	PBS	HSC-II vs HSC-I	9	3	0.930556
ATAC - LSI Embedding	PBS	HSC-II vs HSC-I	10	1	0.959184
ATAC - LSI Embedding	PBS	HSC-II vs HSC-I	10	2	0.673469
ATAC - LSI Embedding	PBS	HSC-II vs HSC-I	10	3	1
ATAC - LSI Embedding	PBS	HSC-II vs HSC-I	11	1	0.867347
ATAC - LSI Embedding	PBS	HSC-II vs HSC-I	11	2	0.765306
ATAC - LSI Embedding	PBS	HSC-II vs HSC-I	11	3	0.833333
ATAC - LSI Embedding	PBS	HSC-II vs HSC-I	12	1	0.836735
ATAC - LSI Embedding	PBS	HSC-II vs HSC-I	12	2	0.979592
ATAC - LSI Embedding	PBS	HSC-II vs HSC-I	12	3	0.986111
ATAC - LSI Embedding	PBS	HSC-II vs HSC-I	13	1	0.816327
ATAC - LSI Embedding	PBS	HSC-II vs HSC-I	13	2	0.928571
ATAC - LSI Embedding	PBS	HSC-II vs HSC-I	13	3	0.944444
ATAC - LSI Embedding	PBS	HSC-II vs HSC-I	14	1	0.918367
ATAC - LSI Embedding	PBS	HSC-II vs HSC-I	14	2	1
ATAC - LSI Embedding	PBS	HSC-II vs HSC-I	14	3	0.944444
ATAC - LSI Embedding	PBS	HSC-II vs HSC-I	15	1	0.979592
ATAC - LSI Embedding	PBS	HSC-II vs HSC-I	15	2	0.795918
ATAC - LSI Embedding	PBS	HSC-II vs HSC-I	15	3	0.916667
ATAC - LSI Embedding	PBS	HSC-II vs HSC-I	16	1	0.887755
ATAC - LSI Embedding	PBS	HSC-II vs HSC-I	16	2	0.877551
ATAC - LSI Embedding	PBS	HSC-II vs HSC-I	16	3	0.861111
ATAC - LSI Embedding	PBS	HSC-II vs HSC-I	17	1	0.806122
ATAC - LSI Embedding	PBS	HSC-II vs HSC-I	17	2	0.806122
ATAC - LSI Embedding	PBS	HSC-II vs HSC-I	17	3	0.930556
ATAC - LSI Embedding	PBS	HSC-II vs HSC-I	18	1	0.785714
ATAC - LSI Embedding	PBS	HSC-II vs HSC-I	18	2	0.877551
ATAC - LSI Embedding	PBS	HSC-II vs HSC-I	18	3	0.958333
ATAC - LSI Embedding	PBS	HSC-II vs HSC-I	19	1	0.938776
ATAC - LSI Embedding	PBS	HSC-II vs HSC-I	19	2	0.816327
ATAC - LSI Embedding	PBS	HSC-II vs HSC-I	19	3	0.875
ATAC - LSI Embedding	PBS	HSC-II vs HSC-I	20	1	0.887755
ATAC - LSI Embedding	PBS	HSC-II vs HSC-I	20	2	0.77551
ATAC - LSI Embedding	PBS	HSC-II vs HSC-I	20	3	0.916667
ATAC - LSI Embedding	PBS	HSC-II vs HSC-I	21	1	0.857143
ATAC - LSI Embedding	PBS	HSC-II vs HSC-I	21	2	0.795918
ATAC - LSI Embedding	PBS	HSC-II vs HSC-I	21	3	0.930556
ATAC - LSI Embedding	PBS	HSC-II vs HSC-I	22	1	0.897959
ATAC - LSI Embedding	PBS	HSC-II vs HSC-I	22	2	0.938776
ATAC - LSI Embedding	PBS	HSC-II vs HSC-I	22	3	0.972222
ATAC - LSI Embedding	PBS	HSC-II vs HSC-I	23	1	0.918367
ATAC - LSI Embedding	PBS	HSC-II vs HSC-I	23	2	0.938776
ATAC - LSI Embedding	PBS	HSC-II vs HSC-I	23	3	1
ATAC - LSI Embedding	PBS	HSC-II vs HSC-I	24	1	1
ATAC - LSI Embedding	PBS	HSC-II vs HSC-I	24	2	0.938776
ATAC - LSI Embedding	PBS	HSC-II vs HSC-I	24	3	0.972222
ATAC - LSI Embedding	PBS	HSC-II vs HSC-I	25	1	0.632653
ATAC - LSI Embedding	PBS	HSC-II vs HSC-I	25	2	0.795918
ATAC - LSI Embedding	PBS	HSC-II vs HSC-I	25	3	0.944444
ATAC - LSI Embedding	PBS	HSC-II vs HSC-I	26	1	0.857143
ATAC - LSI Embedding	PBS	HSC-II vs HSC-I	26	2	0.959184
ATAC - LSI Embedding	PBS	HSC-II vs HSC-I	26	3	0.847222
ATAC - LSI Embedding	PBS	HSC-II vs HSC-I	27	1	0.897959
ATAC - LSI Embedding	PBS	HSC-II vs HSC-I	27	2	0.806122
ATAC - LSI Embedding	PBS	HSC-II vs HSC-I	27	3	0.875
ATAC - LSI Embedding	PBS	HSC-II vs HSC-I	28	1	0.94898
ATAC - LSI Embedding	PBS	HSC-II vs HSC-I	28	2	0.877551
ATAC - LSI Embedding	PBS	HSC-II vs HSC-I	28	3	0.944444
ATAC - LSI Embedding	PBS	HSC-II vs HSC-I	29	1	0.816327
ATAC - LSI Embedding	PBS	HSC-II vs HSC-I	29	2	0.836735
ATAC - LSI Embedding	PBS	HSC-II vs HSC-I	29	3	0.805556
ATAC - LSI Embedding	PBS	HSC-II vs HSC-I	30	1	0.887755
ATAC - LSI Embedding	PBS	HSC-II vs HSC-I	30	2	0.928571
ATAC - LSI Embedding	PBS	HSC-II vs HSC-I	30	3	0.722222
ATAC - LSI Embedding	PBS	HSC-II vs HSC-I	31	1	0.653061
ATAC - LSI Embedding	PBS	HSC-II vs HSC-I	31	2	0.908163
ATAC - LSI Embedding	PBS	HSC-II vs HSC-I	31	3	0.847222
ATAC - LSI Embedding	PBS	HSC-II vs HSC-I	32	1	0.959184
ATAC - LSI Embedding	PBS	HSC-II vs HSC-I	32	2	0.897959
ATAC - LSI Embedding	PBS	HSC-II vs HSC-I	32	3	0.916667
ATAC - LSI Embedding	PBS	HSC-II vs HSC-I	33	1	0.938776
ATAC - LSI Embedding	PBS	HSC-II vs HSC-I	33	2	0.969388
ATAC - LSI Embedding	PBS	HSC-II vs HSC-I	33	3	0.972222
ATAC - LSI Embedding	PBS	HSC-II vs HSC-I	34	1	0.795918
ATAC - LSI Embedding	PBS	HSC-II vs HSC-I	34	2	0.918367
ATAC - LSI Embedding	PBS	HSC-II vs HSC-I	34	3	0.833333
ATAC - LSI Embedding	PBS	HSC-II vs HSC-I	35	1	0.918367
ATAC - LSI Embedding	PBS	HSC-II vs HSC-I	35	2	0.928571
ATAC - LSI Embedding	PBS	HSC-II vs HSC-I	35	3	0.722222
ATAC - LSI Embedding	PBS	HSC-II vs HSC-I	36	1	0.857143
ATAC - LSI Embedding	PBS	HSC-II vs HSC-I	36	2	1
ATAC - LSI Embedding	PBS	HSC-II vs HSC-I	36	3	0.861111
ATAC - LSI Embedding	PBS	HSC-II vs HSC-I	37	1	1
ATAC - LSI Embedding	PBS	HSC-II vs HSC-I	37	2	0.938776
ATAC - LSI Embedding	PBS	HSC-II vs HSC-I	37	3	1
ATAC - LSI Embedding	PBS	HSC-II vs HSC-I	38	1	0.816327
ATAC - LSI Embedding	PBS	HSC-II vs HSC-I	38	2	0.72449
ATAC - LSI Embedding	PBS	HSC-II vs HSC-I	38	3	0.777778
ATAC - LSI Embedding	PBS	HSC-II vs HSC-I	39	1	0.77551
ATAC - LSI Embedding	PBS	HSC-II vs HSC-I	39	2	0.918367
ATAC - LSI Embedding	PBS	HSC-II vs HSC-I	39	3	0.611111
ATAC - LSI Embedding	PBS	HSC-II vs HSC-I	40	1	0.72449
ATAC - LSI Embedding	PBS	HSC-II vs HSC-I	40	2	0.867347
ATAC - LSI Embedding	PBS	HSC-II vs HSC-I	40	3	0.861111
ATAC - LSI Embedding	PBS	HSC-II vs HSC-I	41	1	0.734694
ATAC - LSI Embedding	PBS	HSC-II vs HSC-I	41	2	0.979592
ATAC - LSI Embedding	PBS	HSC-II vs HSC-I	41	3	0.75
ATAC - LSI Embedding	PBS	HSC-II vs HSC-I	42	1	0.918367
ATAC - LSI Embedding	PBS	HSC-II vs HSC-I	42	2	0.857143
ATAC - LSI Embedding	PBS	HSC-II vs HSC-I	42	3	0.861111
ATAC - LSI Embedding	PBS	HSC-II vs HSC-I	43	1	0.887755
ATAC - LSI Embedding	PBS	HSC-II vs HSC-I	43	2	0.714286
ATAC - LSI Embedding	PBS	HSC-II vs HSC-I	43	3	0.75
ATAC - LSI Embedding	PBS	HSC-II vs HSC-I	44	1	0.94898
ATAC - LSI Embedding	PBS	HSC-II vs HSC-I	44	2	0.959184
ATAC - LSI Embedding	PBS	HSC-II vs HSC-I	44	3	0.888889
ATAC - LSI Embedding	PBS	HSC-II vs HSC-I	45	1	0.918367
ATAC - LSI Embedding	PBS	HSC-II vs HSC-I	45	2	0.908163
ATAC - LSI Embedding	PBS	HSC-II vs HSC-I	45	3	0.916667
ATAC - LSI Embedding	PBS	HSC-II vs HSC-I	46	1	0.887755
ATAC - LSI Embedding	PBS	HSC-II vs HSC-I	46	2	0.897959
ATAC - LSI Embedding	PBS	HSC-II vs HSC-I	46	3	0.902778
ATAC - LSI Embedding	PBS	HSC-II vs HSC-I	47	1	0.959184
ATAC - LSI Embedding	PBS	HSC-II vs HSC-I	47	2	0.673469
ATAC - LSI Embedding	PBS	HSC-II vs HSC-I	47	3	0.666667
ATAC - LSI Embedding	PBS	HSC-II vs HSC-I	48	1	0.908163
ATAC - LSI Embedding	PBS	HSC-II vs HSC-I	48	2	0.959184
ATAC - LSI Embedding	PBS	HSC-II vs HSC-I	48	3	0.722222
ATAC - LSI Embedding	PBS	HSC-II vs HSC-I	49	1	0.846939
ATAC - LSI Embedding	PBS	HSC-II vs HSC-I	49	2	0.918367
ATAC - LSI Embedding	PBS	HSC-II vs HSC-I	49	3	0.916667
ATAC - LSI Embedding	PBS	HSC-II vs HSC-I	50	1	1
ATAC - LSI Embedding	PBS	HSC-II vs HSC-I	50	2	0.918367
ATAC - LSI Embedding	PBS	HSC-II vs HSC-I	50	3	0.972222
ATAC - LSI Embedding	TNF	HSC-II vs HSC-I	1	1	0.897959
ATAC - LSI Embedding	TNF	HSC-II vs HSC-I	1	2	0.969388
ATAC - LSI Embedding	TNF	HSC-II vs HSC-I	1	3	0.944444
ATAC - LSI Embedding	TNF	HSC-II vs HSC-I	2	1	0.877551
ATAC - LSI Embedding	TNF	HSC-II vs HSC-I	2	2	1
ATAC - LSI Embedding	TNF	HSC-II vs HSC-I	2	3	0.875
ATAC - LSI Embedding	TNF	HSC-II vs HSC-I	3	1	1
ATAC - LSI Embedding	TNF	HSC-II vs HSC-I	3	2	1
ATAC - LSI Embedding	TNF	HSC-II vs HSC-I	3	3	0.972222
ATAC - LSI Embedding	TNF	HSC-II vs HSC-I	4	1	0.663265
ATAC - LSI Embedding	TNF	HSC-II vs HSC-I	4	2	0.938776
ATAC - LSI Embedding	TNF	HSC-II vs HSC-I	4	3	1
ATAC - LSI Embedding	TNF	HSC-II vs HSC-I	5	1	0.836735
ATAC - LSI Embedding	TNF	HSC-II vs HSC-I	5	2	0.846939
ATAC - LSI Embedding	TNF	HSC-II vs HSC-I	5	3	0.930556
ATAC - LSI Embedding	TNF	HSC-II vs HSC-I	6	1	1
ATAC - LSI Embedding	TNF	HSC-II vs HSC-I	6	2	0.857143
ATAC - LSI Embedding	TNF	HSC-II vs HSC-I	6	3	0.972222
ATAC - LSI Embedding	TNF	HSC-II vs HSC-I	7	1	0.928571
ATAC - LSI Embedding	TNF	HSC-II vs HSC-I	7	2	0.857143
ATAC - LSI Embedding	TNF	HSC-II vs HSC-I	7	3	1
ATAC - LSI Embedding	TNF	HSC-II vs HSC-I	8	1	0.816327
ATAC - LSI Embedding	TNF	HSC-II vs HSC-I	8	2	0.765306
ATAC - LSI Embedding	TNF	HSC-II vs HSC-I	8	3	1
ATAC - LSI Embedding	TNF	HSC-II vs HSC-I	9	1	0.908163
ATAC - LSI Embedding	TNF	HSC-II vs HSC-I	9	2	0.897959
ATAC - LSI Embedding	TNF	HSC-II vs HSC-I	9	3	1
ATAC - LSI Embedding	TNF	HSC-II vs HSC-I	10	1	1
ATAC - LSI Embedding	TNF	HSC-II vs HSC-I	10	2	0.857143
ATAC - LSI Embedding	TNF	HSC-II vs HSC-I	10	3	1
ATAC - LSI Embedding	TNF	HSC-II vs HSC-I	11	1	0.765306
ATAC - LSI Embedding	TNF	HSC-II vs HSC-I	11	2	0.846939
ATAC - LSI Embedding	TNF	HSC-II vs HSC-I	11	3	0.708333
ATAC - LSI Embedding	TNF	HSC-II vs HSC-I	12	1	0.897959
ATAC - LSI Embedding	TNF	HSC-II vs HSC-I	12	2	0.836735
ATAC - LSI Embedding	TNF	HSC-II vs HSC-I	12	3	0.902778
ATAC - LSI Embedding	TNF	HSC-II vs HSC-I	13	1	0.785714
ATAC - LSI Embedding	TNF	HSC-II vs HSC-I	13	2	0.94898
ATAC - LSI Embedding	TNF	HSC-II vs HSC-I	13	3	1
ATAC - LSI Embedding	TNF	HSC-II vs HSC-I	14	1	0.846939
ATAC - LSI Embedding	TNF	HSC-II vs HSC-I	14	2	0.897959
ATAC - LSI Embedding	TNF	HSC-II vs HSC-I	14	3	0.944444
ATAC - LSI Embedding	TNF	HSC-II vs HSC-I	15	1	0.989796
ATAC - LSI Embedding	TNF	HSC-II vs HSC-I	15	2	0.94898
ATAC - LSI Embedding	TNF	HSC-II vs HSC-I	15	3	1
ATAC - LSI Embedding	TNF	HSC-II vs HSC-I	16	1	0.979592
ATAC - LSI Embedding	TNF	HSC-II vs HSC-I	16	2	0.908163
ATAC - LSI Embedding	TNF	HSC-II vs HSC-I	16	3	1
ATAC - LSI Embedding	TNF	HSC-II vs HSC-I	17	1	0.928571
ATAC - LSI Embedding	TNF	HSC-II vs HSC-I	17	2	0.826531
ATAC - LSI Embedding	TNF	HSC-II vs HSC-I	17	3	1
ATAC - LSI Embedding	TNF	HSC-II vs HSC-I	18	1	1
ATAC - LSI Embedding	TNF	HSC-II vs HSC-I	18	2	1
ATAC - LSI Embedding	TNF	HSC-II vs HSC-I	18	3	0.972222
ATAC - LSI Embedding	TNF	HSC-II vs HSC-I	19	1	0.714286
ATAC - LSI Embedding	TNF	HSC-II vs HSC-I	19	2	0.857143
ATAC - LSI Embedding	TNF	HSC-II vs HSC-I	19	3	0.833333
ATAC - LSI Embedding	TNF	HSC-II vs HSC-I	20	1	0.867347
ATAC - LSI Embedding	TNF	HSC-II vs HSC-I	20	2	0.887755
ATAC - LSI Embedding	TNF	HSC-II vs HSC-I	20	3	0.958333
ATAC - LSI Embedding	TNF	HSC-II vs HSC-I	21	1	0.857143
ATAC - LSI Embedding	TNF	HSC-II vs HSC-I	21	2	0.714286
ATAC - LSI Embedding	TNF	HSC-II vs HSC-I	21	3	1
ATAC - LSI Embedding	TNF	HSC-II vs HSC-I	22	1	0.94898
ATAC - LSI Embedding	TNF	HSC-II vs HSC-I	22	2	0.867347
ATAC - LSI Embedding	TNF	HSC-II vs HSC-I	22	3	0.958333
ATAC - LSI Embedding	TNF	HSC-II vs HSC-I	23	1	0.908163
ATAC - LSI Embedding	TNF	HSC-II vs HSC-I	23	2	1
ATAC - LSI Embedding	TNF	HSC-II vs HSC-I	23	3	1
ATAC - LSI Embedding	TNF	HSC-II vs HSC-I	24	1	1
ATAC - LSI Embedding	TNF	HSC-II vs HSC-I	24	2	1
ATAC - LSI Embedding	TNF	HSC-II vs HSC-I	24	3	0.944444
ATAC - LSI Embedding	TNF	HSC-II vs HSC-I	25	1	0.989796
ATAC - LSI Embedding	TNF	HSC-II vs HSC-I	25	2	1
ATAC - LSI Embedding	TNF	HSC-II vs HSC-I	25	3	1
ATAC - LSI Embedding	TNF	HSC-II vs HSC-I	26	1	0.857143
ATAC - LSI Embedding	TNF	HSC-II vs HSC-I	26	2	0.918367
ATAC - LSI Embedding	TNF	HSC-II vs HSC-I	26	3	1
ATAC - LSI Embedding	TNF	HSC-II vs HSC-I	27	1	0.908163
ATAC - LSI Embedding	TNF	HSC-II vs HSC-I	27	2	0.857143
ATAC - LSI Embedding	TNF	HSC-II vs HSC-I	27	3	1
ATAC - LSI Embedding	TNF	HSC-II vs HSC-I	28	1	0.959184
ATAC - LSI Embedding	TNF	HSC-II vs HSC-I	28	2	1
ATAC - LSI Embedding	TNF	HSC-II vs HSC-I	28	3	0.944444
ATAC - LSI Embedding	TNF	HSC-II vs HSC-I	29	1	1
ATAC - LSI Embedding	TNF	HSC-II vs HSC-I	29	2	0.979592
ATAC - LSI Embedding	TNF	HSC-II vs HSC-I	29	3	0.944444
ATAC - LSI Embedding	TNF	HSC-II vs HSC-I	30	1	0.918367
ATAC - LSI Embedding	TNF	HSC-II vs HSC-I	30	2	1
ATAC - LSI Embedding	TNF	HSC-II vs HSC-I	30	3	1
ATAC - LSI Embedding	TNF	HSC-II vs HSC-I	31	1	0.979592
ATAC - LSI Embedding	TNF	HSC-II vs HSC-I	31	2	0.928571
ATAC - LSI Embedding	TNF	HSC-II vs HSC-I	31	3	1
ATAC - LSI Embedding	TNF	HSC-II vs HSC-I	32	1	0.826531
ATAC - LSI Embedding	TNF	HSC-II vs HSC-I	32	2	1
ATAC - LSI Embedding	TNF	HSC-II vs HSC-I	32	3	0.902778
ATAC - LSI Embedding	TNF	HSC-II vs HSC-I	33	1	1
ATAC - LSI Embedding	TNF	HSC-II vs HSC-I	33	2	0.846939
ATAC - LSI Embedding	TNF	HSC-II vs HSC-I	33	3	1
ATAC - LSI Embedding	TNF	HSC-II vs HSC-I	34	1	0.877551
ATAC - LSI Embedding	TNF	HSC-II vs HSC-I	34	2	1
ATAC - LSI Embedding	TNF	HSC-II vs HSC-I	34	3	0.888889
ATAC - LSI Embedding	TNF	HSC-II vs HSC-I	35	1	1
ATAC - LSI Embedding	TNF	HSC-II vs HSC-I	35	2	0.785714
ATAC - LSI Embedding	TNF	HSC-II vs HSC-I	35	3	0.972222
ATAC - LSI Embedding	TNF	HSC-II vs HSC-I	36	1	0.94898
ATAC - LSI Embedding	TNF	HSC-II vs HSC-I	36	2	0.959184
ATAC - LSI Embedding	TNF	HSC-II vs HSC-I	36	3	0.916667
ATAC - LSI Embedding	TNF	HSC-II vs HSC-I	37	1	0.857143
ATAC - LSI Embedding	TNF	HSC-II vs HSC-I	37	2	0.683673
ATAC - LSI Embedding	TNF	HSC-II vs HSC-I	37	3	0.652778
ATAC - LSI Embedding	TNF	HSC-II vs HSC-I	38	1	0.836735
ATAC - LSI Embedding	TNF	HSC-II vs HSC-I	38	2	1
ATAC - LSI Embedding	TNF	HSC-II vs HSC-I	38	3	1
ATAC - LSI Embedding	TNF	HSC-II vs HSC-I	39	1	0.77551
ATAC - LSI Embedding	TNF	HSC-II vs HSC-I	39	2	0.836735
ATAC - LSI Embedding	TNF	HSC-II vs HSC-I	39	3	0.944444
ATAC - LSI Embedding	TNF	HSC-II vs HSC-I	40	1	0.897959
ATAC - LSI Embedding	TNF	HSC-II vs HSC-I	40	2	1
ATAC - LSI Embedding	TNF	HSC-II vs HSC-I	40	3	0.986111
ATAC - LSI Embedding	TNF	HSC-II vs HSC-I	41	1	0.938776
ATAC - LSI Embedding	TNF	HSC-II vs HSC-I	41	2	1
ATAC - LSI Embedding	TNF	HSC-II vs HSC-I	41	3	0.930556
ATAC - LSI Embedding	TNF	HSC-II vs HSC-I	42	1	0.979592
ATAC - LSI Embedding	TNF	HSC-II vs HSC-I	42	2	0.928571
ATAC - LSI Embedding	TNF	HSC-II vs HSC-I	42	3	0.916667
ATAC - LSI Embedding	TNF	HSC-II vs HSC-I	43	1	0.989796
ATAC - LSI Embedding	TNF	HSC-II vs HSC-I	43	2	0.887755
ATAC - LSI Embedding	TNF	HSC-II vs HSC-I	43	3	0.888889
ATAC - LSI Embedding	TNF	HSC-II vs HSC-I	44	1	0.959184
ATAC - LSI Embedding	TNF	HSC-II vs HSC-I	44	2	0.836735
ATAC - LSI Embedding	TNF	HSC-II vs HSC-I	44	3	0.944444
ATAC - LSI Embedding	TNF	HSC-II vs HSC-I	45	1	0.765306
ATAC - LSI Embedding	TNF	HSC-II vs HSC-I	45	2	0.887755
ATAC - LSI Embedding	TNF	HSC-II vs HSC-I	45	3	0.847222
ATAC - LSI Embedding	TNF	HSC-II vs HSC-I	46	1	0.918367
ATAC - LSI Embedding	TNF	HSC-II vs HSC-I	46	2	0.989796
ATAC - LSI Embedding	TNF	HSC-II vs HSC-I	46	3	0.972222
ATAC - LSI Embedding	TNF	HSC-II vs HSC-I	47	1	0.938776
ATAC - LSI Embedding	TNF	HSC-II vs HSC-I	47	2	0.887755
ATAC - LSI Embedding	TNF	HSC-II vs HSC-I	47	3	0.944444
ATAC - LSI Embedding	TNF	HSC-II vs HSC-I	48	1	0.938776
ATAC - LSI Embedding	TNF	HSC-II vs HSC-I	48	2	0.979592
ATAC - LSI Embedding	TNF	HSC-II vs HSC-I	48	3	0.902778
ATAC - LSI Embedding	TNF	HSC-II vs HSC-I	49	1	0.969388
ATAC - LSI Embedding	TNF	HSC-II vs HSC-I	49	2	0.928571
ATAC - LSI Embedding	TNF	HSC-II vs HSC-I	49	3	0.777778
ATAC - LSI Embedding	TNF	HSC-II vs HSC-I	50	1	1
ATAC - LSI Embedding	TNF	HSC-II vs HSC-I	50	2	1
ATAC - LSI Embedding	TNF	HSC-II vs HSC-I	50	3	1
ATAC - LSI Embedding	LPS	HSC-II vs HSC-I	1	1	0.928571
ATAC - LSI Embedding	LPS	HSC-II vs HSC-I	1	2	1
ATAC - LSI Embedding	LPS	HSC-II vs HSC-I	1	3	0.944444
ATAC - LSI Embedding	LPS	HSC-II vs HSC-I	2	1	0.867347
ATAC - LSI Embedding	LPS	HSC-II vs HSC-I	2	2	1
ATAC - LSI Embedding	LPS	HSC-II vs HSC-I	2	3	0.972222
ATAC - LSI Embedding	LPS	HSC-II vs HSC-I	3	1	0.938776
ATAC - LSI Embedding	LPS	HSC-II vs HSC-I	3	2	0.755102
ATAC - LSI Embedding	LPS	HSC-II vs HSC-I	3	3	0.916667
ATAC - LSI Embedding	LPS	HSC-II vs HSC-I	4	1	0.959184
ATAC - LSI Embedding	LPS	HSC-II vs HSC-I	4	2	0.959184
ATAC - LSI Embedding	LPS	HSC-II vs HSC-I	4	3	1
ATAC - LSI Embedding	LPS	HSC-II vs HSC-I	5	1	0.836735
ATAC - LSI Embedding	LPS	HSC-II vs HSC-I	5	2	0.959184
ATAC - LSI Embedding	LPS	HSC-II vs HSC-I	5	3	0.972222
ATAC - LSI Embedding	LPS	HSC-II vs HSC-I	6	1	0.897959
ATAC - LSI Embedding	LPS	HSC-II vs HSC-I	6	2	0.979592
ATAC - LSI Embedding	LPS	HSC-II vs HSC-I	6	3	0.944444
ATAC - LSI Embedding	LPS	HSC-II vs HSC-I	7	1	1
ATAC - LSI Embedding	LPS	HSC-II vs HSC-I	7	2	0.959184
ATAC - LSI Embedding	LPS	HSC-II vs HSC-I	7	3	0.944444
ATAC - LSI Embedding	LPS	HSC-II vs HSC-I	8	1	1
ATAC - LSI Embedding	LPS	HSC-II vs HSC-I	8	2	0.94898
ATAC - LSI Embedding	LPS	HSC-II vs HSC-I	8	3	1
ATAC - LSI Embedding	LPS	HSC-II vs HSC-I	9	1	0.836735
ATAC - LSI Embedding	LPS	HSC-II vs HSC-I	9	2	1
ATAC - LSI Embedding	LPS	HSC-II vs HSC-I	9	3	0.972222
ATAC - LSI Embedding	LPS	HSC-II vs HSC-I	10	1	1
ATAC - LSI Embedding	LPS	HSC-II vs HSC-I	10	2	0.846939
ATAC - LSI Embedding	LPS	HSC-II vs HSC-I	10	3	1
ATAC - LSI Embedding	LPS	HSC-II vs HSC-I	11	1	0.918367
ATAC - LSI Embedding	LPS	HSC-II vs HSC-I	11	2	0.959184
ATAC - LSI Embedding	LPS	HSC-II vs HSC-I	11	3	1
ATAC - LSI Embedding	LPS	HSC-II vs HSC-I	12	1	1
ATAC - LSI Embedding	LPS	HSC-II vs HSC-I	12	2	1
ATAC - LSI Embedding	LPS	HSC-II vs HSC-I	12	3	0.944444
ATAC - LSI Embedding	LPS	HSC-II vs HSC-I	13	1	0.897959
ATAC - LSI Embedding	LPS	HSC-II vs HSC-I	13	2	0.979592
ATAC - LSI Embedding	LPS	HSC-II vs HSC-I	13	3	0.708333
ATAC - LSI Embedding	LPS	HSC-II vs HSC-I	14	1	1
ATAC - LSI Embedding	LPS	HSC-II vs HSC-I	14	2	1
ATAC - LSI Embedding	LPS	HSC-II vs HSC-I	14	3	1
ATAC - LSI Embedding	LPS	HSC-II vs HSC-I	15	1	1
ATAC - LSI Embedding	LPS	HSC-II vs HSC-I	15	2	0.77551
ATAC - LSI Embedding	LPS	HSC-II vs HSC-I	15	3	0.888889
ATAC - LSI Embedding	LPS	HSC-II vs HSC-I	16	1	1
ATAC - LSI Embedding	LPS	HSC-II vs HSC-I	16	2	1
ATAC - LSI Embedding	LPS	HSC-II vs HSC-I	16	3	1
ATAC - LSI Embedding	LPS	HSC-II vs HSC-I	17	1	0.785714
ATAC - LSI Embedding	LPS	HSC-II vs HSC-I	17	2	0.979592
ATAC - LSI Embedding	LPS	HSC-II vs HSC-I	17	3	1
ATAC - LSI Embedding	LPS	HSC-II vs HSC-I	18	1	1
ATAC - LSI Embedding	LPS	HSC-II vs HSC-I	18	2	0.918367
ATAC - LSI Embedding	LPS	HSC-II vs HSC-I	18	3	0.888889
ATAC - LSI Embedding	LPS	HSC-II vs HSC-I	19	1	1
ATAC - LSI Embedding	LPS	HSC-II vs HSC-I	19	2	0.877551
ATAC - LSI Embedding	LPS	HSC-II vs HSC-I	19	3	0.930556
ATAC - LSI Embedding	LPS	HSC-II vs HSC-I	20	1	1
ATAC - LSI Embedding	LPS	HSC-II vs HSC-I	20	2	0.785714
ATAC - LSI Embedding	LPS	HSC-II vs HSC-I	20	3	0.930556
ATAC - LSI Embedding	LPS	HSC-II vs HSC-I	21	1	0.928571
ATAC - LSI Embedding	LPS	HSC-II vs HSC-I	21	2	0.846939
ATAC - LSI Embedding	LPS	HSC-II vs HSC-I	21	3	1
ATAC - LSI Embedding	LPS	HSC-II vs HSC-I	22	1	1
ATAC - LSI Embedding	LPS	HSC-II vs HSC-I	22	2	0.959184
ATAC - LSI Embedding	LPS	HSC-II vs HSC-I	22	3	0.972222
ATAC - LSI Embedding	LPS	HSC-II vs HSC-I	23	1	0.938776
ATAC - LSI Embedding	LPS	HSC-II vs HSC-I	23	2	1
ATAC - LSI Embedding	LPS	HSC-II vs HSC-I	23	3	1
ATAC - LSI Embedding	LPS	HSC-II vs HSC-I	24	1	0.94898
ATAC - LSI Embedding	LPS	HSC-II vs HSC-I	24	2	0.897959
ATAC - LSI Embedding	LPS	HSC-II vs HSC-I	24	3	1
ATAC - LSI Embedding	LPS	HSC-II vs HSC-I	25	1	0.938776
ATAC - LSI Embedding	LPS	HSC-II vs HSC-I	25	2	1
ATAC - LSI Embedding	LPS	HSC-II vs HSC-I	25	3	0.972222
ATAC - LSI Embedding	LPS	HSC-II vs HSC-I	26	1	1
ATAC - LSI Embedding	LPS	HSC-II vs HSC-I	26	2	1
ATAC - LSI Embedding	LPS	HSC-II vs HSC-I	26	3	0.694444
ATAC - LSI Embedding	LPS	HSC-II vs HSC-I	27	1	0.959184
ATAC - LSI Embedding	LPS	HSC-II vs HSC-I	27	2	0.826531
ATAC - LSI Embedding	LPS	HSC-II vs HSC-I	27	3	0.916667
ATAC - LSI Embedding	LPS	HSC-II vs HSC-I	28	1	0.897959
ATAC - LSI Embedding	LPS	HSC-II vs HSC-I	28	2	0.959184
ATAC - LSI Embedding	LPS	HSC-II vs HSC-I	28	3	0.944444
ATAC - LSI Embedding	LPS	HSC-II vs HSC-I	29	1	1
ATAC - LSI Embedding	LPS	HSC-II vs HSC-I	29	2	1
ATAC - LSI Embedding	LPS	HSC-II vs HSC-I	29	3	0.902778
ATAC - LSI Embedding	LPS	HSC-II vs HSC-I	30	1	0.959184
ATAC - LSI Embedding	LPS	HSC-II vs HSC-I	30	2	0.94898
ATAC - LSI Embedding	LPS	HSC-II vs HSC-I	30	3	0.861111
ATAC - LSI Embedding	LPS	HSC-II vs HSC-I	31	1	0.989796
ATAC - LSI Embedding	LPS	HSC-II vs HSC-I	31	2	1
ATAC - LSI Embedding	LPS	HSC-II vs HSC-I	31	3	0.972222
ATAC - LSI Embedding	LPS	HSC-II vs HSC-I	32	1	0.897959
ATAC - LSI Embedding	LPS	HSC-II vs HSC-I	32	2	0.969388
ATAC - LSI Embedding	LPS	HSC-II vs HSC-I	32	3	1
ATAC - LSI Embedding	LPS	HSC-II vs HSC-I	33	1	0.959184
ATAC - LSI Embedding	LPS	HSC-II vs HSC-I	33	2	1
ATAC - LSI Embedding	LPS	HSC-II vs HSC-I	33	3	0.916667
ATAC - LSI Embedding	LPS	HSC-II vs HSC-I	34	1	0.867347
ATAC - LSI Embedding	LPS	HSC-II vs HSC-I	34	2	0.836735
ATAC - LSI Embedding	LPS	HSC-II vs HSC-I	34	3	0.916667
ATAC - LSI Embedding	LPS	HSC-II vs HSC-I	35	1	0.94898
ATAC - LSI Embedding	LPS	HSC-II vs HSC-I	35	2	0.897959
ATAC - LSI Embedding	LPS	HSC-II vs HSC-I	35	3	1
ATAC - LSI Embedding	LPS	HSC-II vs HSC-I	36	1	0.765306
ATAC - LSI Embedding	LPS	HSC-II vs HSC-I	36	2	0.979592
ATAC - LSI Embedding	LPS	HSC-II vs HSC-I	36	3	1
ATAC - LSI Embedding	LPS	HSC-II vs HSC-I	37	1	0.908163
ATAC - LSI Embedding	LPS	HSC-II vs HSC-I	37	2	0.897959
ATAC - LSI Embedding	LPS	HSC-II vs HSC-I	37	3	0.972222
ATAC - LSI Embedding	LPS	HSC-II vs HSC-I	38	1	1
ATAC - LSI Embedding	LPS	HSC-II vs HSC-I	38	2	0.897959
ATAC - LSI Embedding	LPS	HSC-II vs HSC-I	38	3	1
ATAC - LSI Embedding	LPS	HSC-II vs HSC-I	39	1	0.857143
ATAC - LSI Embedding	LPS	HSC-II vs HSC-I	39	2	1
ATAC - LSI Embedding	LPS	HSC-II vs HSC-I	39	3	0.944444
ATAC - LSI Embedding	LPS	HSC-II vs HSC-I	40	1	0.979592
ATAC - LSI Embedding	LPS	HSC-II vs HSC-I	40	2	0.755102
ATAC - LSI Embedding	LPS	HSC-II vs HSC-I	40	3	1
ATAC - LSI Embedding	LPS	HSC-II vs HSC-I	41	1	1
ATAC - LSI Embedding	LPS	HSC-II vs HSC-I	41	2	0.897959
ATAC - LSI Embedding	LPS	HSC-II vs HSC-I	41	3	0.708333
ATAC - LSI Embedding	LPS	HSC-II vs HSC-I	42	1	1
ATAC - LSI Embedding	LPS	HSC-II vs HSC-I	42	2	0.867347
ATAC - LSI Embedding	LPS	HSC-II vs HSC-I	42	3	0.916667
ATAC - LSI Embedding	LPS	HSC-II vs HSC-I	43	1	1
ATAC - LSI Embedding	LPS	HSC-II vs HSC-I	43	2	0.959184
ATAC - LSI Embedding	LPS	HSC-II vs HSC-I	43	3	1
ATAC - LSI Embedding	LPS	HSC-II vs HSC-I	44	1	0.836735
ATAC - LSI Embedding	LPS	HSC-II vs HSC-I	44	2	1
ATAC - LSI Embedding	LPS	HSC-II vs HSC-I	44	3	0.972222
ATAC - LSI Embedding	LPS	HSC-II vs HSC-I	45	1	0.857143
ATAC - LSI Embedding	LPS	HSC-II vs HSC-I	45	2	0.785714
ATAC - LSI Embedding	LPS	HSC-II vs HSC-I	45	3	0.972222
ATAC - LSI Embedding	LPS	HSC-II vs HSC-I	46	1	1
ATAC - LSI Embedding	LPS	HSC-II vs HSC-I	46	2	0.877551
ATAC - LSI Embedding	LPS	HSC-II vs HSC-I	46	3	0.986111
ATAC - LSI Embedding	LPS	HSC-II vs HSC-I	47	1	0.959184
ATAC - LSI Embedding	LPS	HSC-II vs HSC-I	47	2	0.77551
ATAC - LSI Embedding	LPS	HSC-II vs HSC-I	47	3	1
ATAC - LSI Embedding	LPS	HSC-II vs HSC-I	48	1	0.867347
ATAC - LSI Embedding	LPS	HSC-II vs HSC-I	48	2	0.969388
ATAC - LSI Embedding	LPS	HSC-II vs HSC-I	48	3	0.875
ATAC - LSI Embedding	LPS	HSC-II vs HSC-I	49	1	1
ATAC - LSI Embedding	LPS	HSC-II vs HSC-I	49	2	0.989796
ATAC - LSI Embedding	LPS	HSC-II vs HSC-I	49	3	1
ATAC - LSI Embedding	LPS	HSC-II vs HSC-I	50	1	0.622449
ATAC - LSI Embedding	LPS	HSC-II vs HSC-I	50	2	1
ATAC - LSI Embedding	LPS	HSC-II vs HSC-I	50	3	1

## Sheet: Fig2i
feature	contrast	strata	genebased_auc	genebased_logFC	genebased_stat	genebased_padj	genebased_log10FDR	regionbased_auc	regionbased_logFC	regionbased_stat	regionbased_padj	regionbased_log10FDR	combined_score	samedir_lmm	TF	combined_stat	combined_log10FDR	combined_auc	Significant_Modality
EGR1-extended-+	TNF_vs_PBS	HSC	0.434307	-0.00791145	-5.09979	3.53677e-06	5.45139	0.407756	-0.00775241	-7.05878	2.29534e-11	10.6392	7.61565	TRUE	EGR1 (+)	-6.07929	8.04527	0.421031	None
NFKB2-+	TNF_vs_PBS	HSC	0.558741	0.00728891	4.66041	2.5315e-05	4.59662	0.59708	0.0278213	7.28153	5.6301e-12	11.2495	7.19094	TRUE	NFKB2 (+)	5.97097	7.92305	0.577911	None
NFE2-+	TNF_vs_PBS	HSC	0.469681	-0.0033401	-2.42769	0.0373748	1.42742	0.336986	-0.0144214	-12.0059	6.81264e-30	29.1667	6.45238	TRUE	NFE2 (+)	-7.21679	15.2971	0.403333	None
NFE2L3-+	TNF_vs_PBS	HSC	0.582827	0.00903771	6.35411	4.65285e-09	8.33228	0.560691	0.00630064	4.28391	6.55844e-05	4.1832	5.90386	TRUE	NFE2L3 (+)	5.31901	6.25774	0.571759	None
FOXO3-+	TNF_vs_PBS	HSC	0.469797	-0.00386858	-2.34815	0.044571	1.35095	0.3782	-0.0211513	-9.46666	4.56902e-19	18.3402	4.97761	TRUE	FOXO3 (+)	-5.9074	9.84556	0.423998	None
MXD1-+	TNF_vs_PBS	HSC	0.460683	-0.00643811	-2.94491	0.0105581	1.97641	0.384267	-0.0149493	-7.70886	2.95064e-13	12.5301	4.97641	TRUE	MXD1 (+)	-5.32688	7.25325	0.422475	None
MAFF-+	TNF_vs_PBS	HSC	0.437363	-0.0052792	-6.72633	8.12874e-10	9.08998	0.472558	-0.00502849	-2.95353	0.00746804	2.12679	4.39687	TRUE	MAFF (+)	-4.83993	5.60839	0.45496	None
ZBTB20-+	TNF_vs_PBS	HSC	0.525717	0.00720802	2.52924	0.0289216	1.53878	0.592645	0.00622923	6.83551	9.23256e-11	10.0347	3.92952	TRUE	ZBTB20 (+)	4.68237	5.78673	0.559181	None
NFATC1-+	TNF_vs_PBS	HSC	0.469513	-0.00442032	-2.54342	0.0281687	1.55023	0.418638	-0.0187624	-6.54037	4.98289e-10	9.30252	3.79751	TRUE	NFATC1 (+)	-4.54189	5.42638	0.444075	None
WT1-+	TNF_vs_PBS	HSC	0.429962	-0.00407777	-5.73514	1.3483e-07	6.87021	0.470445	-0.0062975	-2.90761	0.00854127	2.06848	3.76973	TRUE	WT1 (+)	-4.32138	4.46935	0.450203	None
BACH2-+	TNF_vs_PBS	HSC	0.585218	0.00768852	6.76584	7.77921e-10	9.10906	0.539716	0.00330839	2.34682	0.0370334	1.43141	3.61092	TRUE	BACH2 (+)	4.55633	5.27024	0.562467	None
SATB1-+	TNF_vs_PBS	HSC	0.54239	0.00213373	2.86486	0.0133812	1.87351	0.566865	0.00788852	5.06641	1.90197e-06	5.7208	3.27383	TRUE	SATB1 (+)	3.96564	3.79715	0.554627	None
MYCN-+	TNF_vs_PBS	HSC	0.482229	-0.00404638	-1.41095	0.249337	0.603213	0.386507	-0.0230431	-8.14401	1.31407e-14	13.8814	2.89369	TRUE	MYCN (+)	-4.77748	7.2423	0.434368	None
GATA2-+	TNF_vs_PBS	HSC	0.47404	-0.000783409	-1.25419	0.314007	0.503061	0.383247	-0.0186522	-8.07974	1.97488e-14	13.7045	2.62568	TRUE	GATA2 (+)	-4.66696	7.10376	0.428643	None
ELF4-+	TNF_vs_PBS	HSC	0.464112	-0.00466521	-3.40323	0.00307069	2.51276	0.466034	-0.00406928	-3.25907	0.00311512	2.50652	2.50964	TRUE	ELF4 (+)	-3.33115	2.50964	0.465073	None
RFX2-+	TNF_vs_PBS	HSC	0.486755	-0.0017014	-1.35064	0.271453	0.566305	0.432802	-0.0190619	-5.65244	9.58551e-08	7.01838	1.99363	TRUE	RFX2 (+)	-3.50154	3.79234	0.459779	None
FOSL2-+	TNF_vs_PBS	HSC	0.427763	-0.00500344	-7.47143	1.05311e-11	10.9775	0.497209	-0.00173107	-1.04143	0.450404	0.346398	1.95002	TRUE	FOSL2 (+)	-4.25643	5.66196	0.462486	None
BCL11A-+	TNF_vs_PBS	HSC	0.566755	0.00242951	4.90431	7.95594e-06	5.09931	0.530871	0.00168861	1.50201	0.215338	0.66688	1.84408	TRUE	BCL11A (+)	3.20316	2.88309	0.548813	None
HOXA10-+	TNF_vs_PBS	HSC	0.540332	0.00719599	1.54545	0.207035	0.683957	0.551671	0.00494218	4.2964	6.32195e-05	4.19915	1.69471	TRUE	HOXA10 (+)	2.92093	2.44155	0.546001	None
FOS-+	TNF_vs_PBS	HSC	0.474613	-0.00263542	-3.39203	0.0031203	2.5058	0.486977	-0.00254389	-1.95723	0.0931874	1.03064	1.60704	TRUE	FOS (+)	-2.67463	1.76822	0.480795	None
MITF-+	TNF_vs_PBS	HSC	0.4813	-0.00143189	-1.1264	0.37073	0.430943	0.419986	-0.00885866	-4.89188	4.23303e-06	5.37335	1.52171	TRUE	MITF (+)	-3.00914	2.90215	0.450643	None
KLF7-extended-+	TNF_vs_PBS	HSC	0.529005	0.00254879	1.692	0.164343	0.784248	0.557565	0.00233973	3.25409	0.00312262	2.50548	1.40176	TRUE	KLF7 (+)	2.47304	1.64486	0.543285	None
IKZF1-+	TNF_vs_PBS	HSC	0.569594	0.00215094	5.44126	6.29911e-07	6.20072	0.524149	0.000802544	0.913861	0.514349	0.288742	1.33806	TRUE	IKZF1 (+)	3.17756	3.24473	0.546872	None
MBD1-+	TNF_vs_PBS	HSC	0.52737	0.00127392	1.5351	0.209344	0.67914	0.560548	0.00122707	3.1773	0.00401532	2.39628	1.2757	TRUE	MBD1 (+)	2.3562	1.53771	0.543959	None
NFATC3-+	TNF_vs_PBS	HSC	0.532036	0.000734325	2.70765	0.0190242	1.72069	0.544555	0.00100462	1.7912	0.126541	0.897769	1.24289	TRUE	NFATC3 (+)	2.24942	1.30923	0.538296	None
KLF2-+	TNF_vs_PBS	HSC	0.418677	-0.00703042	-7.68869	4.12837e-12	11.3842	0.498716	-0.000332573	-0.534505	0.74029	0.130598	1.21933	TRUE	KLF2 (+)	-4.1116	5.75741	0.458697	None
RXRA-+	TNF_vs_PBS	HSC	0.539315	0.00731013	1.79623	0.137607	0.86136	0.528718	0.00184934	2.50434	0.0251047	1.60024	1.17405	TRUE	RXRA (+)	2.15029	1.2308	0.534017	None
GFI1B-+	TNF_vs_PBS	HSC	0.491377	-0.00111258	-0.558007	0.669352	0.174346	0.420154	-0.02978	-5.63675	1.01873e-07	6.99194	1.10409	TRUE	GFI1B (+)	-3.09738	3.58314	0.455765	None
GATA1-+	TNF_vs_PBS	HSC	0.489676	-0.000153201	-0.317793	0.813605	0.0895864	0.38399	-0.0141562	-7.5012	1.20602e-12	11.9186	1.03332	TRUE	GATA1 (+)	-3.9095	6.00412	0.436833	None
IRF8-+	TNF_vs_PBS	HSC	0.563479	0.00177114	5.07731	3.78879e-06	5.4215	0.523878	0.000650116	0.702184	0.637653	0.195416	1.02929	TRUE	IRF8 (+)	2.88975	2.80846	0.543678	None
ETV6-+	TNF_vs_PBS	HSC	0.552782	0.00173294	3.7377	0.000986552	3.00588	0.526287	0.000786901	1.04567	0.450404	0.346398	1.02041	TRUE	ETV6 (+)	2.39168	1.67614	0.539534	None
RUNX2-+	TNF_vs_PBS	HSC	0.549675	0.0022291	3.65452	0.00132961	2.87628	0.522645	0.0020378	1.03968	0.450404	0.346398	0.998167	TRUE	RUNX2 (+)	2.3471	1.61134	0.53616	None
NRF1-+	TNF_vs_PBS	HSC	0.453586	-0.00141025	-4.02105	0.000351087	3.45459	0.495945	-0.000574702	-0.848568	0.55884	0.252712	0.934354	TRUE	NRF1 (+)	-2.43481	1.85365	0.474765	None
FOSL1-+	TNF_vs_PBS	HSC	0.437077	-0.00638259	-6.58118	1.52693e-09	8.81618	0.501209	-0.000700243	-0.396317	0.830199	0.0808178	0.8441	TRUE	FOSL1 (+)	-3.48875	4.4485	0.469143	None
SMAD3-+	TNF_vs_PBS	HSC	0.483157	-0.00147876	-1.80394	0.137456	0.861836	0.492443	-0.00371078	-1.56684	0.19479	0.710433	0.782481	TRUE	SMAD3 (+)	-1.68539	0.786135	0.4878	None
CLOCK-+	TNF_vs_PBS	HSC	0.516927	0.00108546	1.01442	0.42576	0.370835	0.540397	0.0109783	2.5245	0.0239838	1.62008	0.775102	TRUE	CLOCK (+)	1.76946	0.995459	0.528662	None
E2F2-extended-+	TNF_vs_PBS	HSC	0.508753	9.90774e-05	0.368233	0.79234	0.101089	0.573699	0.00311965	5.16354	1.17213e-06	5.93102	0.774312	TRUE	E2F2 (+)	2.76589	3.01606	0.541226	None
MYC-+	TNF_vs_PBS	HSC	0.467763	-0.00110024	-2.82687	0.0148099	1.82945	0.495751	-0.00070613	-0.921568	0.512634	0.290193	0.728624	TRUE	MYC (+)	-1.87422	1.05982	0.481757	None
JUNB-+	TNF_vs_PBS	HSC	0.486933	-0.00237015	-2.61432	0.0233792	1.63117	0.498149	-0.00139891	-0.997231	0.472927	0.325206	0.728331	TRUE	JUNB (+)	-1.80577	0.978188	0.492541	None
ATF3-+	TNF_vs_PBS	HSC	0.472071	-0.00439219	-3.15801	0.00595227	2.22532	0.500419	-0.00134529	-0.740925	0.615738	0.210604	0.684588	TRUE	ATF3 (+)	-1.94947	1.21796	0.486245	None
SMAD1-+	TNF_vs_PBS	HSC	0.576934	0.0201296	6.05773	2.27848e-08	7.64235	0.503105	0.000535428	0.170846	0.89135	0.049952	0.61786	TRUE	SMAD1 (+)	3.11429	3.84615	0.54002	None
NFKB1-+	TNF_vs_PBS	HSC	0.520216	0.000193839	0.229096	0.8718	0.0595833	0.570184	0.0107649	4.98513	2.82308e-06	5.54928	0.575017	TRUE	NFKB1 (+)	2.60711	2.80443	0.5452	None
JUND-+	TNF_vs_PBS	HSC	0.451258	-0.00425233	-5.05136	4.11239e-06	5.38591	0.510518	-0.000299713	-0.230106	0.876117	0.0574377	0.556196	TRUE	JUND (+)	-2.64073	2.72167	0.480888	None
RELB-+	TNF_vs_PBS	HSC	0.512498	0.000172044	0.159954	0.923982	0.0343364	0.586381	0.0168191	6.38252	1.33782e-09	8.8736	0.551986	TRUE	RELB (+)	3.27123	4.45397	0.54944	None
RFX3-+	TNF_vs_PBS	HSC	0.501616	-0.000225931	-0.143462	0.932297	0.0304459	0.417533	-0.0190338	-6.69837	2.04128e-10	9.6901	0.543161	TRUE	RFX3 (+)	-3.42092	4.86027	0.459574	None
IRF5-+	TNF_vs_PBS	HSC	0.513242	0.000851378	0.849126	0.508226	0.293943	0.537139	0.002122	1.86409	0.108688	0.963819	0.532267	TRUE	IRF5 (+)	1.35661	0.628881	0.52519	None
ZEB1-+	TNF_vs_PBS	HSC	0.529613	0.00171989	1.88713	0.117915	0.92843	0.517092	0.00193451	0.838544	0.55946	0.252231	0.48392	TRUE	ZEB1 (+)	1.36283	0.590331	0.523352	None
ZNF100-+	TNF_vs_PBS	HSC	0.474907	-0.00169007	-2.45885	0.0347611	1.45891	0.497031	-0.000311043	-0.560736	0.722791	0.140987	0.453528	TRUE	ZNF100 (+)	-1.50979	0.799947	0.485969	None
CEBPA-+	TNF_vs_PBS	HSC	0.470384	-0.00100694	-3.14695	0.0060574	2.21771	0.521337	-9.99028e-05	-0.168037	0.89135	0.049952	0.332835	TRUE	CEBPA (+)	-1.65749	1.13383	0.49586	None
JDP2-+	TNF_vs_PBS	HSC	0.477215	-0.00211301	-2.28008	0.0503959	1.2976	0.50765	-0.000642784	-0.395389	0.830199	0.0808178	0.323836	TRUE	JDP2 (+)	-1.33773	0.689211	0.492432	None
MBD2-+	TNF_vs_PBS	HSC	0.47818	-0.00150999	-2.03586	0.0851965	1.06958	0.503468	-0.000481878	-0.372862	0.832204	0.0797699	0.292096	TRUE	MBD2 (+)	-1.20436	0.574674	0.490824	None
ZNF3-+	TNF_vs_PBS	HSC	0.491883	-0.000655025	-0.561241	0.669352	0.174346	0.495483	-0.00222532	-1.20565	0.358994	0.444913	0.278512	TRUE	ZNF3 (+)	-0.883446	0.309629	0.493683	None
IRF1-+	TNF_vs_PBS	HSC	0.523554	0.00373233	2.25864	0.0517465	1.28612	0.507404	0.000303554	0.23163	0.876117	0.0574377	0.271794	TRUE	IRF1 (+)	1.24514	0.671778	0.515479	None
ELF1-+	TNF_vs_PBS	HSC	0.482408	-0.0007651	-1.85724	0.123429	0.908581	0.507888	-0.000222784	-0.354044	0.832204	0.0797699	0.269216	TRUE	ELF1 (+)	-1.10564	0.494176	0.495148	None
SP1-+	TNF_vs_PBS	HSC	0.484207	-0.000708885	-1.52937	0.209771	0.678255	0.507434	-0.000165731	-0.33006	0.834316	0.0786694	0.230993	TRUE	SP1 (+)	-0.929714	0.378462	0.495821	None
ETV3-extended-+	TNF_vs_PBS	HSC	0.511652	-7.80061e-05	-0.0774305	0.948772	0.022838	0.479993	-0.00580661	-2.48792	0.0259981	1.58506	0.190262	TRUE	ETV3 (+)	-1.28268	0.803948	0.495823	None
ZNF142-+	TNF_vs_PBS	HSC	0.51212	0.000585375	0.524825	0.687068	0.163	0.509447	0.00020803	0.374728	0.832204	0.0797699	0.114029	TRUE	ZNF142 (+)	0.449776	0.121385	0.510783	None
RUNX3-+	TNF_vs_PBS	HSC	0.487779	-0.0015898	-2.09152	0.0752856	1.12329	0.508787	-8.35455e-05	-0.0309191	0.980756	0.00843922	0.0973636	TRUE	RUNX3 (+)	-1.06122	0.565864	0.498283	None
USF2-+	TNF_vs_PBS	HSC	0.506796	0.000323404	0.367152	0.79234	0.101089	0.509882	0.000536802	0.332295	0.834316	0.0786694	0.0891772	TRUE	USF2 (+)	0.349724	0.089879	0.508339	None
NFKB1-+	TNF_vs_PBS	HSC-II	0.72209	0.0202642	16.7142	6.26864e-52	51.2028	0.693281	0.0356156	13.7916	5.96798e-38	37.2242	43.6576	TRUE	NFKB1 (+)	15.2529	44.2135	0.707685	RNA + ATAC
JUNB-+	TNF_vs_PBS	HSC-II	0.721677	0.0219596	16.8457	7.47219e-57	56.1266	0.659784	0.0303405	12.2085	9.79468e-32	31.009	41.7184	TRUE	JUNB (+)	14.5271	43.5678	0.690731	RNA + ATAC
REL-+	TNF_vs_PBS	HSC-II	0.700684	0.0259675	14.8202	8.90729e-44	43.0503	0.692528	0.045558	13.6991	5.96798e-38	37.2242	40.0314	TRUE	REL (+)	14.2596	40.1372	0.696606	RNA + ATAC
FOSL1-+	TNF_vs_PBS	HSC-II	0.713235	0.0292369	15.14	2.0245e-45	44.6937	0.66373	0.0332731	12.5433	3.32813e-33	32.4778	38.0992	TRUE	FOSL1 (+)	13.8417	38.5857	0.688483	RNA + ATAC
HIVEP1-+	TNF_vs_PBS	HSC-II	0.675655	0.0222205	12.7621	5.66899e-34	33.2465	0.687582	0.03915	13.486	1.02779e-36	35.9881	34.5901	TRUE	HIVEP1 (+)	13.1241	34.6173	0.681618	RNA + ATAC
KLF2-+	TNF_vs_PBS	HSC-II	0.703665	0.0313492	14.1525	1.63995e-41	40.7852	0.653442	0.0117629	11.7295	1.59542e-29	28.7971	34.2709	TRUE	KLF2 (+)	12.941	34.7911	0.678554	RNA + ATAC
FOSB-+	TNF_vs_PBS	HSC-II	0.690719	0.0255436	13.2888	6.31244e-37	36.1998	0.661742	0.0281357	12.3343	2.80503e-32	31.5521	33.7961	TRUE	FOSB (+)	12.8116	33.8759	0.676231	RNA + ATAC
RELB-+	TNF_vs_PBS	HSC-II	0.678378	0.0197336	13.5937	1.02168e-32	31.9907	0.685912	0.0375875	13.1939	7.91039e-36	35.1018	33.5102	TRUE	RELB (+)	13.3938	33.5462	0.682145	RNA + ATAC
FOSL2-+	TNF_vs_PBS	HSC-II	0.702143	0.0205394	15.4931	4.85048e-49	48.3142	0.637794	0.02637	10.4576	6.54531e-24	23.1841	33.4682	TRUE	FOSL2 (+)	12.9754	35.7491	0.669969	RNA + ATAC
SMAD3-+	TNF_vs_PBS	HSC-II	0.68885	0.0230005	13.7982	1.51152e-35	34.8206	0.661091	0.0438489	12.3269	2.80503e-32	31.5521	33.1461	TRUE	SMAD3 (+)	13.0625	33.1863	0.674971	RNA + ATAC
JUND-+	TNF_vs_PBS	HSC-II	0.704567	0.0228691	13.703	3.20739e-39	38.4938	0.650993	0.0289286	11.4264	3.49963e-28	27.456	32.5098	TRUE	JUND (+)	12.5647	32.9749	0.67778	RNA + ATAC
MAFF-+	TNF_vs_PBS	HSC-II	0.713792	0.0270898	16.2123	5.66899e-34	33.2465	0.645808	0.0286673	11.1118	8.75145e-27	26.0579	29.4336	TRUE	MAFF (+)	13.662	29.6522	0.6798	RNA + ATAC
NFE2L2-+	TNF_vs_PBS	HSC-II	0.663688	0.0101429	11.6869	2.84661e-28	27.5457	0.646944	0.0256225	11.1894	4.08969e-27	26.3883	26.9608	TRUE	NFE2L2 (+)	11.4382	26.967	0.655316	RNA + ATAC
JDP2-+	TNF_vs_PBS	HSC-II	0.659464	0.0179678	10.7056	6.28646e-25	24.2016	0.629975	0.0258581	9.68267	9.74753e-21	20.0111	22.0068	TRUE	JDP2 (+)	10.1941	22.1063	0.64472	RNA + ATAC
FOS-+	TNF_vs_PBS	HSC-II	0.665728	0.0160894	11.4741	2.31089e-27	26.6362	0.622541	0.0204612	9.06237	2.15713e-18	17.6661	21.6924	TRUE	FOS (+)	10.2682	22.1512	0.644135	RNA + ATAC
NFAT5-+	TNF_vs_PBS	HSC-II	0.637127	0.0171294	8.60639	1.01376e-16	15.9941	0.666041	0.0462872	11.503	2.0129e-28	27.6962	21.047	TRUE	NFAT5 (+)	10.0547	21.8451	0.651584	RNA + ATAC
ETV3-extended-+	TNF_vs_PBS	HSC-II	0.628099	0.0159281	9.49755	1.05027e-19	18.9787	0.6322	0.0422718	10.1054	1.86753e-22	21.7287	20.3072	TRUE	ETV3 (+)	9.80147	20.3537	0.630149	RNA + ATAC
NFATC1-+	TNF_vs_PBS	HSC-II	0.649365	0.0311529	11.2724	1.70443e-27	26.7684	0.605532	0.0305081	8.20714	2.46241e-15	14.6086	19.775	TRUE	NFATC1 (+)	9.73974	20.6885	0.627449	RNA + ATAC
ATF3-+	TNF_vs_PBS	HSC-II	0.606494	0.0177521	7.22237	1.02349e-11	10.9899	0.676819	0.0382579	12.9884	2.13491e-31	30.6706	18.3594	TRUE	ATF3 (+)	10.1054	20.8303	0.641657	RNA + ATAC
NFE2L3-+	TNF_vs_PBS	HSC-II	0.592867	0.0112565	6.80379	5.8777e-11	10.2308	0.663005	0.0214757	12.6006	1.99955e-33	32.6991	18.2904	TRUE	NFE2L3 (+)	9.70217	21.4649	0.627936	RNA + ATAC
KLF10-+	TNF_vs_PBS	HSC-II	0.645783	0.015201	10.7296	3.67352e-22	21.4349	0.606821	0.0118356	8.0897	5.90495e-15	14.2288	17.464	TRUE	KLF10 (+)	9.40964	17.8319	0.626302	RNA + ATAC
KLF6-+	TNF_vs_PBS	HSC-II	0.657432	0.0207346	10.2804	3.26663e-23	22.4859	0.596487	0.0232199	7.59938	3.69086e-13	12.4329	16.7202	TRUE	KLF6 (+)	8.9399	17.4594	0.626959	RNA + ATAC
NFATC3-+	TNF_vs_PBS	HSC-II	0.334186	-0.00319476	-11.9976	2.2034e-29	28.6569	0.389331	-0.00432356	-6.33789	9.95602e-10	9.00191	16.0614	TRUE	NFATC3 (+)	-9.16775	18.8294	0.361758	RNA + ATAC
NFKB2-+	TNF_vs_PBS	HSC-II	0.596991	0.0094468	6.39107	8.29849e-10	9.081	0.666835	0.0473333	11.589	1.13381e-28	27.9455	15.9302	TRUE	NFKB2 (+)	8.99003	18.5132	0.631913	RNA + ATAC
ZNF3-+	TNF_vs_PBS	HSC-II	0.602054	0.0104975	6.97115	2.01091e-11	10.6966	0.625447	0.0285661	9.35513	1.66075e-19	18.7797	14.1732	TRUE	ZNF3 (+)	8.16314	14.7382	0.613751	RNA + ATAC
BACH2-+	TNF_vs_PBS	HSC-II	0.575768	0.00715309	5.04617	1.66252e-06	5.77923	0.672006	0.0255338	12.9865	2.55986e-35	34.5918	14.1391	TRUE	BACH2 (+)	9.01632	20.1855	0.623887	RNA + ATAC
RFX2-+	TNF_vs_PBS	HSC-II	0.645545	0.0231255	9.29934	2.79006e-19	18.5544	0.581508	0.0304116	6.37971	1.00872e-09	8.99623	12.9197	TRUE	RFX2 (+)	7.83953	13.7753	0.613527	RNA + ATAC
MEF2C-+	TNF_vs_PBS	HSC-II	0.571353	0.00516139	4.7652	6.0625e-06	5.21735	0.664498	0.0347531	12.432	1.05235e-32	31.9778	12.9166	TRUE	MEF2C (+)	8.59858	18.5976	0.617926	RNA + ATAC
ELF4-+	TNF_vs_PBS	HSC-II	0.607473	0.0128698	7.6197	2.20784e-13	12.656	0.608308	0.0146404	8.00844	8.77727e-14	13.0566	12.8548	TRUE	ELF4 (+)	7.81407	12.8563	0.607891	RNA + ATAC
ZNF331-+	TNF_vs_PBS	HSC-II	0.607399	0.0169165	7.32779	2.49762e-12	11.6025	0.609156	0.0470052	7.96432	1.08861e-13	12.9631	12.2639	TRUE	ZNF331 (+)	7.64605	12.2828	0.608278	RNA + ATAC
BPTF-+	TNF_vs_PBS	HSC-II	0.399329	-0.00796831	-7.87721	7.86266e-14	13.1044	0.373039	-0.00554585	-6.98561	1.65756e-11	10.7805	11.8858	TRUE	BPTF (+)	-7.43141	11.9425	0.386184	RNA + ATAC
IKZF1-+	TNF_vs_PBS	HSC-II	0.344801	-0.00448473	-11.0038	1.48738e-25	24.8276	0.412556	-0.00507333	-4.93265	2.1182e-06	5.67403	11.869	TRUE	IKZF1 (+)	-7.96821	15.2508	0.378679	RNA + ATAC
RFX3-+	TNF_vs_PBS	HSC-II	0.625669	0.0212059	7.54506	3.75869e-13	12.425	0.580949	0.0290177	6.30011	1.39467e-09	8.85553	10.4895	TRUE	RFX3 (+)	6.92259	10.6402	0.603309	RNA + ATAC
WT1-+	TNF_vs_PBS	HSC-II	0.610023	0.0104215	8.39468	6.20022e-16	15.2076	0.571181	0.0169399	5.53231	1.0277e-07	6.98814	10.3089	TRUE	WT1 (+)	6.9635	11.0979	0.590602	None
GTF2I-+	TNF_vs_PBS	HSC-II	0.403325	-0.00318043	-6.92841	3.13135e-11	10.5043	0.394934	-0.00547044	-5.78561	2.42536e-08	7.61522	8.94384	TRUE	GTF2I (+)	-6.35701	9.05975	0.399129	RNA + ATAC
STAT2-+	TNF_vs_PBS	HSC-II	0.429255	-0.00736018	-4.92244	4.8654e-06	5.31288	0.3805	-0.00511623	-6.85806	3.8214e-11	10.4178	7.43965	TRUE	STAT2 (+)	-5.89025	7.86533	0.404877	None
EGR1-extended-+	TNF_vs_PBS	HSC-II	0.545432	0.0067125	3.10336	0.00399861	2.39809	0.636466	0.0167302	10.2828	3.49266e-23	22.4568	7.3385	TRUE	EGR1 (+)	6.69309	12.4275	0.590949	None
IRF1-+	TNF_vs_PBS	HSC-II	0.57392	0.0103384	5.30568	4.40711e-07	6.35585	0.58262	0.0101541	5.80523	2.22484e-08	7.6527	6.97419	TRUE	IRF1 (+)	5.55545	7.00427	0.57827	None
E2F3-+	TNF_vs_PBS	HSC-II	0.420807	-0.00159365	-4.7785	5.84407e-06	5.23328	0.411026	-0.00337802	-6.37195	1.68998e-09	8.77212	6.77547	TRUE	E2F3 (+)	-5.57523	7.0027	0.415917	None
ETV6-+	TNF_vs_PBS	HSC-II	0.391088	-0.00380246	-7.37318	7.35033e-12	11.1337	0.42789	-0.00365493	-4.02443	0.000112372	3.94934	6.63105	TRUE	ETV6 (+)	-5.6988	7.54152	0.409489	None
RUNX2-+	TNF_vs_PBS	HSC-II	0.405898	-0.0037605	-5.89777	1.92652e-08	7.71523	0.410906	-0.010487	-4.86654	2.87675e-06	5.5411	6.53841	TRUE	RUNX2 (+)	-5.38215	6.62816	0.408402	None
BCL11A-+	TNF_vs_PBS	HSC-II	0.342986	-0.00602581	-11.0183	2.11781e-23	22.6741	0.451491	-0.00318217	-2.4836	0.0192798	1.7149	6.23569	TRUE	BCL11A (+)	-6.75092	12.1945	0.397239	RNA + ATAC
CLOCK-+	TNF_vs_PBS	HSC-II	0.429587	-0.00434832	-4.32379	4.20302e-05	4.37644	0.391177	-0.0300664	-6.27344	1.41363e-09	8.84966	6.22334	TRUE	CLOCK (+)	-5.29861	6.61305	0.410382	None
NR3C1-+	TNF_vs_PBS	HSC-II	0.657717	0.0114228	10.5042	4.04619e-24	23.393	0.526503	0.00389471	2.40124	0.0240175	1.61947	6.15502	TRUE	NR3C1 (+)	6.45269	12.5062	0.59211	None
MYC-+	TNF_vs_PBS	HSC-II	0.449221	-0.00148546	-3.60096	0.000913939	3.03908	0.387098	-0.00620847	-6.6354	1.56959e-10	9.80421	5.45855	TRUE	MYC (+)	-5.11818	6.42165	0.418159	None
AHCTF1-extended-+	TNF_vs_PBS	HSC-II	0.551185	0.00302578	3.71797	0.000506745	3.29521	0.589084	0.00581539	5.64506	5.49863e-08	7.25975	4.89105	TRUE	AHCTF1 (+)	4.68151	5.27748	0.570134	None
RUNX1-+	TNF_vs_PBS	HSC-II	0.396013	-0.00327709	-6.97343	5.86007e-11	10.2321	0.447797	-0.00324975	-2.76923	0.00885066	2.05302	4.58331	TRUE	RUNX1 (+)	-4.87133	6.14256	0.421905	None
TFDP1-+	TNF_vs_PBS	HSC-II	0.434449	-0.00103356	-3.51246	0.00104701	2.98005	0.416101	-0.00352117	-5.49172	1.23406e-07	6.90866	4.53742	TRUE	TFDP1 (+)	-4.50209	4.94436	0.425275	None
RUNX3-+	TNF_vs_PBS	HSC-II	0.614446	0.0093335	8.61657	9.48362e-17	16.023	0.516468	0.00597319	1.94142	0.0692007	1.15989	4.31103	TRUE	RUNX3 (+)	5.279	8.59146	0.565457	None
YY1-+	TNF_vs_PBS	HSC-II	0.444312	-0.00139837	-3.55436	0.000946244	3.024	0.431923	-0.00398259	-3.89645	0.000187282	3.7275	3.35737	TRUE	YY1 (+)	-3.72541	3.37575	0.438118	None
TBP-+	TNF_vs_PBS	HSC-II	0.447851	-0.00315142	-3.19239	0.0031065	2.50773	0.429386	-0.00353349	-4.06047	9.79559e-05	4.00897	3.17071	TRUE	TBP (+)	-3.62643	3.25835	0.438618	None
CTCF-+	TNF_vs_PBS	HSC-II	0.476372	-0.000776638	-1.81243	0.104955	0.978998	0.408653	-0.00353722	-6.55806	2.49328e-10	9.60323	3.06619	TRUE	CTCF (+)	-4.18524	5.29111	0.442512	None
SP1-+	TNF_vs_PBS	HSC-II	0.480865	-0.000660534	-1.36634	0.222593	0.652489	0.390432	-0.00436939	-7.58654	2.84424e-13	12.546	2.86114	TRUE	SP1 (+)	-4.47644	6.59926	0.435648	None
USF2-+	TNF_vs_PBS	HSC-II	0.462533	-0.00270143	-2.83615	0.00880024	2.05551	0.434527	-0.00675609	-3.81323	0.000259686	3.58555	2.7148	TRUE	USF2 (+)	-3.32469	2.82053	0.44853	None
ZEB1-+	TNF_vs_PBS	HSC-II	0.469432	-0.00242605	-2.31049	0.0362425	1.44078	0.425044	-0.0100001	-4.15903	6.74365e-05	4.1711	2.45146	TRUE	ZEB1 (+)	-3.23476	2.80594	0.447238	None
ELF1-+	TNF_vs_PBS	HSC-II	0.575491	0.00289041	4.62193	1.16089e-05	4.93521	0.525791	0.0016675	1.97743	0.0645771	1.18992	2.42333	TRUE	ELF1 (+)	3.29968	3.06257	0.550641	None
CEBPB-+	TNF_vs_PBS	HSC-II	0.564654	0.0132007	4.43254	2.86005e-05	4.54363	0.523177	0.00189806	1.82971	0.0854135	1.06847	2.20335	TRUE	CEBPB (+)	3.13112	2.80605	0.543916	None
FOXO3-+	TNF_vs_PBS	HSC-II	0.519341	0.00270576	1.3961	0.213678	0.67024	0.579442	0.0149994	5.72052	6.20395e-08	7.20733	2.19787	TRUE	FOXO3 (+)	3.55831	3.93879	0.549392	None
ZNF100-+	TNF_vs_PBS	HSC-II	0.476628	-0.000715296	-0.924699	0.425881	0.370712	0.402647	-0.00480033	-7.37375	1.15468e-12	11.9375	2.10366	TRUE	ZNF100 (+)	-4.14923	6.15412	0.439637	None
MITF-+	TNF_vs_PBS	HSC-II	0.482408	-0.00165834	-1.53628	0.172229	0.763894	0.412202	-0.00717712	-4.86629	2.87675e-06	5.5411	2.05738	TRUE	MITF (+)	-3.20128	3.1525	0.447305	None
ZBTB33-+	TNF_vs_PBS	HSC-II	0.472859	-0.00215119	-2.02677	0.068617	1.16357	0.442529	-0.0033057	-3.02328	0.00413887	2.38312	1.66521	TRUE	ZBTB33 (+)	-2.52502	1.77334	0.457694	None
ELF2-+	TNF_vs_PBS	HSC-II	0.582728	0.00273956	5.26243	5.62364e-07	6.24998	0.508528	0.000683393	0.948365	0.378645	0.421768	1.62359	TRUE	ELF2 (+)	3.1054	3.33587	0.545628	None
SATB1-+	TNF_vs_PBS	HSC-II	0.472517	-0.00155264	-1.88884	0.0904973	1.04336	0.457455	-0.00438055	-2.92019	0.00567531	2.24601	1.53082	TRUE	SATB1 (+)	-2.40451	1.64469	0.464986	None
IRF5-+	TNF_vs_PBS	HSC-II	0.464815	-0.00287117	-2.84171	0.0087409	2.05844	0.4642	-0.00250411	-1.85524	0.0812498	1.09018	1.49802	TRUE	IRF5 (+)	-2.34848	1.57431	0.464508	None
STAT6-+	TNF_vs_PBS	HSC-II	0.485994	-0.00202391	-1.28441	0.252597	0.597571	0.437354	-0.00304698	-3.66177	0.000453507	3.34342	1.41348	TRUE	STAT6 (+)	-2.47309	1.97049	0.461674	None
TCF4-+	TNF_vs_PBS	HSC-II	0.614975	0.00929285	8.04891	1.26808e-14	13.8969	0.490454	0.00144627	0.374142	0.728469	0.137589	1.38277	TRUE	TCF4 (+)	4.21153	7.01722	0.552715	None
HMGA2-+	TNF_vs_PBS	HSC-II	0.440171	-0.00612298	-4.69055	8.72971e-06	5.059	0.492634	-0.004469	-0.867174	0.423535	0.373111	1.37389	TRUE	HMGA2 (+)	-2.77886	2.71606	0.466403	None
MAZ-+	TNF_vs_PBS	HSC-II	0.471634	-0.000983466	-1.81705	0.104955	0.978998	0.455779	-0.00177217	-2.56321	0.0156638	1.8051	1.32936	TRUE	MAZ (+)	-2.19013	1.39205	0.463707	None
SP3-+	TNF_vs_PBS	HSC-II	0.576074	0.00280275	4.63392	1.11194e-05	4.95392	0.508316	0.000502472	0.827071	0.445487	0.351165	1.31895	TRUE	SP3 (+)	2.73049	2.65254	0.542195	None
FOXO1-+	TNF_vs_PBS	HSC-II	0.547271	0.00331377	1.9614	0.0785463	1.10487	0.536874	0.00916394	2.35398	0.0269493	1.56945	1.31683	TRUE	FOXO1 (+)	2.15769	1.33716	0.542073	None
ZBTB7A-+	TNF_vs_PBS	HSC-II	0.480305	-0.000458066	-1.63912	0.144359	0.840557	0.451754	-0.0017593	-2.7672	0.00885066	2.05302	1.31365	TRUE	ZBTB7A (+)	-2.20316	1.44679	0.466029	None
NCOA2-+	TNF_vs_PBS	HSC-II	0.478546	-0.00484468	-2.52881	0.0206716	1.68462	0.485416	-0.00414831	-1.36728	0.202664	0.693223	1.08066	TRUE	NCOA2 (+)	-1.94805	1.18892	0.481981	None
NRF1-+	TNF_vs_PBS	HSC-II	0.512054	0.000354759	0.766817	0.514421	0.288682	0.552204	0.00326936	3.8128	0.000330359	3.48101	1.00245	TRUE	NRF1 (+)	2.28981	1.88485	0.532129	None
HMGA1-+	TNF_vs_PBS	HSC-II	0.49808	-0.000292919	-0.333582	0.772928	0.111861	0.415578	-0.00457433	-6.12922	3.28693e-09	8.48321	0.974136	TRUE	HMGA1 (+)	-3.2314	4.29754	0.456829	None
MYCN-+	TNF_vs_PBS	HSC-II	0.43573	-0.0141711	-4.48641	3.12742e-05	4.50481	0.49855	-0.00192058	-0.54981	0.616746	0.209893	0.972384	TRUE	MYCN (+)	-2.51811	2.35735	0.46714	None
THRB-+	TNF_vs_PBS	HSC-II	0.455207	-0.00914107	-3.85956	0.000296331	3.52822	0.497769	-0.00257713	-0.552905	0.616746	0.209893	0.860552	TRUE	THRB (+)	-2.20623	1.86906	0.476488	None
MXD1-+	TNF_vs_PBS	HSC-II	0.483253	-0.00207566	-0.86664	0.457198	0.339895	0.469912	-0.00333348	-2.59925	0.014211	1.84738	0.79241	TRUE	MXD1 (+)	-1.73294	1.09364	0.476583	None
KLF1-+	TNF_vs_PBS	HSC-II	0.52935	0.00060334	1.68678	0.135325	0.868622	0.54654	0.00105374	1.27903	0.231804	0.634879	0.74261	TRUE	KLF1 (+)	1.4829	0.751751	0.537945	None
SPIB-+	TNF_vs_PBS	HSC-II	0.477434	-0.000874771	-1.4562	0.1951	0.709743	0.471664	-0.00126467	-1.41689	0.186592	0.729107	0.71936	TRUE	SPIB (+)	-1.43655	0.719425	0.474549	None
PRDM16-+	TNF_vs_PBS	HSC-II	0.502702	-0.00347229	-0.996618	0.38762	0.411593	0.481918	-0.00778529	-1.47233	0.169148	0.771733	0.563596	TRUE	PRDM16 (+)	-1.23447	0.591663	0.49231	None
ZBTB20-+	TNF_vs_PBS	HSC-II	0.425565	-0.0140907	-5.32188	5.52047e-07	6.25802	0.503477	-0.000137378	-0.132622	0.904508	0.0435875	0.522276	TRUE	ZBTB20 (+)	-2.72725	3.15081	0.464521	None
ZNF142-+	TNF_vs_PBS	HSC-II	0.474386	-0.00252744	-2.00968	0.0708426	1.14971	0.484282	-0.00029587	-0.498048	0.647217	0.18895	0.466087	TRUE	ZNF142 (+)	-1.25386	0.669328	0.479334	None
GFI1B-+	TNF_vs_PBS	HSC-II	0.507629	0.00144553	0.861978	0.457198	0.339895	0.526491	0.00968001	1.22183	0.254492	0.594326	0.449454	TRUE	GFI1B (+)	1.0419	0.467111	0.51706	None
SOX5-extended-+	TNF_vs_PBS	HSC-II	0.485778	-0.003437	-1.49967	0.183676	0.735947	0.501581	-0.000486106	-0.232771	0.834415	0.0786177	0.240538	TRUE	SOX5 (+)	-0.866219	0.407282	0.49368	None
GATA2-+	TNF_vs_PBS	HSC-II	0.519641	0.000272968	0.506961	0.666249	0.176364	0.517407	0.00130978	0.566769	0.615182	0.210996	0.192904	TRUE	GATA2 (+)	0.536865	0.19368	0.518524	None
TRPS1-+	TNF_vs_PBS	HSC-II	0.486331	-0.00425453	-1.94364	0.0799228	1.09733	0.504061	-0.000241803	-0.0569785	0.959889	0.017779	0.139676	TRUE	TRPS1 (+)	-1.00031	0.557554	0.495196	None
GATA1-+	TNF_vs_PBS	HSC-II	0.500325	1.25879e-05	0.0298828	0.976165	0.0104767	0.52091	0.00100214	0.560075	0.61639	0.210145	0.0469214	TRUE	GATA1 (+)	0.294979	0.110311	0.510617	None

## Sheet: Fig2j
TF_Regulon_RegionBased	PBS - HSC	TNF - HSC	PBS - HSC-II	TNF - HSC-II
NFKB1 (+)	-0.577235	-0.396328	0.554224	1.11918
JUNB (+)	-0.529778	-0.545416	0.686578	1.19913
REL (+)	-0.538434	-0.348773	0.470006	1.09233
FOSL1 (+)	-0.552527	-0.552461	0.67129	1.1736
MAFF (+)	-0.491857	-0.562322	0.665459	1.12457
RELB (+)	-0.526006	-0.264875	0.391709	0.967571
HIVEP1 (+)	-0.551031	-0.296908	0.451357	1.02952
SMAD3 (+)	-0.521169	-0.554484	0.671369	1.16978
FOSL2 (+)	-0.536531	-0.551374	0.733701	1.14234
KLF2 (+)	-0.545595	-0.552018	0.715769	1.17588
FOSB (+)	-0.548516	-0.52489	0.659845	1.19403
JUND (+)	-0.55339	-0.549319	0.712227	1.19479
NFE2L2 (+)	-0.553825	-0.525442	0.711498	1.1631
FOS (+)	-0.509496	-0.544852	0.718628	1.10439
JDP2 (+)	-0.536156	-0.533652	0.74988	1.13523
ATF3 (+)	-0.543668	-0.554281	0.68609	1.21668
NFAT5 (+)	-0.364302	-0.0101756	0.0282388	0.620199
ETV3 (+)	-0.526492	-0.574081	0.737076	1.15275
NFATC1 (+)	-0.181773	-0.434393	0.270763	0.68153
NFE2L3 (+)	-0.579053	-0.42437	0.607257	1.0829
KLF10 (+)	-0.46826	-0.520136	0.713374	1.00802
BACH2 (+)	-0.505055	-0.419314	0.501115	1.08089
NFKB2 (+)	-0.413593	-0.0922833	0.173778	0.727914
KLF6 (+)	-0.462284	-0.538077	0.700632	1.00739
MEF2C (+)	-0.532359	-0.526515	0.715579	1.17319
ZNF3 (+)	-0.540307	-0.55833	0.755521	1.13004
RFX2 (+)	-0.41135	-0.570458	0.695184	0.954343
ELF4 (+)	-0.458658	-0.538976	0.68319	1.01127
ZNF331 (+)	-0.474775	-0.54091	0.70304	1.06337
RFX3 (+)	-0.371296	-0.557872	0.623609	0.90275
GTF2I (+)	-0.180823	-0.0880313	0.381196	0.022636
BCL11A (+)	-0.361557	-0.276988	0.617141	0.4577
BPTF (+)	0.18828	0.0964302	-0.0364124	-0.484515
IKZF1 (+)	-0.253498	-0.190215	0.526691	0.231299
NFATC3 (+)	-0.182773	-0.0804473	0.416227	0.0354345

## Sheet: Fig2k
TF_Regulon_GeneBased	PBS - HSC	TNF - HSC	PBS - HSC-II	TNF - HSC-II
NFKB1 (+)	-0.520499	-0.513033	0.865542	1.41104
JUNB (+)	-0.507562	-0.558946	0.855101	1.39079
REL (+)	-0.51958	-0.565253	0.880351	1.38035
FOSL1 (+)	-0.514827	-0.627222	0.882886	1.41858
MAFF (+)	-0.560708	-0.653553	0.97968	1.46499
RELB (+)	-0.472491	-0.466838	0.836527	1.31557
HIVEP1 (+)	-0.491172	-0.56538	0.871636	1.3275
SMAD3 (+)	-0.548219	-0.580397	0.894778	1.40209
FOSL2 (+)	-0.549545	-0.654849	1.00678	1.44843
KLF2 (+)	-0.519974	-0.634279	0.879555	1.43319
FOSB (+)	-0.475518	-0.493016	0.762254	1.36102
JUND (+)	-0.525765	-0.61172	0.892737	1.41623
NFE2L2 (+)	-0.520538	-0.526142	0.911474	1.29718
FOS (+)	-0.446531	-0.514575	0.81986	1.30162
JDP2 (+)	-0.509256	-0.563479	0.761472	1.25304
ATF3 (+)	-0.276326	-0.366632	0.538603	0.936473
NFAT5 (+)	-0.338915	-0.357534	0.642887	1.06042
ETV3 (+)	-0.444704	-0.440367	0.625486	1.04468
NFATC1 (+)	-0.485267	-0.548872	0.752432	1.2007
NFE2L3 (+)	-0.1968	0.0876542	0.0766102	0.421167
KLF10 (+)	-0.485879	-0.415393	0.29344	0.794962
BACH2 (+)	-0.280899	-0.0119826	0.433162	0.708072
NFKB2 (+)	0.026526	0.257041	-0.127988	0.160115
KLF6 (+)	-0.467976	-0.460046	0.760424	1.23464
MEF2C (+)	-0.314715	-0.292834	0.577719	0.795114
ZNF3 (+)	-0.576587	-0.600196	0.467615	0.783082
RFX2 (+)	-0.444239	-0.477386	0.707133	1.21196
ELF4 (+)	-0.317809	-0.427272	0.582481	0.910961
ZNF331 (+)	-0.425399	-0.269107	0.239967	0.655146
RFX3 (+)	-0.42152	-0.425463	0.704606	1.14027
GTF2I (+)	0.212576	0.210849	-0.417502	-0.750098
BCL11A (+)	0.352409	0.548256	-0.389593	-0.870686
BPTF (+)	0.295933	0.509288	-0.424208	-0.743376
IKZF1 (+)	0.504023	0.685984	-0.705388	-1.09624
NFATC3 (+)	0.63272	0.713159	-0.813383	-1.17148

## Sheet: Fig2l
feature	contrast	strata	genebased_auc	genebased_logFC	genebased_stat	genebased_padj	genebased_log10FDR	regionbased_auc	regionbased_logFC	regionbased_stat	regionbased_padj	regionbased_log10FDR	combined_score	samedir_lmm	TF	combined_stat	combined_log10FDR	combined_auc	SignificantModality
HOXA10-+	LPS_vs_PBS	HSC	0.789451	0.0843877	26.7311	6.07229e-138	137.217	0.554397	0.00498157	4.87332	9.64215e-06	5.01583	26.2346	TRUE	HOXA10 (+)	15.8022	71.1162	0.671924	RNA + ATAC
MXD1-+	LPS_vs_PBS	HSC	0.444531	-0.0100212	-5.08938	8.11789e-07	6.09056	0.432075	-0.0134269	-7.77224	9.83468e-13	12.0072	8.55165	TRUE	MXD1 (+)	-6.43081	9.0489	0.438303	None
GATA2-+	LPS_vs_PBS	HSC	0.447887	-0.00299565	-5.50635	9.54451e-08	7.02025	0.454604	-0.0113218	-5.6777	2.27816e-07	6.64242	6.82872	TRUE	GATA2 (+)	-5.59202	6.83133	0.451246	None
SP3-+	LPS_vs_PBS	HSC	0.333282	-0.00529445	-15.7916	8.27876e-53	52.082	0.470385	-0.000754061	-1.78336	0.14846	0.828391	6.56843	TRUE	SP3 (+)	-8.78749	26.4552	0.401834	None
NRF1-+	LPS_vs_PBS	HSC	0.401131	-0.00283553	-8.99732	1.78827e-18	17.7476	0.456024	-0.00182664	-3.06498	0.00812045	2.09042	6.09097	TRUE	NRF1 (+)	-6.03115	9.91899	0.428578	None
RXRA-+	LPS_vs_PBS	HSC	0.848051	0.0973658	34.4605	7.83263e-214	213.106	0.497178	0.000360231	0.549552	0.671743	0.172797	6.06828	TRUE	RXRA (+)	17.505	106.639	0.672615	RNA only
ELF1-+	LPS_vs_PBS	HSC	0.349278	-0.00481547	-13.9208	1.02693e-41	40.9885	0.47834	-0.00100629	-1.81528	0.139956	0.854008	5.91646	TRUE	ELF1 (+)	-7.86802	20.9212	0.413809	None
GATAD2A-+	LPS_vs_PBS	HSC	0.375647	-0.00321074	-11.1928	4.08015e-27	26.3893	0.475031	-0.000886105	-2.03345	0.0977084	1.01007	5.16285	TRUE	GATAD2A (+)	-6.61312	13.6997	0.425339	None
ELF2-+	LPS_vs_PBS	HSC	0.335665	-0.00460179	-15.0411	2.77406e-48	47.5569	0.483228	-0.000617129	-1.28898	0.295455	0.529508	5.01814	TRUE	ELF2 (+)	-8.16506	24.0432	0.409446	None
GATA1-+	LPS_vs_PBS	HSC	0.46338	-0.00156952	-3.69514	0.00037221	3.42921	0.45112	-0.00969292	-5.99272	5.2883e-08	7.27668	4.99533	TRUE	GATA1 (+)	-4.84393	5.35295	0.45725	None
CTCF-+	LPS_vs_PBS	HSC	0.71933	0.00582253	19.4887	6.64517e-78	77.1775	0.500443	0.00035342	0.903728	0.476877	0.321594	4.98195	TRUE	CTCF (+)	10.1962	38.7495	0.609887	RNA only
FOS-+	LPS_vs_PBS	HSC	0.38365	-0.00742101	-11.2209	7.50936e-28	27.1244	0.476339	-0.00221035	-1.90804	0.123192	0.909416	4.96662	TRUE	FOS (+)	-6.56448	14.0169	0.429995	None
RFX2-+	LPS_vs_PBS	HSC	0.44624	-0.00614797	-5.63524	4.71695e-08	7.32634	0.458513	-0.0115244	-3.91266	0.000501935	3.29935	4.91652	TRUE	RFX2 (+)	-4.77395	5.31285	0.452377	None
RFX3-+	LPS_vs_PBS	HSC	0.451681	-0.00658746	-4.775	3.80659e-06	5.41946	0.457411	-0.0105402	-4.19766	0.00017454	3.75811	4.51297	TRUE	RFX3 (+)	-4.48633	4.58879	0.454546	None
SMAD1-+	LPS_vs_PBS	HSC	0.573285	0.0185977	6.30735	8.92697e-10	9.0493	0.545529	0.00859688	3.1389	0.00689492	2.16147	4.42265	TRUE	SMAD1 (+)	4.72312	5.60538	0.559407	None
KLF2-+	LPS_vs_PBS	HSC	0.378235	-0.00954461	-12.3751	1.7868e-33	32.7479	0.479344	-0.000761227	-1.38721	0.275437	0.559977	4.2823	TRUE	KLF2 (+)	-6.88118	16.654	0.428789	None
FOXO3-+	LPS_vs_PBS	HSC	0.445357	-0.00762392	-5.12503	6.87651e-07	6.16263	0.467485	-0.00731594	-3.68194	0.00109522	2.9605	4.27135	TRUE	FOXO3 (+)	-4.40349	4.56156	0.456421	None
EGR1-extended-+	LPS_vs_PBS	HSC	0.430816	-0.00859309	-6.02172	5.32756e-09	8.27347	0.461721	-0.00299941	-3.12974	0.00695765	2.15754	4.22496	TRUE	EGR1 (+)	-4.57573	5.2155	0.446268	None
FOSL2-+	LPS_vs_PBS	HSC	0.356547	-0.00853104	-15.2715	2.35115e-48	47.6287	0.485881	-0.00150754	-1.0182	0.423259	0.373394	4.21714	TRUE	FOSL2 (+)	-8.14483	24.0011	0.421214	None
MBD2-+	LPS_vs_PBS	HSC	0.453298	-0.00279916	-4.17514	5.47321e-05	4.26176	0.447242	-0.00480331	-4.23411	0.000143094	3.84438	4.04769	TRUE	MBD2 (+)	-4.20463	4.05307	0.45027	None
MAFF-+	LPS_vs_PBS	HSC	0.37609	-0.00867337	-12.8001	1.96701e-35	34.7062	0.485156	-0.00178166	-1.16905	0.345593	0.461435	4.00183	TRUE	MAFF (+)	-6.9846	17.5838	0.430623	None
KLF6-+	LPS_vs_PBS	HSC	0.431322	-0.00710017	-6.43627	4.38345e-10	9.35818	0.466569	-0.00481911	-2.63291	0.0247927	1.60568	3.87637	TRUE	KLF6 (+)	-4.53459	5.48193	0.448946	None
WT1-+	LPS_vs_PBS	HSC	0.431897	-0.00400106	-6.56399	1.76928e-10	9.7522	0.469558	-0.00479102	-2.5261	0.031786	1.49776	3.82184	TRUE	WT1 (+)	-4.54505	5.62498	0.450727	None
ELF4-+	LPS_vs_PBS	HSC	0.437402	-0.00672572	-5.59165	5.97544e-08	7.22363	0.465842	-0.00289856	-2.62832	0.0247927	1.60568	3.4057	TRUE	ELF4 (+)	-4.10999	4.41465	0.451622	None
HOXA3-+	LPS_vs_PBS	HSC	0.57639	0.0157924	6.59884	1.4696e-10	9.8328	0.545408	0.00659058	2.20221	0.070704	1.15056	3.36351	TRUE	HOXA3 (+)	4.40053	5.49168	0.560899	None
SP1-+	LPS_vs_PBS	HSC	0.452064	-0.00186821	-4.53661	1.14869e-05	4.9398	0.463631	-0.00142732	-3.17546	0.00622447	2.2059	3.30101	TRUE	SP1 (+)	-3.85604	3.57285	0.457847	None
JUNB-+	LPS_vs_PBS	HSC	0.39595	-0.00764257	-9.87426	6.00265e-22	21.2217	0.485776	-0.00145626	-1.1406	0.359368	0.444461	3.07119	TRUE	JUNB (+)	-5.50743	10.8331	0.440863	None
NR3C1-+	LPS_vs_PBS	HSC	0.36555	-0.00692264	-12.9445	2.04593e-36	35.6891	0.489629	-0.000730282	-0.622018	0.623554	0.205126	2.70569	TRUE	NR3C1 (+)	-6.78327	17.9471	0.427589	None
JUND-+	LPS_vs_PBS	HSC	0.389486	-0.0076764	-10.8147	5.04661e-26	25.297	0.489873	-0.000909045	-0.772991	0.544978	0.263621	2.58241	TRUE	JUND (+)	-5.79384	12.7803	0.43968	None
ETV3-extended-+	LPS_vs_PBS	HSC	0.449613	-0.00392128	-4.48577	1.44199e-05	4.84104	0.474025	-0.00479917	-2.33443	0.0515354	1.28789	2.49695	TRUE	ETV3 (+)	-3.4101	3.06447	0.461819	None
MITF-+	LPS_vs_PBS	HSC	0.48881	-0.0020039	-1.74193	0.102612	0.988802	0.460499	-0.00781634	-5.11719	3.16146e-06	5.50011	2.33206	TRUE	MITF (+)	-3.42956	3.24446	0.474655	None
PLAGL1-extended-+	LPS_vs_PBS	HSC	0.46414	-0.00211789	-3.69247	0.000375148	3.4258	0.471725	-0.00323736	-2.50358	0.0333713	1.47663	2.24914	TRUE	PLAGL1 (+)	-3.09803	2.45121	0.467932	None
NFATC3-+	LPS_vs_PBS	HSC	0.4296	-0.00159578	-6.87892	2.38312e-11	10.6229	0.492901	-0.000583459	-1.17159	0.345593	0.461435	2.21399	TRUE	NFATC3 (+)	-4.02525	5.54214	0.46125	None
CEBPA-+	LPS_vs_PBS	HSC	0.440046	-0.00127183	-4.35183	2.58592e-05	4.58738	0.479366	-0.00109188	-2.09042	0.0885115	1.053	2.19784	TRUE	CEBPA (+)	-3.22112	2.82019	0.459706	None
ZBTB7A-+	LPS_vs_PBS	HSC	0.412957	-0.00172816	-7.87787	4.0687e-14	13.3905	0.482264	-0.00044257	-0.963059	0.446649	0.350033	2.16498	TRUE	ZBTB7A (+)	-4.42046	6.87029	0.447611	None
RUNX1-+	LPS_vs_PBS	HSC	0.435972	-0.00179178	-5.37862	1.89739e-07	6.72184	0.485314	-0.00127409	-1.50697	0.236439	0.626281	2.05177	TRUE	RUNX1 (+)	-3.4428	3.67406	0.460643	None
NCOA2-+	LPS_vs_PBS	HSC	0.499006	-0.00299365	-1.91733	0.0714962	1.14572	0.468326	-0.00904287	-4.11524	0.000225307	3.64723	2.04418	TRUE	NCOA2 (+)	-3.01629	2.39647	0.483666	None
NFATC1-+	LPS_vs_PBS	HSC	0.449671	-0.00738301	-4.76228	4.00796e-06	5.39708	0.481282	-0.00409451	-1.59308	0.20342	0.691606	1.93201	TRUE	NFATC1 (+)	-3.17768	3.04434	0.465477	None
CEBPD-+	LPS_vs_PBS	HSC	0.446571	-0.00115728	-4.73267	4.58361e-06	5.33879	0.491261	-0.000570918	-1.30362	0.294202	0.531354	1.68428	TRUE	CEBPD (+)	-3.01815	2.93507	0.468916	None
JDP2-+	LPS_vs_PBS	HSC	0.468714	-0.00260863	-3.1928	0.00221617	2.6544	0.472193	-0.00294509	-2.02316	0.0988748	1.00491	1.63323	TRUE	JDP2 (+)	-2.60798	1.82966	0.470454	None
ETV6-+	LPS_vs_PBS	HSC	0.445717	-0.00205263	-5.30949	2.62333e-07	6.58115	0.490135	-0.000654378	-0.985862	0.435645	0.360868	1.54108	TRUE	ETV6 (+)	-3.14768	3.47101	0.467926	None
RUNX3-+	LPS_vs_PBS	HSC	0.435883	-0.00416244	-6.32361	8.19766e-10	9.08631	0.489723	-0.00167651	-0.707812	0.570748	0.243556	1.48762	TRUE	RUNX3 (+)	-3.51571	4.66493	0.462803	None
TCF7L2-extended-+	LPS_vs_PBS	HSC	0.594301	0.00777706	7.55996	2.07521e-13	12.6829	0.517518	0.000535719	0.493262	0.712392	0.147281	1.36673	TRUE	TCF7L2 (+)	4.02661	6.41511	0.55591	None
MBD1-+	LPS_vs_PBS	HSC	0.573653	0.00481008	6.11833	3.07359e-09	8.51235	0.510212	0.000222574	0.651447	0.605074	0.218192	1.36284	TRUE	MBD1 (+)	3.38489	4.36527	0.541932	None
ARID5B-+	LPS_vs_PBS	HSC	0.554415	0.0176565	4.85788	2.5504e-06	5.59339	0.529317	0.00169517	0.857317	0.498828	0.302049	1.2998	TRUE	ARID5B (+)	2.8576	2.94772	0.541866	None
CEBPB-+	LPS_vs_PBS	HSC	0.464456	-0.00614318	-3.40177	0.0010698	2.9707	0.484716	-0.000863747	-1.30084	0.294202	0.531354	1.25638	TRUE	CEBPB (+)	-2.3513	1.75103	0.474586	None
STAT2-+	LPS_vs_PBS	HSC	0.467777	-0.00410015	-3.06038	0.00336695	2.47276	0.485285	-0.000850466	-1.48682	0.241065	0.617865	1.23606	TRUE	STAT2 (+)	-2.2736	1.54531	0.476531	None
ZNF385D-+	LPS_vs_PBS	HSC	0.492258	-0.00177927	-1.41155	0.192176	0.716301	0.470734	-0.00246486	-2.92642	0.0117488	1.93001	1.17578	TRUE	ZNF385D (+)	-2.16898	1.32315	0.481496	None
IRF5-+	LPS_vs_PBS	HSC	0.554082	0.00407323	4.47103	1.51236e-05	4.82034	0.507322	0.000783629	0.785943	0.539217	0.268236	1.1371	TRUE	IRF5 (+)	2.62848	2.54429	0.530702	None
IKZF1-+	LPS_vs_PBS	HSC	0.471591	-0.00108428	-3.21134	0.00206818	2.68441	0.486195	-0.000921903	-1.18637	0.341208	0.466981	1.11963	TRUE	IKZF1 (+)	-2.19885	1.5757	0.478893	None
ATF3-+	LPS_vs_PBS	HSC	0.423205	-0.0089018	-7.20954	2.62076e-12	11.5816	0.49589	-0.000649103	-0.394123	0.779673	0.108087	1.11885	TRUE	ATF3 (+)	-3.80183	5.84483	0.459547	None
MEF2C-+	LPS_vs_PBS	HSC	0.464287	-0.00292836	-3.65406	0.000438941	3.35759	0.483013	-0.00177179	-0.925266	0.465498	0.332082	1.05593	TRUE	MEF2C (+)	-2.28966	1.84484	0.47365	None
SMAD3-+	LPS_vs_PBS	HSC	0.414527	-0.00561583	-7.64778	1.09951e-13	12.9588	0.498209	-0.000580923	-0.274398	0.844451	0.0734254	0.975451	TRUE	SMAD3 (+)	-3.96109	6.51611	0.456368	None
E2F2-extended-+	LPS_vs_PBS	HSC	0.516954	0.000242039	0.971882	0.38184	0.418118	0.530399	0.00159935	2.85947	0.014073	1.85161	0.879882	TRUE	E2F2 (+)	1.91567	1.13487	0.523676	None
BPTF-+	LPS_vs_PBS	HSC	0.501777	-0.000494454	-0.569233	0.632111	0.199207	0.466219	-0.0017265	-3.17839	0.00622447	2.2059	0.662895	TRUE	BPTF (+)	-1.87381	1.20255	0.483998	None
GFI1B-+	LPS_vs_PBS	HSC	0.49425	-0.00182543	-1.0055	0.36755	0.434684	0.493043	-0.00767911	-1.72724	0.165729	0.780601	0.582507	TRUE	GFI1B (+)	-1.36637	0.607643	0.493646	None
FOXO1-+	LPS_vs_PBS	HSC	0.487028	-0.00224494	-1.83604	0.0841233	1.07508	0.506603	-0.00181685	-0.718117	0.570748	0.243556	0.511706	TRUE	FOXO1 (+)	-1.27708	0.65932	0.496815	None
STAT6-+	LPS_vs_PBS	HSC	0.492428	-0.0012189	-0.899614	0.41417	0.382821	0.486391	-0.000908858	-1.37706	0.275437	0.559977	0.463002	TRUE	STAT6 (+)	-1.13833	0.471399	0.48941	None
BCL11A-+	LPS_vs_PBS	HSC	0.469356	-0.00124886	-2.90449	0.00543447	2.26484	0.495038	-0.00027513	-0.278341	0.844451	0.0734254	0.407795	TRUE	BCL11A (+)	-1.59142	1.16913	0.482197	None
ZBTB11-+	LPS_vs_PBS	HSC	0.41106	-0.00264063	-7.74279	6.70447e-14	13.1736	0.499801	-2.67675e-05	-0.0391668	0.978708	0.00934688	0.350902	TRUE	ZBTB11 (+)	-3.89098	6.59149	0.455431	None
NFE2L3-+	LPS_vs_PBS	HSC	0.501926	8.74101e-05	0.0705411	0.943769	0.0251344	0.533388	0.00510426	3.86045	0.00056661	3.24672	0.285665	TRUE	NFE2L3 (+)	1.9655	1.63593	0.517657	None
MEIS1-+	LPS_vs_PBS	HSC	0.507134	-0.00079303	-0.497604	0.67068	0.173485	0.501427	-0.00391705	-1.18622	0.341208	0.466981	0.28463	TRUE	MEIS1 (+)	-0.84191	0.320233	0.504281	None
SATB1-+	LPS_vs_PBS	HSC	0.509348	0.00010924	0.164734	0.878877	0.0560718	0.50701	0.00281087	2.0355	0.0977084	1.01007	0.237984	TRUE	SATB1 (+)	1.10012	0.53307	0.508179	None
ZBTB33-+	LPS_vs_PBS	HSC	0.504572	0.000433287	0.504394	0.66951	0.174243	0.51855	0.000581451	0.872467	0.491693	0.308306	0.231776	TRUE	ZBTB33 (+)	0.68843	0.241275	0.511561	None
RUNX2-+	LPS_vs_PBS	HSC	0.462469	-0.00196829	-3.71523	0.000347123	3.45952	0.494958	-7.023e-05	-0.0406883	0.978708	0.00934688	0.179821	TRUE	RUNX2 (+)	-1.87796	1.73443	0.478713	None
NFATC2-+	LPS_vs_PBS	HSC	0.506206	0.000153983	0.111722	0.916114	0.0380505	0.515773	0.00130361	0.429378	0.760066	0.119149	0.0673325	TRUE	NFATC2 (+)	0.27055	0.0785995	0.51099	None
FOXP1-+	LPS_vs_PBS	HSC	0.500172	-0.00140227	-0.55975	0.635379	0.196967	0.511312	-0.000193322	-0.0709282	0.970263	0.0131105	0.0508167	TRUE	FOXP1 (+)	-0.315339	0.105039	0.505742	None
NFE2L2-+	LPS_vs_PBS	HSC	0.423902	-0.00438893	-7.54961	2.19354e-13	12.6589	0.49332	-1.47745e-08	-1.16201e-05	0.999991	4.0262e-06	0.00713912	TRUE	NFE2L2 (+)	-3.77481	6.32943	0.458611	None
MAZ-+	LPS_vs_PBS	HSC-II	0.760054	0.0107089	16.0736	3.87361e-51	50.4119	0.6845	0.00940337	10.7029	4.647e-24	23.3328	34.2965	TRUE	MAZ (+)	13.3882	36.8724	0.722277	RNA + ATAC
HMGA1-+	LPS_vs_PBS	HSC-II	0.798214	0.0182399	18.255	1.00265e-63	62.9989	0.649988	0.00806506	7.8419	3.47167e-14	13.4595	29.1192	TRUE	HMGA1 (+)	13.0484	38.2292	0.724101	RNA + ATAC
SPI1-+	LPS_vs_PBS	HSC-II	0.763928	0.010639	15.5806	1.6673e-48	47.778	0.662533	0.00861584	8.77804	1.04194e-16	15.9822	27.6332	TRUE	SPI1 (+)	12.1793	31.8801	0.71323	RNA + ATAC
KLF10-+	LPS_vs_PBS	HSC-II	0.713497	0.0218415	12.8419	1.04973e-33	32.9789	0.649604	0.0160982	8.79885	7.61072e-16	15.1186	22.3292	TRUE	KLF10 (+)	10.8204	24.0487	0.68155	RNA + ATAC
YY1-+	LPS_vs_PBS	HSC-II	0.680803	0.00584731	11.2383	5.06294e-27	26.2956	0.664747	0.0120228	9.071	3.37979e-18	17.4711	21.4339	TRUE	YY1 (+)	10.1547	21.8834	0.672775	RNA + ATAC
TFDP1-+	LPS_vs_PBS	HSC-II	0.696141	0.00499113	12.2947	8.14744e-32	31.089	0.652457	0.007244	8.5527	4.95619e-15	14.3049	21.0885	TRUE	TFDP1 (+)	10.4237	22.6969	0.674299	RNA + ATAC
ZNF281-+	LPS_vs_PBS	HSC-II	0.688399	0.011612	11.1055	1.25923e-24	23.8999	0.671765	0.00703763	9.14101	1.92384e-18	17.7158	20.5768	TRUE	ZNF281 (+)	10.1232	20.8079	0.680082	RNA + ATAC
ZNF3-+	LPS_vs_PBS	HSC-II	0.680758	0.0191292	10.2875	4.96098e-23	22.3044	0.649934	0.0334522	8.77461	7.10029e-17	16.1487	18.9786	TRUE	ZNF3 (+)	9.53107	19.2266	0.665346	RNA + ATAC
USF2-+	LPS_vs_PBS	HSC-II	0.678043	0.0111224	9.31864	4.27824e-19	18.3687	0.656885	0.0212322	8.92755	1.06559e-17	16.9724	17.6568	TRUE	USF2 (+)	9.1231	17.6706	0.667464	RNA + ATAC
MEIS1-+	LPS_vs_PBS	HSC-II	0.334269	-0.0245905	-10.0657	4.98814e-22	21.3021	0.354689	-0.0493758	-8.27198	1.86228e-14	13.73	17.1019	TRUE	MEIS1 (+)	-9.16885	17.516	0.344479	RNA + ATAC
IRF1-+	LPS_vs_PBS	HSC-II	0.698168	0.0256713	10.4086	1.81963e-23	22.74	0.644536	0.0172778	7.66667	1.20113e-12	11.9204	16.4642	TRUE	IRF1 (+)	9.03762	17.3302	0.671352	RNA + ATAC
ZNF142-+	LPS_vs_PBS	HSC-II	0.6623	0.0142776	9.08491	2.2502e-18	17.6478	0.657845	0.00701884	8.91732	7.88169e-16	15.1034	16.3261	TRUE	ZNF142 (+)	9.00111	16.3756	0.660073	RNA + ATAC
CTCF-+	LPS_vs_PBS	HSC-II	0.730287	0.00693979	13.5804	6.87067e-35	34.163	0.629125	0.00438175	5.67447	2.68948e-08	7.57033	16.0818	TRUE	CTCF (+)	9.62744	20.8667	0.679706	RNA + ATAC
FOXO1-+	LPS_vs_PBS	HSC-II	0.333666	-0.0204027	-9.84468	2.37166e-20	19.6249	0.363414	-0.0381511	-7.62349	3.88856e-13	12.4102	15.6061	TRUE	FOXO1 (+)	-8.73408	16.0176	0.34854	RNA + ATAC
TBP-+	LPS_vs_PBS	HSC-II	0.638722	0.0102087	8.08945	6.41403e-15	14.1929	0.660856	0.00981614	8.80135	2.54703e-17	16.594	15.3465	TRUE	TBP (+)	8.4454	15.3934	0.649789	RNA + ATAC
TRPS1-+	LPS_vs_PBS	HSC-II	0.362115	-0.0236663	-8.42144	5.17869e-16	15.2858	0.355837	-0.0435588	-8.21325	1.83909e-15	14.7354	15.0081	TRUE	TRPS1 (+)	-8.31734	15.0106	0.358976	RNA + ATAC
THRB-+	LPS_vs_PBS	HSC-II	0.360228	-0.0245901	-8.3025	2.57758e-15	14.5888	0.355249	-0.0486591	-8.28096	1.13749e-15	14.9441	14.7654	TRUE	THRB (+)	-8.29173	14.7664	0.357738	RNA + ATAC
MYC-+	LPS_vs_PBS	HSC-II	0.70563	0.00688506	12.0816	3.29962e-30	29.4815	0.617411	0.00703548	5.57577	4.38376e-08	7.35815	14.7285	TRUE	MYC (+)	8.82868	18.4198	0.66152	RNA + ATAC
GATA3-+	LPS_vs_PBS	HSC-II	0.376326	-0.0262359	-7.33517	1.64174e-12	11.7847	0.341973	-0.0499724	-9.22947	9.69629e-19	18.0134	14.5699	TRUE	GATA3 (+)	-8.28232	14.899	0.359149	RNA + ATAC
MECOM-+	LPS_vs_PBS	HSC-II	0.362354	-0.0173542	-8.01006	2.45811e-14	13.6094	0.355368	-0.0459172	-8.31437	9.23928e-16	15.0344	14.3041	TRUE	MECOM (+)	-8.16222	14.3219	0.358861	RNA + ATAC
HMGA2-+	LPS_vs_PBS	HSC-II	0.355547	-0.0130472	-8.15661	1.88658e-14	13.7243	0.359338	-0.0508072	-7.91784	1.51841e-14	13.8186	13.7714	TRUE	HMGA2 (+)	-8.03723	13.7715	0.357443	RNA + ATAC
E2F3-+	LPS_vs_PBS	HSC-II	0.655854	0.00387248	9.12874	1.58835e-18	17.7991	0.633898	0.00487845	6.68693	8.23137e-11	10.0845	13.3976	TRUE	E2F3 (+)	7.90784	13.9418	0.644876	RNA + ATAC
ETV3-extended-+	LPS_vs_PBS	HSC-II	0.624053	0.0144978	7.03714	1.17707e-11	10.9292	0.649281	0.0466885	8.80953	3.23272e-16	15.4904	13.0115	TRUE	ETV3 (+)	7.92333	13.2098	0.636667	RNA + ATAC
NFATC2-+	LPS_vs_PBS	HSC-II	0.378437	-0.015285	-6.94382	2.18544e-11	10.6605	0.35425	-0.0511962	-8.40793	4.64984e-16	15.3326	12.7848	TRUE	NFATC2 (+)	-7.67587	12.9965	0.366343	RNA + ATAC
RXRA-+	LPS_vs_PBS	HSC-II	0.867525	0.105903	21.8487	2.10002e-86	85.6778	0.568007	0.00280758	2.49291	0.0147065	1.83249	12.5301	TRUE	RXRA (+)	12.1708	43.7551	0.717766	RNA + ATAC
ZNF331-+	LPS_vs_PBS	HSC-II	0.60463	0.0183992	6.63627	1.60464e-10	9.79462	0.644834	0.065926	8.50729	3.09304e-16	15.5096	12.3252	TRUE	ZNF331 (+)	7.57178	12.6521	0.624732	RNA + ATAC
IRF5-+	LPS_vs_PBS	HSC-II	0.608194	0.00742037	5.42906	1.79133e-07	6.74682	0.685799	0.01708	10.1726	4.04339e-22	21.3933	12.014	TRUE	IRF5 (+)	7.80085	14.07	0.646997	RNA + ATAC
PBX1-+	LPS_vs_PBS	HSC-II	0.384815	-0.0155656	-6.66788	2.73826e-10	9.56253	0.353094	-0.0604145	-8.2994	1.00133e-15	14.9994	11.9763	TRUE	PBX1 (+)	-7.48364	12.281	0.368954	RNA + ATAC
NFIA-+	LPS_vs_PBS	HSC-II	0.401601	-0.0129442	-5.82505	2.74258e-08	7.56184	0.348831	-0.0627557	-8.80276	2.54703e-17	16.594	11.2018	TRUE	NFIA (+)	-7.31391	12.0779	0.375216	RNA + ATAC
FOXP1-+	LPS_vs_PBS	HSC-II	0.350632	-0.0330103	-8.60706	1.13909e-16	15.9434	0.395692	-0.0276979	-5.63713	3.15484e-08	7.50102	10.9358	TRUE	FOXP1 (+)	-7.12209	11.7222	0.373162	RNA + ATAC
MBD1-+	LPS_vs_PBS	HSC-II	0.652425	0.0115462	8.92716	8.3794e-18	17.0768	0.620521	0.00364481	5.52278	1.03192e-07	6.98635	10.9227	TRUE	MBD1 (+)	7.22497	12.0316	0.636473	RNA + ATAC
ZBTB33-+	LPS_vs_PBS	HSC-II	0.588303	0.00680395	4.78335	4.43276e-06	5.35333	0.681602	0.0149095	10.3901	7.22399e-23	22.1412	10.8871	TRUE	ZBTB33 (+)	7.58675	13.7473	0.634952	RNA + ATAC
ARID5B-+	LPS_vs_PBS	HSC-II	0.419588	-0.0311317	-5.20448	5.60599e-07	6.25135	0.35079	-0.0432741	-8.62849	8.8731e-17	16.0519	10.0173	TRUE	ARID5B (+)	-6.91649	11.1516	0.385189	RNA + ATAC
SMAD1-+	LPS_vs_PBS	HSC-II	0.393302	-0.0224326	-5.72559	5.51667e-08	7.25832	0.368641	-0.0493549	-7.87524	2.03919e-14	13.6905	9.96847	TRUE	SMAD1 (+)	-6.80042	10.4744	0.380972	RNA + ATAC
GTF2I-+	LPS_vs_PBS	HSC-II	0.61092	0.00399375	6.54587	2.73826e-10	9.56253	0.635932	0.00851478	6.68665	6.52572e-11	10.1854	9.86904	TRUE	GTF2I (+)	6.61626	9.87395	0.623426	RNA + ATAC
TCF7L2-extended-+	LPS_vs_PBS	HSC-II	0.391727	-0.0100556	-6.44811	4.95446e-10	9.305	0.381118	-0.0171924	-6.60274	1.94127e-10	9.71191	9.50628	TRUE	TCF7L2 (+)	-6.52543	9.50846	0.386422	RNA + ATAC
NCOA2-+	LPS_vs_PBS	HSC-II	0.427042	-0.0131302	-5.63758	5.63172e-08	7.24936	0.367022	-0.0277182	-7.3418	8.76133e-13	12.0574	9.34926	TRUE	NCOA2 (+)	-6.48969	9.65339	0.397032	RNA + ATAC
PRDM16-+	LPS_vs_PBS	HSC-II	0.414496	-0.0213152	-4.81827	3.83008e-06	5.41679	0.355887	-0.0535778	-7.99709	8.66125e-15	14.0624	8.72773	TRUE	PRDM16 (+)	-6.40768	9.73961	0.385192	RNA + ATAC
ELF4-+	LPS_vs_PBS	HSC-II	0.574676	0.00901957	4.17298	6.3647e-05	4.19622	0.658632	0.0224406	9.29916	7.4201e-19	18.1296	8.72214	TRUE	ELF4 (+)	6.73607	11.1629	0.616654	RNA + ATAC
SPIB-+	LPS_vs_PBS	HSC-II	0.612166	0.00445026	5.69299	4.25025e-08	7.37159	0.632864	0.00836878	6.72915	5.71124e-11	10.2433	8.6896	TRUE	SPIB (+)	6.21107	8.80743	0.622515	RNA + ATAC
WT1-+	LPS_vs_PBS	HSC-II	0.560056	0.00563076	3.58476	0.000612518	3.21288	0.67956	0.0416777	10.7285	1.19497e-23	22.9226	8.58183	TRUE	WT1 (+)	7.15661	13.0678	0.619808	RNA + ATAC
HOXA3-+	LPS_vs_PBS	HSC-II	0.428864	-0.0130426	-4.01024	0.000138	3.86012	0.349791	-0.0595317	-8.81514	2.40763e-17	16.6184	8.00931	TRUE	HOXA3 (+)	-6.41269	10.2393	0.389327	RNA + ATAC
ZNF100-+	LPS_vs_PBS	HSC-II	0.59429	0.00481637	5.11318	8.61744e-07	6.06462	0.634576	0.00606661	6.50123	8.21318e-10	9.08549	7.42294	TRUE	ZNF100 (+)	5.80721	7.57506	0.614433	RNA + ATAC
IRF8-+	LPS_vs_PBS	HSC-II	0.581501	0.00173722	3.87029	0.000212781	3.67207	0.644755	0.0105382	7.65877	8.76133e-13	12.0574	6.654	TRUE	IRF8 (+)	5.76453	7.86475	0.613128	RNA + ATAC
GATA2-+	LPS_vs_PBS	HSC-II	0.444834	-0.00253193	-3.84373	0.000235782	3.62749	0.370752	-0.0182677	-6.43466	8.88139e-10	9.05152	5.73012	TRUE	GATA2 (+)	-5.1392	6.3395	0.407793	None
RUNX3-+	LPS_vs_PBS	HSC-II	0.530847	0.0027882	1.98884	0.0624957	1.20415	0.68007	0.0408519	10.5296	8.06838e-23	22.0932	5.15786	TRUE	RUNX3 (+)	6.2592	11.6487	0.605458	ATAC only
NFAT5-+	LPS_vs_PBS	HSC-II	0.379497	-0.0177329	-7.05329	1.07391e-11	10.969	0.440921	-0.0149832	-2.95962	0.00376856	2.42382	5.15626	TRUE	NFAT5 (+)	-5.00645	6.69643	0.410209	None
CLOCK-+	LPS_vs_PBS	HSC-II	0.537909	0.00302818	2.27306	0.0318235	1.49725	0.632483	0.0478187	7.44007	4.52865e-13	12.344	4.29908	TRUE	CLOCK (+)	4.85656	6.92064	0.585196	None
CEBPA-+	LPS_vs_PBS	HSC-II	0.55871	0.00141911	2.98478	0.00456658	2.34041	0.628496	0.00520577	5.51519	6.96772e-08	7.15691	4.09269	TRUE	CEBPA (+)	4.24998	4.74866	0.593603	None
ZNF426-+	LPS_vs_PBS	HSC-II	0.527278	0.00361047	1.41726	0.185354	0.731999	0.691063	0.0170234	9.93939	2.67535e-21	20.5726	3.88061	TRUE	ZNF426 (+)	5.67832	10.6523	0.60917	ATAC only
STAT6-+	LPS_vs_PBS	HSC-II	0.543825	0.00408656	1.99977	0.0616519	1.21005	0.656504	0.00856858	7.44361	1.09414e-12	11.9609	3.80439	TRUE	STAT6 (+)	4.72169	6.58549	0.600164	ATAC only
SOX5-extended-+	LPS_vs_PBS	HSC-II	0.463894	-0.00589499	-2.07791	0.0516399	1.28701	0.379905	-0.0167731	-6.35057	5.33229e-10	9.27309	3.45465	TRUE	SOX5 (+)	-4.21424	5.28005	0.4219	None
SATB1-+	LPS_vs_PBS	HSC-II	0.530392	0.00164002	1.5629	0.144019	0.84158	0.642483	0.0147479	7.51913	3.06858e-13	12.5131	3.24511	TRUE	SATB1 (+)	4.54101	6.67732	0.586438	None
GATAD2A-+	LPS_vs_PBS	HSC-II	0.535336	0.000859695	1.52202	0.153897	0.812771	0.660986	0.00531556	7.28703	2.70924e-12	11.5672	3.06618	TRUE	GATAD2A (+)	4.40452	6.18996	0.598161	None
RUNX1-+	LPS_vs_PBS	HSC-II	0.534522	0.000637551	1.08311	0.309835	0.508869	0.665328	0.0138799	9.06045	3.98601e-17	16.3995	2.8888	TRUE	RUNX1 (+)	5.07178	8.45417	0.599925	None
GATA1-+	LPS_vs_PBS	HSC-II	0.474228	-0.000819919	-1.6233	0.129453	0.887887	0.376367	-0.012663	-5.85998	9.13227e-09	8.03942	2.67172	TRUE	GATA1 (+)	-3.74164	4.46365	0.425297	None
MXD1-+	LPS_vs_PBS	HSC-II	0.457198	-0.00736134	-2.49647	0.0179363	1.74627	0.4417	-0.00500425	-2.9704	0.00388384	2.41074	2.05178	TRUE	MXD1 (+)	-2.73343	2.0785	0.449449	None
NFATC1-+	LPS_vs_PBS	HSC-II	0.540296	0.010266	2.91033	0.0055723	2.25397	0.520471	0.0125848	2.49282	0.0147065	1.83249	2.03233	TRUE	NFATC1 (+)	2.70157	2.04323	0.530384	None
ZBTB7A-+	LPS_vs_PBS	HSC-II	0.523504	0.000163802	0.458467	0.680557	0.167136	0.675153	0.0082927	10.0075	1.52592e-21	20.8165	1.86525	TRUE	ZBTB7A (+)	5.23296	10.4918	0.599329	None
E2F2-extended-+	LPS_vs_PBS	HSC-II	0.534043	0.000770367	2.14019	0.0443564	1.35304	0.578303	0.00287452	2.9004	0.00446833	2.34986	1.7831	TRUE	E2F2 (+)	2.5203	1.85145	0.556173	None
NFKB2-+	LPS_vs_PBS	HSC-II	0.441022	-0.0066149	-3.95192	0.000155163	3.80921	0.469013	-0.00710838	-1.415	0.170531	0.768195	1.71062	TRUE	NFKB2 (+)	-2.68346	2.2887	0.455018	None
ZNF385D-+	LPS_vs_PBS	HSC-II	0.476639	-0.00207834	-1.26637	0.234095	0.630609	0.433142	-0.00529557	-3.88026	0.000140647	3.85187	1.55853	TRUE	ZNF385D (+)	-2.57331	2.24124	0.454891	None
FOXO3-+	LPS_vs_PBS	HSC-II	0.39	-0.0165177	-6.79327	1.65634e-10	9.78085	0.478163	-0.00141254	-0.42373	0.683208	0.165447	1.27209	TRUE	FOXO3 (+)	-3.6085	4.97315	0.434081	None
GFI1B-+	LPS_vs_PBS	HSC-II	0.507163	-0.000467298	-0.241149	0.823126	0.0845336	0.356758	-0.0842964	-8.25101	8.51206e-15	14.07	1.09059	TRUE	GFI1B (+)	-4.24608	7.07725	0.431961	None
STAT5B-extended-+	LPS_vs_PBS	HSC-II	0.500413	-0.00136514	-0.384665	0.728755	0.137418	0.399009	-0.0450436	-5.70461	3.42717e-08	7.46506	1.01284	TRUE	STAT5B (+)	-3.04464	3.80124	0.449711	None
JDP2-+	LPS_vs_PBS	HSC-II	0.503077	0.000261234	0.140091	0.89355	0.0488811	0.644239	0.0286405	8.34815	1.26748e-15	14.8971	0.853338	TRUE	JDP2 (+)	4.24412	7.47297	0.573658	None
MITF-+	LPS_vs_PBS	HSC-II	0.431949	-0.00520254	-3.77555	0.000316018	3.50029	0.504956	-0.000486413	-0.259437	0.799763	0.0970385	0.582806	TRUE	MITF (+)	-2.01749	1.79866	0.468452	None

## Sheet: Fig2m
TF_Regulon_RegionBased	PBS - HSC	LPS - HSC	PBS - HSC-II	LPS - HSC-II
HOXA10 (+)	-0.0092628	0.169009	-0.26526	-0.32764
MAZ (+)	-0.394447	-0.460626	0.672021	1.2807
HMGA1 (+)	-0.231544	-0.268573	0.42264	0.971016
SPI1 (+)	-0.3748	-0.452503	0.656544	1.1636
RXRA (+)	-0.161641	-0.162444	0.380716	0.601589
KLF10 (+)	-0.46826	-0.545454	0.713374	1.11288
TFDP1 (+)	-0.309533	-0.343513	0.535543	1.07268
YY1 (+)	-0.305166	-0.375862	0.579521	1.12482
ZNF281 (+)	-0.341444	-0.434899	0.61616	1.20374
CTCF (+)	-0.233046	-0.227606	0.39017	0.820467
ZNF3 (+)	-0.540307	-0.585865	0.755521	1.18416
USF2 (+)	-0.293492	-0.363358	0.56336	1.09743
IRF1 (+)	-0.490966	-0.55079	0.730787	1.12688
ZNF142 (+)	-0.287109	-0.391306	0.502315	1.01405
MYC (+)	-0.0955365	-0.247409	0.40891	0.797483
TBP (+)	-0.271815	-0.395654	0.571274	1.09801
ETV3 (+)	-0.526492	-0.590538	0.737076	1.193
E2F3 (+)	-0.217824	-0.275804	0.426896	0.893011
IRF5 (+)	-0.394724	-0.400903	0.60811	1.18234
ZBTB33 (+)	-0.366206	-0.366464	0.546497	1.24335
ZNF331 (+)	-0.474775	-0.575268	0.70304	1.19739
MBD1 (+)	-0.100143	-0.0951124	0.158606	0.566028
WT1 (+)	-0.457944	-0.539639	0.716861	1.27157
ELF4 (+)	-0.458658	-0.541523	0.68319	1.17307
GTF2I (+)	-0.180823	-0.220414	0.381196	0.855788
SPIB (+)	-0.24017	-0.282217	0.431604	0.875869
ZNF100 (+)	-0.0864071	-0.15103	0.299455	0.75805
IRF8 (+)	-0.302882	-0.370194	0.56663	1.02509
PRDM16 (+)	0.568537	0.462838	-0.640367	-1.07005
HOXA3 (+)	0.362569	0.451666	-0.611595	-1.17336
NCOA2 (+)	0.547676	0.468894	-0.6449	-1.03636
TCF7L2 (+)	0.282597	0.327524	-0.491585	-0.97921
SMAD1 (+)	0.264317	0.378433	-0.596021	-1.13687
ARID5B (+)	0.359736	0.414637	-0.589656	-1.18438
FOXP1 (+)	0.309125	0.347839	-0.519852	-0.876449
NFIA (+)	0.453432	0.469355	-0.656222	-1.18063
PBX1 (+)	0.514308	0.482814	-0.66618	-1.09583
NFATC2 (+)	0.423048	0.475268	-0.667439	-1.17442
HMGA2 (+)	0.519951	0.521627	-0.702167	-1.13162
MECOM (+)	0.504261	0.465338	-0.66294	-1.13043
GATA3 (+)	0.446154	0.480897	-0.681843	-1.2282
THRB (+)	0.516005	0.480472	-0.661185	-1.1483
TRPS1 (+)	0.522275	0.489581	-0.680337	-1.1099
FOXO1 (+)	0.430464	0.449054	-0.635923	-1.10607
MEIS1 (+)	0.477797	0.486255	-0.669982	-1.13359

[truncated: 1 more sheets: Fig2n]
