# Supplementary material for: Human haematopoietic stem cells remember inflammatory stress
Source: Nature. 2026 May 27;655(8122):458–67. doi: 10.1038/s41586-026-10522-7 (PMC13345971; doi:10.1038/s41586-026-10522-7)
Supplement: Supplementary file 7 — Source Data Fig. 3 [file 41586_2026_10522_MOESM7_ESM.xlsx]

## Sheet: Fig3b
Signature	Condition	median	IQR_lwr	IQR_upr	Range_lwr	Range_upr
HSC-iM Program (Chromatin)	Healthy Control	-0.65998	-2.14678	1.0735	-6.55296	7.02713
HSC-iM Program (Chromatin)	ICU - Control Recovery	-0.571447	-2.12123	0.803009	-8.30357	9.98154
HSC-iM Program (Chromatin)	ICU - COVID Recovery	1.89239	0.277922	3.78924	-6.50827	10.4408

## Sheet: Fig3c
Signature	Condition	median	IQR_lwr	IQR_upr	Range_lwr	Range_upr
HSC-iM Program (Gene Expression)	Healthy Control	0.135545	0.117272	0.157183	0.0597486	0.24922
HSC-iM Program (Gene Expression)	ICU - Control Recovery	0.146435	0.126099	0.169922	0.0775441	0.2454
HSC-iM Program (Gene Expression)	ICU - COVID Recovery	0.170805	0.146383	0.202028	0.0658711	0.335553

## Sheet: Fig3d
Gene	Condition	Average Scaled Expression
EZR	ICU - COVID	0.345587
EZR	ICU - Control	0.000369333
EZR	Healthy Control	-0.134418
PELI1	ICU - COVID	0.328015
PELI1	ICU - Control	-0.000557424
PELI1	Healthy Control	0.0746612
PPP1R16B	ICU - COVID	0.606796
PPP1R16B	ICU - Control	0.0472664
PPP1R16B	Healthy Control	0.0108631
ABCB1	ICU - COVID	0.409186
ABCB1	ICU - Control	0.309893
ABCB1	Healthy Control	-0.022806
IRF1	ICU - COVID	0.267854
IRF1	ICU - Control	-0.0669927
IRF1	Healthy Control	-0.160865
LATS2	ICU - COVID	0.310504
LATS2	ICU - Control	-0.0798457
LATS2	Healthy Control	-0.00359915
STK24	ICU - COVID	0.202623
STK24	ICU - Control	0.00295096
STK24	Healthy Control	-0.180336
SNX9	ICU - COVID	0.55621
SNX9	ICU - Control	0.0761364
SNX9	Healthy Control	-0.00491208
KLF2	ICU - COVID	0.638132
KLF2	ICU - Control	-0.0233168
KLF2	Healthy Control	0.0361866
S100A6	ICU - COVID	0.218902
S100A6	ICU - Control	0.0122197
S100A6	Healthy Control	-0.133492
OSBPL8	ICU - COVID	0.198077
OSBPL8	ICU - Control	0.00442606
OSBPL8	Healthy Control	-0.0848317
DNAJC1	ICU - COVID	0.266939
DNAJC1	ICU - Control	0.147924
DNAJC1	Healthy Control	-0.107357
TAPT1	ICU - COVID	0.237012
TAPT1	ICU - Control	0.0345172
TAPT1	Healthy Control	-0.0083479
EZH2	ICU - COVID	0.134085
EZH2	ICU - Control	-0.0865222
EZH2	Healthy Control	-0.117774
BSDC1	ICU - COVID	0.187844
BSDC1	ICU - Control	-0.0017669
BSDC1	Healthy Control	-0.0666992
CHD1	ICU - COVID	0.237765
CHD1	ICU - Control	-0.0217878
CHD1	Healthy Control	0.0449516
ADGRE5	ICU - COVID	0.402246
ADGRE5	ICU - Control	0.235475
ADGRE5	Healthy Control	-0.243497
MZT2A	ICU - COVID	0.049817
MZT2A	ICU - Control	0.0420123
MZT2A	Healthy Control	-0.16095
TBC1D15	ICU - COVID	0.253753
TBC1D15	ICU - Control	0.0713674
TBC1D15	Healthy Control	-0.091757
CDYL2	ICU - COVID	0.134987
CDYL2	ICU - Control	0.118293
CDYL2	Healthy Control	0.0391335

## Sheet: Fig3f
Comparison	Signature	NES	pval	padj	-Log10(FDR)	log2err	ES	size
BoneMarrowMap HSC: 40-60 vs 18-40yr	HSC-iM Program	2.33765	2.0382e-12	4.07639e-12	11.3897	0.898671	0.510968	172
Ainciburu HSC: 60-80 vs 20-30yr	HSC-iM Program	2.52039	1.38156e-15	2.76313e-15	14.5586	1.01754	0.545913	179
In-House HSC: 70-80 vs 20-30yr	HSC-iM Program	2.30139	1.67212e-14	3.34424e-14	13.4757	0.975995	0.535297	200
In-House HSC: 50-60 vs 20-30yr	HSC-iM Program	2.89543	7.31083e-32	1.46217e-31	30.835	1.46752	0.673661	199
Zhang HSC: 60-90 vs 20-30yr	HSC-iM Program	2.11308	3.25953e-09	6.51906e-09	8.18582	0.774939	0.442978	181

## Sheet: Fig3g
Comparison	Signature	NES	pval	padj	-Log10(FDR)	log2err	ES	size
Xenograft: HSC-iM vs HSC-I	Ainciburu HSC: 60-80 vs 20-30yr	2.36791	1.63718e-09	2.72864e-09	8.56405	0.788187	0.693424	61
Xenograft: HSC-iM vs HSC-I	BoneMarrowMap HSC: 40-60 vs 18-40yr	1.4573	0.0677856	0.0677856	1.16886	0.00761281	0.577793	15
Xenograft: HSC-iM vs HSC-I	Zhang HSC: 60-90 vs 20-30yr	2.18111	5.2227e-06	6.52837e-06	5.1852	0.610527	0.780479	23
Xenograft: HSC-iM vs HSC-I	In-House HSC: 50-60 vs 20-30yr	3.02268	7.71608e-63	3.85804e-62	61.4136	2.0704	0.690209	438
Xenograft: HSC-iM vs HSC-I	In-House HSC: 70-80 vs 20-30yr	2.54806	1.1522e-29	2.8805e-29	28.5405	1.41728	0.589319	376

## Sheet: Fig3i
	pathway	pval	padj	log2err	ES	NES	size
1	HSC-iM Program	5.51578e-39	1.87537e-37	1.62807	0.720472	3.10151	200
2	HSC-I Program	5.23858e-16	1.6192e-15	1.02767	-0.537335	-2.44173	200
