# Supplementary material for: Human haematopoietic stem cells remember inflammatory stress
Source: Nature. 2026 May 27;655(8122):458–67. doi: 10.1038/s41586-026-10522-7 (PMC13345971; doi:10.1038/s41586-026-10522-7)
Supplement: Supplementary file 8 — Source Data Fig. 4 [file 41586_2026_10522_MOESM8_ESM.xlsx]

## Sheet: Fig4f
Sample	Age	Donor_CHstatus	HSCiM_Program_AUC_median
NOC002	77.6	TET2	0.399687
NOC031	65.1	TET2	0.263315
NOC062	86.2	DNMT3A	0.404695
NOC071	80.5	Control	0.233328
NOC072	75.9	Control	0.305631
NOC108	80.5	DNMT3A	0.318588
NOC115	77.5	DNMT3A_TET2	0.335949
NOC117	89.9	TET2	0.347356
NOC131	55.1	DNMT3A	0.245824
NOC132	72.4	DNMT3A	0.238856
NOC153	63.1	Control	0.189887
NOC156	63.1	Control	0.194013
NOC171	62.3	DNMT3A	0.280261

## Sheet: Fig4g
Geneset	Mutation	Comparison	NES	ES	padj	-Log10(FDR)
HSC-I Program	DNMT3A	CH MUT vs Control	-3.07441	-0.523194	3.35082e-24	23.4748
HSC-I Program	DNMT3A	CH WT vs Control	-3.43242	-0.591205	6.73786e-31	30.1715
HSC-I Program	TET2	CH MUT vs Control	0.943058	0.223009	0.599415	0.222272
HSC-I Program	TET2	CH WT vs Control	-2.31147	-0.374628	6.72618e-13	12.1722
HSC-iM Program	DNMT3A	CH MUT vs Control	2.47139	0.607827	4.15685e-25	24.3812
HSC-iM Program	DNMT3A	CH WT vs Control	2.51801	0.587056	6.09813e-22	21.2148
HSC-iM Program	TET2	CH MUT vs Control	2.81763	0.660712	5.83691e-31	30.2338
HSC-iM Program	TET2	CH WT vs Control	1.81698	0.51927	4.9858e-11	10.3023

## Sheet: Fig4h
Sample	Donor_CHstatus	BM_mutant_cell_fraction	HSCiM_Program_AUC_median
NOC002	TET2	0.323	0.399687
NOC031	TET2	0.1604	0.263315
NOC062	DNMT3A	0.7314	0.404695
NOC071	Control	0	0.233328
NOC072	Control	0	0.305631
NOC108	DNMT3A	0.143	0.318588
NOC115	DNMT3A_TET2	0.2602	0.335949
NOC117	TET2	0.2918	0.347356
NOC131	DNMT3A	0.1842	0.245824
NOC132	DNMT3A	0.255	0.238856
NOC153	Control	0	0.189887
NOC156	Control	0	0.194013
NOC171	DNMT3A	0.4594	0.280261

## Sheet: Fig4k
Sample	Age	HSC Cluster	count	prop	Dominant HSC	prop HSC2
NOC002	77.6	HSC1	32	0.0786241	HSC2 Dominant	0.921376
NOC002	77.6	HSC2	375	0.921376	HSC2 Dominant	0.921376
NOC031	65.1	HSC1	311	0.852055	HSC1 Dominant	0.147945
NOC031	65.1	HSC2	54	0.147945	HSC1 Dominant	0.147945
NOC062	86.2	HSC1	10	0.0584795	HSC2 Dominant	0.94152
NOC062	86.2	HSC2	161	0.94152	HSC2 Dominant	0.94152
NOC071	80.5	HSC1	73	0.948052	HSC1 Dominant	0.0519481
NOC071	80.5	HSC2	4	0.0519481	HSC1 Dominant	0.0519481
NOC072	75.9	HSC1	76	0.315353	Mixed	0.684647
NOC072	75.9	HSC2	165	0.684647	Mixed	0.684647
NOC108	80.5	HSC1	178	0.281646	Mixed	0.718354
NOC108	80.5	HSC2	454	0.718354	Mixed	0.718354
NOC115	77.5	HSC1	17	0.0387244	HSC2 Dominant	0.961276
NOC115	77.5	HSC2	422	0.961276	HSC2 Dominant	0.961276
NOC117	89.9	HSC1	55	0.119826	HSC2 Dominant	0.880174
NOC117	89.9	HSC2	404	0.880174	HSC2 Dominant	0.880174
NOC131	55.1	HSC1	239	0.967611	HSC1 Dominant	0.0323887
NOC131	55.1	HSC2	8	0.0323887	HSC1 Dominant	0.0323887
NOC132	72.4	HSC1	89	0.723577	Mixed	0.276423
NOC132	72.4	HSC2	34	0.276423	Mixed	0.276423
NOC153	63.1	HSC1	294	0.852174	HSC1 Dominant	0.147826
NOC153	63.1	HSC2	51	0.147826	HSC1 Dominant	0.147826
NOC156	63.1	HSC1	220	1	HSC1 Dominant	0
NOC171	62.3	HSC1	107	0.862903	HSC1 Dominant	0.137097
NOC171	62.3	HSC2	17	0.137097	HSC1 Dominant	0.137097

## Sheet: Fig4l
DominantHSC	Sample	HSC/MPP	LMPP	LMPP cycling	Early GMP	Late GMP
HSC1	NOC031	1	0.612245	0.408163	0.394558	0.265306
HSC1	NOC071	1	0.823529	0.382353	0.705882	0.147059
HSC1	NOC131	1	0.566265	0.26506	0.349398	0.373494
HSC1	NOC153	1	0.566474	0.306358	0.346821	0.346821
HSC1	NOC156	1	0.837607	0.307692	0.589744	0.358974
HSC1	NOC171	1	0.777778	0.277778	0.666667	0.611111
HSC2	NOC002	1	0.248756	0.109453	0.0547264	0.0497512
HSC2	NOC062	1	0.190476	NA	0.285714	0.0952381
HSC2	NOC115	1	0.860465	0.186047	0.325581	0.372093
HSC2	NOC117	1	0.27957	0.172043	0.11828	0.0537634

## Sheet: Fig4m
Cell	Sample	DominantHSC	Genotype	Pseudotime
IVO-S1PL01-23A-NOC156	NOC156	HSC-I dominant	WT	0.464366
IVO-S1PL01-23B-NOC156	NOC156	HSC-I dominant	WT	0.239322
IVO-S1PL01-23D-NOC156	NOC156	HSC-I dominant	WT	0.068387
IVO-S1PL01-23E-NOC156	NOC156	HSC-I dominant	WT	0.13508
IVO-S1PL01-23H-NOC156	NOC156	HSC-I dominant	WT	0.0551273
IVO-S1PL02-23E-NOC156	NOC156	HSC-I dominant	WT	0.405556
IVO-S1PL02-23F-NOC156	NOC156	HSC-I dominant	WT	0.295341
IVO-S1PL02-23G-NOC156	NOC156	HSC-I dominant	WT	0.0481421
IVO-S1PL02-23H-NOC156	NOC156	HSC-I dominant	WT	0.17373
IVO-S1PL02-23I-NOC156	NOC156	HSC-I dominant	WT	0.0614999
IVO-S1PL03-23A-NOC156	NOC156	HSC-I dominant	WT	0.194406
IVO-S1PL03-23D-NOC156	NOC156	HSC-I dominant	WT	0.0298162
IVO-S1PL03-23F-NOC156	NOC156	HSC-I dominant	WT	0.38565
IVO-S1PL03-23G-NOC156	NOC156	HSC-I dominant	WT	0.319212
IVO-S1PL03-23I-NOC156	NOC156	HSC-I dominant	WT	0.193131
IVO-S1PL04-23C-NOC156	NOC156	HSC-I dominant	WT	0.322613
IVO-S1PL04-23G-NOC156	NOC156	HSC-I dominant	WT	0.401057
IVO-S1PL04-23H-NOC156	NOC156	HSC-I dominant	WT	0.0706178
IVO-S1PL05-23E-NOC156	NOC156	HSC-I dominant	WT	0.262535
IVO-S1PL05-23G-NOC156	NOC156	HSC-I dominant	WT	0.0494278
IVO-S1PL05-23I-NOC156	NOC156	HSC-I dominant	WT	0.0858891
IVO-S1PL06-23A-NOC156	NOC156	HSC-I dominant	WT	0.254469
IVO-S1PL06-23C-NOC156	NOC156	HSC-I dominant	WT	0.345479
IVO-S1PL06-23D-NOC156	NOC156	HSC-I dominant	WT	0.068474
IVO-S1PL06-23E-NOC156	NOC156	HSC-I dominant	WT	0.325672
IVO-S1PL06-23F-NOC156	NOC156	HSC-I dominant	WT	0.0930035
IVO-S1PL06-23G-NOC156	NOC156	HSC-I dominant	WT	0.0944304
IVO-S1PL06-23H-NOC156	NOC156	HSC-I dominant	WT	0.244215
IVO-S1PL07-23A-NOC156	NOC156	HSC-I dominant	WT	0.0273305
IVO-S1PL07-23C-NOC156	NOC156	HSC-I dominant	WT	0.183419
IVO-S1PL07-23D-NOC156	NOC156	HSC-I dominant	WT	0.0717616
IVO-S1PL07-23E-NOC156	NOC156	HSC-I dominant	WT	0.337848
IVO-S1PL07-23F-NOC156	NOC156	HSC-I dominant	WT	0.266439
IVO-S1PL07-23G-NOC156	NOC156	HSC-I dominant	WT	0.0351597
IVO-S1PL08-23A-NOC156	NOC156	HSC-I dominant	WT	0.105917
IVO-S1PL08-23D-NOC156	NOC156	HSC-I dominant	WT	0.452959
IVO-S1PL08-23F-NOC156	NOC156	HSC-I dominant	WT	0.272746
IVO-S1PL08-23G-NOC156	NOC156	HSC-I dominant	WT	0.353432
IVO-S1PL08-23H-NOC156	NOC156	HSC-I dominant	WT	0.0462158
IVO-S1PL08-23I-NOC156	NOC156	HSC-I dominant	WT	0.45446
IVO-S1PL09-23B-NOC156	NOC156	HSC-I dominant	WT	0.227117
IVO-S1PL09-23D-NOC156	NOC156	HSC-I dominant	WT	0.0782055
IVO-S1PL09-23E-NOC156	NOC156	HSC-I dominant	WT	0.221803
IVO-S1PL09-23G-NOC156	NOC156	HSC-I dominant	WT	0.329922
IVO-S1PL09-23H-NOC156	NOC156	HSC-I dominant	WT	0.159419
IVO-S1PL10-23B-NOC156	NOC156	HSC-I dominant	WT	0.278625
IVO-S1PL10-23D-NOC156	NOC156	HSC-I dominant	WT	0.129153
IVO-S1PL10-23I-NOC156	NOC156	HSC-I dominant	WT	0.0710885
IVO-S1PL11-23D-NOC156	NOC156	HSC-I dominant	WT	0.23102
IVO-S1PL11-23E-NOC156	NOC156	HSC-I dominant	WT	0.104559
IVO-S1PL11-23G-NOC156	NOC156	HSC-I dominant	WT	0.203286
IVO-S1PL11-23I-NOC156	NOC156	HSC-I dominant	WT	0.111089
IVO-S1PL12-23A-NOC156	NOC156	HSC-I dominant	WT	0.209659
IVO-S1PL12-23C-NOC156	NOC156	HSC-I dominant	WT	0.369046
IVO-S1PL12-23D-NOC156	NOC156	HSC-I dominant	WT	0.414436
IVO-S1PL13-19B-NOC156	NOC156	HSC-I dominant	WT	0.041111
IVO-S1PL13-19C-NOC156	NOC156	HSC-I dominant	WT	0.039527
IVO-S1PL13-19E-NOC156	NOC156	HSC-I dominant	WT	0.0772216
IVO-S1PL13-19G-NOC156	NOC156	HSC-I dominant	WT	0.0206072
IVO-S1PL13-19H-NOC156	NOC156	HSC-I dominant	WT	0.0478593
IVO-S1PL13-21A-NOC156	NOC156	HSC-I dominant	WT	0.254677
IVO-S1PL13-21C-NOC156	NOC156	HSC-I dominant	WT	0.061307
IVO-S1PL13-21E-NOC156	NOC156	HSC-I dominant	WT	0.037689
IVO-S1PL13-21F-NOC156	NOC156	HSC-I dominant	WT	0.430602
IVO-S1PL13-21H-NOC156	NOC156	HSC-I dominant	WT	0.440218
IVO-S1PL13-23A-NOC156	NOC156	HSC-I dominant	WT	0.0581975
IVO-S1PL13-23D-NOC156	NOC156	HSC-I dominant	WT	0.192511
IVO-S1PL13-23F-NOC156	NOC156	HSC-I dominant	WT	0.0454269
IVO-S1PL13-23G-NOC156	NOC156	HSC-I dominant	WT	0.295816
IVO-S1PL13-23H-NOC156	NOC156	HSC-I dominant	WT	0.293393
IVO-S1PL14-23A-NOC156	NOC156	HSC-I dominant	WT	0.0805399
IVO-S1PL14-23C-NOC156	NOC156	HSC-I dominant	WT	0.326764
IVO-S1PL14-23E-NOC156	NOC156	HSC-I dominant	WT	0.0186157
IVO-S1PL15-23B-NOC156	NOC156	HSC-I dominant	WT	0.289465
IVO-S1PL15-23C-NOC156	NOC156	HSC-I dominant	WT	0.149126
IVO-S1PL15-23D-NOC156	NOC156	HSC-I dominant	WT	0.507971
IVO-S1PL15-23G-NOC156	NOC156	HSC-I dominant	WT	0.317673
IVO-S1PL15-23H-NOC156	NOC156	HSC-I dominant	WT	0.203635
IVO-S1PL16-23B-NOC156	NOC156	HSC-I dominant	WT	0.0338727
IVO-S1PL16-23D-NOC156	NOC156	HSC-I dominant	WT	0.478338
IVO-S1PL16-23E-NOC156	NOC156	HSC-I dominant	WT	0.0252554
IVO-S1PL16-23F-NOC156	NOC156	HSC-I dominant	WT	0.0665412
IVO-S1PL16-23H-NOC156	NOC156	HSC-I dominant	WT	0.162703
IVO-S2P1-23C-NOC156	NOC156	HSC-I dominant	WT	0.089794
IVO-S2P1-23G-NOC156	NOC156	HSC-I dominant	WT	0.0674016
IVO-S2P1-23H-NOC156	NOC156	HSC-I dominant	WT	0.0683903
IVO-S2P1-23I-NOC156	NOC156	HSC-I dominant	WT	0.152605
IVO-S2P10-23C-NOC156	NOC156	HSC-I dominant	WT	0.0655885
IVO-S2P10-23D-NOC156	NOC156	HSC-I dominant	WT	0.336277
IVO-S2P10-23E-NOC156	NOC156	HSC-I dominant	WT	0.413887
IVO-S2P10-23G-NOC156	NOC156	HSC-I dominant	WT	0.170458
IVO-S2P10-23I-NOC156	NOC156	HSC-I dominant	WT	0.383453
IVO-S2P11-23A-NOC156	NOC156	HSC-I dominant	WT	0.114776
IVO-S2P11-23B-NOC156	NOC156	HSC-I dominant	WT	0.0536178
IVO-S2P11-23C-NOC156	NOC156	HSC-I dominant	WT	0.317416
IVO-S2P11-23D-NOC156	NOC156	HSC-I dominant	WT	0.322321
IVO-S2P11-23E-NOC156	NOC156	HSC-I dominant	WT	0.083311
IVO-S2P11-23F-NOC156	NOC156	HSC-I dominant	WT	0.0901696
IVO-S2P11-23H-NOC156	NOC156	HSC-I dominant	WT	0.178993
IVO-S2P12-23D-NOC156	NOC156	HSC-I dominant	WT	0.131548
IVO-S2P12-23E-NOC156	NOC156	HSC-I dominant	WT	0.0547144
IVO-S2P12-23H-NOC156	NOC156	HSC-I dominant	WT	0.301875
IVO-S2P13-23A-NOC156	NOC156	HSC-I dominant	WT	0.241878
IVO-S2P13-23B-NOC156	NOC156	HSC-I dominant	WT	0.0341182
IVO-S2P13-23G-NOC156	NOC156	HSC-I dominant	WT	0.0274523
IVO-S2P14-23A-NOC156	NOC156	HSC-I dominant	WT	0.0590786
IVO-S2P14-23C-NOC156	NOC156	HSC-I dominant	WT	0.25896
IVO-S2P14-23F-NOC156	NOC156	HSC-I dominant	WT	0.0258863
IVO-S2P14-23H-NOC156	NOC156	HSC-I dominant	WT	0.395848
IVO-S2P14-23I-NOC156	NOC156	HSC-I dominant	WT	0.0426831
IVO-S2P15-23A-NOC156	NOC156	HSC-I dominant	WT	0.0405097
IVO-S2P15-23E-NOC156	NOC156	HSC-I dominant	WT	0.0397426
IVO-S2P15-23F-NOC156	NOC156	HSC-I dominant	WT	0.145234
IVO-S2P15-23H-NOC156	NOC156	HSC-I dominant	WT	0.404876
IVO-S2P2-23A-NOC156	NOC156	HSC-I dominant	WT	0.232863
IVO-S2P2-23B-NOC156	NOC156	HSC-I dominant	WT	0.111441
IVO-S2P2-23C-NOC156	NOC156	HSC-I dominant	WT	0.138337
IVO-S2P2-23D-NOC156	NOC156	HSC-I dominant	WT	0.351873
IVO-S2P2-23E-NOC156	NOC156	HSC-I dominant	WT	0.335451
IVO-S2P2-23G-NOC156	NOC156	HSC-I dominant	WT	0.162304
IVO-S2P2-23H-NOC156	NOC156	HSC-I dominant	WT	0.099131
IVO-S2P2-23I-NOC156	NOC156	HSC-I dominant	WT	0.140877
IVO-S2P3-23E-NOC156	NOC156	HSC-I dominant	WT	0.0497575
IVO-S2P4-23C-NOC156	NOC156	HSC-I dominant	WT	0.034357
IVO-S2P4-23D-NOC156	NOC156	HSC-I dominant	WT	0.0400515
IVO-S2P4-23E-NOC156	NOC156	HSC-I dominant	WT	0.0932982
IVO-S2P4-23G-NOC156	NOC156	HSC-I dominant	WT	0.314483
IVO-S2P5-23D-NOC156	NOC156	HSC-I dominant	WT	0.387449
IVO-S2P5-23E-NOC156	NOC156	HSC-I dominant	WT	0.410441
IVO-S2P5-23G-NOC156	NOC156	HSC-I dominant	WT	0.192733
IVO-S2P5-23I-NOC156	NOC156	HSC-I dominant	WT	0.0569518
IVO-S2P6-23B-NOC156	NOC156	HSC-I dominant	WT	0.189606
IVO-S2P6-23C-NOC156	NOC156	HSC-I dominant	WT	0.435411
IVO-S2P6-23D-NOC156	NOC156	HSC-I dominant	WT	0.328571
IVO-S2P6-23E-NOC156	NOC156	HSC-I dominant	WT	0.0635361
IVO-S2P6-23F-NOC156	NOC156	HSC-I dominant	WT	0.0266307
IVO-S2P6-23H-NOC156	NOC156	HSC-I dominant	WT	0.306254
IVO-S2P7-23C-NOC156	NOC156	HSC-I dominant	WT	0.112201
IVO-S2P7-23F-NOC156	NOC156	HSC-I dominant	WT	0.0298257
IVO-S2P7-23H-NOC156	NOC156	HSC-I dominant	WT	0.218663
IVO-S2P8-23A-NOC156	NOC156	HSC-I dominant	WT	0.0502718
IVO-S2P8-23B-NOC156	NOC156	HSC-I dominant	WT	0.275735
IVO-S2P8-23D-NOC156	NOC156	HSC-I dominant	WT	0.06886
IVO-S2P8-23E-NOC156	NOC156	HSC-I dominant	WT	0.22596
IVO-S2P8-23F-NOC156	NOC156	HSC-I dominant	WT	0.398978
IVO-S2P8-23G-NOC156	NOC156	HSC-I dominant	WT	0.157565
IVO-S2P9-23A-NOC156	NOC156	HSC-I dominant	WT	0.340107
IVO-S2P9-23C-NOC156	NOC156	HSC-I dominant	WT	0.221788
IVO-S2P9-23E-NOC156	NOC156	HSC-I dominant	WT	0.130057
IVO-S2P9-23G-NOC156	NOC156	HSC-I dominant	WT	0.426598
IVO-S2P9-23H-NOC156	NOC156	HSC-I dominant	WT	0.0507716
IVO-S2P9-23I-NOC156	NOC156	HSC-I dominant	WT	0.02594
IVO-S2PL16-23B-NOC156	NOC156	HSC-I dominant	WT	0.267735
IVO-S2PL16-23D-NOC156	NOC156	HSC-I dominant	WT	0.462011
IVO-S2PL16-23F-NOC156	NOC156	HSC-I dominant	WT	0.237963
IVO-S2PL16-23G-NOC156	NOC156	HSC-I dominant	WT	0.289228
IVO-S2PL16-23I-NOC156	NOC156	HSC-I dominant	WT	0.0615309
IVO-S2PL17-23A-NOC156	NOC156	HSC-I dominant	WT	0.163072
IVO-S2PL17-23D-NOC156	NOC156	HSC-I dominant	WT	0.126995
IVO-S2PL17-23E-NOC156	NOC156	HSC-I dominant	WT	0.246048
IVO-S2PL18-23A-NOC156	NOC156	HSC-I dominant	WT	0.0462081
IVO-S2PL18-23C-NOC156	NOC156	HSC-I dominant	WT	0.319093
IVO-S2PL18-23D-NOC156	NOC156	HSC-I dominant	WT	0.0318684
IVO-S2PL18-23H-NOC156	NOC156	HSC-I dominant	WT	0.492059
IVO-S3PL01-23B-NOC156	NOC156	HSC-I dominant	WT	0.31557
IVO-S3PL01-23E-NOC156	NOC156	HSC-I dominant	WT	0.247194
IVO-S3PL01-23G-NOC156	NOC156	HSC-I dominant	WT	0.196181
IVO-S3PL01-23I-NOC156	NOC156	HSC-I dominant	WT	0.353729
IVO-S3PL02-23B-NOC156	NOC156	HSC-I dominant	WT	0.0629846
IVO-S3PL02-23F-NOC156	NOC156	HSC-I dominant	WT	0.177198
IVO-S3PL03-23A-NOC156	NOC156	HSC-I dominant	WT	0.0639088
IVO-S3PL03-23B-NOC156	NOC156	HSC-I dominant	WT	0.276176
IVO-S3PL03-23D-NOC156	NOC156	HSC-I dominant	WT	0.0756875
IVO-S3PL03-23E-NOC156	NOC156	HSC-I dominant	WT	0.0336254
IVO-S3PL03-23F-NOC156	NOC156	HSC-I dominant	WT	0.36456
IVO-S3PL03-23G-NOC156	NOC156	HSC-I dominant	WT	0.0679401
IVO-S3PL03-23H-NOC156	NOC156	HSC-I dominant	WT	0.0544309
IVO-S3PL03-23I-NOC156	NOC156	HSC-I dominant	WT	0.0501647
IVO-S3PL04-23B-NOC156	NOC156	HSC-I dominant	WT	0.0771151
IVO-S3PL04-23D-NOC156	NOC156	HSC-I dominant	WT	0.0699035
IVO-S3PL04-23E-NOC156	NOC156	HSC-I dominant	WT	0.421842
IVO-S3PL04-23G-NOC156	NOC156	HSC-I dominant	WT	0.0378092
IVO-S3PL05-23B-NOC156	NOC156	HSC-I dominant	WT	0.193979
IVO-S3PL05-23C-NOC156	NOC156	HSC-I dominant	WT	0.270577
IVO-S3PL05-23E-NOC156	NOC156	HSC-I dominant	WT	0.36642
IVO-S3PL05-23H-NOC156	NOC156	HSC-I dominant	WT	0.0390846
IVO-S3PL06-23A-NOC156	NOC156	HSC-I dominant	WT	0.0773231
IVO-S3PL06-23C-NOC156	NOC156	HSC-I dominant	WT	0.0543463
IVO-S3PL06-23D-NOC156	NOC156	HSC-I dominant	WT	0.0477087
IVO-S3PL06-23F-NOC156	NOC156	HSC-I dominant	WT	0.471631
IVO-S3PL06-23H-NOC156	NOC156	HSC-I dominant	WT	0.241142
IVO-S3PL06-23I-NOC156	NOC156	HSC-I dominant	WT	0.0397955
IVO-S3PL07-23A-NOC156	NOC156	HSC-I dominant	WT	0.0419297
IVO-S3PL07-23C-NOC156	NOC156	HSC-I dominant	WT	0.055087
IVO-S3PL07-23D-NOC156	NOC156	HSC-I dominant	WT	0.238623
IVO-S3PL07-23H-NOC156	NOC156	HSC-I dominant	WT	0.28892
IVO-S3PL08-23B-NOC156	NOC156	HSC-I dominant	WT	0.0549596
IVO-S3PL08-23C-NOC156	NOC156	HSC-I dominant	WT	0.0281914
IVO-S3PL08-23E-NOC156	NOC156	HSC-I dominant	WT	0.405145
IVO-S3PL08-23F-NOC156	NOC156	HSC-I dominant	WT	0.425683
IVO-S3PL09-23C-NOC156	NOC156	HSC-I dominant	WT	0.393839
IVO-S3PL09-23E-NOC156	NOC156	HSC-I dominant	WT	0.0328586
IVO-S3PL09-23G-NOC156	NOC156	HSC-I dominant	WT	0.448592
IVO-S3PL10-23A-NOC156	NOC156	HSC-I dominant	WT	0.340861
IVO-S3PL10-23D-NOC156	NOC156	HSC-I dominant	WT	0.0255139
IVO-S3PL10-23F-NOC156	NOC156	HSC-I dominant	WT	0.0287729
IVO-S3PL10-23I-NOC156	NOC156	HSC-I dominant	WT	0.488006
IVO-S3PL11-23B-NOC156	NOC156	HSC-I dominant	WT	0.222826
IVO-S3PL11-23F-NOC156	NOC156	HSC-I dominant	WT	0.385941
IVO-S3PL11-23I-NOC156	NOC156	HSC-I dominant	WT	0.340759
IVO-S3PL12-23A-NOC156	NOC156	HSC-I dominant	WT	0.275128
IVO-S3PL12-23B-NOC156	NOC156	HSC-I dominant	WT	0.124676
IVO-S3PL12-23E-NOC156	NOC156	HSC-I dominant	WT	0.0329014
IVO-S3PL12-23F-NOC156	NOC156	HSC-I dominant	WT	0.0953545
IVO-S4PL01-23A-NOC156	NOC156	HSC-I dominant	WT	0.100196
IVO-S4PL01-23B-NOC156	NOC156	HSC-I dominant	WT	0.0862066
IVO-S4PL01-23C-NOC156	NOC156	HSC-I dominant	WT	0.180764
IVO-S4PL01-23E-NOC156	NOC156	HSC-I dominant	WT	0.281836
IVO-S4PL01-23F-NOC156	NOC156	HSC-I dominant	WT	0.205966
IVO-S4PL01-23H-NOC156	NOC156	HSC-I dominant	WT	0.0420207
IVO-S4PL01-23I-NOC156	NOC156	HSC-I dominant	WT	0.22651
IVO-S4PL02-23A-NOC156	NOC156	HSC-I dominant	WT	0.245818
IVO-S4PL02-23B-NOC156	NOC156	HSC-I dominant	WT	0.0516784
IVO-S4PL02-23D-NOC156	NOC156	HSC-I dominant	WT	0.0965302
IVO-S4PL02-23E-NOC156	NOC156	HSC-I dominant	WT	0.154076
IVO-S4PL02-23F-NOC156	NOC156	HSC-I dominant	WT	0.499209
IVO-S4PL02-23G-NOC156	NOC156	HSC-I dominant	WT	0.0241723
IVO-S4PL02-23H-NOC156	NOC156	HSC-I dominant	WT	0.0728576
IVO-S4PL02-23I-NOC156	NOC156	HSC-I dominant	WT	0.34193
IVO-S4PL03-23A-NOC156	NOC156	HSC-I dominant	WT	0.125757
IVO-S4PL03-23C-NOC156	NOC156	HSC-I dominant	WT	0.145012
IVO-S4PL03-23D-NOC156	NOC156	HSC-I dominant	WT	0.377038
IVO-S4PL03-23E-NOC156	NOC156	HSC-I dominant	WT	0.0946991
IVO-S4PL03-23F-NOC156	NOC156	HSC-I dominant	WT	0.139596
IVO-S4PL03-23I-NOC156	NOC156	HSC-I dominant	WT	0.13149
IVO-S4PL04-23A-NOC156	NOC156	HSC-I dominant	WT	0.0171193
IVO-S4PL04-23B-NOC156	NOC156	HSC-I dominant	WT	0.14126
IVO-S4PL04-23F-NOC156	NOC156	HSC-I dominant	WT	0.169893
IVO-S4PL04-23G-NOC156	NOC156	HSC-I dominant	WT	0.204715
IVO-S4PL05-23B-NOC156	NOC156	HSC-I dominant	WT	0.171163
IVO-S4PL05-23D-NOC156	NOC156	HSC-I dominant	WT	0.0393931
IVO-S4PL05-23F-NOC156	NOC156	HSC-I dominant	WT	0.0364814
IVO-S4PL05-23G-NOC156	NOC156	HSC-I dominant	WT	0.13781
IVO-S4PL05-23H-NOC156	NOC156	HSC-I dominant	WT	0.0624914
IVO-S4PL06-23A-NOC156	NOC156	HSC-I dominant	WT	0.205571
IVO-S4PL06-23C-NOC156	NOC156	HSC-I dominant	WT	0.11188
IVO-S4PL06-23F-NOC156	NOC156	HSC-I dominant	WT	0.125321
IVO-S4PL06-23H-NOC156	NOC156	HSC-I dominant	WT	0.053135
IVO-S4PL07-23C-NOC156	NOC156	HSC-I dominant	WT	0.0689829
IVO-S4PL07-23F-NOC156	NOC156	HSC-I dominant	WT	0.219912
IVO-S4PL07-23I-NOC156	NOC156	HSC-I dominant	WT	0.0347484
IVO-S4PL08-23B-NOC156	NOC156	HSC-I dominant	WT	0.106882
IVO-S4PL08-23C-NOC156	NOC156	HSC-I dominant	WT	0.0671411
IVO-S4PL08-23F-NOC156	NOC156	HSC-I dominant	WT	0.467113
IVO-S4PL08-23G-NOC156	NOC156	HSC-I dominant	WT	0.0158978
IVO-S4PL08-23H-NOC156	NOC156	HSC-I dominant	WT	0.398433
IVO-S4PL09-23D-NOC156	NOC156	HSC-I dominant	WT	0.4344
IVO-S4PL09-23E-NOC156	NOC156	HSC-I dominant	WT	0.446118
IVO-S4PL09-23H-NOC156	NOC156	HSC-I dominant	WT	0.108755
IVO-S4PL10-23A-NOC156	NOC156	HSC-I dominant	WT	0.0603925
IVO-S4PL10-23B-NOC156	NOC156	HSC-I dominant	WT	0.0611791
IVO-S4PL10-23D-NOC156	NOC156	HSC-I dominant	WT	0.0280996
IVO-S4PL10-23E-NOC156	NOC156	HSC-I dominant	WT	0.588745
IVO-S4PL10-23F-NOC156	NOC156	HSC-I dominant	WT	0.0835469
IVO-S4PL10-23H-NOC156	NOC156	HSC-I dominant	WT	0.321711
IVO-S4PL10-23I-NOC156	NOC156	HSC-I dominant	WT	0.449831
IVO-S4PL11-23B-NOC156	NOC156	HSC-I dominant	WT	0.295484
IVO-S4PL11-23C-NOC156	NOC156	HSC-I dominant	WT	0.0807143
IVO-S4PL11-23D-NOC156	NOC156	HSC-I dominant	WT	0.429194
IVO-S4PL11-23F-NOC156	NOC156	HSC-I dominant	WT	0.385895
IVO-S4PL11-23I-NOC156	NOC156	HSC-I dominant	WT	0.0851131
IVO-S4PL12-15A-NOC156	NOC156	HSC-I dominant	WT	0.0406223
IVO-S4PL12-15C-NOC156	NOC156	HSC-I dominant	WT	0.0515898
IVO-S4PL12-17A-NOC156	NOC156	HSC-I dominant	WT	0.187892
IVO-S4PL12-17C-NOC156	NOC156	HSC-I dominant	WT	0.0528449
IVO-S4PL12-17E-NOC156	NOC156	HSC-I dominant	WT	0.109
IVO-S4PL12-17F-NOC156	NOC156	HSC-I dominant	WT	0.0996327
IVO-S4PL12-19B-NOC156	NOC156	HSC-I dominant	WT	0.29934
IVO-S4PL12-19C-NOC156	NOC156	HSC-I dominant	WT	0.108217
IVO-S4PL12-19D-NOC156	NOC156	HSC-I dominant	WT	0.0241982
IVO-S4PL12-19E-NOC156	NOC156	HSC-I dominant	WT	0.267398
IVO-S4PL12-19I-NOC156	NOC156	HSC-I dominant	WT	0.440982
IVO-S4PL12-21B-NOC156	NOC156	HSC-I dominant	WT	0.365341
IVO-S4PL12-21C-NOC156	NOC156	HSC-I dominant	WT	0.0909798
IVO-S4PL12-21F-NOC156	NOC156	HSC-I dominant	WT	0.0269561
IVO-S4PL12-21G-NOC156	NOC156	HSC-I dominant	WT	0.0457178
IVO-S4PL12-23A-NOC156	NOC156	HSC-I dominant	WT	0.435051
IVO-S4PL12-23B-NOC156	NOC156	HSC-I dominant	WT	0.362367
IVO-S4PL12-23E-NOC156	NOC156	HSC-I dominant	WT	0.0606373
IVO-S4PL12-23F-NOC156	NOC156	HSC-I dominant	WT	0.0529744
IVO-S4PL12-23H-NOC156	NOC156	HSC-I dominant	WT	0.0438755
IVO-S4PL13-23A-NOC156	NOC156	HSC-I dominant	WT	0.363893
IVO-S4PL13-23D-NOC156	NOC156	HSC-I dominant	WT	0.0237965
IVO-S4PL13-23H-NOC156	NOC156	HSC-I dominant	WT	0.243809
IVO-S4PL13-23I-NOC156	NOC156	HSC-I dominant	WT	0.135218
IVO-S5PL01-23A-NOC156	NOC156	HSC-I dominant	WT	0.0457285
IVO-S5PL01-23B-NOC156	NOC156	HSC-I dominant	WT	0.048637
IVO-S5PL01-23C-NOC156	NOC156	HSC-I dominant	WT	0.117308
IVO-S5PL01-23E-NOC156	NOC156	HSC-I dominant	WT	0.260744
IVO-S5PL01-23G-NOC156	NOC156	HSC-I dominant	WT	0.0167168
IVO-S5PL01-23H-NOC156	NOC156	HSC-I dominant	WT	0.0942803
IVO-S5PL02-23C-NOC156	NOC156	HSC-I dominant	WT	0.200335
IVO-S5PL03-23A-NOC156	NOC156	HSC-I dominant	WT	0.218608
IVO-S5PL03-23B-NOC156	NOC156	HSC-I dominant	WT	0.0293462
IVO-S5PL03-23C-NOC156	NOC156	HSC-I dominant	WT	0.560506
IVO-S5PL03-23G-NOC156	NOC156	HSC-I dominant	WT	0.0547175
IVO-S5PL04-23A-NOC156	NOC156	HSC-I dominant	WT	0.300715
IVO-S5PL04-23B-NOC156	NOC156	HSC-I dominant	WT	0.0348017
IVO-S5PL04-23C-NOC156	NOC156	HSC-I dominant	WT	0.226504
IVO-S5PL04-23E-NOC156	NOC156	HSC-I dominant	WT	0.117885
IVO-S5PL04-23H-NOC156	NOC156	HSC-I dominant	WT	0.11148
IVO-S5PL05-23B-NOC156	NOC156	HSC-I dominant	WT	0.0438851
IVO-S5PL05-23E-NOC156	NOC156	HSC-I dominant	WT	0.342545
IVO-S5PL05-23I-NOC156	NOC156	HSC-I dominant	WT	0.502847
IVO-S5PL06-23A-NOC156	NOC156	HSC-I dominant	WT	0.133281
IVO-S5PL06-23D-NOC156	NOC156	HSC-I dominant	WT	0.381185
IVO-S5PL06-23E-NOC156	NOC156	HSC-I dominant	WT	0.0983838
IVO-S5PL06-23F-NOC156	NOC156	HSC-I dominant	WT	0.42148
IVO-S5PL07-23C-NOC156	NOC156	HSC-I dominant	WT	0.368572
IVO-S5PL07-23D-NOC156	NOC156	HSC-I dominant	WT	0.0733498
IVO-S5PL07-23H-NOC156	NOC156	HSC-I dominant	WT	0.0432041
IVO-S5PL08-23A-NOC156	NOC156	HSC-I dominant	WT	0.039221
IVO-S5PL08-23C-NOC156	NOC156	HSC-I dominant	WT	0.242639
IVO-S5PL08-23F-NOC156	NOC156	HSC-I dominant	WT	0.0612058
IVO-S5PL08-23G-NOC156	NOC156	HSC-I dominant	WT	0.21331
IVO-S5PL08-23I-NOC156	NOC156	HSC-I dominant	WT	0.0354291
IVO-S5PL09-23C-NOC156	NOC156	HSC-I dominant	WT	0.0324827
IVO-S5PL09-23E-NOC156	NOC156	HSC-I dominant	WT	0.090195
IVO-S5PL09-23F-NOC156	NOC156	HSC-I dominant	WT	0.486984
IVO-S5PL09-23G-NOC156	NOC156	HSC-I dominant	WT	0.0807415
IVO-S5PL09-23H-NOC156	NOC156	HSC-I dominant	WT	0.0892007
IVO-S5PL10-23B-NOC156	NOC156	HSC-I dominant	WT	0.0863512
IVO-S5PL10-23C-NOC156	NOC156	HSC-I dominant	WT	0.0512994
IVO-S5PL10-23E-NOC156	NOC156	HSC-I dominant	WT	0.0334454
IVO-S5PL10-23F-NOC156	NOC156	HSC-I dominant	WT	0.0365087
IVO-S5PL10-23G-NOC156	NOC156	HSC-I dominant	WT	0.0434748
IVO-S5PL10-23H-NOC156	NOC156	HSC-I dominant	WT	0.0736122
IVO-S5PL11-23B-NOC156	NOC156	HSC-I dominant	WT	0.11952
IVO-S5PL11-23C-NOC156	NOC156	HSC-I dominant	WT	0.152798
IVO-S5PL11-23F-NOC156	NOC156	HSC-I dominant	WT	0.473749
IVO-S5PL11-23G-NOC156	NOC156	HSC-I dominant	WT	0.217103
IVO-S5PL11-23H-NOC156	NOC156	HSC-I dominant	WT	0.0957392
IVO-S5PL12-23C-NOC156	NOC156	HSC-I dominant	WT	0.482604
IVO-S5PL12-23E-NOC156	NOC156	HSC-I dominant	WT	0.25391
IVO-S5PL12-23F-NOC156	NOC156	HSC-I dominant	WT	0.229382
IVO-S5PL12-23H-NOC156	NOC156	HSC-I dominant	WT	0.212125
IVO-S5PL12-23I-NOC156	NOC156	HSC-I dominant	WT	0.0793079
IVO-S5PL13-23B-NOC156	NOC156	HSC-I dominant	WT	0.226972
IVO-S5PL13-23D-NOC156	NOC156	HSC-I dominant	WT	0.0301885
IVO-S5PL13-23E-NOC156	NOC156	HSC-I dominant	WT	0.156027
IVO-S5PL13-23H-NOC156	NOC156	HSC-I dominant	WT	0.0642291
IVO-S5PL13-23I-NOC156	NOC156	HSC-I dominant	WT	0.0537475
IVO-S5PL14-23G-NOC156	NOC156	HSC-I dominant	WT	0.0670228
IVO-S5PL14-23H-NOC156	NOC156	HSC-I dominant	WT	0.123238
IVO-S5PL15-23B-NOC156	NOC156	HSC-I dominant	WT	0.235199
IVO-S5PL15-23C-NOC156	NOC156	HSC-I dominant	WT	0.113797
IVO-S5PL15-23G-NOC156	NOC156	HSC-I dominant	WT	0.327474
IVO-S5PL16-23B-NOC156	NOC156	HSC-I dominant	WT	0.405299
IVO-S5PL16-23D-NOC156	NOC156	HSC-I dominant	WT	0.355385
IVO-S5PL16-23E-NOC156	NOC156	HSC-I dominant	WT	0.0464367
IVO-S5PL16-23F-NOC156	NOC156	HSC-I dominant	WT	0.462163
IVO-S5PL16-23I-NOC156	NOC156	HSC-I dominant	WT	0.0656075
S3PL01-01A-NOC031	NOC031	HSC-I dominant	WT	0.214864
S3PL01-01B-NOC031	NOC031	HSC-I dominant	WT	0.0593254
S3PL01-01D-NOC031	NOC031	HSC-I dominant	WT	0.280432
S3PL01-01E-NOC031	NOC031	HSC-I dominant	*TET2*<sup>MUT</sup>	0.391251
S3PL01-01F-NOC031	NOC031	HSC-I dominant	*TET2*<sup>MUT</sup>	0.0288691
S3PL01-01H-NOC031	NOC031	HSC-I dominant	WT	0.0519855
S3PL01-01I-NOC031	NOC031	HSC-I dominant	WT	0.0771534
S3PL01-01J-NOC031	NOC031	HSC-I dominant	WT	0.0730591
S3PL01-01K-NOC031	NOC031	HSC-I dominant	WT	0.0228083
S3PL01-01L-NOC031	NOC031	HSC-I dominant	WT	0.409349
S3PL01-01M-NOC031	NOC031	HSC-I dominant	*TET2*<sup>MUT</sup>	0.335483
S3PL01-01N-NOC031	NOC031	HSC-I dominant	WT	0.321037
S3PL01-01P-NOC031	NOC031	HSC-I dominant	WT	0.21447
S3PL01-03A-NOC031	NOC031	HSC-I dominant	WT	0.0510198
S3PL01-03C-NOC031	NOC031	HSC-I dominant	WT	0.0998634
S3PL01-03D-NOC031	NOC031	HSC-I dominant	WT	0.0601828
S3PL01-03E-NOC031	NOC031	HSC-I dominant	WT	0.0632107
S3PL01-03F-NOC031	NOC031	HSC-I dominant	WT	0.107654
S3PL01-03H-NOC031	NOC031	HSC-I dominant	WT	0.369402
S3PL01-03J-NOC031	NOC031	HSC-I dominant	WT	0.0496668
S3PL01-03K-NOC031	NOC031	HSC-I dominant	*TET2*<sup>MUT</sup>	0.249189
S3PL01-03L-NOC031	NOC031	HSC-I dominant	WT	0.0609945
S3PL01-03O-NOC031	NOC031	HSC-I dominant	WT	0.121515
S3PL01-03P-NOC031	NOC031	HSC-I dominant	WT	0.163016
S3PL01-05B-NOC031	NOC031	HSC-I dominant	WT	0.348173
S3PL01-05E-NOC031	NOC031	HSC-I dominant	WT	0.140478
S3PL01-05G-NOC031	NOC031	HSC-I dominant	WT	0.247803
S3PL01-05H-NOC031	NOC031	HSC-I dominant	WT	0.234635
S3PL01-05I-NOC031	NOC031	HSC-I dominant	WT	0.067201
S3PL01-05J-NOC031	NOC031	HSC-I dominant	WT	0.027056
S3PL01-05L-NOC031	NOC031	HSC-I dominant	WT	0.193718
S3PL01-05O-NOC031	NOC031	HSC-I dominant	WT	0.208827
S3PL01-05P-NOC031	NOC031	HSC-I dominant	WT	0.0286276
S3PL01-07A-NOC031	NOC031	HSC-I dominant	WT	0.423258
S3PL01-07B-NOC031	NOC031	HSC-I dominant	WT	0.150059
S3PL01-07C-NOC031	NOC031	HSC-I dominant	*TET2*<sup>MUT</sup>	0.261517
S3PL01-07E-NOC031	NOC031	HSC-I dominant	WT	0.42878
S3PL01-07G-NOC031	NOC031	HSC-I dominant	*TET2*<sup>MUT</sup>	0.0555068
S3PL01-07I-NOC031	NOC031	HSC-I dominant	WT	0.112613
S3PL01-07J-NOC031	NOC031	HSC-I dominant	*TET2*<sup>MUT</sup>	0.0492048
S3PL01-07L-NOC031	NOC031	HSC-I dominant	WT	0.26852
S3PL01-07M-NOC031	NOC031	HSC-I dominant	WT	0.136987
S3PL01-07N-NOC031	NOC031	HSC-I dominant	WT	0.0502142
S3PL01-07O-NOC031	NOC031	HSC-I dominant	WT	0.208223
S3PL01-07P-NOC031	NOC031	HSC-I dominant	WT	0.0496433
S3PL01-09A-NOC031	NOC031	HSC-I dominant	WT	0.0358511
S3PL01-09B-NOC031	NOC031	HSC-I dominant	WT	0.0768687
S3PL01-09C-NOC031	NOC031	HSC-I dominant	WT	0.219546
S3PL01-09D-NOC031	NOC031	HSC-I dominant	WT	0.0718752
S3PL01-09G-NOC031	NOC031	HSC-I dominant	WT	0.0997169
S3PL01-09I-NOC031	NOC031	HSC-I dominant	WT	0.0890715
S3PL01-09J-NOC031	NOC031	HSC-I dominant	WT	0.221283
S3PL01-09L-NOC031	NOC031	HSC-I dominant	WT	0.0371226
S3PL01-09M-NOC031	NOC031	HSC-I dominant	WT	0.162182
S3PL01-09O-NOC031	NOC031	HSC-I dominant	WT	0.340199
S3PL01-11A-NOC031	NOC031	HSC-I dominant	WT	0.0159416
S3PL01-11D-NOC031	NOC031	HSC-I dominant	WT	0.206136
S3PL01-11E-NOC031	NOC031	HSC-I dominant	WT	0.119886
S3PL01-11F-NOC031	NOC031	HSC-I dominant	WT	0.0730046
S3PL01-11G-NOC031	NOC031	HSC-I dominant	WT	0.0487683
S3PL01-11H-NOC031	NOC031	HSC-I dominant	WT	0.325808
S3PL01-11I-NOC031	NOC031	HSC-I dominant	WT	0.073119
S3PL01-11J-NOC031	NOC031	HSC-I dominant	WT	0.0368302
S3PL01-11L-NOC031	NOC031	HSC-I dominant	WT	0.301371
S3PL01-11O-NOC031	NOC031	HSC-I dominant	*TET2*<sup>MUT</sup>	0.446719
S3PL01-23C-NOC153	NOC153	HSC-I dominant	WT	0.167937
S3PL01-23G-NOC153	NOC153	HSC-I dominant	WT	0.0809533
S3PL01-23I-NOC153	NOC153	HSC-I dominant	WT	0.178132
S3PL01-23J-NOC153	NOC153	HSC-I dominant	WT	0.298054
S3PL01-23K-NOC153	NOC153	HSC-I dominant	WT	0.262845
S3PL01-23L-NOC153	NOC153	HSC-I dominant	WT	0.419878
S3PL01-23M-NOC153	NOC153	HSC-I dominant	WT	0.376804
S3PL01-23N-NOC153	NOC153	HSC-I dominant	WT	0.436603
S3PL02-01A-NOC031	NOC031	HSC-I dominant	WT	0.30149
S3PL02-01D-NOC031	NOC031	HSC-I dominant	WT	0.0743756
S3PL02-01E-NOC031	NOC031	HSC-I dominant	WT	0.309691
S3PL02-01H-NOC031	NOC031	HSC-I dominant	WT	0.215099
S3PL02-01K-NOC031	NOC031	HSC-I dominant	WT	0.281198
S3PL02-01O-NOC031	NOC031	HSC-I dominant	WT	0.215768
S3PL02-01P-NOC031	NOC031	HSC-I dominant	WT	0.255046
S3PL02-03A-NOC031	NOC031	HSC-I dominant	WT	0.0354876
S3PL02-03B-NOC031	NOC031	HSC-I dominant	WT	0.0355369
S3PL02-03C-NOC031	NOC031	HSC-I dominant	*TET2*<sup>MUT</sup>	0.0726174
S3PL02-03D-NOC031	NOC031	HSC-I dominant	WT	0.0242983
S3PL02-03F-NOC031	NOC031	HSC-I dominant	WT	0.0694708
S3PL02-03G-NOC031	NOC031	HSC-I dominant	WT	0.113369
S3PL02-03L-NOC031	NOC031	HSC-I dominant	WT	0.0396472
S3PL02-03M-NOC031	NOC031	HSC-I dominant	WT	0.140104
S3PL02-03N-NOC031	NOC031	HSC-I dominant	WT	0.134306
S3PL02-03O-NOC031	NOC031	HSC-I dominant	WT	0.0563964
S3PL02-03P-NOC031	NOC031	HSC-I dominant	*TET2*<sup>MUT</sup>	0.492641
S3PL02-05C-NOC031	NOC031	HSC-I dominant	WT	0.0329482
S3PL02-05D-NOC031	NOC031	HSC-I dominant	WT	0.468172
S3PL02-05E-NOC031	NOC031	HSC-I dominant	*TET2*<sup>MUT</sup>	0.259773
S3PL02-05F-NOC031	NOC031	HSC-I dominant	*TET2*<sup>MUT</sup>	0.408059
S3PL02-05G-NOC031	NOC031	HSC-I dominant	WT	0.0364674
S3PL02-05H-NOC031	NOC031	HSC-I dominant	WT	0.116505
S3PL02-05K-NOC031	NOC031	HSC-I dominant	WT	0.0676209
S3PL02-05L-NOC031	NOC031	HSC-I dominant	WT	0.103254
S3PL02-05N-NOC031	NOC031	HSC-I dominant	WT	0.182921
S3PL02-05O-NOC031	NOC031	HSC-I dominant	*TET2*<sup>MUT</sup>	0.0410857
S3PL02-07A-NOC031	NOC031	HSC-I dominant	WT	0.0378532
S3PL02-07D-NOC031	NOC031	HSC-I dominant	WT	0.0476395
S3PL02-07E-NOC031	NOC031	HSC-I dominant	WT	0.236703
S3PL02-07F-NOC031	NOC031	HSC-I dominant	WT	0.0270222
S3PL02-07G-NOC031	NOC031	HSC-I dominant	WT	0.0232498
S3PL02-07I-NOC031	NOC031	HSC-I dominant	WT	0.313794
S3PL02-07J-NOC031	NOC031	HSC-I dominant	WT	0.0978433
S3PL02-07L-NOC031	NOC031	HSC-I dominant	WT	0.0573888
S3PL02-07N-NOC031	NOC031	HSC-I dominant	WT	0.394764
S3PL02-07O-NOC031	NOC031	HSC-I dominant	WT	0.0453448
S3PL02-09B-NOC031	NOC031	HSC-I dominant	WT	0.14184
S3PL02-09C-NOC031	NOC031	HSC-I dominant	WT	0.285734
S3PL02-09D-NOC031	NOC031	HSC-I dominant	WT	0.326029
S3PL02-09E-NOC031	NOC031	HSC-I dominant	WT	0.406865
S3PL02-09G-NOC031	NOC031	HSC-I dominant	*TET2*<sup>MUT</sup>	0.386741
S3PL02-09H-NOC031	NOC031	HSC-I dominant	WT	0.413627
S3PL02-09I-NOC031	NOC031	HSC-I dominant	WT	0.173453
S3PL02-09K-NOC031	NOC031	HSC-I dominant	WT	0.071292
S3PL02-09N-NOC031	NOC031	HSC-I dominant	WT	0.191025
S3PL02-09O-NOC031	NOC031	HSC-I dominant	WT	0.0999913
S3PL02-11C-NOC031	NOC031	HSC-I dominant	*TET2*<sup>MUT</sup>	0.029574
S3PL02-11E-NOC031	NOC031	HSC-I dominant	WT	0.0770617
S3PL02-11F-NOC031	NOC031	HSC-I dominant	WT	0.0597954
S3PL02-11G-NOC031	NOC031	HSC-I dominant	WT	0.0806021
S3PL02-11H-NOC031	NOC031	HSC-I dominant	*TET2*<sup>MUT</sup>	0.0379943
S3PL02-11J-NOC031	NOC031	HSC-I dominant	*TET2*<sup>MUT</sup>	0.37399
S3PL02-11L-NOC031	NOC031	HSC-I dominant	WT	0.0452818
S3PL02-11M-NOC031	NOC031	HSC-I dominant	WT	0.0462879
S3PL02-11N-NOC031	NOC031	HSC-I dominant	WT	0.250201
S3PL02-11O-NOC031	NOC031	HSC-I dominant	WT	0.015716
S3PL02-23B-NOC153	NOC153	HSC-I dominant	WT	0.302862
S3PL02-23C-NOC153	NOC153	HSC-I dominant	WT	0.260962
S3PL02-23D-NOC153	NOC153	HSC-I dominant	WT	0.272646
S3PL02-23G-NOC153	NOC153	HSC-I dominant	WT	0.0550642
S3PL02-23H-NOC153	NOC153	HSC-I dominant	WT	0.0875162
S3PL02-23I-NOC153	NOC153	HSC-I dominant	WT	0.397881
S3PL02-23N-NOC153	NOC153	HSC-I dominant	WT	0.471811
S3PL03-01A-NOC031	NOC031	HSC-I dominant	WT	0.067745
S3PL03-01D-NOC031	NOC031	HSC-I dominant	WT	0.0265721
S3PL03-01G-NOC031	NOC031	HSC-I dominant	WT	0.307876
S3PL03-01H-NOC031	NOC031	HSC-I dominant	WT	0.316698
S3PL03-01J-NOC031	NOC031	HSC-I dominant	WT	0.156895
S3PL03-01M-NOC031	NOC031	HSC-I dominant	WT	0.0486989
S3PL03-03A-NOC031	NOC031	HSC-I dominant	WT	0.209281
S3PL03-03B-NOC031	NOC031	HSC-I dominant	WT	0.053654
S3PL03-03E-NOC031	NOC031	HSC-I dominant	WT	0.160788
S3PL03-03G-NOC031	NOC031	HSC-I dominant	WT	0.0768588
S3PL03-03H-NOC031	NOC031	HSC-I dominant	WT	0.339319
S3PL03-03K-NOC031	NOC031	HSC-I dominant	WT	0.104522
S3PL03-03L-NOC031	NOC031	HSC-I dominant	WT	0.206963
S3PL03-03M-NOC031	NOC031	HSC-I dominant	WT	0.123275
S3PL03-03N-NOC031	NOC031	HSC-I dominant	WT	0.0413699
S3PL03-03O-NOC031	NOC031	HSC-I dominant	WT	0.0866666
S3PL03-03P-NOC031	NOC031	HSC-I dominant	*TET2*<sup>MUT</sup>	0.24538
S3PL03-05B-NOC031	NOC031	HSC-I dominant	*TET2*<sup>MUT</sup>	0.236503
S3PL03-05D-NOC031	NOC031	HSC-I dominant	WT	0.0946448
S3PL03-05E-NOC031	NOC031	HSC-I dominant	*TET2*<sup>MUT</sup>	0.111087
S3PL03-05G-NOC031	NOC031	HSC-I dominant	WT	0.39979
S3PL03-05H-NOC031	NOC031	HSC-I dominant	WT	0.0777221
S3PL03-05I-NOC031	NOC031	HSC-I dominant	WT	0.0274732
S3PL03-05J-NOC031	NOC031	HSC-I dominant	WT	0.288839
S3PL03-05K-NOC031	NOC031	HSC-I dominant	WT	0.0949469
S3PL03-05L-NOC031	NOC031	HSC-I dominant	WT	0.138539
S3PL03-05N-NOC031	NOC031	HSC-I dominant	*TET2*<sup>MUT</sup>	0.037624
S3PL03-05O-NOC031	NOC031	HSC-I dominant	*TET2*<sup>MUT</sup>	0.47261
S3PL03-05P-NOC031	NOC031	HSC-I dominant	WT	0.237621
S3PL03-07A-NOC031	NOC031	HSC-I dominant	WT	0.236201
S3PL03-07B-NOC031	NOC031	HSC-I dominant	WT	0.0143481
S3PL03-07C-NOC031	NOC031	HSC-I dominant	WT	0.0466866
S3PL03-07D-NOC031	NOC031	HSC-I dominant	WT	0.260178
S3PL03-07E-NOC031	NOC031	HSC-I dominant	WT	0.0363408
S3PL03-07F-NOC031	NOC031	HSC-I dominant	*TET2*<sup>MUT</sup>	0.0618789
S3PL03-07H-NOC031	NOC031	HSC-I dominant	WT	0.215278
S3PL03-07I-NOC031	NOC031	HSC-I dominant	WT	0.214852
S3PL03-07K-NOC031	NOC031	HSC-I dominant	WT	0.0592537
S3PL03-07L-NOC031	NOC031	HSC-I dominant	*TET2*<sup>MUT</sup>	0.301581
S3PL03-07O-NOC031	NOC031	HSC-I dominant	WT	0.086708
S3PL03-07P-NOC031	NOC031	HSC-I dominant	WT	0.0661147
S3PL03-09B-NOC031	NOC031	HSC-I dominant	WT	0.0405364
S3PL03-09C-NOC031	NOC031	HSC-I dominant	WT	0.209124
S3PL03-09E-NOC031	NOC031	HSC-I dominant	WT	0.0461332
S3PL03-09F-NOC031	NOC031	HSC-I dominant	WT	0.0703548
S3PL03-09J-NOC031	NOC031	HSC-I dominant	WT	0.343754
S3PL03-09K-NOC031	NOC031	HSC-I dominant	WT	0.0261928
S3PL03-09L-NOC031	NOC031	HSC-I dominant	WT	0.201477
S3PL03-09M-NOC031	NOC031	HSC-I dominant	WT	0.0569859
S3PL03-09N-NOC031	NOC031	HSC-I dominant	WT	0.209318
S3PL03-11C-NOC031	NOC031	HSC-I dominant	WT	0.335323
S3PL03-11D-NOC031	NOC031	HSC-I dominant	WT	0.0515067
S3PL03-11E-NOC031	NOC031	HSC-I dominant	*TET2*<sup>MUT</sup>	0.0823137
S3PL03-11G-NOC031	NOC031	HSC-I dominant	WT	0.367525
S3PL03-11J-NOC031	NOC031	HSC-I dominant	WT	0.157408
S3PL03-11L-NOC031	NOC031	HSC-I dominant	WT	0.0603342
S3PL03-11O-NOC031	NOC031	HSC-I dominant	WT	0.0809796
S3PL03-23A-NOC153	NOC153	HSC-I dominant	WT	0.143537
S3PL03-23D-NOC153	NOC153	HSC-I dominant	WT	0.093879
S3PL03-23E-NOC153	NOC153	HSC-I dominant	WT	0.467922
S3PL03-23F-NOC153	NOC153	HSC-I dominant	WT	0.169721
S3PL03-23J-NOC153	NOC153	HSC-I dominant	WT	0.32011
S3PL03-23K-NOC153	NOC153	HSC-I dominant	WT	0.336688
S3PL03-23N-NOC153	NOC153	HSC-I dominant	WT	0.057994
S3PL04-01B-NOC031	NOC031	HSC-I dominant	WT	0.309334
S3PL04-01C-NOC031	NOC031	HSC-I dominant	*TET2*<sup>MUT</sup>	0.0542773
S3PL04-01E-NOC031	NOC031	HSC-I dominant	WT	0.0307987
S3PL04-01G-NOC031	NOC031	HSC-I dominant	*TET2*<sup>MUT</sup>	0.123953
S3PL04-01J-NOC031	NOC031	HSC-I dominant	WT	0.384656
S3PL04-01P-NOC031	NOC031	HSC-I dominant	WT	0.383928
S3PL04-03B-NOC031	NOC031	HSC-I dominant	WT	0.0283839
S3PL04-03C-NOC031	NOC031	HSC-I dominant	WT	0.457531
S3PL04-03D-NOC031	NOC031	HSC-I dominant	WT	0.472463
S3PL04-03E-NOC031	NOC031	HSC-I dominant	WT	0.233322
S3PL04-03F-NOC031	NOC031	HSC-I dominant	WT	0.435013
S3PL04-03G-NOC031	NOC031	HSC-I dominant	WT	0.104823
S3PL04-03H-NOC031	NOC031	HSC-I dominant	WT	0.454554
S3PL04-03I-NOC031	NOC031	HSC-I dominant	WT	0.375815
S3PL04-03L-NOC031	NOC031	HSC-I dominant	*TET2*<sup>MUT</sup>	0.195323
S3PL04-03O-NOC031	NOC031	HSC-I dominant	WT	0.334043
S3PL04-03P-NOC031	NOC031	HSC-I dominant	*TET2*<sup>MUT</sup>	0.165853
S3PL04-05B-NOC031	NOC031	HSC-I dominant	WT	0.0332442
S3PL04-05C-NOC031	NOC031	HSC-I dominant	WT	0.0994533
S3PL04-05D-NOC031	NOC031	HSC-I dominant	WT	0.168547
S3PL04-05F-NOC031	NOC031	HSC-I dominant	WT	0.0302378
S3PL04-05H-NOC031	NOC031	HSC-I dominant	WT	0.433069
S3PL04-05J-NOC031	NOC031	HSC-I dominant	WT	0.341235
S3PL04-05L-NOC031	NOC031	HSC-I dominant	WT	0.0438538
S3PL04-05M-NOC031	NOC031	HSC-I dominant	WT	0.0507326
S3PL04-05N-NOC031	NOC031	HSC-I dominant	WT	0.0775726
S3PL04-07B-NOC031	NOC031	HSC-I dominant	WT	0.213863
S3PL04-07D-NOC031	NOC031	HSC-I dominant	WT	0.0669327
S3PL04-07E-NOC031	NOC031	HSC-I dominant	WT	0.34479
S3PL04-07G-NOC031	NOC031	HSC-I dominant	WT	0.0815194
S3PL04-07K-NOC031	NOC031	HSC-I dominant	WT	0.0645132
S3PL04-07L-NOC031	NOC031	HSC-I dominant	WT	0.308574
S3PL04-07M-NOC031	NOC031	HSC-I dominant	WT	0.140128
S3PL04-07N-NOC031	NOC031	HSC-I dominant	WT	0.0526888
S3PL04-07O-NOC031	NOC031	HSC-I dominant	WT	0.207094
S3PL04-09D-NOC031	NOC031	HSC-I dominant	WT	0.303124
S3PL04-09E-NOC031	NOC031	HSC-I dominant	WT	0.0602916
S3PL04-09F-NOC031	NOC031	HSC-I dominant	WT	0.0468617
S3PL04-09I-NOC031	NOC031	HSC-I dominant	WT	0.166078
S3PL04-09K-NOC031	NOC031	HSC-I dominant	WT	0.183754
S3PL04-09M-NOC031	NOC031	HSC-I dominant	WT	0.097671
S3PL04-11B-NOC031	NOC031	HSC-I dominant	WT	0.489653
S3PL04-11C-NOC031	NOC031	HSC-I dominant	WT	0.175593
S3PL04-11D-NOC031	NOC031	HSC-I dominant	WT	0.0630654
S3PL04-11E-NOC031	NOC031	HSC-I dominant	WT	0.230686
S3PL04-11F-NOC031	NOC031	HSC-I dominant	WT	0.0821864
S3PL04-11I-NOC031	NOC031	HSC-I dominant	WT	0.0490356
S3PL04-11J-NOC031	NOC031	HSC-I dominant	WT	0.0445703
S3PL04-11L-NOC031	NOC031	HSC-I dominant	WT	0.0738015
S3PL04-11M-NOC031	NOC031	HSC-I dominant	WT	0.376676
S3PL04-11N-NOC031	NOC031	HSC-I dominant	WT	0.357796
S3PL04-23C-NOC153	NOC153	HSC-I dominant	WT	0.245634
S3PL04-23E-NOC153	NOC153	HSC-I dominant	WT	0.0643328
S3PL04-23G-NOC153	NOC153	HSC-I dominant	WT	0.0386769
S3PL04-23H-NOC153	NOC153	HSC-I dominant	WT	0.340235
S3PL04-23M-NOC153	NOC153	HSC-I dominant	WT	0.0687879
S3PL04-23N-NOC153	NOC153	HSC-I dominant	WT	0.0656945
S3PL05-01B-NOC031	NOC031	HSC-I dominant	WT	0.350333
S3PL05-01D-NOC031	NOC031	HSC-I dominant	WT	0.238592
S3PL05-01E-NOC031	NOC031	HSC-I dominant	WT	0.203153
S3PL05-01F-NOC031	NOC031	HSC-I dominant	*TET2*<sup>MUT</sup>	0.445128
S3PL05-01G-NOC031	NOC031	HSC-I dominant	WT	0.244358
S3PL05-01H-NOC031	NOC031	HSC-I dominant	*TET2*<sup>MUT</sup>	0.0867689
S3PL05-01K-NOC031	NOC031	HSC-I dominant	*TET2*<sup>MUT</sup>	0.307568
S3PL05-01M-NOC031	NOC031	HSC-I dominant	WT	0.197035
S3PL05-03A-NOC031	NOC031	HSC-I dominant	WT	0.37576
S3PL05-03D-NOC031	NOC031	HSC-I dominant	WT	0.0735047
S3PL05-03G-NOC031	NOC031	HSC-I dominant	WT	0.0921299
S3PL05-03I-NOC031	NOC031	HSC-I dominant	WT	0.0425285
S3PL05-03L-NOC031	NOC031	HSC-I dominant	WT	0.0622326
S3PL05-03M-NOC031	NOC031	HSC-I dominant	WT	0.229876
S3PL05-03N-NOC031	NOC031	HSC-I dominant	WT	0.361807
S3PL05-03O-NOC031	NOC031	HSC-I dominant	WT	0.033878
S3PL05-03P-NOC031	NOC031	HSC-I dominant	WT	0.444049
S3PL05-05C-NOC031	NOC031	HSC-I dominant	WT	0.388807
S3PL05-05E-NOC031	NOC031	HSC-I dominant	WT	0.330623
S3PL05-05G-NOC031	NOC031	HSC-I dominant	*TET2*<sup>MUT</sup>	0.481011
S3PL05-05J-NOC031	NOC031	HSC-I dominant	WT	0.0311102
S3PL05-07A-NOC031	NOC031	HSC-I dominant	*TET2*<sup>MUT</sup>	0.322683
S3PL05-07B-NOC031	NOC031	HSC-I dominant	WT	0.0411837
S3PL05-07C-NOC031	NOC031	HSC-I dominant	*TET2*<sup>MUT</sup>	0.317849
S3PL05-07D-NOC031	NOC031	HSC-I dominant	WT	0.0279652
S3PL05-07G-NOC031	NOC031	HSC-I dominant	WT	0.20887
S3PL05-07J-NOC031	NOC031	HSC-I dominant	WT	0.399298
S3PL05-07K-NOC031	NOC031	HSC-I dominant	WT	0.108854
S3PL05-07L-NOC031	NOC031	HSC-I dominant	WT	0.225211
S3PL05-07P-NOC031	NOC031	HSC-I dominant	WT	0.280918
S3PL05-09A-NOC031	NOC031	HSC-I dominant	WT	0.119562
S3PL05-09B-NOC031	NOC031	HSC-I dominant	WT	0.235453
S3PL05-09C-NOC031	NOC031	HSC-I dominant	WT	0.363534
S3PL05-09D-NOC031	NOC031	HSC-I dominant	WT	0.198808
S3PL05-09E-NOC031	NOC031	HSC-I dominant	WT	0.0619565
S3PL05-09F-NOC031	NOC031	HSC-I dominant	WT	0.0759899
S3PL05-09H-NOC031	NOC031	HSC-I dominant	WT	0.0327709
S3PL05-09K-NOC031	NOC031	HSC-I dominant	WT	0.460363
S3PL05-09M-NOC031	NOC031	HSC-I dominant	*TET2*<sup>MUT</sup>	0.232891
S3PL05-09N-NOC031	NOC031	HSC-I dominant	*TET2*<sup>MUT</sup>	0.05447
S3PL05-09O-NOC031	NOC031	HSC-I dominant	WT	0.452519
S3PL05-11A-NOC031	NOC031	HSC-I dominant	WT	0.181762
S3PL05-11C-NOC031	NOC031	HSC-I dominant	WT	0.448774
S3PL05-11F-NOC031	NOC031	HSC-I dominant	*TET2*<sup>MUT</sup>	0.12688
S3PL05-11K-NOC031	NOC031	HSC-I dominant	WT	0.036208
S3PL05-11L-NOC031	NOC031	HSC-I dominant	WT	0.327
S3PL05-11M-NOC031	NOC031	HSC-I dominant	WT	0.0910806
S3PL05-11N-NOC031	NOC031	HSC-I dominant	*TET2*<sup>MUT</sup>	0.387931
S3PL05-23A-NOC153	NOC153	HSC-I dominant	WT	0.0583326
S3PL05-23B-NOC153	NOC153	HSC-I dominant	WT	0.313698
S3PL05-23C-NOC153	NOC153	HSC-I dominant	WT	0.158464
S3PL05-23E-NOC153	NOC153	HSC-I dominant	WT	0.341675
S3PL05-23F-NOC153	NOC153	HSC-I dominant	WT	0.0350284
S3PL05-23G-NOC153	NOC153	HSC-I dominant	WT	0.070533
S3PL05-23H-NOC153	NOC153	HSC-I dominant	WT	0.0499945
S3PL05-23I-NOC153	NOC153	HSC-I dominant	WT	0.0621709
S3PL05-23K-NOC153	NOC153	HSC-I dominant	WT	0.272069
S3PL05-23L-NOC153	NOC153	HSC-I dominant	WT	0.0354191
S3PL05-23N-NOC153	NOC153	HSC-I dominant	WT	0.0629349
S3PL06-01B-NOC031	NOC031	HSC-I dominant	WT	0.287062
S3PL06-01D-NOC031	NOC031	HSC-I dominant	WT	0.274708
S3PL06-01F-NOC031	NOC031	HSC-I dominant	WT	0.160869
S3PL06-01I-NOC031	NOC031	HSC-I dominant	WT	0.138393
S3PL06-01K-NOC031	NOC031	HSC-I dominant	WT	0.0483856
S3PL06-01M-NOC031	NOC031	HSC-I dominant	WT	0.409925
S3PL06-01N-NOC031	NOC031	HSC-I dominant	WT	0.0326407
S3PL06-01O-NOC031	NOC031	HSC-I dominant	WT	0.031176
S3PL06-03B-NOC031	NOC031	HSC-I dominant	WT	0.18837
S3PL06-03C-NOC031	NOC031	HSC-I dominant	WT	0.277966
S3PL06-03F-NOC031	NOC031	HSC-I dominant	WT	0.453997
S3PL06-03G-NOC031	NOC031	HSC-I dominant	*TET2*<sup>MUT</sup>	0.349834
S3PL06-03H-NOC031	NOC031	HSC-I dominant	WT	0.0386679
S3PL06-03I-NOC031	NOC031	HSC-I dominant	WT	0.362012
S3PL06-03K-NOC031	NOC031	HSC-I dominant	WT	0.382067
S3PL06-03L-NOC031	NOC031	HSC-I dominant	*TET2*<sup>MUT</sup>	0.179303
S3PL06-03O-NOC031	NOC031	HSC-I dominant	WT	0.253333
S3PL06-05A-NOC031	NOC031	HSC-I dominant	WT	0.34217
S3PL06-05B-NOC031	NOC031	HSC-I dominant	WT	0.116362
S3PL06-05C-NOC031	NOC031	HSC-I dominant	WT	0.403438
S3PL06-05D-NOC031	NOC031	HSC-I dominant	WT	0.439168
S3PL06-05I-NOC031	NOC031	HSC-I dominant	WT	0.390443
S3PL06-05J-NOC031	NOC031	HSC-I dominant	WT	0.037916
S3PL06-05L-NOC031	NOC031	HSC-I dominant	WT	0.0359866
S3PL06-05P-NOC031	NOC031	HSC-I dominant	WT	0.0328467
S3PL06-07A-NOC031	NOC031	HSC-I dominant	WT	0.0248417
S3PL06-07C-NOC031	NOC031	HSC-I dominant	WT	0.219514
S3PL06-07D-NOC031	NOC031	HSC-I dominant	*TET2*<sup>MUT</sup>	0.0599847
S3PL06-07E-NOC031	NOC031	HSC-I dominant	WT	0.0647397
S3PL06-07G-NOC031	NOC031	HSC-I dominant	WT	0.0803697
S3PL06-07H-NOC031	NOC031	HSC-I dominant	WT	0.368229
S3PL06-07I-NOC031	NOC031	HSC-I dominant	WT	0.0424061
S3PL06-07K-NOC031	NOC031	HSC-I dominant	WT	0.0955332
S3PL06-07L-NOC031	NOC031	HSC-I dominant	WT	0.0552683
S3PL06-07M-NOC031	NOC031	HSC-I dominant	WT	0.362169
S3PL06-07O-NOC031	NOC031	HSC-I dominant	WT	0.327596
S3PL06-09A-NOC031	NOC031	HSC-I dominant	*TET2*<sup>MUT</sup>	0.392056
S3PL06-09B-NOC031	NOC031	HSC-I dominant	WT	0.0585314
S3PL06-09D-NOC031	NOC031	HSC-I dominant	WT	0.290079
S3PL06-09E-NOC031	NOC031	HSC-I dominant	WT	0.376887
S3PL06-09H-NOC031	NOC031	HSC-I dominant	WT	0.465989
S3PL06-09I-NOC031	NOC031	HSC-I dominant	*TET2*<sup>MUT</sup>	0.184208
S3PL06-09K-NOC031	NOC031	HSC-I dominant	WT	0.0756818
S3PL06-09O-NOC031	NOC031	HSC-I dominant	WT	0.30385
S3PL06-09P-NOC031	NOC031	HSC-I dominant	*TET2*<sup>MUT</sup>	0.339535
S3PL06-11B-NOC031	NOC031	HSC-I dominant	WT	0.0374266
S3PL06-11D-NOC031	NOC031	HSC-I dominant	WT	0.262145
S3PL06-11G-NOC031	NOC031	HSC-I dominant	WT	0.0580682
S3PL06-11H-NOC031	NOC031	HSC-I dominant	WT	0.0333418
S3PL06-11I-NOC031	NOC031	HSC-I dominant	WT	0.354903
S3PL06-11K-NOC031	NOC031	HSC-I dominant	WT	0.180356
S3PL06-11N-NOC031	NOC031	HSC-I dominant	WT	0.0810393
S3PL06-23D-NOC153	NOC153	HSC-I dominant	WT	0.0797682
S3PL06-23F-NOC153	NOC153	HSC-I dominant	WT	0.0820243
S3PL06-23G-NOC153	NOC153	HSC-I dominant	WT	0.140391
S3PL06-23I-NOC153	NOC153	HSC-I dominant	WT	0.26161
S3PL06-23K-NOC153	NOC153	HSC-I dominant	WT	0.422923
S3PL06-23L-NOC153	NOC153	HSC-I dominant	WT	0.132705
S3PL06-23M-NOC153	NOC153	HSC-I dominant	WT	0.271737
S3PL06-23N-NOC153	NOC153	HSC-I dominant	WT	0.289068
S3PL07-01A-NOC031	NOC031	HSC-I dominant	*TET2*<sup>MUT</sup>	0.251863
S3PL07-01B-NOC031	NOC031	HSC-I dominant	WT	0.0353524
S3PL07-01C-NOC031	NOC031	HSC-I dominant	WT	0.129567
S3PL07-01E-NOC031	NOC031	HSC-I dominant	*TET2*<sup>MUT</sup>	0.0407696
S3PL07-01F-NOC031	NOC031	HSC-I dominant	WT	0.076614
S3PL07-01G-NOC031	NOC031	HSC-I dominant	WT	0.370578
S3PL07-01K-NOC031	NOC031	HSC-I dominant	WT	0.33408
S3PL07-01L-NOC031	NOC031	HSC-I dominant	WT	0.249675
S3PL07-01M-NOC031	NOC031	HSC-I dominant	WT	0.229003
S3PL07-01O-NOC031	NOC031	HSC-I dominant	WT	0.0890953
S3PL07-01P-NOC031	NOC031	HSC-I dominant	WT	0.260212
S3PL07-03A-NOC031	NOC031	HSC-I dominant	WT	0.135756
S3PL07-03B-NOC031	NOC031	HSC-I dominant	WT	0.0651877
S3PL07-03E-NOC031	NOC031	HSC-I dominant	WT	0.0703191
S3PL07-03F-NOC031	NOC031	HSC-I dominant	WT	0.234122
S3PL07-03H-NOC031	NOC031	HSC-I dominant	WT	0.0530718
S3PL07-03J-NOC031	NOC031	HSC-I dominant	WT	0.0837738
S3PL07-03M-NOC031	NOC031	HSC-I dominant	WT	0.242517
S3PL07-03N-NOC031	NOC031	HSC-I dominant	WT	0.400172
S3PL07-03O-NOC031	NOC031	HSC-I dominant	*TET2*<sup>MUT</sup>	0.318662
S3PL07-03P-NOC031	NOC031	HSC-I dominant	WT	0.0980156
S3PL07-05B-NOC031	NOC031	HSC-I dominant	WT	0.0484329
S3PL07-05D-NOC031	NOC031	HSC-I dominant	WT	0.108606
S3PL07-05F-NOC031	NOC031	HSC-I dominant	WT	0.171021
S3PL07-05I-NOC031	NOC031	HSC-I dominant	WT	0.077056
S3PL07-05J-NOC031	NOC031	HSC-I dominant	WT	0.188149
S3PL07-05K-NOC031	NOC031	HSC-I dominant	WT	0.168046
S3PL07-05L-NOC031	NOC031	HSC-I dominant	*TET2*<sup>MUT</sup>	0.416464
S3PL07-05M-NOC031	NOC031	HSC-I dominant	*TET2*<sup>MUT</sup>	0.341492
S3PL07-05O-NOC031	NOC031	HSC-I dominant	WT	0.183566
S3PL07-05P-NOC031	NOC031	HSC-I dominant	WT	0.0940174
S3PL07-07A-NOC031	NOC031	HSC-I dominant	WT	0.046286
S3PL07-07B-NOC031	NOC031	HSC-I dominant	*TET2*<sup>MUT</sup>	0.483185
S3PL07-07C-NOC031	NOC031	HSC-I dominant	WT	0.0623467
S3PL07-07D-NOC031	NOC031	HSC-I dominant	WT	0.36551
S3PL07-07F-NOC031	NOC031	HSC-I dominant	WT	0.389879
S3PL07-07G-NOC031	NOC031	HSC-I dominant	WT	0.120644
S3PL07-07H-NOC031	NOC031	HSC-I dominant	WT	0.0518946
S3PL07-07J-NOC031	NOC031	HSC-I dominant	WT	0.0566728
S3PL07-07K-NOC031	NOC031	HSC-I dominant	WT	0.108678
S3PL07-07L-NOC031	NOC031	HSC-I dominant	WT	0.275268
S3PL07-07M-NOC031	NOC031	HSC-I dominant	WT	0.0717943
S3PL07-09B-NOC031	NOC031	HSC-I dominant	WT	0.0296524
S3PL07-09C-NOC031	NOC031	HSC-I dominant	WT	0.372409
S3PL07-09D-NOC031	NOC031	HSC-I dominant	*TET2*<sup>MUT</sup>	0.0625464
S3PL07-09H-NOC031	NOC031	HSC-I dominant	WT	0.22799
S3PL07-09K-NOC031	NOC031	HSC-I dominant	WT	0.145561
S3PL07-09L-NOC031	NOC031	HSC-I dominant	WT	0.391935
S3PL07-09P-NOC031	NOC031	HSC-I dominant	WT	0.343469
S3PL07-11A-NOC031	NOC031	HSC-I dominant	WT	0.0327366
S3PL07-11B-NOC031	NOC031	HSC-I dominant	WT	0.0194515
S3PL07-11C-NOC031	NOC031	HSC-I dominant	*TET2*<sup>MUT</sup>	0.352959
S3PL07-11D-NOC031	NOC031	HSC-I dominant	WT	0.107964
S3PL07-11E-NOC031	NOC031	HSC-I dominant	*TET2*<sup>MUT</sup>	0.0492464
S3PL07-11F-NOC031	NOC031	HSC-I dominant	WT	0.4051
S3PL07-11G-NOC031	NOC031	HSC-I dominant	WT	0.0655907
S3PL07-11H-NOC031	NOC031	HSC-I dominant	WT	0.134906
S3PL07-11I-NOC031	NOC031	HSC-I dominant	WT	0.0618679
S3PL07-11K-NOC031	NOC031	HSC-I dominant	WT	0.0718901
S3PL07-11L-NOC031	NOC031	HSC-I dominant	*TET2*<sup>MUT</sup>	0.140915
S3PL07-11M-NOC031	NOC031	HSC-I dominant	WT	0.0247182
S3PL07-11N-NOC031	NOC031	HSC-I dominant	WT	0.470011
S3PL07-11O-NOC031	NOC031	HSC-I dominant	WT	0.142592
S3PL07-11P-NOC031	NOC031	HSC-I dominant	WT	0.0790559
S3PL07-23B-NOC153	NOC153	HSC-I dominant	WT	0.0506976
S3PL07-23C-NOC153	NOC153	HSC-I dominant	WT	0.174882
S3PL07-23E-NOC153	NOC153	HSC-I dominant	WT	0.0646122
S3PL07-23F-NOC153	NOC153	HSC-I dominant	WT	0.113336
S3PL07-23G-NOC153	NOC153	HSC-I dominant	WT	0.456876
S3PL07-23I-NOC153	NOC153	HSC-I dominant	WT	0.367059
S3PL07-23M-NOC153	NOC153	HSC-I dominant	WT	0.205251
S3PL10-01I-NOC031	NOC031	HSC-I dominant	WT	0.193265
S3PL10-01K-NOC031	NOC031	HSC-I dominant	WT	0.0382837
S3PL10-01L-NOC031	NOC031	HSC-I dominant	WT	0.0335159
S3PL10-01M-NOC031	NOC031	HSC-I dominant	WT	0.227866
S3PL10-01P-NOC031	NOC031	HSC-I dominant	WT	0.425554
S3PL10-03M-NOC031	NOC031	HSC-I dominant	WT	0.135327
S3PL10-03O-NOC031	NOC031	HSC-I dominant	WT	0.254388
S3PL10-05I-NOC031	NOC031	HSC-I dominant	WT	0.0712825
S3PL10-05J-NOC031	NOC031	HSC-I dominant	WT	0.0676507
S3PL10-05K-NOC031	NOC031	HSC-I dominant	WT	0.0531631
S3PL10-05N-NOC031	NOC031	HSC-I dominant	*TET2*<sup>MUT</sup>	0.29348
S3PL10-05P-NOC031	NOC031	HSC-I dominant	WT	0.0618801
S3PL10-07K-NOC031	NOC031	HSC-I dominant	WT	0.0232643
S3PL10-07L-NOC031	NOC031	HSC-I dominant	WT	0.0266924
S3PL10-07M-NOC031	NOC031	HSC-I dominant	WT	0.093975
S3PL10-07O-NOC031	NOC031	HSC-I dominant	WT	0.20916
S3PL10-07P-NOC031	NOC031	HSC-I dominant	WT	0.034725
S3PL10-09I-NOC031	NOC031	HSC-I dominant	WT	0.324154
S3PL10-09K-NOC031	NOC031	HSC-I dominant	WT	0.0269517
S3PL10-09M-NOC031	NOC031	HSC-I dominant	WT	0.0755179
S3PL10-09N-NOC031	NOC031	HSC-I dominant	WT	0.0418979
S3PL10-09O-NOC031	NOC031	HSC-I dominant	WT	0.031049
S3PL10-09P-NOC031	NOC031	HSC-I dominant	WT	0.0228533
S3PL10-11I-NOC031	NOC031	HSC-I dominant	WT	0.445533
S3PL10-11J-NOC031	NOC031	HSC-I dominant	WT	0.0578545
S3PL10-11M-NOC031	NOC031	HSC-I dominant	WT	0.0387736
S3PL10-11N-NOC031	NOC031	HSC-I dominant	WT	0.189902
S3PL10-21J-NOC153	NOC153	HSC-I dominant	WT	0.0397459
S3PL10-21K-NOC153	NOC153	HSC-I dominant	WT	0.240222
S3PL10-21L-NOC153	NOC153	HSC-I dominant	WT	0.292665
S3PL10-21O-NOC153	NOC153	HSC-I dominant	WT	0.105469
S3PL10-23I-NOC153	NOC153	HSC-I dominant	WT	0.1367
S3PL10-23K-NOC153	NOC153	HSC-I dominant	WT	0.0118477
S3PL10-23L-NOC153	NOC153	HSC-I dominant	WT	0.18031
S3PL10-23M-NOC153	NOC153	HSC-I dominant	WT	0.341567
S3PL10-23N-NOC153	NOC153	HSC-I dominant	WT	0.312556
S3PL11-23B-NOC153	NOC153	HSC-I dominant	WT	0.327461
S3PL11-23C-NOC153	NOC153	HSC-I dominant	WT	0.158606
S3PL11-23E-NOC153	NOC153	HSC-I dominant	WT	0.252278
S3PL11-23I-NOC153	NOC153	HSC-I dominant	WT	0.331704
S3PL11-23J-NOC153	NOC153	HSC-I dominant	WT	0.143402
S3PL11-23L-NOC153	NOC153	HSC-I dominant	WT	0.0511309
S3PL11-23M-NOC153	NOC153	HSC-I dominant	WT	0.038768
S3PL11-23N-NOC153	NOC153	HSC-I dominant	WT	0.0318666
S3PL12-23A-NOC153	NOC153	HSC-I dominant	WT	0.216431
S3PL12-23B-NOC153	NOC153	HSC-I dominant	WT	0.0432646
S3PL12-23D-NOC153	NOC153	HSC-I dominant	WT	0.283528
S3PL12-23E-NOC153	NOC153	HSC-I dominant	WT	0.251062
S3PL12-23G-NOC153	NOC153	HSC-I dominant	WT	0.177904
S3PL12-23K-NOC153	NOC153	HSC-I dominant	WT	0.465438
S3PL12-23L-NOC153	NOC153	HSC-I dominant	WT	0.366651
S3PL13-23B-NOC153	NOC153	HSC-I dominant	WT	0.464088
S3PL13-23E-NOC153	NOC153	HSC-I dominant	WT	0.463146
S3PL13-23F-NOC153	NOC153	HSC-I dominant	WT	0.0543613
S3PL13-23I-NOC153	NOC153	HSC-I dominant	WT	0.251987
S3PL13-23J-NOC153	NOC153	HSC-I dominant	WT	0.0976357
S3PL15-23A-NOC153	NOC153	HSC-I dominant	WT	0.0659093
S3PL15-23B-NOC153	NOC153	HSC-I dominant	WT	0.0785022
S3PL15-23D-NOC153	NOC153	HSC-I dominant	WT	0.124089
S3PL15-23E-NOC153	NOC153	HSC-I dominant	WT	0.148639
S3PL15-23F-NOC153	NOC153	HSC-I dominant	WT	0.0642222
S3PL15-23G-NOC153	NOC153	HSC-I dominant	WT	0.0269345
S3PL15-23I-NOC153	NOC153	HSC-I dominant	WT	0.222976
S3PL15-23L-NOC153	NOC153	HSC-I dominant	WT	0.0562406
S3PL15-23M-NOC153	NOC153	HSC-I dominant	WT	0.397398
S3PL16-23A-NOC153	NOC153	HSC-I dominant	WT	0.0390381
S3PL16-23B-NOC153	NOC153	HSC-I dominant	WT	0.197248
S3PL16-23D-NOC153	NOC153	HSC-I dominant	WT	0.0479559
S3PL16-23E-NOC153	NOC153	HSC-I dominant	WT	0.0429725
S3PL16-23J-NOC153	NOC153	HSC-I dominant	WT	0.16007
S3PL16-23K-NOC153	NOC153	HSC-I dominant	WT	0.0462307
S3PL16-23L-NOC153	NOC153	HSC-I dominant	WT	0.502608
S3PL16-23N-NOC153	NOC153	HSC-I dominant	WT	0.0359187
S3PL17-23B-NOC153	NOC153	HSC-I dominant	WT	0.0900296
S3PL17-23C-NOC153	NOC153	HSC-I dominant	WT	0.292218
S3PL17-23E-NOC153	NOC153	HSC-I dominant	WT	0.0381903
S3PL17-23F-NOC153	NOC153	HSC-I dominant	WT	0.449998
S3PL17-23G-NOC153	NOC153	HSC-I dominant	WT	0.43383
S3PL17-23J-NOC153	NOC153	HSC-I dominant	WT	0.225056
S3PL17-23M-NOC153	NOC153	HSC-I dominant	WT	0.227881
S3PL17-23N-NOC153	NOC153	HSC-I dominant	WT	0.113339
S3PL18-23A-NOC153	NOC153	HSC-I dominant	WT	0.220848
S3PL18-23C-NOC153	NOC153	HSC-I dominant	WT	0.353287
S3PL18-23D-NOC153	NOC153	HSC-I dominant	WT	0.217716
S3PL18-23E-NOC153	NOC153	HSC-I dominant	WT	0.220958
S3PL18-23F-NOC153	NOC153	HSC-I dominant	WT	0.0849091
S3PL18-23G-NOC153	NOC153	HSC-I dominant	WT	0.379302
S3PL18-23H-NOC153	NOC153	HSC-I dominant	WT	0.0697455
S3PL18-23I-NOC153	NOC153	HSC-I dominant	WT	0.08793
S3PL18-23J-NOC153	NOC153	HSC-I dominant	WT	0.367201
S3PL18-23K-NOC153	NOC153	HSC-I dominant	WT	0.0517965
S3PL18-23M-NOC153	NOC153	HSC-I dominant	WT	0.186121
S3PL18-23N-NOC153	NOC153	HSC-I dominant	WT	0.224056
S3PL19-23D-NOC153	NOC153	HSC-I dominant	WT	0.262518
S3PL19-23E-NOC153	NOC153	HSC-I dominant	WT	0.0349245
S3PL19-23G-NOC153	NOC153	HSC-I dominant	WT	0.354783
S3PL19-23J-NOC153	NOC153	HSC-I dominant	WT	0.0601803
S3PL19-23K-NOC153	NOC153	HSC-I dominant	WT	0.0372352
S3PL19-23N-NOC153	NOC153	HSC-I dominant	WT	0.229434
S3PL20-23C-NOC153	NOC153	HSC-I dominant	WT	0.0623442
S3PL20-23D-NOC153	NOC153	HSC-I dominant	WT	0.0309254
S3PL20-23E-NOC153	NOC153	HSC-I dominant	WT	0.137344
S3PL20-23F-NOC153	NOC153	HSC-I dominant	WT	0.265173
S3PL20-23H-NOC153	NOC153	HSC-I dominant	WT	0.0726197
S3PL20-23I-NOC153	NOC153	HSC-I dominant	WT	0.220621
S3PL20-23J-NOC153	NOC153	HSC-I dominant	WT	0.0511279
S3PL20-23K-NOC153	NOC153	HSC-I dominant	WT	0.0695701
S3PL20-23M-NOC153	NOC153	HSC-I dominant	WT	0.390491
S3PL20-23N-NOC153	NOC153	HSC-I dominant	WT	0.0797118
S3PL21-23B-NOC153	NOC153	HSC-I dominant	WT	0.0914233
S3PL21-23C-NOC153	NOC153	HSC-I dominant	WT	0.48894
S3PL21-23F-NOC153	NOC153	HSC-I dominant	WT	0.530153
S3PL21-23G-NOC153	NOC153	HSC-I dominant	WT	0.0485357
S3PL21-23I-NOC153	NOC153	HSC-I dominant	WT	0.0643948
S3PL21-23J-NOC153	NOC153	HSC-I dominant	WT	0.137692
S3PL21-23L-NOC153	NOC153	HSC-I dominant	WT	0.0505585
S3PL21-23N-NOC153	NOC153	HSC-I dominant	WT	0.433385
S3PL22-21L-NOC153	NOC153	HSC-I dominant	WT	0.11879
S3PL22-21M-NOC153	NOC153	HSC-I dominant	WT	0.078801
S3PL22-23J-NOC153	NOC153	HSC-I dominant	WT	0.224518
S3PL22-23K-NOC153	NOC153	HSC-I dominant	WT	0.254055
S3PL22-23M-NOC153	NOC153	HSC-I dominant	WT	0.248857
S3PL23-11I-NOC153	NOC153	HSC-I dominant	WT	0.460311
S3PL23-11J-NOC153	NOC153	HSC-I dominant	WT	0.180239
S3PL23-11K-NOC153	NOC153	HSC-I dominant	WT	0.397848
S3PL23-11L-NOC153	NOC153	HSC-I dominant	WT	0.137897
S3PL23-13I-NOC153	NOC153	HSC-I dominant	WT	0.0552305
S3PL23-13K-NOC153	NOC153	HSC-I dominant	WT	0.420606
S3PL23-13L-NOC153	NOC153	HSC-I dominant	WT	0.0665962
S3PL23-13N-NOC153	NOC153	HSC-I dominant	WT	0.0454952
S3PL23-15I-NOC153	NOC153	HSC-I dominant	WT	0.0717144
S3PL23-15L-NOC153	NOC153	HSC-I dominant	WT	0.074158
S3PL23-15M-NOC153	NOC153	HSC-I dominant	WT	0.178321
S3PL23-15N-NOC153	NOC153	HSC-I dominant	WT	0.223943
S3PL23-15O-NOC153	NOC153	HSC-I dominant	WT	0.0470297
S3PL23-17I-NOC153	NOC153	HSC-I dominant	WT	0.0728934
S3PL23-17J-NOC153	NOC153	HSC-I dominant	WT	0.0412061
S3PL23-17N-NOC153	NOC153	HSC-I dominant	WT	0.0507686
S3PL23-17O-NOC153	NOC153	HSC-I dominant	WT	0.202697
S3PL23-19J-NOC153	NOC153	HSC-I dominant	WT	0.0327356
S3PL23-19L-NOC153	NOC153	HSC-I dominant	WT	0.0389178
S3PL23-19N-NOC153	NOC153	HSC-I dominant	WT	0.2016
S3PL23-19P-NOC153	NOC153	HSC-I dominant	WT	0.431322
S3PL23-21K-NOC153	NOC153	HSC-I dominant	WT	0.294971
S3PL23-21L-NOC153	NOC153	HSC-I dominant	WT	0.0531602
S3PL23-21N-NOC153	NOC153	HSC-I dominant	WT	0.0525502
S3PL23-23I-NOC153	NOC153	HSC-I dominant	WT	0.211148
S3PL23-23J-NOC153	NOC153	HSC-I dominant	WT	0.438454
S3PL24-23A-NOC153	NOC153	HSC-I dominant	WT	0.0356603
S3PL24-23B-NOC153	NOC153	HSC-I dominant	WT	0.147337
S3PL24-23D-NOC153	NOC153	HSC-I dominant	WT	0.105807
S3PL24-23I-NOC153	NOC153	HSC-I dominant	WT	0.464449
S3PL25-21J-NOC153	NOC153	HSC-I dominant	WT	0.227965
S3PL25-21K-NOC153	NOC153	HSC-I dominant	WT	0.0969884
S3PL25-23J-NOC153	NOC153	HSC-I dominant	WT	0.336048
S3PL25-23K-NOC153	NOC153	HSC-I dominant	WT	0.37763
S3PL25-23L-NOC153	NOC153	HSC-I dominant	WT	0.437693
S3PL25-23N-NOC153	NOC153	HSC-I dominant	WT	0.270403
S3PL26-21I-NOC153	NOC153	HSC-I dominant	WT	0.452464
S3PL26-21J-NOC153	NOC153	HSC-I dominant	WT	0.179147
S3PL26-21L-NOC153	NOC153	HSC-I dominant	WT	0.0636063
S3PL26-21N-NOC153	NOC153	HSC-I dominant	WT	0.396228
S3PL26-21O-NOC153	NOC153	HSC-I dominant	WT	0.0334165
S3PL26-21P-NOC153	NOC153	HSC-I dominant	WT	0.450335
S3PL26-23K-NOC153	NOC153	HSC-I dominant	WT	0.329352
S3PL26-23L-NOC153	NOC153	HSC-I dominant	WT	0.204064
S3PL26-23N-NOC153	NOC153	HSC-I dominant	WT	0.0489809
S3PL27-21I-NOC153	NOC153	HSC-I dominant	WT	0.289049
S3PL27-21J-NOC153	NOC153	HSC-I dominant	WT	0.0495036
S3PL27-21L-NOC153	NOC153	HSC-I dominant	WT	0.0710515
S3PL27-23J-NOC153	NOC153	HSC-I dominant	WT	0.15208
S3PL27-23K-NOC153	NOC153	HSC-I dominant	WT	0.385803
S3PL28-01I-NOC031	NOC031	HSC-I dominant	WT	0.357211
S3PL28-01J-NOC031	NOC031	HSC-I dominant	*TET2*<sup>MUT</sup>	0.324832
S3PL28-01K-NOC031	NOC031	HSC-I dominant	*TET2*<sup>MUT</sup>	0.418039
S3PL28-01L-NOC031	NOC031	HSC-I dominant	WT	0.0647694
S3PL28-01M-NOC031	NOC031	HSC-I dominant	*TET2*<sup>MUT</sup>	0.361127
S3PL28-01O-NOC031	NOC031	HSC-I dominant	WT	0.236341
S3PL28-01P-NOC031	NOC031	HSC-I dominant	WT	0.143348
S3PL28-03J-NOC031	NOC031	HSC-I dominant	WT	0.221318
S3PL28-03L-NOC031	NOC031	HSC-I dominant	WT	0.0417508
S3PL28-03M-NOC031	NOC031	HSC-I dominant	WT	0.114153
S3PL28-03N-NOC031	NOC031	HSC-I dominant	*TET2*<sup>MUT</sup>	0.374921
S3PL28-03O-NOC031	NOC031	HSC-I dominant	WT	0.356428
S3PL28-05I-NOC031	NOC031	HSC-I dominant	WT	0.0827753
S3PL28-05J-NOC031	NOC031	HSC-I dominant	*TET2*<sup>MUT</sup>	0.270601
S3PL28-05L-NOC031	NOC031	HSC-I dominant	WT	0.290391
S3PL28-05O-NOC031	NOC031	HSC-I dominant	WT	0.302795
S3PL28-05P-NOC031	NOC031	HSC-I dominant	WT	0.414164
S3PL28-07I-NOC031	NOC031	HSC-I dominant	WT	0.441981
S3PL28-07K-NOC031	NOC031	HSC-I dominant	WT	0.255828
S3PL28-07L-NOC031	NOC031	HSC-I dominant	WT	0.438244
S3PL28-07M-NOC031	NOC031	HSC-I dominant	WT	0.167445
S3PL28-07N-NOC031	NOC031	HSC-I dominant	WT	0.354453
S3PL28-07O-NOC031	NOC031	HSC-I dominant	WT	0.279913
S3PL28-09J-NOC031	NOC031	HSC-I dominant	WT	0.0819388
S3PL28-09L-NOC031	NOC031	HSC-I dominant	WT	0.281122
S3PL28-09N-NOC031	NOC031	HSC-I dominant	WT	0.0209246
S3PL28-09O-NOC031	NOC031	HSC-I dominant	WT	0.131233
S3PL28-09P-NOC031	NOC031	HSC-I dominant	WT	0.21115
S3PL28-11J-NOC031	NOC031	HSC-I dominant	WT	0.234252
S3PL28-11K-NOC031	NOC031	HSC-I dominant	WT	0.253836
S3PL28-11M-NOC031	NOC031	HSC-I dominant	WT	0.0428923
S3PL28-11N-NOC031	NOC031	HSC-I dominant	WT	0.0542276
S3PL28-11P-NOC031	NOC031	HSC-I dominant	WT	0.103942
S3PL28-21J-NOC153	NOC153	HSC-I dominant	WT	0.044459
S3PL28-21M-NOC153	NOC153	HSC-I dominant	WT	0.101486
S3PL28-21N-NOC153	NOC153	HSC-I dominant	WT	0.323655
S3PL28-21O-NOC153	NOC153	HSC-I dominant	WT	0.412705
S3PL28-21P-NOC153	NOC153	HSC-I dominant	WT	0.445566
S3PL28-23I-NOC153	NOC153	HSC-I dominant	WT	0.1671
S3PL28-23J-NOC153	NOC153	HSC-I dominant	WT	0.131347
S3PL28-23L-NOC153	NOC153	HSC-I dominant	WT	0.213678
S3PL28-23M-NOC153	NOC153	HSC-I dominant	WT	0.0679904
S4PL01-23A-NOC153	NOC153	HSC-I dominant	WT	0.280128
S4PL01-23B-NOC153	NOC153	HSC-I dominant	WT	0.421182
S4PL01-23D-NOC153	NOC153	HSC-I dominant	WT	0.436732
S4PL02-23A-NOC153	NOC153	HSC-I dominant	WT	0.355806
S4PL02-23B-NOC153	NOC153	HSC-I dominant	WT	0.084393
S4PL02-23C-NOC153	NOC153	HSC-I dominant	WT	0.027622
S4PL02-23D-NOC153	NOC153	HSC-I dominant	WT	0.214648
S4PL02-23E-NOC153	NOC153	HSC-I dominant	WT	0.280982
S4PL02-23F-NOC153	NOC153	HSC-I dominant	WT	0.216475
S4PL02-23H-NOC153	NOC153	HSC-I dominant	WT	0.0625275
S4PL03-23B-NOC153	NOC153	HSC-I dominant	WT	0.0491234
S4PL03-23D-NOC153	NOC153	HSC-I dominant	WT	0.0266786
S4PL03-23E-NOC153	NOC153	HSC-I dominant	WT	0.0715447
S4PL03-23H-NOC153	NOC153	HSC-I dominant	WT	0.302459
S4PL04-23B-NOC153	NOC153	HSC-I dominant	WT	0.187081
S4PL04-23C-NOC153	NOC153	HSC-I dominant	WT	0.0439949
S4PL04-23E-NOC153	NOC153	HSC-I dominant	WT	0.0578067
S4PL04-23G-NOC153	NOC153	HSC-I dominant	WT	0.221196
S4PL05-23F-NOC153	NOC153	HSC-I dominant	WT	0.0813901
S4PL05-23H-NOC153	NOC153	HSC-I dominant	WT	0.0601938
S4PL06-23C-NOC153	NOC153	HSC-I dominant	WT	0.334243
S4PL06-23F-NOC153	NOC153	HSC-I dominant	WT	0.214918
S5PL01-01A-NOC131	NOC131	HSC-I dominant	WT	0.443752
S5PL01-01B-NOC131	NOC131	HSC-I dominant	WT	0.173518
S5PL01-01G-NOC131	NOC131	HSC-I dominant	*DNMT3A*<sup>MUT</sup>	0.0348232
S5PL01-01K-NOC131	NOC131	HSC-I dominant	WT	0.0877757
S5PL01-01N-NOC131	NOC131	HSC-I dominant	*DNMT3A*<sup>MUT</sup>	0.0625296
S5PL01-01O-NOC131	NOC131	HSC-I dominant	WT	0.252336
S5PL01-03A-NOC131	NOC131	HSC-I dominant	WT	0.10775
S5PL01-03B-NOC131	NOC131	HSC-I dominant	WT	0.484558
S5PL01-03C-NOC131	NOC131	HSC-I dominant	WT	0.47214
S5PL01-03D-NOC131	NOC131	HSC-I dominant	WT	0.0543247
S5PL01-03H-NOC131	NOC131	HSC-I dominant	WT	0.232532
S5PL01-03J-NOC131	NOC131	HSC-I dominant	WT	0.0208821
S5PL01-03K-NOC131	NOC131	HSC-I dominant	WT	0.387271
S5PL01-03L-NOC131	NOC131	HSC-I dominant	*DNMT3A*<sup>MUT</sup>	0.0888108
S5PL01-03M-NOC131	NOC131	HSC-I dominant	*DNMT3A*<sup>MUT</sup>	0.124813
S5PL01-03N-NOC131	NOC131	HSC-I dominant	WT	0.15044
S5PL01-05I-NOC131	NOC131	HSC-I dominant	WT	0.155209
S5PL01-05K-NOC131	NOC131	HSC-I dominant	WT	0.370412
S5PL01-05L-NOC131	NOC131	HSC-I dominant	*DNMT3A*<sup>MUT</sup>	0.399905
S5PL01-05M-NOC131	NOC131	HSC-I dominant	WT	0.0282664
S5PL01-05O-NOC131	NOC131	HSC-I dominant	WT	0.113952
S5PL01-05P-NOC131	NOC131	HSC-I dominant	WT	0.028633
S5PL01-07A-NOC131	NOC131	HSC-I dominant	WT	0.429702
S5PL01-07B-NOC131	NOC131	HSC-I dominant	WT	0.0818054
S5PL01-07F-NOC131	NOC131	HSC-I dominant	*DNMT3A*<sup>MUT</sup>	0.0536034
S5PL01-07H-NOC131	NOC131	HSC-I dominant	WT	0.441135
S5PL01-07L-NOC131	NOC131	HSC-I dominant	WT	0.0675975
S5PL01-07P-NOC131	NOC131	HSC-I dominant	WT	0.293122
S5PL01-09B-NOC131	NOC131	HSC-I dominant	WT	0.0444912
S5PL01-09C-NOC131	NOC131	HSC-I dominant	WT	0.0687689
S5PL01-09D-NOC131	NOC131	HSC-I dominant	*DNMT3A*<sup>MUT</sup>	0.399808
S5PL01-09F-NOC131	NOC131	HSC-I dominant	WT	0.274256
S5PL01-09H-NOC131	NOC131	HSC-I dominant	WT	0.328175
S5PL01-09J-NOC131	NOC131	HSC-I dominant	WT	0.157451
S5PL01-09K-NOC131	NOC131	HSC-I dominant	WT	0.462118
S5PL01-09O-NOC131	NOC131	HSC-I dominant	WT	0.177263
S5PL01-09P-NOC131	NOC131	HSC-I dominant	*DNMT3A*<sup>MUT</sup>	0.436004
S5PL01-23B-NOC153	NOC153	HSC-I dominant	WT	0.0430449
S5PL01-23D-NOC153	NOC153	HSC-I dominant	WT	0.112
S5PL01-23F-NOC153	NOC153	HSC-I dominant	WT	0.454039
S5PL01-23G-NOC153	NOC153	HSC-I dominant	WT	0.0589708
S5PL01-23H-NOC153	NOC153	HSC-I dominant	WT	0.169633
S5PL02-01A-NOC131	NOC131	HSC-I dominant	WT	0.184987
S5PL02-01B-NOC131	NOC131	HSC-I dominant	WT	0.0227284
S5PL02-01C-NOC131	NOC131	HSC-I dominant	WT	0.425933
S5PL02-01D-NOC131	NOC131	HSC-I dominant	WT	0.234349
S5PL02-01E-NOC131	NOC131	HSC-I dominant	*DNMT3A*<sup>MUT</sup>	0.0555614
S5PL02-01F-NOC131	NOC131	HSC-I dominant	WT	0.0313131
S5PL02-01H-NOC131	NOC131	HSC-I dominant	WT	0.47976
S5PL02-01I-NOC131	NOC131	HSC-I dominant	*DNMT3A*<sup>MUT</sup>	0.0416524
S5PL02-01K-NOC131	NOC131	HSC-I dominant	WT	0.412461
S5PL02-01N-NOC131	NOC131	HSC-I dominant	WT	0.141842
S5PL02-03B-NOC131	NOC131	HSC-I dominant	WT	0.191795
S5PL02-03C-NOC131	NOC131	HSC-I dominant	*DNMT3A*<sup>MUT</sup>	0.20618
S5PL02-03F-NOC131	NOC131	HSC-I dominant	*DNMT3A*<sup>MUT</sup>	0.0753202
S5PL02-03G-NOC131	NOC131	HSC-I dominant	WT	0.0190651
S5PL02-03J-NOC131	NOC131	HSC-I dominant	WT	0.466934
S5PL02-03K-NOC131	NOC131	HSC-I dominant	WT	0.0231423
S5PL02-03L-NOC131	NOC131	HSC-I dominant	WT	0.0388762
S5PL02-03N-NOC131	NOC131	HSC-I dominant	WT	0.0831882
S5PL02-03O-NOC131	NOC131	HSC-I dominant	WT	0.151185
S5PL02-03P-NOC131	NOC131	HSC-I dominant	WT	0.021684
S5PL02-05A-NOC131	NOC131	HSC-I dominant	WT	0.122007
S5PL02-05C-NOC131	NOC131	HSC-I dominant	WT	0.0342064
S5PL02-05E-NOC131	NOC131	HSC-I dominant	WT	0.0428951
S5PL02-05F-NOC131	NOC131	HSC-I dominant	WT	0.104069
S5PL02-05H-NOC131	NOC131	HSC-I dominant	*DNMT3A*<sup>MUT</sup>	0.421569
S5PL02-05I-NOC131	NOC131	HSC-I dominant	WT	0.180425
S5PL02-05K-NOC131	NOC131	HSC-I dominant	*DNMT3A*<sup>MUT</sup>	0.0765515
S5PL02-05M-NOC131	NOC131	HSC-I dominant	WT	0.0920807
S5PL02-05P-NOC131	NOC131	HSC-I dominant	WT	0.056241
S5PL02-07E-NOC131	NOC131	HSC-I dominant	WT	0.251188
S5PL02-07J-NOC131	NOC131	HSC-I dominant	*DNMT3A*<sup>MUT</sup>	0.0615309
S5PL02-07L-NOC131	NOC131	HSC-I dominant	WT	0.0870563
S5PL02-07O-NOC131	NOC131	HSC-I dominant	*DNMT3A*<sup>MUT</sup>	0.0550342
S5PL02-09B-NOC131	NOC131	HSC-I dominant	*DNMT3A*<sup>MUT</sup>	0.340068
S5PL02-09E-NOC131	NOC131	HSC-I dominant	*DNMT3A*<sup>MUT</sup>	0.273062
S5PL02-09H-NOC131	NOC131	HSC-I dominant	WT	0.336321
S5PL02-09J-NOC131	NOC131	HSC-I dominant	WT	0.0274825
S5PL02-09K-NOC131	NOC131	HSC-I dominant	WT	0.0506907
S5PL02-09M-NOC131	NOC131	HSC-I dominant	WT	0.194097
S5PL02-23A-NOC153	NOC153	HSC-I dominant	WT	0.425181
S5PL02-23B-NOC153	NOC153	HSC-I dominant	WT	0.249623
S5PL02-23C-NOC153	NOC153	HSC-I dominant	WT	0.053804
S5PL02-23D-NOC153	NOC153	HSC-I dominant	WT	0.043586
S5PL02-23E-NOC153	NOC153	HSC-I dominant	WT	0.0208496
S5PL02-23G-NOC153	NOC153	HSC-I dominant	WT	0.0623488
S5PL03-01C-NOC131	NOC131	HSC-I dominant	WT	0.0550817
S5PL03-01D-NOC131	NOC131	HSC-I dominant	WT	0.0369856
S5PL03-01G-NOC131	NOC131	HSC-I dominant	*DNMT3A*<sup>MUT</sup>	0.494041
S5PL03-01I-NOC131	NOC131	HSC-I dominant	WT	0.111721
S5PL03-01J-NOC131	NOC131	HSC-I dominant	WT	0.0926334
S5PL03-01P-NOC131	NOC131	HSC-I dominant	*DNMT3A*<sup>MUT</sup>	0.325133
S5PL03-03A-NOC131	NOC131	HSC-I dominant	WT	0.0371347
S5PL03-03B-NOC131	NOC131	HSC-I dominant	WT	0.15862
S5PL03-03E-NOC131	NOC131	HSC-I dominant	WT	0.315008
S5PL03-03G-NOC131	NOC131	HSC-I dominant	WT	0.136401
S5PL03-03O-NOC131	NOC131	HSC-I dominant	WT	0.425698
S5PL03-03P-NOC131	NOC131	HSC-I dominant	WT	0.0197067
S5PL03-05A-NOC131	NOC131	HSC-I dominant	WT	0.307736
S5PL03-05B-NOC131	NOC131	HSC-I dominant	WT	0.0998772
S5PL03-05E-NOC131	NOC131	HSC-I dominant	WT	0.311873
S5PL03-05F-NOC131	NOC131	HSC-I dominant	WT	0.0267383
S5PL03-05G-NOC131	NOC131	HSC-I dominant	WT	0.0895472
S5PL03-05H-NOC131	NOC131	HSC-I dominant	WT	0.28877
S5PL03-05I-NOC131	NOC131	HSC-I dominant	WT	0.394956
S5PL03-05K-NOC131	NOC131	HSC-I dominant	WT	0.402237
S5PL03-05M-NOC131	NOC131	HSC-I dominant	WT	0.375402
S5PL03-05N-NOC131	NOC131	HSC-I dominant	*DNMT3A*<sup>MUT</sup>	0.0838395
S5PL03-05P-NOC131	NOC131	HSC-I dominant	WT	0.0370999
S5PL03-07C-NOC131	NOC131	HSC-I dominant	*DNMT3A*<sup>MUT</sup>	0.0501201
S5PL03-07F-NOC131	NOC131	HSC-I dominant	*DNMT3A*<sup>MUT</sup>	0.332053
S5PL03-07H-NOC131	NOC131	HSC-I dominant	WT	0.0509542
S5PL03-07I-NOC131	NOC131	HSC-I dominant	WT	0.0747288
S5PL03-07K-NOC131	NOC131	HSC-I dominant	WT	0.335846
S5PL03-07L-NOC131	NOC131	HSC-I dominant	WT	0.0393144
S5PL03-07M-NOC131	NOC131	HSC-I dominant	WT	0.325618
S5PL03-07P-NOC131	NOC131	HSC-I dominant	WT	0.429564
S5PL03-09A-NOC131	NOC131	HSC-I dominant	WT	0.348844
S5PL03-09C-NOC131	NOC131	HSC-I dominant	WT	0.0521139
S5PL03-09I-NOC131	NOC131	HSC-I dominant	*DNMT3A*<sup>MUT</sup>	0.218069
S5PL03-09J-NOC131	NOC131	HSC-I dominant	*DNMT3A*<sup>MUT</sup>	0.420923
S5PL03-09K-NOC131	NOC131	HSC-I dominant	WT	0.367733
S5PL03-09L-NOC131	NOC131	HSC-I dominant	WT	0.0919094
S5PL03-09O-NOC131	NOC131	HSC-I dominant	WT	0.0754542
S5PL03-23C-NOC153	NOC153	HSC-I dominant	WT	0.0521868
S5PL03-23D-NOC153	NOC153	HSC-I dominant	WT	0.0458284
S5PL03-23E-NOC153	NOC153	HSC-I dominant	WT	0.30138
S5PL03-23H-NOC153	NOC153	HSC-I dominant	WT	0.0285618
S5PL04-01A-NOC131	NOC131	HSC-I dominant	WT	0.41619
S5PL04-01C-NOC131	NOC131	HSC-I dominant	WT	0.218223
S5PL04-01D-NOC131	NOC131	HSC-I dominant	WT	0.048769
S5PL04-01F-NOC131	NOC131	HSC-I dominant	WT	0.0341761
S5PL04-01G-NOC131	NOC131	HSC-I dominant	WT	0.0510578
S5PL04-01H-NOC131	NOC131	HSC-I dominant	WT	0.294401
S5PL04-01J-NOC131	NOC131	HSC-I dominant	WT	0.0339081
S5PL04-01K-NOC131	NOC131	HSC-I dominant	WT	0.110573
S5PL04-01O-NOC131	NOC131	HSC-I dominant	*DNMT3A*<sup>MUT</sup>	0.0799796
S5PL04-03C-NOC131	NOC131	HSC-I dominant	WT	0.0269584
S5PL04-03D-NOC131	NOC131	HSC-I dominant	WT	0.305096
S5PL04-03F-NOC131	NOC131	HSC-I dominant	WT	0.034599
S5PL04-03J-NOC131	NOC131	HSC-I dominant	WT	0.052512
S5PL04-03K-NOC131	NOC131	HSC-I dominant	WT	0.0688748
S5PL04-03M-NOC131	NOC131	HSC-I dominant	WT	0.13005
S5PL04-03O-NOC131	NOC131	HSC-I dominant	WT	0.036993
S5PL04-05A-NOC131	NOC131	HSC-I dominant	WT	0.0384289
S5PL04-05E-NOC131	NOC131	HSC-I dominant	WT	0.104243
S5PL04-05F-NOC131	NOC131	HSC-I dominant	WT	0.0508175
S5PL04-05G-NOC131	NOC131	HSC-I dominant	WT	0.387901
S5PL04-05I-NOC131	NOC131	HSC-I dominant	WT	0.327025
S5PL04-05J-NOC131	NOC131	HSC-I dominant	WT	0.0671442
S5PL04-05K-NOC131	NOC131	HSC-I dominant	WT	0.0431911
S5PL04-05O-NOC131	NOC131	HSC-I dominant	WT	0.0573814
S5PL04-07A-NOC131	NOC131	HSC-I dominant	*DNMT3A*<sup>MUT</sup>	0.160372
S5PL04-07B-NOC131	NOC131	HSC-I dominant	WT	0.0381023
S5PL04-07D-NOC131	NOC131	HSC-I dominant	WT	0.0403115
S5PL04-07E-NOC131	NOC131	HSC-I dominant	*DNMT3A*<sup>MUT</sup>	0.0399267
S5PL04-07F-NOC131	NOC131	HSC-I dominant	*DNMT3A*<sup>MUT</sup>	0.477981
S5PL04-07J-NOC131	NOC131	HSC-I dominant	WT	0.111453
S5PL04-07N-NOC131	NOC131	HSC-I dominant	WT	0.237356
S5PL04-09D-NOC131	NOC131	HSC-I dominant	WT	0.0505558
S5PL04-09E-NOC131	NOC131	HSC-I dominant	WT	0.438659
S5PL04-09F-NOC131	NOC131	HSC-I dominant	WT	0.145358
S5PL04-09J-NOC131	NOC131	HSC-I dominant	WT	0.0379954
S5PL04-09K-NOC131	NOC131	HSC-I dominant	WT	0.427712
S5PL04-09L-NOC131	NOC131	HSC-I dominant	WT	0.0756339
S5PL04-09M-NOC131	NOC131	HSC-I dominant	WT	0.0394632
S5PL04-09P-NOC131	NOC131	HSC-I dominant	WT	0.248138
S5PL04-23A-NOC153	NOC153	HSC-I dominant	WT	0.438531
S5PL04-23B-NOC153	NOC153	HSC-I dominant	WT	0.213677
S5PL04-23C-NOC153	NOC153	HSC-I dominant	WT	0.086273
S5PL04-23D-NOC153	NOC153	HSC-I dominant	WT	0.409406
S5PL04-23E-NOC153	NOC153	HSC-I dominant	WT	0.42758
S5PL04-23G-NOC153	NOC153	HSC-I dominant	WT	0.222855
S5PL04-23H-NOC153	NOC153	HSC-I dominant	WT	0.2051
S5PL05-01C-NOC131	NOC131	HSC-I dominant	WT	0.306666
S5PL05-01F-NOC131	NOC131	HSC-I dominant	WT	0.227669
S5PL05-01H-NOC131	NOC131	HSC-I dominant	WT	0.179161
S5PL05-01I-NOC131	NOC131	HSC-I dominant	*DNMT3A*<sup>MUT</sup>	0.449046
S5PL05-01K-NOC131	NOC131	HSC-I dominant	WT	0.397712
S5PL05-01L-NOC131	NOC131	HSC-I dominant	WT	0.283721
S5PL05-01O-NOC131	NOC131	HSC-I dominant	WT	0.227083
S5PL05-03B-NOC131	NOC131	HSC-I dominant	*DNMT3A*<sup>MUT</sup>	0.128406
S5PL05-03E-NOC131	NOC131	HSC-I dominant	WT	0.467101
S5PL05-03F-NOC131	NOC131	HSC-I dominant	WT	0.053838
S5PL05-03G-NOC131	NOC131	HSC-I dominant	WT	0.397321
S5PL05-03H-NOC131	NOC131	HSC-I dominant	WT	0.329735
S5PL05-03I-NOC131	NOC131	HSC-I dominant	*DNMT3A*<sup>MUT</sup>	0.178895
S5PL05-03K-NOC131	NOC131	HSC-I dominant	WT	0.0356031
S5PL05-03L-NOC131	NOC131	HSC-I dominant	WT	0.0412672
S5PL05-03M-NOC131	NOC131	HSC-I dominant	WT	0.394894
S5PL05-05A-NOC131	NOC131	HSC-I dominant	WT	0.348817
S5PL05-05D-NOC131	NOC131	HSC-I dominant	WT	0.0876424
S5PL05-05E-NOC131	NOC131	HSC-I dominant	WT	0.038194
S5PL05-05G-NOC131	NOC131	HSC-I dominant	WT	0.326949
S5PL05-05I-NOC131	NOC131	HSC-I dominant	WT	0.285784
S5PL05-05K-NOC131	NOC131	HSC-I dominant	WT	0.182738
S5PL05-05L-NOC131	NOC131	HSC-I dominant	WT	0.281283
S5PL05-05M-NOC131	NOC131	HSC-I dominant	*DNMT3A*<sup>MUT</sup>	0.0650052
S5PL05-05O-NOC131	NOC131	HSC-I dominant	WT	0.328244
S5PL05-05P-NOC131	NOC131	HSC-I dominant	WT	0.28012
S5PL05-07A-NOC131	NOC131	HSC-I dominant	WT	0.0785373
S5PL05-07B-NOC131	NOC131	HSC-I dominant	WT	0.312734
S5PL05-07E-NOC131	NOC131	HSC-I dominant	WT	0.0271572
S5PL05-07H-NOC131	NOC131	HSC-I dominant	WT	0.0361135
S5PL05-07J-NOC131	NOC131	HSC-I dominant	WT	0.251437
S5PL05-07K-NOC131	NOC131	HSC-I dominant	WT	0.0369671
S5PL05-07M-NOC131	NOC131	HSC-I dominant	WT	0.0935625
S5PL05-07N-NOC131	NOC131	HSC-I dominant	WT	0.288242
S5PL05-09A-NOC131	NOC131	HSC-I dominant	*DNMT3A*<sup>MUT</sup>	0.0632513
S5PL05-09B-NOC131	NOC131	HSC-I dominant	WT	0.0456896
S5PL05-09E-NOC131	NOC131	HSC-I dominant	WT	0.0673349
S5PL05-09F-NOC131	NOC131	HSC-I dominant	WT	0.309943
S5PL05-09H-NOC131	NOC131	HSC-I dominant	WT	0.0967029
S5PL05-09I-NOC131	NOC131	HSC-I dominant	WT	0.20471
S5PL05-09K-NOC131	NOC131	HSC-I dominant	WT	0.404289
S5PL05-09O-NOC131	NOC131	HSC-I dominant	WT	0.0245683
S5PL05-09P-NOC131	NOC131	HSC-I dominant	WT	0.0346215
S5PL05-23E-NOC153	NOC153	HSC-I dominant	WT	0.0580355
S5PL05-23F-NOC153	NOC153	HSC-I dominant	WT	0.0621178
S5PL06-01A-NOC131	NOC131	HSC-I dominant	WT	0.0760391
S5PL06-01B-NOC131	NOC131	HSC-I dominant	WT	0.258243
S5PL06-01D-NOC131	NOC131	HSC-I dominant	WT	0.46274
S5PL06-01E-NOC131	NOC131	HSC-I dominant	*DNMT3A*<sup>MUT</sup>	0.173928
S5PL06-01F-NOC131	NOC131	HSC-I dominant	WT	0.413994
S5PL06-01G-NOC131	NOC131	HSC-I dominant	WT	0.245072
S5PL06-01H-NOC131	NOC131	HSC-I dominant	WT	0.0445688
S5PL06-01K-NOC131	NOC131	HSC-I dominant	WT	0.387135
S5PL06-01L-NOC131	NOC131	HSC-I dominant	WT	0.433017
S5PL06-01N-NOC131	NOC131	HSC-I dominant	WT	0.133652
S5PL06-01O-NOC131	NOC131	HSC-I dominant	WT	0.0364356
S5PL06-01P-NOC131	NOC131	HSC-I dominant	WT	0.466823
S5PL06-03A-NOC131	NOC131	HSC-I dominant	WT	0.0509457
S5PL06-03C-NOC131	NOC131	HSC-I dominant	*DNMT3A*<sup>MUT</sup>	0.186025
S5PL06-03D-NOC131	NOC131	HSC-I dominant	WT	0.0279333
S5PL06-03E-NOC131	NOC131	HSC-I dominant	WT	0.0588743
S5PL06-03F-NOC131	NOC131	HSC-I dominant	WT	0.0339656
S5PL06-03H-NOC131	NOC131	HSC-I dominant	WT	0.0637804
S5PL06-03J-NOC131	NOC131	HSC-I dominant	WT	0.0273974
S5PL06-03K-NOC131	NOC131	HSC-I dominant	WT	0.0477162
S5PL06-03L-NOC131	NOC131	HSC-I dominant	WT	0.450317
S5PL06-03M-NOC131	NOC131	HSC-I dominant	WT	0.0573787
S5PL06-03N-NOC131	NOC131	HSC-I dominant	WT	0.0797916
S5PL06-03P-NOC131	NOC131	HSC-I dominant	*DNMT3A*<sup>MUT</sup>	0.411235
S5PL06-05A-NOC131	NOC131	HSC-I dominant	WT	0.340863
S5PL06-05B-NOC131	NOC131	HSC-I dominant	WT	0.121741
S5PL06-05C-NOC131	NOC131	HSC-I dominant	WT	0.0531984
S5PL06-05E-NOC131	NOC131	HSC-I dominant	WT	0.232143
S5PL06-05F-NOC131	NOC131	HSC-I dominant	WT	0.16309
S5PL06-05H-NOC131	NOC131	HSC-I dominant	WT	0.0302036
S5PL06-05I-NOC131	NOC131	HSC-I dominant	WT	0.446725
S5PL06-05L-NOC131	NOC131	HSC-I dominant	WT	0.510088
S5PL06-05N-NOC131	NOC131	HSC-I dominant	WT	0.141608
S5PL06-05O-NOC131	NOC131	HSC-I dominant	WT	0.0532328
S5PL06-05P-NOC131	NOC131	HSC-I dominant	WT	0.0165819
S5PL06-07A-NOC131	NOC131	HSC-I dominant	WT	0.402162
S5PL06-07C-NOC131	NOC131	HSC-I dominant	WT	0.299791
S5PL06-07E-NOC131	NOC131	HSC-I dominant	WT	0.118296
S5PL06-07G-NOC131	NOC131	HSC-I dominant	WT	0.0594379
S5PL06-07H-NOC131	NOC131	HSC-I dominant	WT	0.110873
S5PL06-07L-NOC131	NOC131	HSC-I dominant	WT	0.0553828
S5PL06-07M-NOC131	NOC131	HSC-I dominant	WT	0.0498299
S5PL06-07P-NOC131	NOC131	HSC-I dominant	WT	0.0467185
S5PL06-09B-NOC131	NOC131	HSC-I dominant	WT	0.0424471
S5PL06-09C-NOC131	NOC131	HSC-I dominant	WT	0.459034
S5PL06-09E-NOC131	NOC131	HSC-I dominant	WT	0.192306
S5PL06-09H-NOC131	NOC131	HSC-I dominant	WT	0.154536
S5PL06-09I-NOC131	NOC131	HSC-I dominant	WT	0.062871
S5PL06-09J-NOC131	NOC131	HSC-I dominant	WT	0.181381
S5PL06-09L-NOC131	NOC131	HSC-I dominant	WT	0.265593
S5PL06-09M-NOC131	NOC131	HSC-I dominant	WT	0.370317
S5PL06-09N-NOC131	NOC131	HSC-I dominant	WT	0.0192915
S5PL06-09P-NOC131	NOC131	HSC-I dominant	WT	0.0170561
S5PL06-23D-NOC153	NOC153	HSC-I dominant	WT	0.0323057
S5PL06-23F-NOC153	NOC153	HSC-I dominant	WT	0.203176
S5PL07-23A-NOC153	NOC153	HSC-I dominant	WT	0.064348
S5PL07-23B-NOC153	NOC153	HSC-I dominant	WT	0.0486742
S5PL07-23D-NOC153	NOC153	HSC-I dominant	WT	0.0471676
S5PL07-23F-NOC153	NOC153	HSC-I dominant	WT	0.338986
S5PL07-23G-NOC153	NOC153	HSC-I dominant	WT	0.446013
S5PL07-23H-NOC153	NOC153	HSC-I dominant	WT	0.399315
S5PL07-01A-NOC171	NOC171	HSC-I dominant	WT	0.246614
S5PL07-01D-NOC171	NOC171	HSC-I dominant	WT	0.140697
S5PL07-01E-NOC171	NOC171	HSC-I dominant	*DNMT3A*<sup>MUT</sup>	0.369603
S5PL07-01F-NOC171	NOC171	HSC-I dominant	*DNMT3A*<sup>MUT</sup>	0.0549134
S5PL07-01I-NOC171	NOC171	HSC-I dominant	*DNMT3A*<sup>MUT</sup>	0.420746
S5PL07-01J-NOC171	NOC171	HSC-I dominant	WT	0.027829
S5PL07-01M-NOC171	NOC171	HSC-I dominant	*DNMT3A*<sup>MUT</sup>	0.183569
S5PL07-03B-NOC171	NOC171	HSC-I dominant	WT	0.0944866
S5PL07-03G-NOC171	NOC171	HSC-I dominant	WT	0.0756058
S5PL07-03H-NOC171	NOC171	HSC-I dominant	*DNMT3A*<sup>MUT</sup>	0.263052
S5PL07-03I-NOC171	NOC171	HSC-I dominant	WT	0.0578596
S5PL07-03L-NOC171	NOC171	HSC-I dominant	WT	0.0574761
S5PL07-03N-NOC171	NOC171	HSC-I dominant	*DNMT3A*<sup>MUT</sup>	0.451837
S5PL07-03O-NOC171	NOC171	HSC-I dominant	*DNMT3A*<sup>MUT</sup>	0.336623
S5PL07-05A-NOC171	NOC171	HSC-I dominant	*DNMT3A*<sup>MUT</sup>	0.443598
S5PL07-05B-NOC171	NOC171	HSC-I dominant	WT	0.0466467
S5PL07-05E-NOC171	NOC171	HSC-I dominant	WT	0.0281332
S5PL07-05F-NOC171	NOC171	HSC-I dominant	WT	0.0224348
S5PL07-05G-NOC171	NOC171	HSC-I dominant	*DNMT3A*<sup>MUT</sup>	0.354338
S5PL07-05H-NOC171	NOC171	HSC-I dominant	WT	0.292098
S5PL07-05I-NOC171	NOC171	HSC-I dominant	WT	0.0438641
S5PL07-05K-NOC171	NOC171	HSC-I dominant	*DNMT3A*<sup>MUT</sup>	0.263766
S5PL07-05L-NOC171	NOC171	HSC-I dominant	WT	0.0463072
S5PL07-05M-NOC171	NOC171	HSC-I dominant	WT	0.0234791
S5PL07-05N-NOC171	NOC171	HSC-I dominant	*DNMT3A*<sup>MUT</sup>	0.34092
S5PL07-05O-NOC171	NOC171	HSC-I dominant	*DNMT3A*<sup>MUT</sup>	0.0501252
S5PL07-07A-NOC171	NOC171	HSC-I dominant	*DNMT3A*<sup>MUT</sup>	0.268512
S5PL07-07E-NOC171	NOC171	HSC-I dominant	*DNMT3A*<sup>MUT</sup>	0.452356
S5PL07-07I-NOC171	NOC171	HSC-I dominant	WT	0.155037
S5PL07-07J-NOC171	NOC171	HSC-I dominant	*DNMT3A*<sup>MUT</sup>	0.0797331
S5PL07-07L-NOC171	NOC171	HSC-I dominant	WT	0.385876
S5PL07-07N-NOC171	NOC171	HSC-I dominant	*DNMT3A*<sup>MUT</sup>	0.228155
S5PL07-07O-NOC171	NOC171	HSC-I dominant	*DNMT3A*<sup>MUT</sup>	0.0368728
S5PL07-09B-NOC171	NOC171	HSC-I dominant	*DNMT3A*<sup>MUT</sup>	0.227098
S5PL07-09F-NOC171	NOC171	HSC-I dominant	*DNMT3A*<sup>MUT</sup>	0.0770962
S5PL07-09G-NOC171	NOC171	HSC-I dominant	*DNMT3A*<sup>MUT</sup>	0.334576
S5PL07-09H-NOC171	NOC171	HSC-I dominant	*DNMT3A*<sup>MUT</sup>	0.045804
S5PL07-09I-NOC171	NOC171	HSC-I dominant	*DNMT3A*<sup>MUT</sup>	0.122024
S5PL07-09K-NOC171	NOC171	HSC-I dominant	*DNMT3A*<sup>MUT</sup>	0.151555
S5PL07-09N-NOC171	NOC171	HSC-I dominant	WT	0.0409033
S5PL07-09P-NOC171	NOC171	HSC-I dominant	*DNMT3A*<sup>MUT</sup>	0.0363021
S5PL08-23B-NOC153	NOC153	HSC-I dominant	WT	0.275366
S5PL08-23F-NOC153	NOC153	HSC-I dominant	WT	0.0576062
S5PL08-23G-NOC153	NOC153	HSC-I dominant	WT	0.0357935
S5PL08-23H-NOC153	NOC153	HSC-I dominant	WT	0.0277213
S5PL08-01A-NOC171	NOC171	HSC-I dominant	*DNMT3A*<sup>MUT</sup>	0.111547
S5PL08-01D-NOC171	NOC171	HSC-I dominant	*DNMT3A*<sup>MUT</sup>	0.209397
S5PL08-01G-NOC171	NOC171	HSC-I dominant	*DNMT3A*<sup>MUT</sup>	0.0793846
S5PL08-01I-NOC171	NOC171	HSC-I dominant	*DNMT3A*<sup>MUT</sup>	0.0567111
S5PL08-01P-NOC171	NOC171	HSC-I dominant	WT	0.288273
S5PL08-03C-NOC171	NOC171	HSC-I dominant	WT	0.341218
S5PL08-03D-NOC171	NOC171	HSC-I dominant	*DNMT3A*<sup>MUT</sup>	0.232575
S5PL08-03E-NOC171	NOC171	HSC-I dominant	*DNMT3A*<sup>MUT</sup>	0.220025
S5PL08-03H-NOC171	NOC171	HSC-I dominant	*DNMT3A*<sup>MUT</sup>	0.206458
S5PL08-03I-NOC171	NOC171	HSC-I dominant	*DNMT3A*<sup>MUT</sup>	0.0673853
S5PL08-03K-NOC171	NOC171	HSC-I dominant	WT	0.467893
S5PL08-03L-NOC171	NOC171	HSC-I dominant	WT	0.399517
S5PL08-03O-NOC171	NOC171	HSC-I dominant	WT	0.0828265
S5PL08-03P-NOC171	NOC171	HSC-I dominant	*DNMT3A*<sup>MUT</sup>	0.434298
S5PL08-05A-NOC171	NOC171	HSC-I dominant	*DNMT3A*<sup>MUT</sup>	0.290845
S5PL08-05P-NOC171	NOC171	HSC-I dominant	WT	0.155245
S5PL08-07E-NOC171	NOC171	HSC-I dominant	WT	0.128277
S5PL08-07M-NOC171	NOC171	HSC-I dominant	WT	0.478078
S5PL08-07N-NOC171	NOC171	HSC-I dominant	*DNMT3A*<sup>MUT</sup>	0.384071
S5PL08-07O-NOC171	NOC171	HSC-I dominant	*DNMT3A*<sup>MUT</sup>	0.342861
S5PL08-07P-NOC171	NOC171	HSC-I dominant	WT	0.332341
S5PL08-09C-NOC171	NOC171	HSC-I dominant	WT	0.457794
S5PL08-09G-NOC171	NOC171	HSC-I dominant	*DNMT3A*<sup>MUT</sup>	0.0495408
S5PL08-09I-NOC171	NOC171	HSC-I dominant	WT	0.0317086
S5PL08-09J-NOC171	NOC171	HSC-I dominant	WT	0.130138
S5PL08-09O-NOC171	NOC171	HSC-I dominant	WT	0.373949
S5PL09-23B-NOC153	NOC153	HSC-I dominant	WT	0.0578309
S5PL09-23C-NOC153	NOC153	HSC-I dominant	WT	0.182102
S5PL09-23E-NOC153	NOC153	HSC-I dominant	WT	0.0647284
S5PL09-23F-NOC153	NOC153	HSC-I dominant	WT	0.0263051
S5PL09-23G-NOC153	NOC153	HSC-I dominant	WT	0.0785128
S5PL09-23H-NOC153	NOC153	HSC-I dominant	WT	0.34419
S5PL09-01A-NOC171	NOC171	HSC-I dominant	*DNMT3A*<sup>MUT</sup>	0.414179
S5PL09-01B-NOC171	NOC171	HSC-I dominant	WT	0.0269492
S5PL09-01C-NOC171	NOC171	HSC-I dominant	WT	0.30673
S5PL09-01D-NOC171	NOC171	HSC-I dominant	WT	0.05244
S5PL09-01F-NOC171	NOC171	HSC-I dominant	WT	0.0519954
S5PL09-01G-NOC171	NOC171	HSC-I dominant	WT	0.373963
S5PL09-01H-NOC171	NOC171	HSC-I dominant	*DNMT3A*<sup>MUT</sup>	0.260945
S5PL09-01I-NOC171	NOC171	HSC-I dominant	*DNMT3A*<sup>MUT</sup>	0.495144
S5PL09-01K-NOC171	NOC171	HSC-I dominant	*DNMT3A*<sup>MUT</sup>	0.0521674
S5PL09-01N-NOC171	NOC171	HSC-I dominant	WT	0.189836
S5PL09-03F-NOC171	NOC171	HSC-I dominant	*DNMT3A*<sup>MUT</sup>	0.430412
S5PL09-03I-NOC171	NOC171	HSC-I dominant	*DNMT3A*<sup>MUT</sup>	0.0307598
S5PL09-03J-NOC171	NOC171	HSC-I dominant	*DNMT3A*<sup>MUT</sup>	0.239387
S5PL09-03L-NOC171	NOC171	HSC-I dominant	WT	0.468369
S5PL09-03M-NOC171	NOC171	HSC-I dominant	*DNMT3A*<sup>MUT</sup>	0.0748083
S5PL09-03N-NOC171	NOC171	HSC-I dominant	WT	0.108816
S5PL09-03O-NOC171	NOC171	HSC-I dominant	*DNMT3A*<sup>MUT</sup>	0.0479362
S5PL09-03P-NOC171	NOC171	HSC-I dominant	*DNMT3A*<sup>MUT</sup>	0.0697397
S5PL09-05A-NOC171	NOC171	HSC-I dominant	*DNMT3A*<sup>MUT</sup>	0.0948667
S5PL09-05B-NOC171	NOC171	HSC-I dominant	*DNMT3A*<sup>MUT</sup>	0.0827642
S5PL09-05H-NOC171	NOC171	HSC-I dominant	*DNMT3A*<sup>MUT</sup>	0.220384
S5PL09-05I-NOC171	NOC171	HSC-I dominant	*DNMT3A*<sup>MUT</sup>	0.12842
S5PL09-05J-NOC171	NOC171	HSC-I dominant	WT	0.0925964
S5PL09-05K-NOC171	NOC171	HSC-I dominant	*DNMT3A*<sup>MUT</sup>	0.11457
S5PL09-05L-NOC171	NOC171	HSC-I dominant	*DNMT3A*<sup>MUT</sup>	0.100505
S5PL09-05M-NOC171	NOC171	HSC-I dominant	*DNMT3A*<sup>MUT</sup>	0.0361377
S5PL09-05N-NOC171	NOC171	HSC-I dominant	*DNMT3A*<sup>MUT</sup>	0.458738
S5PL09-05O-NOC171	NOC171	HSC-I dominant	WT	0.259249
S5PL09-07A-NOC171	NOC171	HSC-I dominant	*DNMT3A*<sup>MUT</sup>	0.481872
S5PL09-07B-NOC171	NOC171	HSC-I dominant	WT	0.305764
S5PL09-07D-NOC171	NOC171	HSC-I dominant	WT	0.371698
S5PL09-07E-NOC171	NOC171	HSC-I dominant	*DNMT3A*<sup>MUT</sup>	0.0312694
S5PL09-07F-NOC171	NOC171	HSC-I dominant	WT	0.533287
S5PL09-07J-NOC171	NOC171	HSC-I dominant	*DNMT3A*<sup>MUT</sup>	0.112173
S5PL09-07L-NOC171	NOC171	HSC-I dominant	*DNMT3A*<sup>MUT</sup>	0.0753652
S5PL09-09C-NOC171	NOC171	HSC-I dominant	*DNMT3A*<sup>MUT</sup>	0.318922
S5PL09-09D-NOC171	NOC171	HSC-I dominant	*DNMT3A*<sup>MUT</sup>	0.373158
S5PL09-09E-NOC171	NOC171	HSC-I dominant	WT	0.168647
S5PL09-09I-NOC171	NOC171	HSC-I dominant	WT	0.0958701
S5PL09-09K-NOC171	NOC171	HSC-I dominant	*DNMT3A*<sup>MUT</sup>	0.0443288
S5PL09-09L-NOC171	NOC171	HSC-I dominant	WT	0.175073
S5PL09-09N-NOC171	NOC171	HSC-I dominant	*DNMT3A*<sup>MUT</sup>	0.247127
S5PL09-09O-NOC171	NOC171	HSC-I dominant	*DNMT3A*<sup>MUT</sup>	0.039652
S5PL09-09P-NOC171	NOC171	HSC-I dominant	*DNMT3A*<sup>MUT</sup>	0.18206
S5PL10-23A-NOC153	NOC153	HSC-I dominant	WT	0.490074
S5PL10-23B-NOC153	NOC153	HSC-I dominant	WT	0.219777
S5PL10-23D-NOC153	NOC153	HSC-I dominant	WT	0.242559
S5PL10-23F-NOC153	NOC153	HSC-I dominant	WT	0.11318
S5PL10-23H-NOC153	NOC153	HSC-I dominant	WT	0.0379965
S5PL10-01F-NOC171	NOC171	HSC-I dominant	*DNMT3A*<sup>MUT</sup>	0.350708
S5PL10-01G-NOC171	NOC171	HSC-I dominant	WT	0.0213839
S5PL10-01H-NOC171	NOC171	HSC-I dominant	*DNMT3A*<sup>MUT</sup>	0.321203
S5PL10-01I-NOC171	NOC171	HSC-I dominant	WT	0.49323
S5PL10-01O-NOC171	NOC171	HSC-I dominant	*DNMT3A*<sup>MUT</sup>	0.241708
S5PL10-03C-NOC171	NOC171	HSC-I dominant	*DNMT3A*<sup>MUT</sup>	0.0443557
S5PL10-03E-NOC171	NOC171	HSC-I dominant	WT	0.207984
S5PL10-03G-NOC171	NOC171	HSC-I dominant	WT	0.239655
S5PL10-03H-NOC171	NOC171	HSC-I dominant	WT	0.0202412
S5PL10-03I-NOC171	NOC171	HSC-I dominant	*DNMT3A*<sup>MUT</sup>	0.196966
S5PL10-03J-NOC171	NOC171	HSC-I dominant	*DNMT3A*<sup>MUT</sup>	0.0486558
S5PL10-03L-NOC171	NOC171	HSC-I dominant	*DNMT3A*<sup>MUT</sup>	0.0929212
S5PL10-03N-NOC171	NOC171	HSC-I dominant	WT	0.198926
S5PL10-03P-NOC171	NOC171	HSC-I dominant	*DNMT3A*<sup>MUT</sup>	0.191356
S5PL10-05B-NOC171	NOC171	HSC-I dominant	WT	0.375138
S5PL10-05E-NOC171	NOC171	HSC-I dominant	*DNMT3A*<sup>MUT</sup>	0.0547587
S5PL10-05F-NOC171	NOC171	HSC-I dominant	WT	0.35106
S5PL10-05N-NOC171	NOC171	HSC-I dominant	*DNMT3A*<sup>MUT</sup>	0.26869
S5PL10-07A-NOC171	NOC171	HSC-I dominant	WT	0.306855
S5PL10-07B-NOC171	NOC171	HSC-I dominant	*DNMT3A*<sup>MUT</sup>	0.112394
S5PL10-07H-NOC171	NOC171	HSC-I dominant	WT	0.390891
S5PL10-07I-NOC171	NOC171	HSC-I dominant	*DNMT3A*<sup>MUT</sup>	0.324502
S5PL10-07K-NOC171	NOC171	HSC-I dominant	WT	0.410819
S5PL10-07M-NOC171	NOC171	HSC-I dominant	*DNMT3A*<sup>MUT</sup>	0.438044
S5PL10-07N-NOC171	NOC171	HSC-I dominant	WT	0.127165
S5PL10-09A-NOC171	NOC171	HSC-I dominant	*DNMT3A*<sup>MUT</sup>	0.0489279
S5PL10-09C-NOC171	NOC171	HSC-I dominant	*DNMT3A*<sup>MUT</sup>	0.27965
S5PL10-09D-NOC171	NOC171	HSC-I dominant	WT	0.0760627
S5PL10-09E-NOC171	NOC171	HSC-I dominant	*DNMT3A*<sup>MUT</sup>	0.0893371
S5PL10-09G-NOC171	NOC171	HSC-I dominant	WT	0.0338486
S5PL10-09I-NOC171	NOC171	HSC-I dominant	*DNMT3A*<sup>MUT</sup>	0.215145
S5PL10-09J-NOC171	NOC171	HSC-I dominant	*DNMT3A*<sup>MUT</sup>	0.0383194
S5PL10-09K-NOC171	NOC171	HSC-I dominant	*DNMT3A*<sup>MUT</sup>	0.0363135
S5PL10-09L-NOC171	NOC171	HSC-I dominant	*DNMT3A*<sup>MUT</sup>	0.359607
S5PL10-09M-NOC171	NOC171	HSC-I dominant	*DNMT3A*<sup>MUT</sup>	0.272123
S5PL10-09N-NOC171	NOC171	HSC-I dominant	*DNMT3A*<sup>MUT</sup>	0.158198
S5PL10-09P-NOC171	NOC171	HSC-I dominant	*DNMT3A*<sup>MUT</sup>	0.0506971
S5PL11-01B-NOC002	NOC002	HSC-iM dominant	WT	0.0501226
S5PL11-01E-NOC002	NOC002	HSC-iM dominant	WT	0.0186345
S5PL11-01F-NOC002	NOC002	HSC-iM dominant	WT	0.0920597
S5PL11-01H-NOC002	NOC002	HSC-iM dominant	WT	0.0394099
S5PL11-01I-NOC002	NOC002	HSC-iM dominant	WT	0.0280763
S5PL11-01J-NOC002	NOC002	HSC-iM dominant	WT	0.0554904
S5PL11-01L-NOC002	NOC002	HSC-iM dominant	WT	0.176335
S5PL11-01M-NOC002	NOC002	HSC-iM dominant	WT	0.0282139
S5PL11-01N-NOC002	NOC002	HSC-iM dominant	WT	0.0544305
S5PL11-01O-NOC002	NOC002	HSC-iM dominant	WT	0.0198612
S5PL11-03B-NOC002	NOC002	HSC-iM dominant	WT	0.0261042
S5PL11-03C-NOC002	NOC002	HSC-iM dominant	WT	0.0391824
S5PL11-03F-NOC002	NOC002	HSC-iM dominant	*TET2*<sup>MUT</sup>	0.0537809
S5PL11-03G-NOC002	NOC002	HSC-iM dominant	WT	0.0190757
S5PL11-03H-NOC002	NOC002	HSC-iM dominant	*TET2*<sup>MUT</sup>	0.060435
S5PL11-03I-NOC002	NOC002	HSC-iM dominant	WT	0.03656
S5PL11-03K-NOC002	NOC002	HSC-iM dominant	WT	0.0784157
S5PL11-03L-NOC002	NOC002	HSC-iM dominant	WT	0.0660323
S5PL11-03M-NOC002	NOC002	HSC-iM dominant	WT	0.132608
S5PL11-03N-NOC002	NOC002	HSC-iM dominant	WT	0.0616496
S5PL11-03P-NOC002	NOC002	HSC-iM dominant	WT	0.0636179
S5PL11-05B-NOC002	NOC002	HSC-iM dominant	WT	0.0453995
S5PL11-05C-NOC002	NOC002	HSC-iM dominant	*TET2*<sup>MUT</sup>	0.0746696
S5PL11-05D-NOC002	NOC002	HSC-iM dominant	WT	0.026233
S5PL11-05G-NOC002	NOC002	HSC-iM dominant	WT	0.0360951
S5PL11-05H-NOC002	NOC002	HSC-iM dominant	WT	0.128194
S5PL11-05I-NOC002	NOC002	HSC-iM dominant	WT	0.0967287
S5PL11-05J-NOC002	NOC002	HSC-iM dominant	WT	0.0264456
S5PL11-05M-NOC002	NOC002	HSC-iM dominant	*TET2*<sup>MUT</sup>	0.452901
S5PL11-05P-NOC002	NOC002	HSC-iM dominant	WT	0.0407093
S5PL11-07A-NOC002	NOC002	HSC-iM dominant	WT	0.197852
S5PL11-07C-NOC002	NOC002	HSC-iM dominant	WT	0.0610739
S5PL11-07D-NOC002	NOC002	HSC-iM dominant	WT	0.0174272
S5PL11-07F-NOC002	NOC002	HSC-iM dominant	WT	0.0524009
S5PL11-07J-NOC002	NOC002	HSC-iM dominant	WT	0.0640344
S5PL11-07L-NOC002	NOC002	HSC-iM dominant	WT	0.0939742
S5PL11-07N-NOC002	NOC002	HSC-iM dominant	WT	0.0389543
S5PL11-07O-NOC002	NOC002	HSC-iM dominant	WT	0.0385339
S5PL11-07P-NOC002	NOC002	HSC-iM dominant	WT	0.168468
S5PL11-09B-NOC002	NOC002	HSC-iM dominant	WT	0.422861
S5PL11-09C-NOC002	NOC002	HSC-iM dominant	WT	0.0383534
S5PL11-09E-NOC002	NOC002	HSC-iM dominant	WT	0.066409
S5PL11-09F-NOC002	NOC002	HSC-iM dominant	WT	0.199124
S5PL11-09H-NOC002	NOC002	HSC-iM dominant	WT	0.0349766
S5PL11-09I-NOC002	NOC002	HSC-iM dominant	WT	0.034618
S5PL11-09J-NOC002	NOC002	HSC-iM dominant	*TET2*<sup>MUT</sup>	0.0303933
S5PL11-09L-NOC002	NOC002	HSC-iM dominant	WT	0.0231665
S5PL11-09O-NOC002	NOC002	HSC-iM dominant	*TET2*<sup>MUT</sup>	0.463021
S5PL11-09P-NOC002	NOC002	HSC-iM dominant	WT	0.0403755
S5PL11-23A-NOC153	NOC153	HSC-I dominant	WT	0.0783968
S5PL11-23C-NOC153	NOC153	HSC-I dominant	WT	0.0606711
S5PL11-23E-NOC153	NOC153	HSC-I dominant	WT	0.239031
S5PL11-23G-NOC153	NOC153	HSC-I dominant	WT	0.0343685
S5PL11-23H-NOC153	NOC153	HSC-I dominant	WT	0.245946
S5PL12-01A-NOC002	NOC002	HSC-iM dominant	WT	0.0235143
S5PL12-01B-NOC002	NOC002	HSC-iM dominant	WT	0.049106
S5PL12-01C-NOC002	NOC002	HSC-iM dominant	WT	0.438952
S5PL12-01F-NOC002	NOC002	HSC-iM dominant	WT	0.0313359
S5PL12-01G-NOC002	NOC002	HSC-iM dominant	WT	0.0688565
S5PL12-01I-NOC002	NOC002	HSC-iM dominant	WT	0.035753
S5PL12-01J-NOC002	NOC002	HSC-iM dominant	WT	0.0184337
S5PL12-01K-NOC002	NOC002	HSC-iM dominant	WT	0.0613173
S5PL12-01L-NOC002	NOC002	HSC-iM dominant	WT	0.0581161
S5PL12-01N-NOC002	NOC002	HSC-iM dominant	WT	0.0343349
S5PL12-01O-NOC002	NOC002	HSC-iM dominant	WT	0.0807246
S5PL12-03A-NOC002	NOC002	HSC-iM dominant	WT	0.041366
S5PL12-03B-NOC002	NOC002	HSC-iM dominant	WT	0.180578
S5PL12-03C-NOC002	NOC002	HSC-iM dominant	WT	0.171697
S5PL12-03D-NOC002	NOC002	HSC-iM dominant	WT	0.0200229
S5PL12-03E-NOC002	NOC002	HSC-iM dominant	WT	0.0630878
S5PL12-03H-NOC002	NOC002	HSC-iM dominant	WT	0.0358797
S5PL12-03I-NOC002	NOC002	HSC-iM dominant	WT	0.233363
S5PL12-03J-NOC002	NOC002	HSC-iM dominant	WT	0.0932836
S5PL12-03L-NOC002	NOC002	HSC-iM dominant	WT	0.0592428
S5PL12-03M-NOC002	NOC002	HSC-iM dominant	WT	0.0457931
S5PL12-03N-NOC002	NOC002	HSC-iM dominant	WT	0.163083
S5PL12-03P-NOC002	NOC002	HSC-iM dominant	WT	0.0306526
S5PL12-05A-NOC002	NOC002	HSC-iM dominant	WT	0.19918
S5PL12-05B-NOC002	NOC002	HSC-iM dominant	WT	0.0755675
S5PL12-05C-NOC002	NOC002	HSC-iM dominant	WT	0.0840044
S5PL12-05D-NOC002	NOC002	HSC-iM dominant	WT	0.364308
S5PL12-05E-NOC002	NOC002	HSC-iM dominant	WT	0.0690007
S5PL12-05F-NOC002	NOC002	HSC-iM dominant	WT	0.0260641
S5PL12-05G-NOC002	NOC002	HSC-iM dominant	WT	0.044462
S5PL12-05H-NOC002	NOC002	HSC-iM dominant	WT	0.0247257
S5PL12-05I-NOC002	NOC002	HSC-iM dominant	WT	0.0784226
S5PL12-05J-NOC002	NOC002	HSC-iM dominant	WT	0.0386152
S5PL12-05K-NOC002	NOC002	HSC-iM dominant	WT	0.377769
S5PL12-05L-NOC002	NOC002	HSC-iM dominant	WT	0.0455455
S5PL12-05M-NOC002	NOC002	HSC-iM dominant	WT	0.153726
S5PL12-05N-NOC002	NOC002	HSC-iM dominant	WT	0.23067
S5PL12-05O-NOC002	NOC002	HSC-iM dominant	WT	0.0638236
S5PL12-07A-NOC002	NOC002	HSC-iM dominant	WT	0.0826999
S5PL12-07B-NOC002	NOC002	HSC-iM dominant	WT	0.0702637
S5PL12-07C-NOC002	NOC002	HSC-iM dominant	WT	0.00928953
S5PL12-07D-NOC002	NOC002	HSC-iM dominant	WT	0.0674409
S5PL12-07E-NOC002	NOC002	HSC-iM dominant	WT	0.0877379
S5PL12-07F-NOC002	NOC002	HSC-iM dominant	WT	0.0553337
S5PL12-07G-NOC002	NOC002	HSC-iM dominant	*TET2*<sup>MUT</sup>	0.0269348
S5PL12-07H-NOC002	NOC002	HSC-iM dominant	WT	0.029172
S5PL12-07I-NOC002	NOC002	HSC-iM dominant	WT	0.302379
S5PL12-07J-NOC002	NOC002	HSC-iM dominant	*TET2*<sup>MUT</sup>	0.291447
S5PL12-07N-NOC002	NOC002	HSC-iM dominant	WT	0.0310514
S5PL12-07O-NOC002	NOC002	HSC-iM dominant	WT	0.0361897
S5PL12-07P-NOC002	NOC002	HSC-iM dominant	WT	0.0542633
S5PL12-09A-NOC002	NOC002	HSC-iM dominant	WT	0.0310218
S5PL12-09B-NOC002	NOC002	HSC-iM dominant	WT	0.0370609
S5PL12-09C-NOC002	NOC002	HSC-iM dominant	WT	0.0437119
S5PL12-09D-NOC002	NOC002	HSC-iM dominant	WT	0.0310769
S5PL12-09G-NOC002	NOC002	HSC-iM dominant	WT	0.173369
S5PL12-09H-NOC002	NOC002	HSC-iM dominant	WT	0.0830416
S5PL12-09I-NOC002	NOC002	HSC-iM dominant	WT	0.050174
S5PL12-09N-NOC002	NOC002	HSC-iM dominant	WT	0.0165928
S5PL12-09O-NOC002	NOC002	HSC-iM dominant	WT	0.0310073
S5PL12-23A-NOC153	NOC153	HSC-I dominant	WT	0.0750527
S5PL12-23B-NOC153	NOC153	HSC-I dominant	WT	0.339329
S5PL12-23C-NOC153	NOC153	HSC-I dominant	WT	0.115435
S5PL12-23E-NOC153	NOC153	HSC-I dominant	WT	0.0829058
S5PL12-23F-NOC153	NOC153	HSC-I dominant	WT	0.141654
S5PL12-23G-NOC153	NOC153	HSC-I dominant	WT	0.304142
S5PL12-23H-NOC153	NOC153	HSC-I dominant	WT	0.250956
S5PL13-01A-NOC002	NOC002	HSC-iM dominant	WT	0.0817819
S5PL13-01B-NOC002	NOC002	HSC-iM dominant	*TET2*<sup>MUT</sup>	0.339533
S5PL13-01D-NOC002	NOC002	HSC-iM dominant	WT	0.322885
S5PL13-01F-NOC002	NOC002	HSC-iM dominant	WT	0.0348182
S5PL13-01I-NOC002	NOC002	HSC-iM dominant	WT	0.443126
S5PL13-01J-NOC002	NOC002	HSC-iM dominant	WT	0.0402368
S5PL13-01K-NOC002	NOC002	HSC-iM dominant	WT	0.362356
S5PL13-01N-NOC002	NOC002	HSC-iM dominant	*TET2*<sup>MUT</sup>	0.225299
S5PL13-01O-NOC002	NOC002	HSC-iM dominant	WT	0.075817
S5PL13-01P-NOC002	NOC002	HSC-iM dominant	WT	0.0310889
S5PL13-03A-NOC002	NOC002	HSC-iM dominant	WT	0.0660923
S5PL13-03B-NOC002	NOC002	HSC-iM dominant	WT	0.0634553
S5PL13-03C-NOC002	NOC002	HSC-iM dominant	WT	0.107452
S5PL13-03D-NOC002	NOC002	HSC-iM dominant	WT	0.0277733
S5PL13-03E-NOC002	NOC002	HSC-iM dominant	*TET2*<sup>MUT</sup>	0.0637912
S5PL13-03F-NOC002	NOC002	HSC-iM dominant	WT	0.0765854
S5PL13-03G-NOC002	NOC002	HSC-iM dominant	WT	0.0284572
S5PL13-03I-NOC002	NOC002	HSC-iM dominant	WT	0.0693637
S5PL13-03J-NOC002	NOC002	HSC-iM dominant	WT	0.0614418
S5PL13-03L-NOC002	NOC002	HSC-iM dominant	WT	0.0311547
S5PL13-03M-NOC002	NOC002	HSC-iM dominant	WT	0.0724287
S5PL13-03N-NOC002	NOC002	HSC-iM dominant	WT	0.321747
S5PL13-03P-NOC002	NOC002	HSC-iM dominant	WT	0.0981047
S5PL13-05B-NOC002	NOC002	HSC-iM dominant	WT	0.0266322
S5PL13-05C-NOC002	NOC002	HSC-iM dominant	WT	0.0313712
S5PL13-05D-NOC002	NOC002	HSC-iM dominant	WT	0.0427607
S5PL13-05E-NOC002	NOC002	HSC-iM dominant	WT	0.209603
S5PL13-05F-NOC002	NOC002	HSC-iM dominant	*TET2*<sup>MUT</sup>	0.452117
S5PL13-05G-NOC002	NOC002	HSC-iM dominant	WT	0.0399504
S5PL13-05H-NOC002	NOC002	HSC-iM dominant	WT	0.0747511
S5PL13-05I-NOC002	NOC002	HSC-iM dominant	WT	0.0312552
S5PL13-05J-NOC002	NOC002	HSC-iM dominant	WT	0.0635028
S5PL13-05M-NOC002	NOC002	HSC-iM dominant	WT	0.0310117
S5PL13-05O-NOC002	NOC002	HSC-iM dominant	WT	0.10783
S5PL13-05P-NOC002	NOC002	HSC-iM dominant	WT	0.011365
S5PL13-07A-NOC002	NOC002	HSC-iM dominant	*TET2*<sup>MUT</sup>	0.189948
S5PL13-07B-NOC002	NOC002	HSC-iM dominant	WT	0.0520203
S5PL13-07C-NOC002	NOC002	HSC-iM dominant	WT	0.0315462
S5PL13-07E-NOC002	NOC002	HSC-iM dominant	WT	0.0326761
S5PL13-07F-NOC002	NOC002	HSC-iM dominant	WT	0.0422895
S5PL13-07G-NOC002	NOC002	HSC-iM dominant	WT	0.0579955
S5PL13-07H-NOC002	NOC002	HSC-iM dominant	WT	0.0672171
S5PL13-07I-NOC002	NOC002	HSC-iM dominant	WT	0.0438888
S5PL13-07K-NOC002	NOC002	HSC-iM dominant	WT	0.226538
S5PL13-07L-NOC002	NOC002	HSC-iM dominant	WT	0.0668356
S5PL13-07M-NOC002	NOC002	HSC-iM dominant	WT	0.0621717
S5PL13-07N-NOC002	NOC002	HSC-iM dominant	WT	0.0248471
S5PL13-07O-NOC002	NOC002	HSC-iM dominant	*TET2*<sup>MUT</sup>	0.346177
S5PL13-07P-NOC002	NOC002	HSC-iM dominant	WT	0.0478672
S5PL13-09A-NOC002	NOC002	HSC-iM dominant	*TET2*<sup>MUT</sup>	0.483429
S5PL13-09B-NOC002	NOC002	HSC-iM dominant	WT	0.0305532
S5PL13-09C-NOC002	NOC002	HSC-iM dominant	WT	0.0486825
S5PL13-09E-NOC002	NOC002	HSC-iM dominant	*TET2*<sup>MUT</sup>	0.439044
S5PL13-09F-NOC002	NOC002	HSC-iM dominant	WT	0.344162
S5PL13-09H-NOC002	NOC002	HSC-iM dominant	*TET2*<sup>MUT</sup>	0.372244
S5PL13-09I-NOC002	NOC002	HSC-iM dominant	WT	0.0290892
S5PL13-09L-NOC002	NOC002	HSC-iM dominant	WT	0.0931402
S5PL13-09M-NOC002	NOC002	HSC-iM dominant	WT	0.0283905
S5PL13-09O-NOC002	NOC002	HSC-iM dominant	WT	0.0691176
S5PL13-09P-NOC002	NOC002	HSC-iM dominant	WT	0.0340597
S5PL13-23B-NOC153	NOC153	HSC-I dominant	WT	0.0375911
S5PL13-23C-NOC153	NOC153	HSC-I dominant	WT	0.0528345
S5PL13-23E-NOC153	NOC153	HSC-I dominant	WT	0.340911
S5PL13-23F-NOC153	NOC153	HSC-I dominant	WT	0.0254726
S5PL13-23H-NOC153	NOC153	HSC-I dominant	WT	0.151864
S5PL14-01D-NOC002	NOC002	HSC-iM dominant	*TET2*<sup>MUT</sup>	0.141925
S5PL14-01E-NOC002	NOC002	HSC-iM dominant	WT	0.0891764
S5PL14-01G-NOC002	NOC002	HSC-iM dominant	WT	0.0420012
S5PL14-01H-NOC002	NOC002	HSC-iM dominant	*TET2*<sup>MUT</sup>	0.449884
S5PL14-01J-NOC002	NOC002	HSC-iM dominant	*TET2*<sup>MUT</sup>	0.413022
S5PL14-01M-NOC002	NOC002	HSC-iM dominant	WT	0.2363
S5PL14-01P-NOC002	NOC002	HSC-iM dominant	WT	0.109867
S5PL14-03A-NOC002	NOC002	HSC-iM dominant	WT	0.0519309
S5PL14-03B-NOC002	NOC002	HSC-iM dominant	WT	0.0177925
S5PL14-03E-NOC002	NOC002	HSC-iM dominant	WT	0.233847
S5PL14-03F-NOC002	NOC002	HSC-iM dominant	WT	0.0287993
S5PL14-03G-NOC002	NOC002	HSC-iM dominant	WT	0.0561956
S5PL14-03H-NOC002	NOC002	HSC-iM dominant	WT	0.034307
S5PL14-03I-NOC002	NOC002	HSC-iM dominant	WT	0.0357292
S5PL14-03K-NOC002	NOC002	HSC-iM dominant	WT	0.0399857
S5PL14-03L-NOC002	NOC002	HSC-iM dominant	WT	0.0464187
S5PL14-03N-NOC002	NOC002	HSC-iM dominant	WT	0.0634431
S5PL14-05A-NOC002	NOC002	HSC-iM dominant	WT	0.032463
S5PL14-05B-NOC002	NOC002	HSC-iM dominant	WT	0.408832
S5PL14-05G-NOC002	NOC002	HSC-iM dominant	WT	0.0790719
S5PL14-05H-NOC002	NOC002	HSC-iM dominant	WT	0.0308544
S5PL14-05I-NOC002	NOC002	HSC-iM dominant	WT	0.0564208
S5PL14-05J-NOC002	NOC002	HSC-iM dominant	WT	0.114167
S5PL14-05L-NOC002	NOC002	HSC-iM dominant	*TET2*<sup>MUT</sup>	0.496783
S5PL14-05M-NOC002	NOC002	HSC-iM dominant	*TET2*<sup>MUT</sup>	0.282918
S5PL14-05O-NOC002	NOC002	HSC-iM dominant	WT	0.294673
S5PL14-07A-NOC002	NOC002	HSC-iM dominant	*TET2*<sup>MUT</sup>	0.262993
S5PL14-07C-NOC002	NOC002	HSC-iM dominant	WT	0.262682
S5PL14-07D-NOC002	NOC002	HSC-iM dominant	WT	0.20539
S5PL14-07E-NOC002	NOC002	HSC-iM dominant	WT	0.0480767
S5PL14-07F-NOC002	NOC002	HSC-iM dominant	WT	0.0810939
S5PL14-07G-NOC002	NOC002	HSC-iM dominant	WT	0.031972
S5PL14-07H-NOC002	NOC002	HSC-iM dominant	WT	0.18116
S5PL14-07I-NOC002	NOC002	HSC-iM dominant	WT	0.0364086
S5PL14-07K-NOC002	NOC002	HSC-iM dominant	WT	0.0332313
S5PL14-07L-NOC002	NOC002	HSC-iM dominant	WT	0.0270223
S5PL14-07M-NOC002	NOC002	HSC-iM dominant	WT	0.038496
S5PL14-07O-NOC002	NOC002	HSC-iM dominant	WT	0.0611732
S5PL14-07P-NOC002	NOC002	HSC-iM dominant	WT	0.0357875
S5PL14-09A-NOC002	NOC002	HSC-iM dominant	WT	0.0577042
S5PL14-09B-NOC002	NOC002	HSC-iM dominant	WT	0.0443251
S5PL14-09C-NOC002	NOC002	HSC-iM dominant	WT	0.0414463
S5PL14-09F-NOC002	NOC002	HSC-iM dominant	WT	0.0338237
S5PL14-09G-NOC002	NOC002	HSC-iM dominant	WT	0.0506794
S5PL14-09H-NOC002	NOC002	HSC-iM dominant	WT	0.118659
S5PL14-09I-NOC002	NOC002	HSC-iM dominant	WT	0.0352671
S5PL14-09J-NOC002	NOC002	HSC-iM dominant	WT	0.238752
S5PL14-09K-NOC002	NOC002	HSC-iM dominant	WT	0.0602897
S5PL14-09L-NOC002	NOC002	HSC-iM dominant	WT	0.020809
S5PL14-09M-NOC002	NOC002	HSC-iM dominant	WT	0.0133442
S5PL14-09O-NOC002	NOC002	HSC-iM dominant	WT	0.0643356
S5PL14-23A-NOC153	NOC153	HSC-I dominant	WT	0.354226
S5PL14-23B-NOC153	NOC153	HSC-I dominant	WT	0.242021
S5PL14-23D-NOC153	NOC153	HSC-I dominant	WT	0.0910249
S5PL14-23E-NOC153	NOC153	HSC-I dominant	WT	0.109688
S5PL14-23F-NOC153	NOC153	HSC-I dominant	WT	0.0853534
S5PL14-23H-NOC153	NOC153	HSC-I dominant	WT	0.338543
S5PL15-01B-NOC002	NOC002	HSC-iM dominant	*TET2*<sup>MUT</sup>	0.37049
S5PL15-01C-NOC002	NOC002	HSC-iM dominant	WT	0.0855244
S5PL15-01D-NOC002	NOC002	HSC-iM dominant	WT	0.0380783
S5PL15-01E-NOC002	NOC002	HSC-iM dominant	WT	0.027067
S5PL15-01F-NOC002	NOC002	HSC-iM dominant	*TET2*<sup>MUT</sup>	0.284635
S5PL15-01G-NOC002	NOC002	HSC-iM dominant	WT	0.0792029
S5PL15-01H-NOC002	NOC002	HSC-iM dominant	WT	0.0697327
S5PL15-01I-NOC002	NOC002	HSC-iM dominant	WT	0.166487
S5PL15-01J-NOC002	NOC002	HSC-iM dominant	WT	0.0420758
S5PL15-01K-NOC002	NOC002	HSC-iM dominant	WT	0.35579
S5PL15-01M-NOC002	NOC002	HSC-iM dominant	WT	0.0410708
S5PL15-01O-NOC002	NOC002	HSC-iM dominant	WT	0.0455436
S5PL15-01P-NOC002	NOC002	HSC-iM dominant	*TET2*<sup>MUT</sup>	0.324328
S5PL15-03A-NOC002	NOC002	HSC-iM dominant	WT	0.0248029
S5PL15-03B-NOC002	NOC002	HSC-iM dominant	WT	0.0287011
S5PL15-03C-NOC002	NOC002	HSC-iM dominant	WT	0.048273
S5PL15-03D-NOC002	NOC002	HSC-iM dominant	WT	0.0733378
S5PL15-03E-NOC002	NOC002	HSC-iM dominant	WT	0.0978817
S5PL15-03G-NOC002	NOC002	HSC-iM dominant	WT	0.0392045
S5PL15-03I-NOC002	NOC002	HSC-iM dominant	WT	0.0529074
S5PL15-03M-NOC002	NOC002	HSC-iM dominant	WT	0.113947
S5PL15-03N-NOC002	NOC002	HSC-iM dominant	WT	0.0755234
S5PL15-03P-NOC002	NOC002	HSC-iM dominant	WT	0.170338
S5PL15-05A-NOC002	NOC002	HSC-iM dominant	WT	0.0511754
S5PL15-05D-NOC002	NOC002	HSC-iM dominant	WT	0.187141
S5PL15-05E-NOC002	NOC002	HSC-iM dominant	WT	0.0259279
S5PL15-05F-NOC002	NOC002	HSC-iM dominant	WT	0.0562399
S5PL15-05G-NOC002	NOC002	HSC-iM dominant	WT	0.0862958
S5PL15-05J-NOC002	NOC002	HSC-iM dominant	WT	0.490472
S5PL15-05K-NOC002	NOC002	HSC-iM dominant	WT	0.0559817
S5PL15-05L-NOC002	NOC002	HSC-iM dominant	*TET2*<sup>MUT</sup>	0.402131
S5PL15-05M-NOC002	NOC002	HSC-iM dominant	WT	0.0382607
S5PL15-05N-NOC002	NOC002	HSC-iM dominant	WT	0.324581
S5PL15-05O-NOC002	NOC002	HSC-iM dominant	*TET2*<sup>MUT</sup>	0.0626067
S5PL15-05P-NOC002	NOC002	HSC-iM dominant	WT	0.029892
S5PL15-07A-NOC002	NOC002	HSC-iM dominant	WT	0.0223742
S5PL15-07C-NOC002	NOC002	HSC-iM dominant	WT	0.0702642
S5PL15-07E-NOC002	NOC002	HSC-iM dominant	*TET2*<sup>MUT</sup>	0.332364
S5PL15-07G-NOC002	NOC002	HSC-iM dominant	WT	0.0160358
S5PL15-07I-NOC002	NOC002	HSC-iM dominant	WT	0.0635793
S5PL15-07K-NOC002	NOC002	HSC-iM dominant	WT	0.12949
S5PL15-07L-NOC002	NOC002	HSC-iM dominant	WT	0.0751613
S5PL15-07N-NOC002	NOC002	HSC-iM dominant	WT	0.307677
S5PL15-07O-NOC002	NOC002	HSC-iM dominant	WT	0.290755
S5PL15-07P-NOC002	NOC002	HSC-iM dominant	WT	0.0509071
S5PL15-09A-NOC002	NOC002	HSC-iM dominant	WT	0.0291027
S5PL15-09B-NOC002	NOC002	HSC-iM dominant	WT	0.0714926
S5PL15-09C-NOC002	NOC002	HSC-iM dominant	WT	0.0520798
S5PL15-09D-NOC002	NOC002	HSC-iM dominant	*TET2*<sup>MUT</sup>	0.338962
S5PL15-09E-NOC002	NOC002	HSC-iM dominant	WT	0.0466634
S5PL15-09H-NOC002	NOC002	HSC-iM dominant	WT	0.0854891
S5PL15-09I-NOC002	NOC002	HSC-iM dominant	WT	0.100881
S5PL15-09J-NOC002	NOC002	HSC-iM dominant	WT	0.063723
S5PL15-09K-NOC002	NOC002	HSC-iM dominant	WT	0.0283486
S5PL15-09L-NOC002	NOC002	HSC-iM dominant	WT	0.0687039
S5PL15-09M-NOC002	NOC002	HSC-iM dominant	*TET2*<sup>MUT</sup>	0.287639
S5PL15-09N-NOC002	NOC002	HSC-iM dominant	WT	0.0714906
S5PL15-09P-NOC002	NOC002	HSC-iM dominant	WT	0.0469776
S5PL15-23A-NOC153	NOC153	HSC-I dominant	WT	0.260645
S5PL15-23B-NOC153	NOC153	HSC-I dominant	WT	0.305439
S5PL15-23C-NOC153	NOC153	HSC-I dominant	WT	0.0415715
S5PL15-23D-NOC153	NOC153	HSC-I dominant	WT	0.112076
S5PL15-23E-NOC153	NOC153	HSC-I dominant	WT	0.0494629
S5PL15-23G-NOC153	NOC153	HSC-I dominant	WT	0.0449049
S5PL16-01A-NOC002	NOC002	HSC-iM dominant	WT	0.109118
S5PL16-01B-NOC002	NOC002	HSC-iM dominant	WT	0.0494591
S5PL16-01F-NOC002	NOC002	HSC-iM dominant	WT	0.41844
S5PL16-01H-NOC002	NOC002	HSC-iM dominant	WT	0.176791
S5PL16-01I-NOC002	NOC002	HSC-iM dominant	WT	0.0565815
S5PL16-01J-NOC002	NOC002	HSC-iM dominant	WT	0.0541541
S5PL16-01K-NOC002	NOC002	HSC-iM dominant	WT	0.208215
S5PL16-01L-NOC002	NOC002	HSC-iM dominant	WT	0.111714
S5PL16-01M-NOC002	NOC002	HSC-iM dominant	WT	0.0905987
S5PL16-01N-NOC002	NOC002	HSC-iM dominant	WT	0.0442032
S5PL16-01P-NOC002	NOC002	HSC-iM dominant	WT	0.0355565
S5PL16-03A-NOC002	NOC002	HSC-iM dominant	WT	0.0345985
S5PL16-03B-NOC002	NOC002	HSC-iM dominant	WT	0.232429
S5PL16-03C-NOC002	NOC002	HSC-iM dominant	WT	0.0283007
S5PL16-03D-NOC002	NOC002	HSC-iM dominant	WT	0.423771
S5PL16-03E-NOC002	NOC002	HSC-iM dominant	WT	0.154867
S5PL16-03F-NOC002	NOC002	HSC-iM dominant	WT	0.0808892
S5PL16-03G-NOC002	NOC002	HSC-iM dominant	WT	0.0475319
S5PL16-03K-NOC002	NOC002	HSC-iM dominant	*TET2*<sup>MUT</sup>	0.339
S5PL16-03M-NOC002	NOC002	HSC-iM dominant	WT	0.0176391
S5PL16-03N-NOC002	NOC002	HSC-iM dominant	WT	0.160934
S5PL16-03O-NOC002	NOC002	HSC-iM dominant	WT	0.457416
S5PL16-03P-NOC002	NOC002	HSC-iM dominant	WT	0.0726045
S5PL16-05A-NOC002	NOC002	HSC-iM dominant	WT	0.317155
S5PL16-05B-NOC002	NOC002	HSC-iM dominant	WT	0.0369823
S5PL16-05F-NOC002	NOC002	HSC-iM dominant	*TET2*<sup>MUT</sup>	0.407582
S5PL16-05G-NOC002	NOC002	HSC-iM dominant	WT	0.0982951
S5PL16-05H-NOC002	NOC002	HSC-iM dominant	WT	0.105157
S5PL16-05K-NOC002	NOC002	HSC-iM dominant	WT	0.0248909
S5PL16-05M-NOC002	NOC002	HSC-iM dominant	WT	0.0346093
S5PL16-05N-NOC002	NOC002	HSC-iM dominant	*TET2*<sup>MUT</sup>	0.46079
S5PL16-05O-NOC002	NOC002	HSC-iM dominant	WT	0.0317652
S5PL16-07A-NOC002	NOC002	HSC-iM dominant	WT	0.108608
S5PL16-07E-NOC002	NOC002	HSC-iM dominant	*TET2*<sup>MUT</sup>	0.405456
S5PL16-07F-NOC002	NOC002	HSC-iM dominant	WT	0.0453301
S5PL16-07G-NOC002	NOC002	HSC-iM dominant	WT	0.0601352
S5PL16-07H-NOC002	NOC002	HSC-iM dominant	*TET2*<sup>MUT</sup>	0.472298
S5PL16-07I-NOC002	NOC002	HSC-iM dominant	WT	0.251683
S5PL16-07J-NOC002	NOC002	HSC-iM dominant	WT	0.233549
S5PL16-07L-NOC002	NOC002	HSC-iM dominant	WT	0.0476322
S5PL16-07M-NOC002	NOC002	HSC-iM dominant	WT	0.04397
S5PL16-07P-NOC002	NOC002	HSC-iM dominant	WT	0.149115
S5PL16-09A-NOC002	NOC002	HSC-iM dominant	WT	0.0323358
S5PL16-09B-NOC002	NOC002	HSC-iM dominant	WT	0.427832
S5PL16-09C-NOC002	NOC002	HSC-iM dominant	WT	0.0338288
S5PL16-09D-NOC002	NOC002	HSC-iM dominant	WT	0.0770928
S5PL16-09E-NOC002	NOC002	HSC-iM dominant	WT	0.0831563
S5PL16-09F-NOC002	NOC002	HSC-iM dominant	WT	0.134303
S5PL16-09G-NOC002	NOC002	HSC-iM dominant	WT	0.231545
S5PL16-09H-NOC002	NOC002	HSC-iM dominant	WT	0.0470879
S5PL16-09I-NOC002	NOC002	HSC-iM dominant	WT	0.156923
S5PL16-09L-NOC002	NOC002	HSC-iM dominant	WT	0.092742
S5PL16-09N-NOC002	NOC002	HSC-iM dominant	*TET2*<sup>MUT</sup>	0.452335
S5PL16-23A-NOC153	NOC153	HSC-I dominant	WT	0.351618
S5PL16-23E-NOC153	NOC153	HSC-I dominant	WT	0.0833002
S5PL16-23F-NOC153	NOC153	HSC-I dominant	WT	0.145495
S5PL16-23H-NOC153	NOC153	HSC-I dominant	WT	0.0492478
S5PL17-23A-NOC153	NOC153	HSC-I dominant	WT	0.422901
S5PL17-23D-NOC153	NOC153	HSC-I dominant	WT	0.0605445
S5PL17-23E-NOC153	NOC153	HSC-I dominant	WT	0.0466956
S5PL18-23C-NOC153	NOC153	HSC-I dominant	WT	0.240157
S5PL18-23D-NOC153	NOC153	HSC-I dominant	WT	0.0473022
S5PL18-23G-NOC153	NOC153	HSC-I dominant	WT	0.0465944
S5PL18-23H-NOC153	NOC153	HSC-I dominant	WT	0.22881
S5PL19-23A-NOC153	NOC153	HSC-I dominant	WT	0.0934448
S5PL19-23C-NOC153	NOC153	HSC-I dominant	WT	0.0776455
S5PL19-23E-NOC153	NOC153	HSC-I dominant	WT	0.233643
S5PL19-23G-NOC153	NOC153	HSC-I dominant	WT	0.0300574
S5PL19-23H-NOC153	NOC153	HSC-I dominant	WT	0.0569657
S5PL20-23A-NOC153	NOC153	HSC-I dominant	WT	0.452912
S5PL20-23C-NOC153	NOC153	HSC-I dominant	WT	0.355302
S5PL20-23D-NOC153	NOC153	HSC-I dominant	WT	0.03748
S5PL20-23E-NOC153	NOC153	HSC-I dominant	WT	0.0708872
S5PL20-23F-NOC153	NOC153	HSC-I dominant	WT	0.4403
S5PL20-23G-NOC153	NOC153	HSC-I dominant	WT	0.226867
S5PL20-23H-NOC153	NOC153	HSC-I dominant	WT	0.420509
S6PL01-01G-NOC115	NOC115	HSC-iM dominant	*TET2*<sup>MUT</sup>	0.346345
S6PL01-01H-NOC115	NOC115	HSC-iM dominant	WT	0.432139
S6PL01-01I-NOC115	NOC115	HSC-iM dominant	WT	0.174644
S6PL01-01L-NOC115	NOC115	HSC-iM dominant	WT	0.314621
S6PL01-03A-NOC115	NOC115	HSC-iM dominant	WT	0.401
S6PL01-03B-NOC115	NOC115	HSC-iM dominant	WT	0.356432
S6PL01-03G-NOC115	NOC115	HSC-iM dominant	WT	0.207717
S6PL01-03J-NOC115	NOC115	HSC-iM dominant	WT	0.429663
S6PL01-03K-NOC115	NOC115	HSC-iM dominant	*TET2*<sup>MUT</sup>	0.237129
S6PL01-03L-NOC115	NOC115	HSC-iM dominant	WT	0.0531406
S6PL01-03M-NOC115	NOC115	HSC-iM dominant	*TET2*<sup>MUT</sup>	0.090011
S6PL01-05A-NOC115	NOC115	HSC-iM dominant	WT	0.406011
S6PL01-05I-NOC115	NOC115	HSC-iM dominant	WT	0.40483
S6PL01-05J-NOC115	NOC115	HSC-iM dominant	*DNMT3A*<sup>MUT</sup>	0.0273597
S6PL01-05L-NOC115	NOC115	HSC-iM dominant	*TET2*<sup>MUT</sup>	0.2453
S6PL01-05M-NOC115	NOC115	HSC-iM dominant	WT	0.161812
S6PL01-05P-NOC115	NOC115	HSC-iM dominant	WT	0.0608287
S6PL01-07A-NOC115	NOC115	HSC-iM dominant	WT	0.328129
S6PL01-07B-NOC115	NOC115	HSC-iM dominant	*DNMT3A*<sup>MUT</sup>	0.0639584
S6PL01-07L-NOC115	NOC115	HSC-iM dominant	*DNMT3A*<sup>MUT</sup>	0.11696
S6PL01-09E-NOC115	NOC115	HSC-iM dominant	WT	0.209975
S6PL01-09G-NOC115	NOC115	HSC-iM dominant	*TET2*<sup>MUT</sup>	0.0898726
S6PL01-09I-NOC115	NOC115	HSC-iM dominant	WT	0.0933593
S6PL01-09K-NOC115	NOC115	HSC-iM dominant	WT	0.404875
S6PL01-09N-NOC115	NOC115	HSC-iM dominant	*DNMT3A*<sup>MUT</sup>	0.0455653
S6PL01-09P-NOC115	NOC115	HSC-iM dominant	*TET2*<sup>MUT</sup>	0.370224
S6PL01-23A-NOC153	NOC153	HSC-I dominant	WT	0.482039
S6PL01-23B-NOC153	NOC153	HSC-I dominant	WT	0.0831214
S6PL01-23C-NOC153	NOC153	HSC-I dominant	WT	0.0158932
S6PL01-23E-NOC153	NOC153	HSC-I dominant	WT	0.449238
S6PL01-23F-NOC153	NOC153	HSC-I dominant	WT	0.142749
S6PL01-23G-NOC153	NOC153	HSC-I dominant	WT	0.0736486
S6PL02-01C-NOC115	NOC115	HSC-iM dominant	*TET2*<sup>MUT</sup>	0.2988
S6PL02-01K-NOC115	NOC115	HSC-iM dominant	WT	0.0518952
S6PL02-01N-NOC115	NOC115	HSC-iM dominant	WT	0.0306587
S6PL02-01P-NOC115	NOC115	HSC-iM dominant	*DNMT3A*<sup>MUT</sup>	0.0493592
S6PL02-03E-NOC115	NOC115	HSC-iM dominant	WT	0.016135
S6PL02-03F-NOC115	NOC115	HSC-iM dominant	WT	0.165802
S6PL02-03H-NOC115	NOC115	HSC-iM dominant	*DNMT3A*<sup>MUT</sup>	0.0260961
S6PL02-03K-NOC115	NOC115	HSC-iM dominant	*DNMT3A*<sup>MUT</sup>	0.0241537
S6PL02-03N-NOC115	NOC115	HSC-iM dominant	WT	0.256861
S6PL02-03O-NOC115	NOC115	HSC-iM dominant	WT	0.0857621
S6PL02-03P-NOC115	NOC115	HSC-iM dominant	*DNMT3A*<sup>MUT</sup>	0.149256
S6PL02-05D-NOC115	NOC115	HSC-iM dominant	WT	0.043676
S6PL02-05J-NOC115	NOC115	HSC-iM dominant	*TET2*<sup>MUT</sup>	0.195553
S6PL02-07A-NOC115	NOC115	HSC-iM dominant	*DNMT3A*<sup>MUT</sup>	0.07307
S6PL02-07C-NOC115	NOC115	HSC-iM dominant	WT	0.565806
S6PL02-07G-NOC115	NOC115	HSC-iM dominant	*DNMT3A*<sup>MUT</sup>	0.0363898
S6PL02-07J-NOC115	NOC115	HSC-iM dominant	*TET2*<sup>MUT</sup>	0.454755
S6PL02-07L-NOC115	NOC115	HSC-iM dominant	WT	0.0656616
S6PL02-07O-NOC115	NOC115	HSC-iM dominant	WT	0.491906
S6PL02-09N-NOC115	NOC115	HSC-iM dominant	WT	0.278675
S6PL02-09P-NOC115	NOC115	HSC-iM dominant	WT	0.321332
S6PL02-23A-NOC153	NOC153	HSC-I dominant	WT	0.0741124
S6PL02-23C-NOC153	NOC153	HSC-I dominant	WT	0.0415403
S6PL02-23D-NOC153	NOC153	HSC-I dominant	WT	0.0396811
S6PL02-23H-NOC153	NOC153	HSC-I dominant	WT	0.289133
S6PL03-01B-NOC115	NOC115	HSC-iM dominant	*TET2*<sup>MUT</sup>	0.251534
S6PL03-01D-NOC115	NOC115	HSC-iM dominant	*TET2*<sup>MUT</sup>	0.457599
S6PL03-01F-NOC115	NOC115	HSC-iM dominant	WT	0.424741
S6PL03-01M-NOC115	NOC115	HSC-iM dominant	*DNMT3A*<sup>MUT</sup>	0.0785798
S6PL03-03A-NOC115	NOC115	HSC-iM dominant	*DNMT3A*<sup>MUT</sup>	0.111453
S6PL03-03G-NOC115	NOC115	HSC-iM dominant	*TET2*<sup>MUT</sup>	0.133536
S6PL03-03H-NOC115	NOC115	HSC-iM dominant	*DNMT3A*<sup>MUT</sup>	0.0689448
S6PL03-03L-NOC115	NOC115	HSC-iM dominant	WT	0.413525
S6PL03-03M-NOC115	NOC115	HSC-iM dominant	*DNMT3A*<sup>MUT</sup>	0.0268339
S6PL03-03N-NOC115	NOC115	HSC-iM dominant	WT	0.081773
S6PL03-03O-NOC115	NOC115	HSC-iM dominant	WT	0.174972
S6PL03-05C-NOC115	NOC115	HSC-iM dominant	*TET2*<sup>MUT</sup>	0.465228
S6PL03-05D-NOC115	NOC115	HSC-iM dominant	WT	0.133449
S6PL03-05G-NOC115	NOC115	HSC-iM dominant	WT	0.110728
S6PL03-05K-NOC115	NOC115	HSC-iM dominant	WT	0.0468765
S6PL03-05N-NOC115	NOC115	HSC-iM dominant	WT	0.0806226
S6PL03-07D-NOC115	NOC115	HSC-iM dominant	WT	0.145879
S6PL03-07G-NOC115	NOC115	HSC-iM dominant	*DNMT3A*<sup>MUT</sup>	0.105467
S6PL03-07M-NOC115	NOC115	HSC-iM dominant	WT	0.0297133
S6PL03-07N-NOC115	NOC115	HSC-iM dominant	WT	0.0397259
S6PL03-09H-NOC115	NOC115	HSC-iM dominant	WT	0.0597685
S6PL03-09N-NOC115	NOC115	HSC-iM dominant	*DNMT3A*<sup>MUT</sup>	0.32773
S6PL03-23C-NOC153	NOC153	HSC-I dominant	WT	0.166172
S6PL03-23F-NOC153	NOC153	HSC-I dominant	WT	0.0750423
S6PL03-23G-NOC153	NOC153	HSC-I dominant	WT	0.241439
S6PL04-01A-NOC115	NOC115	HSC-iM dominant	WT	0.0766748
S6PL04-01E-NOC115	NOC115	HSC-iM dominant	WT	0.590364
S6PL04-01G-NOC115	NOC115	HSC-iM dominant	WT	0.0648902
S6PL04-01H-NOC115	NOC115	HSC-iM dominant	*DNMT3A*<sup>MUT</sup>	0.0538513
S6PL04-01I-NOC115	NOC115	HSC-iM dominant	WT	0.118064
S6PL04-01K-NOC115	NOC115	HSC-iM dominant	*TET2*<sup>MUT</sup>	0.107326
S6PL04-01L-NOC115	NOC115	HSC-iM dominant	WT	0.0851866
S6PL04-01O-NOC115	NOC115	HSC-iM dominant	*TET2*<sup>MUT</sup>	0.277406
S6PL04-03G-NOC115	NOC115	HSC-iM dominant	WT	0.0992549
S6PL04-03I-NOC115	NOC115	HSC-iM dominant	WT	0.0413338
S6PL04-03J-NOC115	NOC115	HSC-iM dominant	WT	0.0588493
S6PL04-03L-NOC115	NOC115	HSC-iM dominant	WT	0.20333
S6PL04-03M-NOC115	NOC115	HSC-iM dominant	WT	0.0457726
S6PL04-03P-NOC115	NOC115	HSC-iM dominant	*TET2*<sup>MUT</sup>	0.477521
S6PL04-05E-NOC115	NOC115	HSC-iM dominant	*DNMT3A*<sup>MUT</sup>	0.104324
S6PL04-05F-NOC115	NOC115	HSC-iM dominant	*TET2*<sup>MUT</sup>	0.039367
S6PL04-05L-NOC115	NOC115	HSC-iM dominant	WT	0.0755593
S6PL04-05N-NOC115	NOC115	HSC-iM dominant	WT	0.153323
S6PL04-05P-NOC115	NOC115	HSC-iM dominant	*DNMT3A*<sup>MUT</sup>	0.0391248
S6PL04-07B-NOC115	NOC115	HSC-iM dominant	*TET2*<sup>MUT</sup>	0.0758798
S6PL04-07C-NOC115	NOC115	HSC-iM dominant	WT	0.142722
S6PL04-07E-NOC115	NOC115	HSC-iM dominant	WT	0.053179
S6PL04-07M-NOC115	NOC115	HSC-iM dominant	WT	0.053718
S6PL04-07N-NOC115	NOC115	HSC-iM dominant	*TET2*<sup>MUT</sup>	0.054935
S6PL04-09A-NOC115	NOC115	HSC-iM dominant	WT	0.115847
S6PL04-09D-NOC115	NOC115	HSC-iM dominant	WT	0.0994556
S6PL04-09M-NOC115	NOC115	HSC-iM dominant	*DNMT3A*<sup>MUT</sup>	0.0678927
S6PL04-09N-NOC115	NOC115	HSC-iM dominant	*DNMT3A*<sup>MUT</sup>	0.120478
S6PL04-09P-NOC115	NOC115	HSC-iM dominant	WT	0.123494
S6PL04-23A-NOC153	NOC153	HSC-I dominant	WT	0.0285244
S6PL04-23B-NOC153	NOC153	HSC-I dominant	WT	0.152309
S6PL04-23E-NOC153	NOC153	HSC-I dominant	WT	0.0439919
S6PL04-23F-NOC153	NOC153	HSC-I dominant	WT	0.0675649
S6PL04-23H-NOC153	NOC153	HSC-I dominant	WT	0.212988
S6PL05-01A-NOC115	NOC115	HSC-iM dominant	WT	0.312897
S6PL05-01D-NOC115	NOC115	HSC-iM dominant	WT	0.0663937
S6PL05-01I-NOC115	NOC115	HSC-iM dominant	WT	0.220274
S6PL05-01L-NOC115	NOC115	HSC-iM dominant	WT	0.0863132
S6PL05-01P-NOC115	NOC115	HSC-iM dominant	WT	0.0335933
S6PL05-03B-NOC115	NOC115	HSC-iM dominant	*DNMT3A*<sup>MUT</sup>	0.0468011
S6PL05-03C-NOC115	NOC115	HSC-iM dominant	WT	0.196317
S6PL05-03D-NOC115	NOC115	HSC-iM dominant	WT	0.0582164
S6PL05-03E-NOC115	NOC115	HSC-iM dominant	*DNMT3A*<sup>MUT</sup>	0.0295793
[truncated: 851 more rows]
