# Supplementary material for: Human haematopoietic stem cells remember inflammatory stress
Source: Nature. 2026 May 27;655(8122):458–67. doi: 10.1038/s41586-026-10522-7 (PMC13345971; doi:10.1038/s41586-026-10522-7)
Supplement: Supplementary file 9 — Source Data Fig. 5 [file 41586_2026_10522_MOESM9_ESM.xlsx]

## Sheet: Fig5b
	HSC-I Dominant	HSC-iM Dominant
Erythroblasts	0	0
Small Pre-B	60	62
MLP	33	149
EBMP	42	374
Pro-B	136	650
MkP	185	895
Late GMP	573	685
Pre-pro-B	240	1142
Pro-B cycling	275	1621
LMPP cycling	732	1625
EryP cycling	661	1751
EryP non-cycling	593	2032
pDC	337	2548
EMPP	492	2537
Monocytes	85	3269
Early GMP	766	3112
HSC/MPP	656	3629
LMPP	657	4105

## Sheet: Fig5c
pathway	name	pval	padj	log2err	ES	NES	size	Cluster	log10FDR
HSCII_inflammatory_memory_top200	HSC-iM Program	1.42738e-37	2.14108e-37	1.59596	0.645966	2.89838	191	HSC/MPP	36.6694
qHSC_vs_aHSC_top250	qHSC vs aHSC	9.40721e-14	9.40721e-14	0.954542	0.453507	2.06464	237	HSC/MPP	13.0265
HSCI_conventional_top200	HSC-I Program	8.08785e-89	2.42635e-88	2.46322	-0.796549	-5.62776	181	HSC/MPP	87.615
HALLMARK_TNFA_SIGNALING_VIA_NFKB	Hallmark TNFa Signaling via NFkB	1.43624e-10	7.18122e-09	0.826657	0.47651	2.10005	152	HSC/MPP	8.1438
HALLMARK_INFLAMMATORY_RESPONSE	Hallmark Inflammatory Response	0.000184117	0.00460292	0.344793	0.400789	1.71475	112	HSC/MPP	2.33697
HALLMARK_TGF_BETA_SIGNALING	Hallmark TGF-B Signaling	0.00101612	0.0127015	0.149129	0.466022	1.76984	48	HSC/MPP	1.89615
HSCII_inflammatory_memory_top200	HSC-iM Program	1.28261e-22	1.92391e-22	1.2295	0.555769	2.37467	192	LMPP	21.7158
qHSC_vs_aHSC_top250	qHSC vs aHSC	1.10523e-05	1.10523e-05	0.593325	0.371609	1.60627	235	LMPP	4.95655
HSCI_conventional_top200	HSC-I Program	2.93414e-84	8.80243e-84	2.39934	-0.785209	-5.54059	178	LMPP	83.0554
HALLMARK_TNFA_SIGNALING_VIA_NFKB	Hallmark TNFa Signaling via NFkB	0.000113805	0.00569025	0.538434	0.381921	1.60759	156	LMPP	2.24487
HALLMARK_INFLAMMATORY_RESPONSE	Hallmark Inflammatory Response	0.0775929	0.268421	0.0158171	0.30851	1.26614	114	LMPP	0.571184
HALLMARK_TGF_BETA_SIGNALING	Hallmark TGF-B Signaling	0.000822204	0.0205551	0.163814	0.47561	1.75412	48	LMPP	1.68708
HSCII_inflammatory_memory_top200	HSC-iM Program	9.99963e-33	1.49994e-32	1.48854	0.635582	2.78775	193	LMPP cycling	31.8239
qHSC_vs_aHSC_top250	qHSC vs aHSC	6.21216e-16	6.21216e-16	1.02767	0.499086	2.22368	237	LMPP cycling	15.2068
HSCI_conventional_top200	HSC-I Program	6.82451e-57	2.04735e-56	1.96784	-0.727233	-4.27681	181	LMPP cycling	55.6888
HALLMARK_TNFA_SIGNALING_VIA_NFKB	Hallmark TNFa Signaling via NFkB	2.17445e-13	5.43612e-12	0.943632	0.515414	2.224	163	LMPP cycling	11.2647
HALLMARK_INFLAMMATORY_RESPONSE	Hallmark Inflammatory Response	1.61086e-06	2.01357e-05	0.643552	0.457294	1.91869	125	LMPP cycling	4.69603
HALLMARK_TGF_BETA_SIGNALING	Hallmark TGF-B Signaling	1.09099e-07	1.81831e-06	0.704976	0.606989	2.22639	50	LMPP cycling	5.74033
HSCII_inflammatory_memory_top200	HSC-iM Program	2.44512e-16	3.66768e-16	1.0377	0.52337	2.17321	192	Early GMP	15.4356
qHSC_vs_aHSC_top250	qHSC vs aHSC	1.02063e-06	1.02063e-06	0.643552	0.399209	1.67659	235	Early GMP	5.99113
HSCI_conventional_top200	HSC-I Program	2.41407e-60	7.2422e-60	2.03	-0.716541	-4.55717	179	Early GMP	59.1401
HALLMARK_TNFA_SIGNALING_VIA_NFKB	Hallmark TNFa Signaling via NFkB	1.43554e-07	3.58885e-06	0.690132	0.44855	1.84249	161	Early GMP	5.44505
HALLMARK_INFLAMMATORY_RESPONSE	Hallmark Inflammatory Response	0.000222498	0.00185415	0.518848	0.412538	1.66196	125	Early GMP	2.73186
HALLMARK_TGF_BETA_SIGNALING	Hallmark TGF-B Signaling	0.000431499	0.00308214	0.229498	0.495583	1.78851	51	Early GMP	2.51115
HSCII_inflammatory_memory_top200	HSC-iM Program	5.70906e-44	1.71272e-43	1.72683	0.726189	3.32286	187	Late GMP	42.7663
qHSC_vs_aHSC_top250	qHSC vs aHSC	1.3221e-18	1.3221e-18	1.11466	0.537557	2.51571	224	Late GMP	17.8787
HSCI_conventional_top200	HSC-I Program	6.42906e-31	9.64359e-31	1.4462	-0.659693	-3.04105	173	Late GMP	30.0158
HALLMARK_TNFA_SIGNALING_VIA_NFKB	Hallmark TNFa Signaling via NFkB	5.08385e-21	2.54193e-19	1.18665	0.632395	2.78721	142	Late GMP	18.5948
HALLMARK_INFLAMMATORY_RESPONSE	Hallmark Inflammatory Response	4.20791e-08	7.01318e-07	0.719513	0.52343	2.19295	101	Late GMP	6.15409
HALLMARK_TGF_BETA_SIGNALING	Hallmark TGF-B Signaling	2.08454e-06	2.26314e-05	0.627257	0.598634	2.18503	48	Late GMP	4.64529
HSCII_inflammatory_memory_top200	HSC-iM Program	3.95308e-11	5.92962e-11	0.851339	0.468903	1.7951	188	Monocytes	10.227
qHSC_vs_aHSC_top250	qHSC vs aHSC	0.0260923	0.0260923	0.0012465	0.315274	1.21817	225	Monocytes	1.58349
HSCI_conventional_top200	HSC-I Program	1.57172e-17	4.71517e-17	1.07687	-0.289007	-2.59124	166	Monocytes	16.3265
HALLMARK_TNFA_SIGNALING_VIA_NFKB	Hallmark TNFa Signaling via NFkB	1.17404e-05	0.000575279	0.593325	0.406744	1.54758	168	Monocytes	3.24012
HALLMARK_INFLAMMATORY_RESPONSE	Hallmark Inflammatory Response	9.10001e-05	0.0022295	0.151645	0.404229	1.51772	135	Monocytes	2.65179
HALLMARK_TGF_BETA_SIGNALING	Hallmark TGF-B Signaling	0.0864882	0.302709	0.00469601	0.376855	1.28408	45	Monocytes	0.518975

## Sheet: Fig5h
pathway	pval	padj	log2err	ES	NES	size	Geneset	CellType	leadingEdgeGenes	Pathway_Name	log10FDR	NES2
HALLMARK_INFLAMMATORY_RESPONSE	5.08273e-06	0.000127068	0.610527	0.431096	1.82512	156	Hallmark Pathways	CLP	ATP2B1, KLF6, PTGER4, GPC3, AHR, NFKB1, CD69, PTPRE, SGMS2, BEST1, PTGER2, ICOSLG, HIF1A, HBEGF, GCH1, TNFRSF1B, OSM, NLRP3, CMKLR1, ABCA1, F3, RGS16, CD55, INHBA, MXD1, GABBR1, ACVR2A, IFITM1, GPR132, SLC7A1, PLAUR, IL7R, GPR183, NAMPT, PSEN1, IL4R, SELENOS, OSMR, SELL, CDKN1A, RHOG, GNAI3	Hallmark Inflammatory Response	3.89596	1.82512
HALLMARK_TGF_BETA_SIGNALING	0.00135566	0.00847286	0.191877	0.512221	1.78611	48	Hallmark Pathways	CLP	JUNB, SMAD3, SPTBN1, BMPR1A, SKIL, PPM1A, ID2, SKI, ACVR1, CDKN1C, FKBP1A, ARID4B, ENG, PPP1R15A, ID1, CDK9, KLF10, RHOA, NOG, HIPK2, SMURF1, PPP1CA, NCOR2	Hallmark TGF-B Signaling	2.07197	1.78611
HALLMARK_TNFA_SIGNALING_VIA_NFKB	6.94661e-21	3.4733e-19	1.17789	0.624741	2.68395	174	Hallmark Pathways	CLP	NR4A3, ATP2B1, AREG, NR4A2, KLF6, PTGER4, MAP3K8, FOS, JUNB, KLF4, SMAD3, MCL1, CD83, SOD2, DUSP1, ATF3, IER2, MAFF, SLC2A3, NFKB1, NFAT5, CD44, FOSL2, NR4A1, ZFP36, CD69, EGR3, GEM, PTPRE, KLF2, BHLHE40, PTGS2, FOSB, ICOSLG, IER5, SPSB1, HBEGF, TNIP2, GCH1, EIF1, FOSL1, BCL6, BTG1, RELB, IRS2, JUN, ID2, GADD45B, CXCL3, PHLDA2, SAT1, ABCA1, F3, BCL3, BCL2A1, DUSP2, INHBA, REL, MXD1, CCNL1, KDM6B,…	Hallmark TNFa Signaling Via NFKB	18.4593	2.68395
HSCII_inflammatory_memory_top200	1.82275e-81	1e-40	2.36018	0.851068	3.71391	199	HSC Signatures	CLP	TRIM24, NR4A3, ATP2B1, AREG, PPP1R16B, EZR, SYTL3, USP36, ANKRD28, CYTH1, SIPA1L1, RASGEF1B, NR4A2, KMT2E, KLF6, MALT1, LRRFIP1, PDE3B, SIK3, RGS2, RELL1, RYBP, ZNF331, PTGER4, HIVEP2, MAP3K8, GAB2, FOS, JUNB, DPYSL3, SNX9, FLT1, LMNA, PIK3R1, SMAD3, GRASP, H3F3B, ZSWIM6, TMEM241, WHRN, MCL1, WTAP, BTD, AC020916.1, PACSIN2, CABLES1, TSC22D3, CREM, ARIH1, RAB11A, BTBD11, TACC1, TLE4, PSME4, CRY1, …	Xeno HSC-iM Signature	40	3.71391
HSCI_conventional_top200	1.5243e-24	1.72754e-23	1.2871	-0.634717	-2.63628	197	HSC Signatures	CLP	ZNF718, ZCCHC7, RCSD1, GUCY1A1, HERC4, MEF2C-AS1, MBNL1, CYYR1, LINC01122, PHF21A, ST6GAL1, TXNIP, ARRB1, AZIN1-AS1, LDAH, GNAI1, PRH1, ZEB2, PRELID2, ARFIP1, ZNF609, TP63, MTAP, IKZF1, CCND3, APLF, LCP2, GCNT1, ATXN7L1, FTCDNL1, CYYR1-AS1, ZNF280D, CCDC18-AS1, FTX, AC107204.1, MBNL1-AS1, NSD1, AC090517.5, DACH1, TFEC, GPSM2, HIST1H2AC, HIST1H2BC, MTX2, HDAC8, MLLT3, CEP192, TMEM161B-AS1, ZNF248,…	Xeno HSC-I Signature	22.7626	-2.63628
qHSC_vs_aHSC_top250	2.313e-23	1.96605e-22	1.25451	0.59395	2.64114	236	HSC Signatures	CLP	AREG, SEMA6A, PPP1R16B, ANKRD28, CYTH1, MEIS1, SIK3, ZNF331, PRKCH, MAP3K8, GAB2, CYTIP, JUNB, SNX9, GRASP, TSC22D3, DDIT4, ELF1, AMPD2, SETD7, SH3RF1, TACC1, RANBP2, ST3GAL1, IER2, MAFF, RBM38, NFKB1, JUND, RILPL2, STK17B, CBX4, RAB21, PER1, FCMR, PIM3, FOSL2, NR4A1, ZFP36, ZC3HAV1, SRGN, KLF2, FTH1, ZBTB21, TSC22D2, HIF1A, MDK, UBE2H, TFPI, PAN3, RELB, MKNK2, CRIM1, PDE4D, JUN, ID2, FAM53C, TCF…	qHSC vs aHSC Signature	21.7064	2.64114
HALLMARK_INFLAMMATORY_RESPONSE	2.43036e-07	4.05059e-06	0.674963	0.44339	1.97499	169	Hallmark Pathways	Cycling Progenitor	ATP2B1, AHR, BTG2, CD69, CD55, NAMPT, GCH1, LYN, ATP2C1, LIF, INHBA, MXD1, NFKB1, HIF1A, TNFSF9, SERPINE1, MSR1, CXCL8, KLF6, GPR132, RIPK2, CSF1, HPN, HAS2, LDLR, PTAFR, CXCL10, NFKBIA, ABCA1, TIMP1, RASGRP1, CD82, ICAM4, NMUR1, HBEGF, SCARF1, PTGER4, GNA15, ICOSLG, NMI, RGS1, PTPRE, ICAM1, CALCRL, RTP4, IRF1, SELENOS	Hallmark Inflammatory Response	5.39248	1.97499
HALLMARK_TGF_BETA_SIGNALING	1.48466e-06	1.48466e-05	0.643552	0.618406	2.27037	52	Hallmark Pathways	Cycling Progenitor	JUNB, SKI, ID2, SPTBN1, SERPINE1, ID1, CTNNB1, PPP1R15A, SKIL, PPM1A, SMAD7, ID3, ARID4B, ENG, THBS1, SMAD6, BMPR2, UBE2D3, NOG, PMEPA1, WWTR1, HIPK2, HDAC1, CDKN1C	Hallmark TGF-B Signaling	4.82837	2.27037
HALLMARK_TNFA_SIGNALING_VIA_NFKB	3.82742e-28	1.91371e-26	1.38026	0.661865	2.98344	185	Hallmark Pathways	Cycling Progenitor	CXCL2, ATP2B1, BTG2, DUSP1, IER2, CD69, JUN, JUNB, CD83, RELB, MAFF, SQSTM1, GADD45B, EGR3, ATF3, NAMPT, ZFP36, ID2, REL, DENND5A, IRS2, GCH1, ETS2, LIF, INHBA, MXD1, NFKB1, FOSB, RHOB, CCN1, TNFSF9, KLF2, SERPINE1, NR4A1, SOD2, PPP1R15A, DUSP2, PNRC1, TIPARP, FOSL1, EGR2, KLF6, IER3, PHLDA2, RIPK2, SGK1, EGR1, CSF1, NFAT5, FOSL2, RNF19B, NR4A3, SLC16A6, BCL3, IER5, LDLR, CCND1, NR4A2, AREG, CXCL…	Hallmark TNFa Signaling Via NFKB	25.7181	2.98344
HSCII_inflammatory_memory_top200	3.46693e-82	1e-40	2.36894	0.842039	3.83723	200	HSC Signatures	Cycling Progenitor	SGIP1, SIPA1L1, DENND4A, TRIM24, LMNA, RASGEF1B, ATP2B1, SNX9, CABLES1, ANKRD28, AC020916.1, CD55, RAB11A, JUNB, SLC39A8, SKI, RELB, KMT2E, CDK17, IDS, H3F3B, IVNS1ABP, PPP1R16B, TLE4, PHTF1, MAFF, IFRD1, CRY1, PEAK1, RYBP, CYTH1, WHRN, BMP6, SLC45A4, SIK3, CD109, DPYSL3, MTMR6, GAB2, NAMPT, TSC22D2, ID2, REL, IQCJ-SCHIP1, MYADM, WTAP, TACC1, USP36, NFKB1, UBA6, ELL2, DNAJB6, CRIM1, SPAG9, DOCK4,…	Xeno HSC-iM Signature	40	3.83723
HSCI_conventional_top200	3.8473e-42	1e-40	1.69047	-0.708945	-3.18698	200	HSC Signatures	Cycling Progenitor	APOLD1, CIITA, LYST, IKZF1, ADAM28, TFEC, VRK2, LINC02232, SCN9A, GUCY1A1, CYYR1, MTX2, GPSM2, MTAP, SCN1A-AS1, LDAH, APBB1IP, HERC4, LINC01122, CAPS2, PREX2, PIK3CD, FTCDNL1, GCNT1, TP63, LINC02506, RCSD1, DEC1, SETDB2, SDCCAG8, NUDCD1, RNF13, TARBP1, MYB, CD244, PRH1, ZNF718, DNAJC13, ZNF280D, NIPAL2, FTX, TVP23A, RAB27B, SYNRG, DAPP1, AC120193.1, CEP192, PRKCQ, EHBP1, CCDC175, NEDD4, MEF2C-AS1…	Xeno HSC-I Signature	40	-3.18698
qHSC_vs_aHSC_top250	3.59466e-30	3.05546e-29	1.42456	0.629525	2.92303	236	HSC Signatures	Cycling Progenitor	SNX9, BTG2, ANKRD28, IER2, JUN, CD55, JUNB, RELB, PPP1R16B, MAFF, CYTH1, UBE2H, CEMIP2, SIK3, GAB2, FOXO1, NAMPT, ZFP36, TSC22D2, PRKCH, ID2, SEMA6A, DENND5A, FOXO3, FAM53C, TFPI, MYADM, ELF1, TACC1, MXD1, NFKB1, CRIM1, HIF1A, KLF2, VPS37B, SOX4, NR4A1, SRGN, SMOX, MTMR10, GRASP, USP22, PNRC1, YPEL5, MIDN, RAB21, NFATC1, RANBP2, FTH1, PDZD2, FGFR1, RIPK2, TSPYL2, PBXIP1, ZNF331, FOSL2, PAN3, LRCH…	qHSC vs aHSC Signature	28.5149	2.92303
HALLMARK_INFLAMMATORY_RESPONSE	6.45912e-12	1.61478e-10	0.887075	0.564493	2.35251	136	Hallmark Pathways	EBMP	ATP2B1, NAMPT, NFKB1, ATP2C1, EREG, KLF6, AHR, CD55, CXCL8, INHBA, BTG2, ATP2A2, PTPRE, LYN, PLAUR, TNFRSF9, ABCA1, IL15, NFKBIA, PTGER2, IRF1, OSM, CSF1, SGMS2, TLR2, GNA15, HIF1A, RGS1, NLRP3, ADGRE1, TLR1, MXD1, GPR183, CALCRL, ADORA2B, AXL, FPR1, SELL, IRAK2, GABBR1	Hallmark Inflammatory Response	9.79189	2.35251
HALLMARK_TGF_BETA_SIGNALING	0.00062672	0.00284873	0.304088	0.52579	1.82859	47	Hallmark Pathways	EBMP	SKIL, ID2, HIPK2, ARID4B, SPTBN1, THBS1, SMAD7, SMAD3, CTNNB1, BCAR3, TRIM33, TGFBR1, PPM1A	Hallmark TGF-B Signaling	2.54535	1.82859
HALLMARK_TNFA_SIGNALING_VIA_NFKB	1.2565e-20	6.2825e-19	1.17789	0.642691	2.7401	160	Hallmark Pathways	EBMP	ATP2B1, NAMPT, NFKB1, NR4A1, CXCL2, ID2, KLF6, DENND5A, INHBA, CD44, NR4A3, AREG, BTG2, SQSTM1, FOSL2, REL, RELB, BIRC2, PTPRE, PLAUR, IER3, KLF2, TNFRSF9, JUN, VEGFA, GADD45B, NR4A2, ABCA1, ATF3, SLC2A3, CD83, NFKBIA, PLAU, DUSP5, IRF1, CSF1, NFKB2, BTG3, TLR2, SMAD3, ZFP36, NFAT5, RHOB, SGK1, TIPARP, TNFAIP3, MAP3K8, RNF19B, GADD45A, BTG1, MAFF, CXCL3, BHLHE40, DUSP1, PANX1, MXD1, IER2, GPR183,…	Hallmark TNFa Signaling Via NFKB	18.2019	2.7401
HSCII_inflammatory_memory_top200	2.38361e-59	1e-40	2.00949	0.80607	3.52367	196	HSC Signatures	EBMP	SIK3, ATP2B1, CYTH3, NAMPT, SIPA1L1, PPP1R16B, SAMSN1, NFKB1, STX17-AS1, ANKRD28, IL1RAP, NR4A1, DENND4A, SKIL, ELL2, FBXO34, HERC1, KMT2E, ZNF331, SRGN, RAB11A, ID2, KLF6, ARIH1, SNX9, CD55, SYTL3, CDK17, TLE4, RFX2, CD44, RABGEF1, ESYT2, MTMR6, NR4A3, CRY1, RYBP, PDE3B, ADAM17, AREG, TRIM24, SLC7A5, DNAJC1, MAN2A1, RELL1, OSBPL8, GAB2, IDS, FOSL2, CNOT6L, KSR1, REL, EZR, SLC45A4, PHTF1, RELB, A…	Xeno HSC-iM Signature	40	3.52367
HSCI_conventional_top200	1.71431e-16	1.16573e-15	1.04763	-0.583928	-2.33102	193	HSC Signatures	EBMP	GMDS-DT, ZNF280D, SDCCAG8, LINC02506, ST8SIA6, PRH1, FTCDNL1, HDAC8, KANSL1L, ST6GAL1, NIPAL2, HIST1H2BG, ADAM28, HIST1H2BC, ZNF609, EHBP1, RCSD1, TNFAIP8, ZCCHC7, TMEM260, RABGAP1, HIST1H2BJ, CFLAR, LDAH, SCAI, CYYR1, APOLD1, HMGA2, STON2, DNAJC13, IKZF2, GPSM2, APLF, LINC02100, AC107204.1, ZNF718, PBX1, KMT2A, GUCY1B1, HIST1H2AC, TMEM65, ARNTL2-AS1, RIN2, LCP2, LINC02232, NFIA, AC090517.5, STX7…	Xeno HSC-I Signature	14.9334	-2.33102
qHSC_vs_aHSC_top250	1.50709e-18	1.70804e-17	1.11466	0.554754	2.46786	229	HSC Signatures	EBMP	SIK3, NAMPT, PPP1R16B, NFKB1, ANKRD28, NR4A1, ZNF331, JARID2, SRGN, ID2, FOXO3, NFKBIZ, SNX9, CD55, DENND5A, LINC01578, AREG, ZC3HAV1, UBE2H, BTG2, GAB2, FOSL2, MBNL1, RELB, KLF2, JUN, SMIM3, TAPT1, STK17B, JUND, MAN1A1, PPARD, SH3RF1, TACC1, FTH1, NFKBIA, TSC22D3, IRF1, TSC22D2, NFKB2, PAN3, RAB21, PHF1, ZFP36, RANBP2, GNA15, SOX4, FOXO1, TNFAIP3, MAP3K8, HIF1A, GADD45A, MAP3K3, MAFF, CYTH1, JUP…	qHSC vs aHSC Signature	16.7675	2.46786
HALLMARK_INFLAMMATORY_RESPONSE	9.10388e-08	1.51731e-06	0.704976	0.431923	2.08875	172	Hallmark Pathways	GMP	ATP2B1, ATP2C1, NFKB1, SGMS2, AHR, LYN, PLAUR, BTG2, OSM, PTPRE, CALCRL, HBEGF, CD55, MXD1, EREG, GCH1, NAMPT, AXL, SLC7A1, KLF6, PIK3R5, C3AR1, TLR3, ABCA1, INHBA, RASGRP1, CXCL8, PDE4B, PTGER4, NFKBIA, RGS16	Hallmark Inflammatory Response	5.81892	2.08875
HALLMARK_TGF_BETA_SIGNALING	0.00262651	0.00691188	0.126207	0.44917	1.76636	54	Hallmark Pathways	GMP	SKI, CTNNB1, SMURF2, SPTBN1, SKIL, ARID4B, SMAD3, ID2, TJP1, TGFBR1, SMURF1, FNTA, CDKN1C, ID1, TRIM33, RHOA, PPM1A, SERPINE1	Hallmark TGF-B Signaling	2.1604	1.76636
HALLMARK_TNFA_SIGNALING_VIA_NFKB	1.19547e-17	5.97737e-16	1.08644	0.549151	2.69442	191	Hallmark Pathways	GMP	ATP2B1, ETS2, MARCKS, RELB, DENND5A, NFKB1, IRS2, SOD2, PTGS2, B4GALT1, NR4A3, MAP3K8, PLAUR, BTG2, PTPRE, HBEGF, MXD1, BTG1, MCL1, JAG1, NFE2L2, REL, CD44, GCH1, NAMPT, PNRC1, TIPARP, KLF6, JUN, ABCA1, INHBA, FOSL2, GFPT2, MAP2K3, AREG, DUSP1, BTG3, KLF2, KDM6B, NR4A2, EIF1, PLAU, EGR3, IER5, CD83, SMAD3, PDE4B, PTGER4, PFKFB3, NFKBIA, EFNA1, CXCL2, ID2, TRIB1, DUSP5, ATF3, GADD45B, SPSB1, NR4A1…	Hallmark TNFa Signaling Via NFKB	15.2235	2.69442
HSCII_inflammatory_memory_top200	1.21117e-92	1e-40	2.51727	0.849157	4.18427	199	HSC Signatures	GMP	ATP2B1, SIK3, ANKRD28, BTD, FBXO34, RELL1, SIPA1L1, SLC39A8, H3F3B, ADAM17, IL1RAP, KMT2E, DENND4A, DOCK4, MTMR6, AC020916.1, DNAJC1, MYADM, LRRFIP1, TLE4, FTH1, PDE3B, TRIM24, CYTH3, RFX2, C4orf19, SKI, SRGN, SNX9, IDS, CTNNB1, CRY1, ZSWIM6, RELB, SYAP1, NFKB1, DNAJB6, DPYSL3, OSBPL8, RGCC, ARIH1, CDK17, RASGEF1B, SPDYA, ELL2, PEAK1, CABLES1, BRAF, RABGEF1, BTBD11, WTAP, ESYT2, BMP6, PABPC1, SIK…	Xeno HSC-iM Signature	40	4.18427
HSCI_conventional_top200	2.1347e-72	1e-40	2.22468	-0.799766	-3.92236	200	HSC Signatures	GMP	LYST, RIPOR2, FTX, TARBP1, MYB, ZNF280D, APOLD1, ATXN7L1, SLC15A2, CYYR1, DNAJC13, ZCCHC7, HERC4, TP63, ADAM28, HDAC8, PRH1, MTAP, BMP2K, GSAP, BICD1, CCM2, RCSD1, SETDB2, CHD9, APLF, ARRB1, MLLT3, TFEC, SGK3, TNFAIP8, SDCCAG8, RNF13, LCP2, LRRC8D, NEDD4, NIPAL2, ST6GAL1, EHBP1, MEF2C-AS1, MTX2, SLA, TRMT11, AZIN1-AS1, ZNF718, SRBD1, LINC02100, CTDSPL, PRKCQ, TRANK1, VRK2, PIP5K1B, LDAH, APBB1IP,…	Xeno HSC-I Signature	40	-3.92236
qHSC_vs_aHSC_top250	1.69553e-19	1.15296e-18	1.14219	0.535917	2.70004	236	HSC Signatures	GMP	SIK3, ANKRD28, MBNL1, ELF1, MYADM, FTH1, FOXO3, SRGN, SNX9, RELB, DENND5A, NFKB1, TFPI, UBE2H, CNST, MAP3K8, JUND, BTG2, TSC22D2, CD55, TCF4, PELI1, MXD1, KLF3, PDE4D, FAM53C, PPP1R16B, VPS37B, PER1, BSDC1, NAMPT, TAPT1, PNRC1, FOXO1, TACC1, CSRNP1, LINC01578, JUN, MIR22HG, PIM3, CSNK1D, ZNF331, JARID2, SOX4, TSPYL2, SAMD4B, CYTH1, AKAP17A, MIDN, FOSL2, RNF103, RANBP2, CYLD, AREG, RILPL2, KLF2, F…	qHSC vs aHSC Signature	17.9382	2.70004
HALLMARK_INFLAMMATORY_RESPONSE	2.32052e-09	1.16026e-08	0.774939	0.556206	1.99786	193	Hallmark Pathways	HSC/MPP	NFKB1, PLAUR, PDE4B, TNFRSF1B, SGMS2, CD55, NAMPT, KLF6, ATP2B1, PTGER4, RGS1, HBEGF, SERPINE1, PTPRE, OSM, RGS16, SLC7A1, BTG2, GPR132, ICOSLG, NLRP3, EMP3, GNA15, GCH1, HIF1A, AXL, CDKN1A, IL4R, ABCA1, INHBA, GNAI3, ICAM1, IRF1, LDLR, TNFSF9, NFKBIA, PTGER2, SCN1B, CD69, HPN, LY6E, GPR183, CXCL8, LYN, KIF1B, SELENOS, SLC31A1, TIMP1, OPRK1, ATP2C1, CCL5, PSEN1, IFITM1, MET, SRI, ATP2A2, RELA, SL…	Hallmark Inflammatory Response	7.93545	1.99786
HALLMARK_TGF_BETA_SIGNALING	1.6241e-07	6.24654e-07	0.690132	0.703758	2.11723	54	Hallmark Pathways	HSC/MPP	ID3, SKI, ID2, PPP1R15A, JUNB, PMEPA1, SERPINE1, SMAD3, CTNNB1, RAB31, KLF10, SMURF1, ID1, PPM1A, RHOA, SKIL, TGFB1, SPTBN1, FKBP1A, SMURF2, SMAD7, ARID4B, TRIM33, CDKN1C, NCOR2, UBE2D3, HIPK2, NOG, BMPR2, PPP1CA, SMAD6	Hallmark TGF-B Signaling	6.20436	2.11723
HALLMARK_TNFA_SIGNALING_VIA_NFKB	1.15409e-32	5.77047e-31	1.48854	0.756476	2.72088	196	Hallmark Pathways	HSC/MPP	NR4A2, DUSP2, MAP3K8, MAFF, FOSL2, NFKB1, KLF2, PLAUR, ID2, SLC2A3, PDE4B, MCL1, SGK1, PFKFB3, TIPARP, CD83, PPP1R15A, GADD45A, PTGS2, RELB, JUNB, FOSL1, NAMPT, PMEPA1, SPSB1, JAG1, KLF4, MAP2K3, KLF6, ATP2B1, BCL3, PTGER4, HBEGF, KDM6B, SERPINE1, FOS, REL, PTPRE, BIRC2, AREG, SMAD3, CD44, KLF10, ZFP36, SOD2, BTG2, CXCL3, B4GALT1, ICOSLG, IER3, GEM, DENND5A, SOCS3, CXCL2, NR4A3, ATF3, NR4A1, EGR1…	Hallmark TNFa Signaling Via NFKB	30.2388	2.72088
HSCII_inflammatory_memory_top200	2.9193e-162	1e-40	3.33469	0.972256	3.50509	200	HSC Signatures	HSC/MPP	SGIP1, AC104365.1, MALT1, IQCJ-SCHIP1, SPDYA, BMP6, CABLES1, C4orf19, RASGEF1B, SYTL3, TRIM24, USP36, ZNF331, RILPL2, NR4A2, CYTH3, ARL4C, DOCK4, WT1, RGS2, EZR, SEMA4A, FAM163A, DUSP2, RELL1, MAP3K8, MAFF, RGS13, SNX9, SYAP1, SIPA1L1, GRASP, MTMR6, EML4, FOSL2, PPP1R16B, SLC35E1, PLEKHA2, PPARD, SLC45A4, NFKB1, ID3, SKI, AC011444.2, ELL2, AL035634.1, AC020916.1, KLF2, PLAUR, AP003086.1, FLT1, WH…	Xeno HSC-iM Signature	40	3.50509
HSCI_conventional_top200	5.59454e-137	1e-40	3.06279	-0.950412	-3.72746	200	HSC Signatures	HSC/MPP	MBNL1-AS1, SCN1A-AS1, SGCZ, SCN9A, LINC02100, GUCY1A1, APOLD1, MYB, ST8SIA6-AS1, EMCN, HMGA2, AC078778.1, NIPAL2, MIR29B2CHG, ST8SIA6, AL078600.1, CCDC175, AC107204.1, IKZF2, ARNTL2-AS1, PIP5K1B, THRB-AS1, LINC02232, TRANK1, CYYR1, CYYR1-AS1, LRRC63, HIST1H2BN, GUCY1B1, AC139722.1, PREX2, LIN9, EIF1B-AS1, PRKG2, ADGRG6, ST8SIA1, HIST1H2BG, ARRB1, GCNT1, LDAH, RIN2, HIST1H2BJ, CBR4, C1orf112, ZNF7…	Xeno HSC-I Signature	40	-3.72746
qHSC_vs_aHSC_top250	1.65102e-30	5.10317e-30	1.43181	0.71722	2.62853	236	HSC Signatures	HSC/MPP	ZNF331, RILPL2, MAP3K8, MAFF, SNX9, GRASP, RBM38, FOSL2, PPP1R16B, PPARD, NFKB1, KLF2, SEMA6A, ID2, RANBP2, FTH1, PIM3, KLF3, MYADM, VPS37B, CRIM1, GAB2, PER1, CD55, DDIT4, MIDN, FGFR1, GADD45A, NFATC1, TSC22D3, SIK3, RELB, JUNB, NAMPT, CSRNP1, ANKRD28, TACC1, YPEL5, CYTH1, BCL3, CSNK1D, TSC22D2, AREG, SDE2, GTPBP1, JUND, KLF10, ZFP36, DDIT3, SEC14L1, UBE2H, SRGN, BTG2, AMPD2, LAPTM4A, MEF2D, TCF…	qHSC vs aHSC Signature	29.2922	2.62853
HALLMARK_INFLAMMATORY_RESPONSE	3.15151e-09	1.31313e-08	0.774939	0.541816	2.01468	193	Hallmark Pathways	LMPP	BTG2, NFKB1, NAMPT, CD55, ATP2B1, CDKN1A, PLAUR, HBEGF, GCH1, OSM, PDE4B, INHBA, TNFRSF1B, RGS16, GNAI3, SLC7A1, SERPINE1, CXCL8, SGMS2, TNFSF9, NFKBIA, ATP2C1, EMP3, ABCA1, LDLR, GPR132, NLRP3, PTPRE, RGS1, ICAM1, KLF6, GNA15, LYN, PSEN1, EREG, HPN, SLC31A1, KIF1B, PTGER4, AXL, CD69, AHR, IRF1, IL4R, RIPK2, RAF1, SCN1B, HIF1A, GPR183, KCNJ2, CSF1, MXD1, LIF, SELENOS, ICOSLG, ADM, MET, RELA, CALC…	Hallmark Inflammatory Response	7.88169	2.01468
HALLMARK_TGF_BETA_SIGNALING	1.60685e-09	8.03423e-09	0.788187	0.741043	2.30778	54	Hallmark Pathways	LMPP	SMAD3, SKI, SKIL, PPP1R15A, JUNB, ID2, SPTBN1, ID3, PMEPA1, SERPINE1, KLF10, CTNNB1, ID1, SMAD7, SMURF1, PPM1A, TGFB1, CDKN1C, SLC20A1, TRIM33, NOG, RHOA, ARID4B, SMURF2, TGFBR1, MAP3K7, FKBP1A, UBE2D3, BMPR2, HIPK2, TJP1, SMAD6, CDK9	Hallmark TGF-B Signaling	8.09506	2.30778
HALLMARK_TNFA_SIGNALING_VIA_NFKB	5.11231e-43	1e-40	1.70875	0.782575	2.91784	198	Hallmark Pathways	LMPP	NR4A1, RELB, MAFF, SPSB1, PTGS2, SMAD3, NR4A2, CD83, BTG2, SGK1, NFKB1, FOSL2, KLF2, NAMPT, ATP2B1, DUSP2, PFKFB3, CDKN1A, MAP3K8, FOSL1, DENND5A, KDM6B, PPP1R15A, SQSTM1, JUNB, EGR3, ID2, IER2, PLAUR, MCL1, HBEGF, GCH1, TIPARP, IER3, SOD2, GEM, KLF4, B4GALT1, PDE4B, REL, INHBA, VEGFA, ATF3, CXCL2, CXCL3, BCL3, PMEPA1, HES1, GADD45A, SERPINE1, KLF10, CD44, SOCS3, CCND1, SLC2A3, BIRC2, AREG, MAP2K…	Hallmark TNFa Signaling Via NFKB	40	2.91784
HSCII_inflammatory_memory_top200	2.8759e-141	1e-40	3.10976	0.951346	3.54854	200	HSC Signatures	LMPP	PPP1R16B, RASGEF1B, SPDYA, NR4A1, LMNA, C4orf19, AC104365.1, USP36, RELB, DOCK4, MTMR6, SGIP1, TRIM24, BMP6, ELL2, CABLES1, MAFF, MALT1, SPSB1, IQCJ-SCHIP1, SMAD3, SYTL3, NR4A2, CDK17, GRASP, CREM, ARL4C, DPYSL3, STX17-AS1, NFKBID, RGS2, ZSWIM6, SLC39A8, SNX9, SLC45A4, PER1, RGS13, CRY1, AC020916.1, RABGEF1, ADAM17, AL035634.1, NFKB1, SLC35E1, FOSL2, EML4, TACC1, FLT1, SKI, AGO2, RYBP, SIPA1L1, C…	Xeno HSC-iM Signature	40	3.54854
HSCI_conventional_top200	9.22677e-85	1e-40	2.40795	-0.871812	-3.58537	200	HSC Signatures	LMPP	NIPAL2, APOLD1, CYYR1, FTCDNL1, LDAH, MIR29B2CHG, ARRB1, GUCY1A1, SLC15A2, MEF2C-AS1, C2CD2, LINC02100, SCN9A, CARD8, AL078600.1, AC107204.1, VRK2, TRANK1, LCP2, AZIN1-AS1, LRRC63, PRKCQ, SGK3, ZNF248, AL592183.1, MTAP, AC092944.1, EIF1B-AS1, FTX, HERC4, PRH1, IKZF2, TMEM260, TFEC, LINC02232, MTX2, DNAJC13, AC090825.1, SETDB2, ATXN7L1, BICD1, CYYR1-AS1, ZCCHC7, C1orf112, AC078778.1, GCNT1, NUDCD1…	Xeno HSC-I Signature	40	-3.58537
qHSC_vs_aHSC_top250	2.26722e-41	1.28476e-40	1.67818	0.751186	2.84957	236	HSC Signatures	LMPP	PPP1R16B, NR4A1, RELB, MAFF, GRASP, SNX9, CSRNP1, RBM38, PER1, BTG2, NFKB1, FOSL2, TACC1, CYTH1, KLF2, PIM3, NAMPT, DDIT4, CD55, SIK3, VPS37B, PPARD, MAP3K8, UBE2H, DENND5A, FTH1, ZNF331, KLF3, NFATC1, JUNB, MIDN, CEMIP2, ID2, IER2, RANBP2, MYADM, DDIT3, FOXO1, ANKRD28, SEMA6A, TSC22D3, TSC22D2, JUND, GAB2, RILPL2, CSNK1D, FAM53C, PRKCH, CRIM1, RAB21, BCL3, YPEL5, GADD45A, LAPTM4A, FGFR1, KLF10, …	qHSC vs aHSC Signature	39.8912	2.84957
HALLMARK_INFLAMMATORY_RESPONSE	2.47212e-21	2.47212e-20	1.19534	0.581055	2.96856	173	Hallmark Pathways	Pre-pDC	OLR1, LCP2, ATP2B1, SGMS2, ABCA1, NFKB1, SLC7A1, EREG, PLAUR, IRAK2, IFNGR2, MXD1, ITGB8, CD55, BTG2, PIK3R5, CCL5, STAB1, LDLR, NOD2, GNA15, CSF3R, NAMPT, GPR183, NLRP3, GCH1, TLR2, NFKBIA, KIF1B, SELENOS, INHBA, GNAI3, IRF1, AHR, PDE4B, ITGA5, IL1A, CALCRL, MARCO, IL6, LYN, CXCL8, IRF7, C5AR1, ATP2C1, OSM, ADORA2B, SERPINE1, IFNAR1, CD82, PTPRE, IL1B, CDKN1A, CD14, IL18R1, CMKLR1, CYBB, RELA, G…	Hallmark Inflammatory Response	19.6069	2.96856
HALLMARK_TGF_BETA_SIGNALING	8.39723e-07	3.81692e-06	0.659444	0.582048	2.34722	50	Hallmark Pathways	Pre-pDC	CTNNB1, KLF10, SKI, IFNGR2, PMEPA1, THBS1, SKIL, SMAD7, SMAD3, RAB31, TGFBR1, RHOA, CDKN1C, SERPINE1, WWTR1, TGIF1, PPP1R15A	Hallmark TGF-B Signaling	5.41829	2.34722
HALLMARK_TNFA_SIGNALING_VIA_NFKB	9.6379e-42	4.81895e-40	1.68434	0.692748	3.58587	189	Hallmark Pathways	Pre-pDC	OLR1, MAP3K8, PTGS2, CXCL2, ATP2B1, IRS2, KLF10, DENND5A, NR4A3, ABCA1, NR4A2, PFKFB3, NFKB1, BTG3, B4GALT5, FOSL1, NR4A1, TIPARP, SLC16A6, PLAUR, BIRC2, IFNGR2, FOSL2, ATF3, MXD1, REL, BTG2, SOD2, NFE2L2, CCL5, PMEPA1, LDLR, FUT4, SMAD3, CD44, BCL3, NAMPT, TNIP1, TNFAIP8, KDM6B, GPR183, GCH1, PANX1, TLR2, NFKBIA, MAP2K3, TNFAIP3, RELB, INHBA, DRAM1, IRF1, PDE4B, RNF19B, NFIL3, MCL1, IL1A, G0S2, …	Hallmark TNFa Signaling Via NFKB	39.317	3.58587
HSCII_inflammatory_memory_top200	2.67656e-80	1e-40	2.34256	0.813249	4.23819	198	HSC Signatures	Pre-pDC	CYTH3, MAP3K8, DOCK4, RYBP, ANKRD11, SYTL3, WTAP, SIPA1L1, PPP1R16B, ATP1B3, RASGEF1B, EML4, BTBD11, SEMA4A, SLC45A4, SLC7A5, CTNNB1, ATP2B1, ST3GAL1, ZSWIM6, SPDYA, NR4A3, AC020916.1, ELL2, CHD1, NR4A2, PFKFB3, DENND4A, LRRFIP1, NFKB1, SNX9, IDS, INPP5A, IL1RAP, NR4A1, SKI, TIPARP, FBXO34, OSBPL8, RFX2, USP36, EMP1, PER2, SIK3, AP003086.1, PLAUR, AMZ1, PPP1CB, FOSL2, RABGEF1, EZR, MALT1, REL, ET…	Xeno HSC-iM Signature	40	4.23819
HSCI_conventional_top200	7.64584e-31	8.66528e-30	1.4462	-0.615863	-3.20992	199	HSC Signatures	Pre-pDC	FTX, GMDS-DT, ZNF718, RIPOR2, BMP2K, SGK3, SDCCAG8, LDAH, RCSD1, HERC4, IKZF1, APOLD1, KMT2A, ARFIP1, SLC15A2, LINC02232, APLF, FTCDNL1, LINC01122, ZCCHC7, TVP23A, AC090825.1, DNAJC13, EHBP1, TXNIP, PACS1, TMEM260, TMEM245, MYB, PRKACB, SRBD1, ZDHHC21, TARBP1, PRH1, BICD1, APBB1IP, ST8SIA6, ADAM28, PRKCQ, TRANK1, GNAI1, HDAC8, TEC, MEIS1, TP63, C1orf112, NSD1, LNPEP, C2CD2, ZNF609, MTAP, CARD8, R…	Xeno HSC-I Signature	29.0622	-3.20992
qHSC_vs_aHSC_top250	3.9298e-21	1.67016e-20	1.18665	0.524264	2.79736	234	HSC Signatures	Pre-pDC	MAP3K8, PPP1R16B, KLF10, ST3GAL1, DENND5A, NFKB1, SNX9, NR4A1, SIK3, ELF1, PDE4D, FOSL2, JARID2, UBE2H, DDIT3, MXD1, MDK, CD55, BTG2, GAB2, CYTH1, GNA15, FOXO3, MIR22HG, CSF3R, BCL3, NAMPT, ZNF331, AMPD2, OSER1, SRGN, TSC22D2, MYADM, MIDN, NFKBIA, TACC1, RILPL2, TNFAIP3, GABARAPL1, RAB21, JMY, JUND, RELB, IRF1, GTPBP1, NFATC1, RIOK3, NFIL3, SERTAD2, RBM38, PHF1, ANKRD28, PER1, CSRNP1, CYLD, BSDC1…	qHSC vs aHSC Signature	19.7772	2.79736
HALLMARK_INFLAMMATORY_RESPONSE	0.00132459	0.00397462	0.141735	0.416564	1.60769	185	Hallmark Pathways	Small Pre-B	ATP2B1, ABCA1, CD55, PTPRE, HBEGF, NFKB1, BTG2, PDE4B, KLF6, ACVR2A, F3, SLC7A1, PSEN1, RASGRP1, ACVR1B, GNA15, CHST2, MYC, LYN, P2RX4, ITGB8, SERPINE1, IL15RA, IL10RA, RNF144B, ICOSLG, HRH1, CD82, HPN, IRF1	Hallmark Inflammatory Response	2.4007	1.60769
HALLMARK_TGF_BETA_SIGNALING	8.00259e-05	0.000500162	0.538434	0.646339	2.08109	53	Hallmark Pathways	Small Pre-B	SKIL, ID2, KLF10, SMURF1, PPM1A, ARID4B, SMURF2, TGFBR1, SKI, SMAD7, JUNB, UBE2D3, BCAR3, PPP1R15A, HIPK2, TGIF1, SERPINE1, ACVR1, CDKN1C, TRIM33, SMAD1, TGFB1, SMAD3, MAP3K7, SPTBN1, RAB31, NCOR2, TJP1	Hallmark TGF-B Signaling	3.30089	2.08109
HALLMARK_TNFA_SIGNALING_VIA_NFKB	4.80803e-17	2.40401e-15	1.06721	0.654268	2.53445	191	Hallmark Pathways	Small Pre-B	SOD2, ATP2B1, ABCA1, BTG3, BTG1, GADD45A, PTPRE, CD83, KLF2, FOSL2, NR4A3, NR4A2, EIF1, HBEGF, ID2, TUBB2A, BCL3, B4GALT1, NFKB1, REL, DENND5A, KLF10, IRS2, BTG2, NR4A1, RELB, SAT1, CCNL1, PNRC1, PDE4B, KLF6, SPSB1, F3, PFKFB3, NFE2L2, ETS2, BIRC2, ZBTB10, AREG, JUNB, TNFAIP3, PPP1R15A, MAP3K8, CXCL3, MYC, TIPARP, TGIF1, SERPINE1, IL15RA, IL6ST, MCL1, FJX1, ICOSLG, TRIB1, EGR3, DUSP5, CEBPD, NFIL…	Hallmark TNFa Signaling Via NFKB	14.6191	2.53445
HSCII_inflammatory_memory_top200	3.30579e-66	1e-40	2.1247	0.86268	3.35747	200	HSC Signatures	Small Pre-B	PPP1R16B, RELL1, C4orf19, RGS2, KLF3, H3F3B, ATP2B1, PDE3B, CNOT6L, EZR, CRIM1, BRAF, KMT2E, CD55, PIM3, SAMD4A, USP36, RYBP, TACC1, SYTL3, TCF4, WTAP, MTMR6, CD109, YPEL5, CNOT2, ANKRD28, TRIM24, GAB2, SLC39A8, KLF2, TLE4, FOSL2, NR4A3, OSBPL8, CYTH3, ANKRD11, NR4A2, SKIL, MAN2A1, ZSWIM6, FBXO34, CRY1, ELL2, ID2, USP9X, SH2B3, COPA, SIK3, SNX9, DENND4A, LMBR1, NFKBID, ELOVL5, NFKB1, DNAJC1, REL,…	Xeno HSC-iM Signature	40	3.35747
HSCI_conventional_top200	1.08115e-21	9.18976e-21	1.20398	-0.601198	-2.73306	198	HSC Signatures	Small Pre-B	FTX, HIST1H2BG, ZCCHC7, MBNL1, APOLD1, TEX14, MBNL1-AS1, RIPOR2, AC092944.1, HIST1H2BJ, IKZF2, ERG, CIITA, HDAC8, HIST1H2AC, TXNIP, HERC4, HIST1H2BC, SDCCAG8, EHBP1, GMDS-DT, AL592183.1, HIST1H2BN, ZNF718, MEF2C-AS1, TNFAIP8, ARRB1, SRBD1, LDAH, CCND3, CBR4, ZNF609, TRANK1, PIK3CD, PRH1, DNAJC13, TMEM245, AL078600.1, ZMYND8, PACS1, AC009126.1, CARD8, NSD1, APBB1IP, GUCY1A1, MTAP, MIR29B2CHG, BMP2…	Xeno HSC-I Signature	20.0367	-2.73306
qHSC_vs_aHSC_top250	2.11328e-39	3.59258e-38	1.63442	0.753916	2.98361	236	HSC Signatures	Small Pre-B	PPP1R16B, KLF3, RBM38, JARID2, CRIM1, CYTIP, CD55, PIM3, GADD45A, FOXO1, MAN1A1, TACC1, TCF4, ELF1, JMY, MAP3K3, YPEL5, LINC01578, PRKCH, PAN3, ANKRD28, OSER1, DDIT3, CREBRF, GAB2, SH3RF1, KLF2, FOSL2, SETD7, ID2, BCL3, SIK3, SNX9, ZFP36L2, CSNK1D, NFKB1, RAB21, UBE2H, DENND5A, KLF10, PER1, TSC22D3, BTG2, FOXO3, NR4A1, RELB, SMIM3, ZC3HAV1, SAT1, JUND, CCNL1, ZNF394, PNRC1, THEMIS2, VPS37B, HDAC5…	qHSC vs aHSC Signature	37.4446	2.98361
HALLMARK_INFLAMMATORY_RESPONSE	6.90431e-08	4.31519e-07	0.704976	0.5123	2.1031	170	Hallmark Pathways	Large Pre-B	NFKB1, BTG2, HBEGF, CD55, PTPRE, F3, KLF6, PDE4B, CD69, ATP2B1, ABCA1, NFKBIA, SLC7A1, CDKN1A, ADM, GCH1, SERPINE1, NAMPT, LYN, GNA15, CHST2, MXD1, HIF1A, NLRP3, LDLR, CD14, ADGRE1, TNFSF9, RIPK2, ICOSLG, ICAM1, GPC3, KCNA3, ITGB8, LAMP3, LIF, PSEN1, RAF1	Hallmark Inflammatory Response	6.365	2.1031
HALLMARK_TGF_BETA_SIGNALING	2.4934e-07	1.2582e-06	0.674963	0.674458	2.31578	53	Hallmark Pathways	Large Pre-B	JUNB, KLF10, SKI, ID2, PPP1R15A, ARID4B, SMAD3, SKIL, SERPINE1, SMURF1, HIPK2, PPM1A, TGIF1, TGFBR1, SMAD7, SPTBN1	Hallmark TGF-B Signaling	5.90025	2.31578
HALLMARK_TNFA_SIGNALING_VIA_NFKB	8.73255e-45	1e-40	1.74473	0.789144	3.27456	186	Hallmark Pathways	Large Pre-B	JUNB, KLF2, TNFAIP3, KLF10, BTG1, NFKB1, NR4A1, PNRC1, BTG2, NR4A3, FOSL2, EIF1, HBEGF, PTPRE, NR4A2, SOD2, F3, KLF6, ID2, PDE4B, CD69, PPP1R15A, REL, IRS2, GADD45B, GADD45A, RELB, DUSP1, IER5, CD83, ATP2B1, SMAD3, PFKFB3, IER2, BTG3, MAP3K8, FOS, CCNL1, B4GALT1, ABCA1, DUSP2, NFKBIA, SPSB1, ZBTB10, CDKN1A, BIRC2, GCH1, NFE2L2, SAT1, SERPINE1, SLC2A3, TIPARP, CXCL2, TSC22D1, NAMPT, AREG, NFAT5, C…	Hallmark TNFa Signaling Via NFKB	40	3.27456
HSCII_inflammatory_memory_top200	1.81144e-78	1e-40	2.31589	0.865982	3.62244	199	HSC Signatures	Large Pre-B	PPP1R16B, JUNB, RGS2, TCF4, EZR, KLF2, ZSWIM6, RELL1, USP36, NFKB1, NR4A1, NFKBID, LRRFIP1, C4orf19, CRIM1, NR4A3, YPEL5, BRAF, FOSL2, CD55, SIK3, NR4A2, ARIH1, SKI, KMT2E, KLF6, TSC22D3, USP9X, ID2, PDE4B, NFATC1, VPS37B, CABLES1, CNOT6L, PPP1R15A, SH2B3, PDE3B, REL, RASGEF1B, CNOT2, RYBP, SPDYA, PER1, SYTL3, RELB, MTMR6, DENND4A, OSBPL8, WTAP, GBE1, H3F3B, ATP2B1, PIK3R1, WT1, TACC1, MAN2A1, SM…	Xeno HSC-iM Signature	40	3.62244
HSCI_conventional_top200	5.56791e-33	3.78618e-32	1.49548	-0.64474	-3.23928	199	HSC Signatures	Large Pre-B	ZCCHC7, FTX, MBNL1, ERG, NSD1, LDAH, GMDS-DT, MBNL1-AS1, APBB1IP, MTAP, PRH1, IKZF1, CEP192, SDCCAG8, HERC4, CCM2, C1orf112, CIITA, MEF2C-AS1, HDAC8, ZNF718, LINC02100, AC092944.1, RIPOR2, HIST1H2BN, DNAJC13, HIST1H2BG, HIST1H2BJ, VRK2, TMEM260, TMEM161B-AS1, LCP2, SLC15A2, GUCY1A1, IKZF2, LNPEP, CHD9, MECOM, ARRB1, GPSM2, AL078600.1, EHBP1, APOLD1, TRMT11, SLC9A7, ZNF609, SLF2, ZNF280D, BMP2K, B…	Xeno HSC-I Signature	31.4218	-3.23928
qHSC_vs_aHSC_top250	2.43268e-60	1e-40	2.03	0.798426	3.39802	234	HSC Signatures	Large Pre-B	PPP1R16B, JUNB, TCF4, KLF2, JARID2, TNFAIP3, KLF10, NFKB1, NR4A1, PNRC1, RBM38, CRIM1, BTG2, YPEL5, FOSL2, FOXO1, CD55, SIK3, LINC01578, TSC22D3, CBX4, PAN3, DDIT4, ID2, NFATC1, VPS37B, MAN1A1, ZFP36L2, DDIT3, PER1, FOXO3, GADD45A, CREBRF, RELB, OSER1, YBX3, JUND, JMY, UBE2H, CYTIP, TACC1, KLF3, KLHL24, NFKBIZ, IER2, MKNK2, ELF1, MAP3K8, CCNL1, GRASP, ANKRD28, SNX9, PIM3, ARRDC2, LRP5L, CEMIP2, L…	qHSC vs aHSC Signature	40	3.39802
HALLMARK_INFLAMMATORY_RESPONSE	2.18726e-10	2.18726e-09	0.826657	0.595881	2.06268	188	Hallmark Pathways	Pro-B1	RGS1, HBEGF, INHBA, ATP2B1, NFKB1, CD55, CXCL8, PTGER4, GPR183, BTG2, PLAUR, PDE4B, ICOSLG, PTPRE, PSEN1, GNA15, NLRP3, KLF6, HIF1A, OPRK1, KCNJ2, SLC7A1, TNFSF9, GCH1, MXD1, OSM, TNFRSF1B, CDKN1A, SERPINE1, ATP2C1, RGS16, AHR, CD82, CALCRL, LYN, GNAI3, CD69, ITGB8, NFKBIA, IL4R, SGMS2, EREG, ABCA1, KIF1B, RIPK2, PTGER2, HPN, IL10, SCN1B, EMP3, ATP2A2, SLC31A2, IL10RA	Hallmark Inflammatory Response	8.6601	2.06268
HALLMARK_TGF_BETA_SIGNALING	1.6293e-10	2.03663e-09	0.826657	0.781745	2.31669	53	Hallmark Pathways	Pro-B1	SKI, JUNB, KLF10, SMAD3, ID2, PPM1A, CTNNB1, PMEPA1, ARID4B, SKIL, PPP1R15A, HIPK2, SMAD7, SMURF1, CDKN1C, TGFB1, NCOR2, SERPINE1, THBS1, TRIM33, SPTBN1, NOG, TGFBR1, MAP3K7, FURIN	Hallmark TGF-B Signaling	8.69109	2.31669
HALLMARK_TNFA_SIGNALING_VIA_NFKB	1.3863e-39	6.93151e-38	1.64074	0.801988	2.78261	193	Hallmark Pathways	Pro-B1	NR4A1, NR4A2, KLF2, FOSL2, DUSP2, JUNB, HBEGF, KLF10, BHLHE40, INHBA, NR4A3, MAP3K8, GADD45A, ATP2B1, SPSB1, NFKB1, NFE2L2, AREG, PFKFB3, SMAD3, RELB, EGR3, BCL3, DENND5A, B4GALT1, PTGER4, CD44, CD83, SGK1, GPR183, TIPARP, BTG2, PLAUR, ID2, IER3, NFIL3, REL, FOS, IRS2, ATF3, PDE4B, ICOSLG, ZFP36, IER2, PMEPA1, PTPRE, CCND1, JAG1, SOD2, MAFF, KLF4, MCL1, SLC2A3, EGR1, MAP2K3, PNRC1, BCL6, EIF1, PP…	Hallmark TNFa Signaling Via NFKB	37.1592	2.78261
HSCII_inflammatory_memory_top200	1.97892e-106	1e-40	2.69985	0.932079	3.24955	200	HSC Signatures	Pro-B1	PPP1R16B, SYTL3, NR4A1, CABLES1, NR4A2, TRIM24, SKI, PDE3B, KLF2, RGS2, RYBP, FOSL2, ELL2, DUSP2, JUNB, SIPA1L1, SH2B3, ZNF331, AC104365.1, USP36, GAB2, RASGEF1B, LMNA, BTBD11, EZR, RELL1, DOCK4, SLC39A8, ZSWIM6, KMT2E, BRAF, NR4A3, SIK3, MAP3K8, SNX9, C4orf19, SPDYA, CREB3L2, FLT1, MALT1, DENND4A, USP9X, KSR1, ATP2B1, ANKRD11, SPSB1, TACC1, RGS13, LRRFIP1, NFKBID, GRASP, NFKB1, FBXO34, RGCC, AP0…	Xeno HSC-iM Signature	40	3.24955
HSCI_conventional_top200	4.35456e-43	1e-40	1.70875	-0.728811	-3.19777	200	HSC Signatures	Pro-B1	APOLD1, HERC4, C2CD2, LINC02100, TNFAIP8, LDAH, GUCY1A1, ZNF718, ST6GAL1, CEP192, IKZF1, PRH1, PIK3CD, PRELID2, ARRB1, CIITA, PACS1, AZIN1-AS1, C1orf112, MEF2C-AS1, AC092944.1, TMEM245, MTAP, AL078600.1, NUDCD1, SDCCAG8, SLF2, SLC15A2, TMEM260, GMDS-DT, DNAJC13, FTX, AC090825.1, PRKCQ, VRK2, EHBP1, LNPEP, CTDSPL, ZNF248, ZDHHC21, TVP23A, KMT2A, GNAI1, IL1B, ZNF280D, LRRC63, HDAC8, SLA, CD244, LIN…	Xeno HSC-I Signature	40	-3.19777
qHSC_vs_aHSC_top250	3.18899e-48	1e-40	1.80883	0.796766	2.81297	236	HSC Signatures	Pro-B1	PPP1R16B, NR4A1, KLF2, FOSL2, JUNB, ZNF331, KLF10, RBM38, GAB2, CBX4, SEMA6A, SIK3, UBE2H, MAP3K8, SNX9, CYTIP, GADD45A, TACC1, GRASP, NFKB1, ANKRD28, AREG, STK17B, PIM3, PAN3, CD55, RELB, MYADM, PRKCH, DDIT4, BCL3, TSC22D3, MKNK2, KLF3, CRIM1, RILPL2, DENND5A, VPS37B, CSNK1D, BTG2, NFATC1, LINC01578, ID2, NFIL3, SH3RF1, ZFP36, CSRNP1, MIDN, IER2, YPEL5, TSPYL2, CEMIP2, ELF1, RANBP2, MAFF, GNA15,…	qHSC vs aHSC Signature	40	2.81297
HALLMARK_INFLAMMATORY_RESPONSE	9.95942e-10	1.24493e-08	0.788187	0.581513	2.08681	184	Hallmark Pathways	Pro-B2	HBEGF, RGS1, ATP2B1, INHBA, BTG2, NFKB1, CD55, PTGER4, CDKN1A, PLAUR, ICOSLG, RGS16, SLC7A1, TNFSF9, GNA15, GPR183, PTPRE, KLF6, PTGER2, NLRP3, SERPINE1, PIK3R5, AHR, CALCRL, PDE4B, EMP3, SGMS2, NFKBIA, HIF1A, ATP2C1, CD82, MXD1, KCNJ2, SLC31A2, AXL, ACVR1B, GCH1, OPRK1, OSM, TNFRSF1B, ABCA1, GPR132, P2RX4, EREG, IL10, NAMPT, LYN, ADGRE1, ATP2A2, ADM, ICAM4, KIF1B, IRAK2, ACVR2A, EBI3, CYBB, TNFR…	Hallmark Inflammatory Response	7.90486	2.08681
HALLMARK_TGF_BETA_SIGNALING	5.93621e-08	4.94685e-07	0.719513	0.738101	2.23297	53	Hallmark Pathways	Pro-B2	JUNB, KLF10, SKI, PMEPA1, ID2, PPP1R15A, CTNNB1, SMAD7, SMURF1, PPM1A, CDKN1C, ARID4B, SMAD3, TGFBR1, HIPK2, SERPINE1, TGFB1, SKIL, THBS1, NOG	Hallmark TGF-B Signaling	6.30567	2.23297
HALLMARK_TNFA_SIGNALING_VIA_NFKB	1.18828e-42	1e-40	1.70268	0.812488	2.93443	195	Hallmark Pathways	Pro-B2	KLF2, NR4A1, DUSP2, NR4A3, JUNB, NR4A2, KLF10, FOSL2, HBEGF, RELB, ATP2B1, SPSB1, AREG, BHLHE40, PFKFB3, INHBA, BTG2, NFKB1, BCL3, FOS, EGR3, NFE2L2, B4GALT1, CCND1, CD44, REL, PTGER4, TNFAIP3, PMEPA1, TIPARP, CDKN1A, ID2, IER2, IER3, DENND5A, KDM6B, PLAUR, PNRC1, SOD2, ETS2, GADD45A, PPP1R15A, ICOSLG, MAFF, IRS2, MAP3K8, GADD45B, TNFSF9, CXCL3, GPR183, ATF3, KLF4, PTPRE, EGR1, ZFP36, EIF1, DUSP5…	Hallmark TNFa Signaling Via NFKB	40	2.93443
HSCII_inflammatory_memory_top200	9.69376e-101	1e-40	2.62598	0.929469	3.366	200	HSC Signatures	Pro-B2	KLF2, NR4A1, DUSP2, NR4A3, JUNB, NR4A2, PPP1R16B, RGS2, USP36, PDE3B, TRIM24, FOSL2, RYBP, KMT2E, RELB, MALT1, C4orf19, ATP2B1, RELL1, ANKRD28, SIK3, RASGEF1B, SKI, SPSB1, BTBD11, AREG, RGCC, ARL4C, NFKBID, LRRFIP1, SYTL3, TSC22D3, ZNF331, AC104365.1, RUNX3, GAB2, PFKFB3, ZSWIM6, BTD, LMNA, SH2B3, SEMA4A, DOCK4, DENND4A, BRAF, MYADM, EZR, SIK2, STX17-AS1, LMBR1, KSR1, GRASP, NFKB1, TACC1, H3F3B, …	Xeno HSC-iM Signature	40	3.366
HSCI_conventional_top200	1.05768e-54	1e-40	1.93066	-0.791155	-3.38722	200	HSC Signatures	Pro-B2	APOLD1, IKZF1, HERC4, FTX, TNFAIP8, CCM2, GPSM2, HIST1H2BG, NIPAL2, LINC02100, GMDS-DT, PRKCQ, ZNF718, ERG, PACS1, MEF2C-AS1, AC092944.1, SLA, BICD1, ARRB1, SDCCAG8, AZIN1-AS1, LDAH, PHF21A, ST6GAL1, PRH1, C1orf112, CEP192, HIST1H2BN, BMP2K, IKZF2, SLC15A2, CIITA, C2CD2, ZCCHC7, ZNF609, HMGA2, AL078600.1, HIST1H2BJ, PRELID2, ZEB2, GNAI1, ZNF248, VRK2, GUCY1A1, MIR29B2CHG, ZNF280D, DNAJC13, SYNRG,…	Xeno HSC-I Signature	40	-3.38722
qHSC_vs_aHSC_top250	8.22733e-47	1e-40	1.78578	0.795353	2.92643	236	HSC Signatures	Pro-B2	KLF2, NR4A1, JUNB, PPP1R16B, CBX4, KLF10, FOSL2, RELB, ANKRD28, SIK3, UBE2H, AREG, PAN3, TSC22D3, ZNF331, RBM38, GAB2, BTG2, MYADM, FOXO3, GRASP, NFKB1, TACC1, DDIT3, ZC3HAV1, BCL3, KLF3, SEMA6A, STK17B, PER1, NFATC1, CD55, PIM3, JUND, TNFAIP3, YPEL5, SNX9, SH3RF1, ID2, IER2, DENND5A, VPS37B, MIDN, PNRC1, RILPL2, GADD45A, CYTH1, MAFF, MAP3K8, LINC01578, CYTIP, SETD7, GNA15, PRKCH, MKNK2, ELF1, CS…	qHSC vs aHSC Signature	40	2.92643
HALLMARK_INFLAMMATORY_RESPONSE	1.50963e-09	1.88703e-08	0.788187	0.581513	2.09054	184	Hallmark Pathways	MLPs	HBEGF, RGS1, ATP2B1, INHBA, BTG2, NFKB1, CD55, PTGER4, CDKN1A, PLAUR, ICOSLG, RGS16, SLC7A1, TNFSF9, GNA15, GPR183, PTPRE, KLF6, PTGER2, NLRP3, SERPINE1, PIK3R5, AHR, CALCRL, PDE4B, EMP3, SGMS2, NFKBIA, HIF1A, ATP2C1, CD82, MXD1, KCNJ2, SLC31A2, AXL, ACVR1B, GCH1, OPRK1, OSM, TNFRSF1B, ABCA1, GPR132, P2RX4, EREG, IL10, NAMPT, LYN, ADGRE1, ATP2A2, ADM, ICAM4, KIF1B, IRAK2, ACVR2A, EBI3, CYBB, TNFR…	Hallmark Inflammatory Response	7.72422	2.09054
HALLMARK_TGF_BETA_SIGNALING	1.89337e-08	1.57781e-07	0.733762	0.738101	2.23586	53	Hallmark Pathways	MLPs	JUNB, KLF10, SKI, PMEPA1, ID2, PPP1R15A, CTNNB1, SMAD7, SMURF1, PPM1A, CDKN1C, ARID4B, SMAD3, TGFBR1, HIPK2, SERPINE1, TGFB1, SKIL, THBS1, NOG	Hallmark TGF-B Signaling	6.80195	2.23586
HALLMARK_TNFA_SIGNALING_VIA_NFKB	1.89346e-42	1e-40	1.69659	0.812488	2.93794	195	Hallmark Pathways	MLPs	KLF2, NR4A1, DUSP2, NR4A3, JUNB, NR4A2, KLF10, FOSL2, HBEGF, RELB, ATP2B1, SPSB1, AREG, BHLHE40, PFKFB3, INHBA, BTG2, NFKB1, BCL3, FOS, EGR3, NFE2L2, B4GALT1, CCND1, CD44, REL, PTGER4, TNFAIP3, PMEPA1, TIPARP, CDKN1A, ID2, IER2, IER3, DENND5A, KDM6B, PLAUR, PNRC1, SOD2, ETS2, GADD45A, PPP1R15A, ICOSLG, MAFF, IRS2, MAP3K8, GADD45B, TNFSF9, CXCL3, GPR183, ATF3, KLF4, PTPRE, EGR1, ZFP36, EIF1, DUSP5…	Hallmark TNFa Signaling Via NFKB	40	2.93794
HSCII_inflammatory_memory_top200	1.93239e-100	1e-40	2.62203	0.929469	3.3692	200	HSC Signatures	MLPs	KLF2, NR4A1, DUSP2, NR4A3, JUNB, NR4A2, PPP1R16B, RGS2, USP36, PDE3B, TRIM24, FOSL2, RYBP, KMT2E, RELB, MALT1, C4orf19, ATP2B1, RELL1, ANKRD28, SIK3, RASGEF1B, SKI, SPSB1, BTBD11, AREG, RGCC, ARL4C, NFKBID, LRRFIP1, SYTL3, TSC22D3, ZNF331, AC104365.1, RUNX3, GAB2, PFKFB3, ZSWIM6, BTD, LMNA, SH2B3, SEMA4A, DOCK4, DENND4A, BRAF, MYADM, EZR, SIK2, STX17-AS1, LMBR1, KSR1, GRASP, NFKB1, TACC1, H3F3B, …	Xeno HSC-iM Signature	40	3.3692
HSCI_conventional_top200	7.36474e-56	1e-40	1.95199	-0.791155	-3.38323	200	HSC Signatures	MLPs	APOLD1, IKZF1, HERC4, FTX, TNFAIP8, CCM2, GPSM2, HIST1H2BG, NIPAL2, LINC02100, GMDS-DT, PRKCQ, ZNF718, ERG, PACS1, MEF2C-AS1, AC092944.1, SLA, BICD1, ARRB1, SDCCAG8, AZIN1-AS1, LDAH, PHF21A, ST6GAL1, PRH1, C1orf112, CEP192, HIST1H2BN, BMP2K, IKZF2, SLC15A2, CIITA, C2CD2, ZCCHC7, ZNF609, HMGA2, AL078600.1, HIST1H2BJ, PRELID2, ZEB2, GNAI1, ZNF248, VRK2, GUCY1A1, MIR29B2CHG, ZNF280D, DNAJC13, SYNRG,…	Xeno HSC-I Signature	40	-3.38323
qHSC_vs_aHSC_top250	1.41496e-47	1e-40	1.79734	0.795353	2.92975	236	HSC Signatures	MLPs	KLF2, NR4A1, JUNB, PPP1R16B, CBX4, KLF10, FOSL2, RELB, ANKRD28, SIK3, UBE2H, AREG, PAN3, TSC22D3, ZNF331, RBM38, GAB2, BTG2, MYADM, FOXO3, GRASP, NFKB1, TACC1, DDIT3, ZC3HAV1, BCL3, KLF3, SEMA6A, STK17B, PER1, NFATC1, CD55, PIM3, JUND, TNFAIP3, YPEL5, SNX9, SH3RF1, ID2, IER2, DENND5A, VPS37B, MIDN, PNRC1, RILPL2, GADD45A, CYTH1, MAFF, MAP3K8, LINC01578, CYTIP, SETD7, GNA15, PRKCH, MKNK2, ELF1, CS…	qHSC vs aHSC Signature	40	2.92975
HALLMARK_INFLAMMATORY_RESPONSE	3.80409e-11	4.75511e-10	0.851339	0.586918	2.13688	176	Hallmark Pathways	Cycling pDCP	PIK3R5, RGS1, BTG2, PLAUR, ATP2B1, CD55, CALCRL, GPR183, RGS16, PDE4B, TNFSF9, CD69, SLC7A1, ICOSLG, LPAR1, SERPINE1, IL15RA, MXD1, IL10RA, HIF1A, PTGER4, RASGRP1, CDKN1A, INHBA, NFKB1, OPRK1, GPR132, ICAM1, HPN, PTPRE, EREG, ACVR1B, ITGB8, OSM, KLF6, AXL, ATP2C1, HBEGF, LAMP3, NFKBIA, RIPK2, RAF1, IRF1, ATP2A2, GNA15, LDLR, IL1A, ABCA1, P2RX4, GCH1, ACVR2A, ITGA5, SLC31A2, CD82, SGMS2, C5AR1, NA…	Hallmark Inflammatory Response	9.32284	2.13688
HALLMARK_TGF_BETA_SIGNALING	8.91003e-08	8.91003e-07	0.704976	0.703024	2.18621	53	Hallmark Pathways	Cycling pDCP	CDKN1C, TGFBR1, PMEPA1, SMAD7, SKIL, SKI, PPP1R15A, JUNB, PPM1A, SERPINE1, TGFB1, ARID4B, SMURF1, KLF10, BCAR3, SLC20A1, HIPK2, ID2, CTNNB1, TGIF1, RAB31, NCOR2, SMURF2, SMAD6, RHOA, UBE2D3, MAP3K7, BMPR2, FURIN, SMAD3, TRIM33	Hallmark TGF-B Signaling	6.05012	2.18621
HALLMARK_TNFA_SIGNALING_VIA_NFKB	1.20584e-32	6.02921e-31	1.48854	0.751797	2.75722	190	Hallmark Pathways	Cycling pDCP	KLF2, BTG2, KLF4, DENND5A, NR4A2, PLAUR, MAP3K8, NFE2L2, ATP2B1, JAG1, DUSP2, GPR183, NR4A1, TIPARP, PFKFB3, TSC22D1, BTG3, CD44, FOSL2, ATF3, DUSP5, NINJ1, PDE4B, TNFSF9, REL, GADD45B, BHLHE40, PMEPA1, CD69, ZFP36, DUSP4, GADD45A, RELB, NR4A3, TRIB1, IFIT2, SOCS3, EIF1, CD83, PNRC1, BCL3, PLK2, ICOSLG, SPSB1, CCND1, PPP1R15A, JUNB, SLC16A6, SERPINE1, IRS2, PLAU, CCL4, IL15RA, MXD1, B4GALT1, FOSL…	Hallmark TNFa Signaling Via NFKB	30.2197	2.75722
HSCII_inflammatory_memory_top200	6.88377e-94	1e-40	2.53367	0.905525	3.33457	200	HSC Signatures	Cycling pDCP	ANKRD28, KLF2, SYTL3, ARL4C, PPP1R16B, SIPA1L1, LMNA, SIK3, GAB2, GNA12, GAS7, PIK3R1, RASGEF1B, CABLES1, RGS13, AP003086.1, IDS, USP36, NR4A2, PLAUR, DNAJC1, RYBP, MYADM, RELL1, ANKRD11, DENND4A, SYAP1, MAP3K8, CYTH3, BTBD11, RFX2, BRAF, CNOT6L, TLE4, CREM, AMZ1, RGS2, MAP3K2, FBXO34, ATP2B1, CD55, FBXW7, DPYSL3, CD109, DUSP2, GRASP, VPS37B, NR4A1, TIPARP, SLC45A4, PFKFB3, AC104365.1, STX17-AS1,…	Xeno HSC-iM Signature	40	3.33457
HSCI_conventional_top200	3.96269e-39	3.36829e-38	1.62807	-0.705295	-3.1983	200	HSC Signatures	Cycling pDCP	IKZF1, GMDS-DT, SLC15A2, RIPOR2, TXNIP, ZNF609, TNFAIP8, PIK3CD, ST6GAL1, APOLD1, HERC4, TFEC, SLA, NSD1, ZNF718, HIST1H2BG, DOCK10, FTX, VRK2, KMT2A, ZEB2, NIPAL2, ZMYND8, BMP2K, PRH1, NOTCH2, HDAC8, DNAJC13, ANKUB1, C1orf112, AC090825.1, SYNRG, CEP192, MTAP, PHF21A, APBB1IP, NUDCD1, SCN9A, SCN1A-AS1, SCAI, RCSD1, GPSM2, RNF13, BICD1, LNPEP, ARRB1, TRIM22, AZIN1-AS1, CHD9, AL592183.1, EIF1B-AS1,…	Xeno HSC-I Signature	37.4726	-3.1983
qHSC_vs_aHSC_top250	3.97073e-44	1e-40	1.73282	0.764863	2.85714	235	HSC Signatures	Cycling pDCP	ANKRD28, KLF2, PPP1R16B, SIK3, GAB2, BTG2, DDIT4, RBM38, UBE2H, DENND5A, FOXO3, MYADM, SOX4, SETD7, MAP3K8, LINC01578, CD55, RUNX1, THEMIS2, GRASP, VPS37B, FAM53C, NR4A1, PAN3, ZNF331, GABARAPL1, FOSL2, TSC22D3, CBX4, ZFP36L2, DDIT3, PRKCH, STK17B, ZBTB21, ZC3HAV1, CYTIP, ZFP36, GADD45A, RELB, PELI1, RANBP2, JMY, PIM3, TFPI, PNRC1, BCL3, RILPL2, UBALD2, MIDN, KLF3, SMIM3, YBX3, JUNB, SNX9, SEMA6A…	qHSC vs aHSC Signature	40	2.85714
HALLMARK_INFLAMMATORY_RESPONSE	9.5223e-08	4.32832e-07	0.704976	0.44849	2.04121	186	Hallmark Pathways	DCPs	ATP2B1, PTGER4, SLC7A1, PIK3R5, GPR183, CALCRL, CD55, MXD1, BTG2, INHBA, RGS1, LDLR, OSM, CD69, ITGB8, HIF1A, NFKB1, IL1B, CD70, TNFSF9, HBEGF, CDKN1A, KIF1B, NLRP3, PLAUR, IRF1, EREG, AHR, LCK, SLC31A2, GNAI3, CCL2, TLR2, RELA, NAMPT, LAMP3, NFKBIA, KLF6, EMP3, MET, PTGER2, GPR132, OLR1, AXL, C3AR1, IL1A, GCH1, TNFRSF9, ATP2A2, IL15RA, P2RX4, OPRK1, MSR1, IL1R1, C5AR1, PCDH7, FFAR2, ABCA1, CSF3R…	Hallmark Inflammatory Response	6.36368	2.04121
HALLMARK_TGF_BETA_SIGNALING	9.71974e-06	3.73836e-05	0.593325	0.577503	2.15389	53	Hallmark Pathways	DCPs	TGFBR1, CTNNB1, SKI, RAB31, PPP1R15A, JUNB, ARID4B, SKIL, NOG, SMAD7, SPTBN1, CDKN1C, KLF10, UBE2D3, TGFB1, SMURF2, PPP1CA, RHOA	Hallmark TGF-B Signaling	4.42732	2.15389
HALLMARK_TNFA_SIGNALING_VIA_NFKB	3.85644e-37	9.64109e-36	1.58293	0.696088	3.18121	193	Hallmark Pathways	DCPs	ATP2B1, PTGER4, MAP3K8, GPR183, DUSP4, PTX3, NR4A2, PHLDA2, TIPARP, KLF2, DRAM1, NINJ1, TRIB1, NFE2L2, NR4A3, RELB, MXD1, BTG2, CEBPD, DENND5A, TUBB2A, CD83, PHLDA1, ATF3, NR4A1, REL, DUSP2, FOSL2, INHBA, MCL1, VEGFA, PFKFB3, MAFF, KLF9, LDLR, MARCKS, FOSL1, ZFP36, EIF1, CD69, PPP1R15A, NFKB1, IL1B, CD44, JUNB, TNFSF9, PLK2, GADD45A, SOCS3, HBEGF, KLF4, FOS, CDKN1A, TNFAIP3, IER5, BHLHE40, PLAUR,…	Hallmark TNFa Signaling Via NFKB	35.0159	3.18121
HSCII_inflammatory_memory_top200	4.26523e-89	1e-40	2.46742	0.849734	3.89779	200	HSC Signatures	DCPs	ESYT2, ATP2B1, LMNA, PTGER4, SEMA4A, VPS37B, USP36, FBXO34, OSBPL8, RFX2, DENND4A, GAB2, SNX9, RASGEF1B, SIPA1L1, IQCJ-SCHIP1, RAB11A, CD109, KLF3, MAP3K8, NR4A2, SYTL3, SPAG9, ANKRD11, LRRFIP1, TIPARP, TLE4, KLF2, FBXW7, GAS7, RILPL2, KMT2E, SYAP1, EZR, PACSIN2, AGO2, PIK3R1, CD55, SH2B3, EMP1, NR4A3, RELB, ARL4C, STX17-AS1, RELL1, CHD1, ANKRD28, USP9X, AP003086.1, AC104365.1, SV2C, NR4A1, REL, …	Xeno HSC-iM Signature	40	3.89779
HSCI_conventional_top200	2.98178e-41	2.53451e-40	1.672	-0.66322	-3.65817	200	HSC Signatures	DCPs	TXNIP, FTX, SCN1A-AS1, TMEM260, IKZF1, VRK2, CHD9, HERC4, BICD1, STX7, SYNRG, RIPOR2, SCN9A, ZNF280D, GMDS-DT, APBB1IP, ZNF718, LDAH, MTAP, NSD1, GCNT2, ST6GAL1, NOTCH2, LNPEP, PIK3CD, KANSL1L, RNF13, LINC02506, PHF21A, CCND3, ZMYND8, CBR4, AL078600.1, DNAJC13, CCDC18-AS1, SLF2, SGK3, MTX2, PRH1, ZCCHC7, TNFAIP8, AZIN1-AS1, AC090825.1, TFEC, TRMT11, AC092944.1, SDCCAG8, ZNF609, DACH1, SLC15A2, LI…	Xeno HSC-I Signature	39.5961	-3.65817
qHSC_vs_aHSC_top250	4.49256e-44	1e-40	1.72683	0.690754	3.22769	236	HSC Signatures	DCPs	ZC3HAV1, VPS37B, CYTIP, GAB2, SNX9, YBX3, FOXO3, KLF3, MAP3K8, FGFR1, KLF2, RILPL2, OSER1, CD55, FAM53C, RELB, ABCB1, MXD1, BTG2, ANKRD28, DENND5A, RAB21, NR4A1, CRIM1, SIK3, DDIT3, CSRNP1, PIM3, RBM38, ELF1, FOSL2, PRKCH, MIDN, RANBP2, MAFF, TFPI, MYADM, CYTH1, ZFP36, COL6A2, ZFAND5, TSC22D3, UBALD2, GABARAPL1, HIF1A, NECAP1, NFKB1, MKNK2, ALKBH5, RBM39, TSC22D2, GRASP, JUNB, ZNF331, DDIT4, UBE2…	qHSC vs aHSC Signature	40	3.22769
HALLMARK_INFLAMMATORY_RESPONSE	1.40106e-18	3.50266e-17	1.11466	0.588749	2.58957	183	Hallmark Pathways	MPs	ATP2C1, CSF3R, ATP2B1, C3AR1, SGMS2, INHBA, OSM, SLC7A1, RIPK2, MET, PLAUR, KIF1B, PTGER2, SERPINE1, ICOSLG, C5AR1, SLC31A2, NFKB1, IRAK2, TNFAIP6, ITGA5, RGS1, ABCA1, MXD1, SELENOS, CD14, GNA15, AQP9, NLRP3, HBEGF, AHR, RGS16, CDKN1A, TLR2, CD82, HAS2, CXCL8, CD55, IFNAR1, PTAFR, FFAR2, PIK3R5, CALCRL, IL1B, GPR183, ATP2A2, OLR1, ACVR2A, LYN, CCL5, TNFRSF1B, ACVR1B, GPR132, IFNGR2, ADGRE1, LY6E,…	Hallmark Inflammatory Response	16.4556	2.58957
HALLMARK_TGF_BETA_SIGNALING	6.57531e-05	0.000365295	0.538434	0.550096	1.98745	53	Hallmark Pathways	MPs	SPTBN1, SKI, KLF10, THBS1, NOG, SERPINE1, CDKN1C, CTNNB1, SKIL, PMEPA1, SMURF1, TGIF1, PPP1R15A, TGFBR1, IFNGR2, HIPK2, PPM1A, FURIN, TJP1, TGFB1, UBE2D3, SMAD3, ARID4B	Hallmark TGF-B Signaling	3.43736	1.98745
HALLMARK_TNFA_SIGNALING_VIA_NFKB	5.22364e-33	2.61182e-31	1.49548	0.679867	3.01828	196	Hallmark Pathways	MPs	SPSB1, MAP3K8, ATP2B1, DENND5A, SERPINB2, PTGS2, FOSL2, INHBA, RELB, KLF10, RIPK2, PLAUR, GADD45A, FOSL1, TNIP1, PFKFB3, BCL2A1, TRIB1, SERPINE1, PTX3, NFIL3, ICOSLG, NR4A3, NFKB1, B4GALT1, YRDC, TNFAIP6, PMEPA1, AREG, DUSP2, CD44, JAG1, ATF3, PHLDA2, EIF1, CXCL2, ABCA1, BTG3, IRS2, MXD1, MAP2K3, HBEGF, CXCL3, NR4A2, CDKN1A, BCL3, KLF2, MAFF, TLR2, PLK2, TGIF1, NFE2L2, CXCL1, SNN, BHLHE40, SOD2, …	Hallmark TNFa Signaling Via NFKB	30.5831	3.01828
HSCII_inflammatory_memory_top200	6.25145e-91	1e-40	2.49247	0.858545	3.81353	199	HSC Signatures	MPs	SIK3, INPP5A, RELL1, PIK3R1, VPS37B, SPSB1, CABLES1, MAP3K8, DOCK4, IL1RAP, SLC22A4, PDE3B, SLC39A8, ZNF331, ADAM17, C4orf19, H3F3B, MALT1, SIK2, KLF3, ANKRD28, SYTL3, COPA, TLE4, ATP2B1, RFX2, ZSWIM6, AGO2, BRAF, AP003086.1, KMT2E, FBXO34, AC011444.2, ELL2, DNAJC1, LMBR1, RGCC, PIM3, SRGN, CDK14, BTBD11, SIPA1L1, PHTF1, RASGEF1B, SLC45A4, FOSL2, PEAK1, GAB2, DENND4A, IDS, RELB, SKI, NFATC1, MTMR…	Xeno HSC-iM Signature	40	3.81353
HSCI_conventional_top200	1.33594e-43	1e-40	1.72082	-0.705133	-3.46096	199	HSC Signatures	MPs	RIPOR2, GMDS-DT, IKZF1, PIK3CD, CIITA, APOLD1, EHBP1, ST6GAL1, PRH1, RCSD1, ZNF718, ZCCHC7, PLAC8, NIPAL2, TP63, HERC4, ZNF280D, SLA, TXNIP, ZNF609, AC092944.1, C2CD2, SCN1A-AS1, SYNRG, SLC15A2, TMEM260, AL592183.1, STX7, AC107204.1, NUDCD1, SCN9A, LINC02232, MIR155HG, CCDC18-AS1, ADAM28, CAPS2, CHD9, LINC02100, AL078600.1, ATXN7L1, ZNF248, CCND3, NSD1, CBR4, LRRC63, ZMYND8, AC090825.1, ST8SIA6, …	Xeno HSC-I Signature	40	-3.46096
qHSC_vs_aHSC_top250	1.9288e-29	1.63948e-28	1.40995	0.62895	2.84894	236	HSC Signatures	MPs	SIK3, VPS37B, MAP3K8, TFPI, ZNF331, KLF3, ANKRD28, CSF3R, DENND5A, GTPBP1, MBNL1, PIM3, SRGN, DDIT3, LINC01578, PDE4D, FOSL2, GAB2, UBALD2, ELF1, RELB, KLF10, NFATC1, FOXO3, RIPK2, ZC3HAV1, GADD45A, SNX9, RILPL2, TSC22D3, YPEL4, CYTIP, NFIL3, RAB21, FTH1, CYTH1, TACC1, SAMD4B, MYADM, NFKB1, LAPTM4A, JUND, RBM38, RANBP2, SMIM3, UBE2H, DDIT4, AREG, PPP1R16B, IGF2BP2, PPARD, YBX3, BSDC1, MXD1, GNA15…	qHSC vs aHSC Signature	27.7853	2.84894
HALLMARK_INFLAMMATORY_RESPONSE	7.5343e-21	1.88358e-19	1.17789	0.677863	2.43838	194	Hallmark Pathways	cDC2	AXL, OSM, KIF1B, IRAK2, HBEGF, OLR1, INHBA, SLC7A1, GPR183, PLAUR, LCP2, ATP2B1, C5AR1, BTG2, NLRP3, NFKB1, MXD1, ITGA5, PIK3R5, EMP3, ADM, ABCA1, CDKN1A, GNA15, ATP2C1, ADORA2B, CXCL8, PTGER4, PTGER2, CD14, EREG, NAMPT, SGMS2, PDE4B, CD55, RGS1, IL1B, IL10, GNAI3, PTPRE, C3AR1, KLF6, TNFRSF1B, MET, CSF1, CD69, SLC31A2, RGS16, ICAM1, ITGB8, LIF, TIMP1, AQP9, IRF7, CCL2, CCL20, GCH1, IRF1, RIPK2, …	Hallmark Inflammatory Response	18.725	2.43838
HALLMARK_TGF_BETA_SIGNALING	1.54074e-06	4.27984e-06	0.643552	0.698638	2.12544	53	Hallmark Pathways	cDC2	ID3, THBS1, CTNNB1, PMEPA1, PPP1R15A, NCOR2, SKI, SMAD3, RAB31, SMAD7, TGIF1, UBE2D3, ID2, ENG, TGFB1, FURIN, KLF10, ID1, TGFBR1, SKIL, HDAC1, CDKN1C, IFNGR2, NOG, RHOA, SPTBN1, BCAR3, JUNB, SMURF2, ARID4B, SMAD6, FKBP1A	Hallmark TGF-B Signaling	5.36857	2.12544
HALLMARK_TNFA_SIGNALING_VIA_NFKB	4.24232e-48	1e-40	1.80883	0.814165	2.93537	199	Hallmark Pathways	cDC2	PLK2, ATF3, TIPARP, KLF2, CEBPD, MAP3K8, PHLDA2, FOSL1, CXCL2, SLC16A6, HBEGF, OLR1, INHBA, KLF4, TUBB2A, SOCS3, JAG1, VEGFA, GPR183, PLAUR, FOSB, NFIL3, ATP2B1, IRS2, NR4A2, PFKFB3, SGK1, DENND5A, EGR2, MAFF, CXCL3, GADD45B, BTG2, NFKB1, NINJ1, PMEPA1, MXD1, PPP1R15A, FOSL2, B4GALT5, ABCA1, SAT1, BTG1, DUSP2, CDKN1A, NR4A1, SMAD3, NR4A3, PTGS2, NFE2L2, EGR3, MCL1, TGIF1, DUSP4, MAP2K3, EIF1, SOD…	Hallmark TNFa Signaling Via NFKB	40	2.93537
HSCII_inflammatory_memory_top200	3.22153e-88	1e-40	2.45479	0.901683	3.25179	200	HSC Signatures	cDC2	SPDYA, ID3, CD109, ATP1B3, FBXO34, LMNA, ESYT2, ZSWIM6, TIPARP, VPS37B, SEMA4A, ANKRD28, H3F3B, ELL2, MAP3K2, RGCC, RFX2, IQCJ-SCHIP1, EZR, MIDN, KLF2, MAP3K8, GAS7, EMP1, USP36, AGO2, SPAG9, DOCK4, SLC22A4, FAM102B, OSBPL8, ANKRD11, SLC45A4, CTNNB1, RABGEF1, BRAF, NFATC1, AP003086.1, ZNF331, PIM3, GAB2, MALT1, RYBP, PLAUR, FOSB, IL1RAP, ATP2B1, NR4A2, CABLES1, PFKFB3, SNX9, BTBD11, INPP5A, MAFF,…	Xeno HSC-iM Signature	40	3.25179
HSCI_conventional_top200	7.42824e-39	3.608e-38	1.6217	-0.711796	-3.10928	200	HSC Signatures	cDC2	RIPOR2, GMDS-DT, NIPAL2, ST6GAL1, PHF21A, TXNIP, ZCCHC7, PRH1, LYST, ZNF718, ARFIP1, PIK3CD, GCNT2, FTX, SDCCAG8, TMEM260, ZNF280D, FLI1, APOLD1, HERC4, SYNRG, NSD1, STX7, ARRB1, ZMYND8, SCN9A, SGK3, ATXN7L1, C2CD2, MTAP, SLA, STON2, CCM2, LNPEP, APBB1IP, RCSD1, BICD1, LDAH, TMEM245, NOTCH2, CCND3, PLAC8, MEF2C-AS1, GSAP, APLF, ATF7IP, SLC15A2, LRRC8D, SETDB2, ZFP36L2, AL078600.1, CBR4, EHBP1, VR…	Xeno HSC-I Signature	37.4427	-3.10928
qHSC_vs_aHSC_top250	2.36961e-37	1.00708e-36	1.58946	0.746885	2.73237	236	HSC Signatures	cDC2	VPS37B, ANKRD28, TSPYL2, MIR22HG, FOXO3, MIDN, KLF2, YBX3, MAP3K8, KBTBD8, LINC01578, GABARAPL1, JUND, NFATC1, SMOX, ZNF331, PIM3, GAB2, FGFR1, RUNX1, NFIL3, JARID2, SNX9, CSRNP1, DENND5A, MAFF, BTG2, CHMP1B, NFKB1, SIK3, MXD1, OSER1, DDIT3, FOSL2, RILPL2, RBM39, FAM53C, RBM38, SAT1, RANBP2, NR4A1, GNA15, ZFAND5, YPEL5, MYADM, SAMD4B, PDE4D, TSC22D3, ELF1, SRGN, GRASP, PER1, FOXO1, CBX4, RNF10, Z…	qHSC vs aHSC Signature	35.9969	2.73237
HALLMARK_INFLAMMATORY_RESPONSE	7.80368e-23	1.95092e-21	1.2379	0.71344	2.4625	194	Hallmark Pathways	CD14 Mono	CCL20, PIK3R5, IL6, NFKB1, LCP2, IFNGR2, AHR, OLR1, HBEGF, NLRP3, CD55, IL1B, IL1A, F3, MXD1, PLAUR, IL1R1, C5AR1, CD82, SLC7A1, ATP2B1, ITGA5, ATP2C1, LDLR, SGMS2, KIF1B, PSEN1, GCH1, IRAK2, PDE4B, MET, ACVR2A, C3AR1, PTGER4, ICAM1, HIF1A, TNFRSF1B, NAMPT, ITGB8, PTGER2, LIF, PROK2, CLEC5A, FFAR2, P2RX4, ABCA1, TLR2, NOD2, GNA15, AXL, CCRL2, IL4R, ICAM4, GNAI3, RIPK2, EREG, AQP9, BTG2, ADM, CXCL…	Hallmark Inflammatory Response	20.7098	2.4625
HALLMARK_TGF_BETA_SIGNALING	4.42178e-05	0.000110544	0.557332	0.662607	1.9306	53	Hallmark Pathways	CD14 Mono	THBS1, SMAD3, IFNGR2, CTNNB1, SKI, KLF10, SMAD7, NCOR2, PPP1R15A, RAB31, ID3, SKIL, SMURF1, PMEPA1, ARID4B, SERPINE1, TGFBR1, TGIF1, MAP3K7, CDKN1C, PPM1A, ENG, RHOA, FURIN, TGFB1, ID2, SPTBN1, CDK9, UBE2D3, BCAR3, FKBP1A, NOG	Hallmark TGF-B Signaling	3.95646	1.9306
HALLMARK_TNFA_SIGNALING_VIA_NFKB	6.15264e-45	1e-40	1.74473	0.816559	2.82521	199	Hallmark Pathways	CD14 Mono	CCL20, B4GALT5, DENND5A, NFAT5, PFKFB3, FOSL1, SPSB1, BCL2A1, IL6, ZC3H12A, TNIP1, CD44, NFKB1, SMAD3, IFNGR2, MAP3K8, LAMB3, OLR1, HBEGF, PTGS2, KDM6B, TRIB1, IL1B, IL1A, JAG1, TUBB2A, F3, PHLDA1, SLC16A6, MXD1, PLK2, RELB, PLAUR, EGR3, VEGFA, ATP2B1, ETS2, NR4A1, GADD45A, LDLR, EHD1, DUSP5, GCH1, MAFF, BTG3, KLF10, NINJ1, FOSL2, KLF2, PDE4B, IRS2, SOD2, TANK, PTGER4, B4GALT1, ATF3, REL, ICAM1, …	Hallmark TNFa Signaling Via NFKB	40	2.82521
HSCII_inflammatory_memory_top200	1.43309e-78	1e-40	2.31589	0.897083	3.10944	200	HSC Signatures	CD14 Mono	MALT1, RYBP, BRAF, SPDYA, FAM102B, SLC39A8, PFKFB3, GNG4, SPSB1, INPP5A, RGCC, ELL2, SPAG9, FBXO34, USP12, CYTH3, SAMSN1, ANKRD28, CDK14, SIPA1L1, SIK3, CD44, GAB2, NFKB1, SMAD3, IL1RAP, MAP3K8, ESYT2, EZR, MAN2A1, SNX9, IVNS1ABP, LRRFIP1, AGO2, SYTL3, CD55, EML4, ADAM17, RASGEF1B, KDM6B, H3F3B, DENND4A, RFX2, BTBD11, SEMA4A, VPS37B, RELB, ANKRD11, PLAUR, GNA12, SLC22A4, OSBPL8, CRY1, CABLES1, CT…	Xeno HSC-iM Signature	40	3.10944
HSCI_conventional_top200	3.93642e-23	1.33838e-22	1.24623	-0.65472	-2.61884	199	HSC Signatures	CD14 Mono	NIPAL2, HERC4, GMDS-DT, ST6GAL1, ZCCHC7, GCNT2, PIK3CD, DNAJC13, PRH1, ZNF718, FLI1, SLC15A2, HDAC8, NSD1, ARRB1, PHF21A, BICD1, ARFIP1, BMP2K, SRBD1, TMEM245, LNPEP, NUDCD1, CCM2, IKZF1, RCSD1, LDAH, CIITA, TXNIP, TMEM260, PIP5K1B, ZNF609, FTX, NFIA, STX7, TP63, LYST, ZMYND8, SDCCAG8, TFEC, TVP23A, LINC02506, APLF, CHD9, KMT2A, RIPOR2, FTCDNL1, MTX2, ZNF280D, CBR4, C2CD2, ZFP36L2, SLA, TMEM161B-…	Xeno HSC-I Signature	21.8734	-2.61884
qHSC_vs_aHSC_top250	9.96943e-31	5.64934e-30	1.43903	0.7315	2.57329	235	HSC Signatures	CD14 Mono	DENND5A, JARID2, ELF1, ANKRD28, ZC3H12A, SIK3, GAB2, NFKB1, MAP3K8, SNX9, MAN1A1, CSRNP1, CD55, FOXO3, MIR22HG, MXD1, VPS37B, RELB, JUND, RILPL2, MYADM, NR4A1, FGFR1, SAMD4B, GADD45A, UBE2H, SRGN, MAFF, KLF10, PIM3, MIDN, NFATC1, FOSL2, KLF2, DDIT3, CYLD, LINC01578, GABARAPL1, KBTBD8, TCF4, SAT1, HIF1A, PPP1R16B, NAMPT, CYTH1, RAB21, PPARD, PNRC1, YPEL5, GTPBP1, RANBP2, TSC22D2, OTUD1, BCL3, TSPY…	qHSC vs aHSC Signature	29.248	2.57329
HALLMARK_INFLAMMATORY_RESPONSE	9.57509e-21	2.39377e-19	1.17789	0.683622	2.43544	183	Hallmark Pathways	Late ProMono	PLAUR, HBEGF, PIK3R5, NFKB1, IRAK2, AHR, ABCA1, PTPRE, CALCRL, MXD1, KIF1B, SLC7A1, ATP2B1, MET, CD55, NAMPT, ATP2C1, HIF1A, C5AR1, GPR183, TNFRSF1B, LCP2, OLR1, NLRP3, PDE4B, ITGB8, CXCL8, BTG2, LDLR, RIPK2, GNA15, LYN, OSM, SGMS2, ICAM1, IL1R1, GCH1, PSEN1, TIMP1, CSF3R, IL6, NFKBIA, GPR132, IL1A, CCL20, CCL2, EREG, ADM, CDKN1A, PTAFR, IL1B, IRF1, RGS1, CD14, MSR1, GNAI3, INHBA, LPAR1, LIF, ACV…	Hallmark Inflammatory Response	18.6209	2.43544
HALLMARK_TGF_BETA_SIGNALING	0.00079498	0.00180677	0.193598	0.590364	1.77908	51	Hallmark Pathways	Late ProMono	THBS1, CTNNB1, RAB31, SKI, PPP1R15A, TGFBR1, NCOR2, SMAD3, SKIL, BCAR3, PMEPA1, ENG, ID3, IFNGR2, SMAD7, KLF10, HIPK2, SMAD6, JUNB, SMURF1, ID1	Hallmark TGF-B Signaling	2.7431	1.77908
HALLMARK_TNFA_SIGNALING_VIA_NFKB	1.36382e-33	6.81911e-32	1.50926	0.756473	2.70617	191	Hallmark Pathways	Late ProMono	CD44, PLAUR, DENND5A, HBEGF, KYNU, BCL2A1, NFKB1, MAP3K8, ABCA1, PTGS2, PTPRE, NFAT5, MXD1, NFE2L2, ATP2B1, PFKFB3, NAMPT, GADD45B, SLC2A3, NR4A3, NR4A1, SPSB1, RELB, KDM6B, GPR183, SERPINB2, PNRC1, PHLDA2, TRIB1, NR4A2, SOCS3, PLEK, OLR1, SOD2, NINJ1, LITAF, PDE4B, SLC16A6, CEBPD, DUSP2, CXCL2, VEGFA, BTG2, G0S2, PPP1R15A, LDLR, RIPK2, B4GALT5, JAG1, ZFP36, SMAD3, IRS2, FOSL1, KLF2, ICAM1, BHLHE…	Hallmark TNFa Signaling Via NFKB	31.1663	2.70617
HSCII_inflammatory_memory_top200	8.30869e-75	1e-40	2.26161	0.875898	3.14593	199	HSC Signatures	Late ProMono	FAM102B, TCF4, FTH1, SAMSN1, DENND4A, CD44, BRAF, GAB2, FBXO34, CYTH3, PLAUR, SIK3, ANKRD28, IVNS1ABP, IL1RAP, CTNNB1, RASGEF1B, USP12, RFX2, MALT1, NFKB1, PDE3B, SNX9, MAP3K8, SYAP1, MAP3K2, SIPA1L1, INPP5A, PPP1R16B, ARL4C, GAS7, BTBD11, ELL2, DOCK4, CDK14, AGO2, GBE1, EMP1, SPAG9, RELL1, ATP2B1, SPDYA, RGCC, MAN2A1, ESYT2, ANKRD11, CD55, PFKFB3, SKI, EML4, NAMPT, LMNA, SLC2A3, RABGEF1, EZR, DN…	Xeno HSC-iM Signature	40	3.14593
HSCI_conventional_top200	1.00647e-19	3.42199e-19	1.15122	-0.599725	-2.59379	194	HSC Signatures	Late ProMono	HIST1H2AC, HIST1H2BJ, HIST1H2BG, TNFSF10, HERC4, HIST1H2BN, HIST1H2BC, PIK3CD, GPSM2, RIPOR2, SESN3, CBR4, GCNT2, CCM2, APOLD1, RCSD1, TFEC, LNPEP, ST6GAL1, IKZF1, APBB1IP, TMEM260, ZNF718, SYNRG, SLC15A2, TNFAIP8, HDAC8, LYST, TMEM245, ZMYND8, ZNF280D, ATF7IP, NIPAL2, TMEM161B-AS1, APLF, AC092944.1, NSD1, LIN9, CHD9, ITGA4, SLA, DNAJC13, LRRC8D, GCNT1, SGK3, SLF2, MYB, ARRB1, AC078778.1, PHF21A,…	Xeno HSC-I Signature	18.4657	-2.59379
qHSC_vs_aHSC_top250	1.05434e-27	5.12106e-27	1.36518	0.695309	2.53066	233	HSC Signatures	Late ProMono	TCF4, PDE4D, FTH1, GAB2, MAN1A1, FOXO3, SIK3, DENND5A, ANKRD28, NFKB1, SNX9, MAP3K8, JARID2, PPP1R16B, JUND, MXD1, AFF3, CD55, NAMPT, MYADM, NR4A1, HIF1A, RELB, RILPL2, RANBP2, PNRC1, FOXO1, ELF1, GRASP, DDIT4, CYTIP, CYTH1, NFATC1, MBNL1, BTG2, PIM3, RIPK2, PPARD, SAMD4B, TSPYL2, ZFP36, LINC01578, GNA15, STK17B, UBE2H, KLF2, MIDN, CSRNP1, AMPD2, PELI1, TSC22D3, CSF3R, PER1, KLF3, GADD45A, NFKBIA…	qHSC vs aHSC Signature	26.2906	2.53066
HALLMARK_INFLAMMATORY_RESPONSE	1.0887e-15	1.8145e-14	1.01754	0.576729	2.55493	180	Hallmark Pathways	Neut Progenitor	ATP2B1, SGMS2, LDLR, PTGER4, CD55, IRAK2, LYN, ATP2C1, NAMPT, TNFSF9, INHBA, RAF1, AHR, PIK3R5, ATP2A2, BTG2, ABCA1, PTPRE, IRF1, CXCL8, SLC7A1, MXD1, NFKB1, OLR1, HBEGF, SLC31A2, FFAR2, CD69, CALCRL, IL1A, CDKN1A, IL1B, KCNA3, EIF2AK2, ADM, LCP2, GCH1, C3AR1, NLRP3, AQP9, IFNGR2, C5AR1, ITGA5, P2RX4, EREG, IL10RA, TLR3, PTGER2, NFKBIA, OSM, SELE, SELENOS, IL18RAP, ITGB8, CD14, CXCL11, GPR183, PS…	Hallmark Inflammatory Response	13.7412	2.55493
HALLMARK_TGF_BETA_SIGNALING	0.000330983	0.00127301	0.304088	0.530951	1.92881	52	Hallmark Pathways	Neut Progenitor	SMURF1, SKI, TGIF1, ARID4B, MAP3K7, PPM1A, ID3, CTNNB1, RAB31, THBS1, TGFBR1, IFNGR2, PPP1R15A, CDKN1C, LTBP2, SKIL, ENG, SMAD3	Hallmark TGF-B Signaling	2.89517	1.92881
HALLMARK_TNFA_SIGNALING_VIA_NFKB	9.00362e-26	4.50181e-24	1.31889	0.643163	2.87508	195	Hallmark Pathways	Neut Progenitor	DENND5A, ATP2B1, PLEK, KLF2, NFE2L2, LDLR, PTGER4, TANK, ZFP36, CD44, NAMPT, TNFSF9, INHBA, BCL2A1, NR4A3, BHLHE40, IRS2, TRIB1, TIPARP, SOD2, B4GALT1, SOCS3, NR4A1, RELB, TGIF1, DRAM1, FOSL1, BTG2, NR4A2, ABCA1, MARCKS, PTPRE, JAG1, IRF1, SGK1, CEBPD, B4GALT5, MXD1, SERPINB2, MAP2K3, SQSTM1, CXCL3, EHD1, NFKB1, OLR1, TUBB2A, NFAT5, HBEGF, DUSP5, PNRC1, CD69, MAP3K8, KDM6B, SPSB1, IL1A, CDKN1A, I…	Hallmark TNFa Signaling Via NFKB	23.3466	2.87508
HSCII_inflammatory_memory_top200	6.26135e-84	1e-40	2.39502	0.849134	3.79766	199	HSC Signatures	Neut Progenitor	SIK3, ATP2B1, FAM102B, ANKRD28, IL1RAP, ARIH1, ESYT2, LRRFIP1, BRAF, CDK14, RGCC, DENND4A, LMNA, OSBPL8, CYTH3, SPAG9, CYTH1, RFX2, KLF2, RABGEF1, ADAM17, H3F3B, USP12, DPYSL3, TLE4, DNAJC1, PSME4, FBXW7, MAP3K2, RASGEF1B, MYADM, SLC45A4, FBXO34, MAN2A1, PIK3R1, ELL2, TCF4, WTAP, NFATC1, PTGER4, CABLES1, PDE3B, USP9X, KMT2E, MTMR6, CD55, RAB11A, AGO2, SIPA1L1, GAB2, ZSWIM6, RYBP, IDS, RILPL2, SAM…	Xeno HSC-iM Signature	40	3.79766
HSCI_conventional_top200	2.78752e-24	2.3694e-23	1.27903	-0.562657	-2.98572	195	HSC Signatures	Neut Progenitor	TXNIP, LYST, RCSD1, IKZF1, GCNT2, RIPOR2, SGK3, PLAC8, ZNF280D, SCAI, GSAP, STX7, SYNRG, PRELID2, HIST1H2BJ, BICD1, SLA, ATXN7L1, HDAC8, HERC4, ST8SIA6, PIK3CD, ZCCHC7, PRH1, TMEM245, LINC02232, TMEM260, FTX, LNPEP, SDCCAG8, ARRB1, ZDHHC21, MYB, TVP23A, ZC3H6, CIITA, LINC02506, SLC9A7, NSD1, TMEM163, PACS1, NFIA, BMP2K, AC078778.1, VRK2, HIST1H2BG, MTX2, GMDS-DT, NUDCD1, CHD9, ITGA4, FTCDNL1, TRI…	Xeno HSC-I Signature	22.6254	-2.98572
qHSC_vs_aHSC_top250	1.30254e-24	1.47621e-23	1.2871	0.614472	2.79543	233	HSC Signatures	Neut Progenitor	DENND5A, SIK3, MAN1A1, ANKRD28, FOXO3, ELF1, MBNL1, CYTH1, KLF2, UBE2H, MYADM, PELI1, TCF4, NFATC1, JUND, CD55, GAB2, ZFP36, RILPL2, NAMPT, FTH1, SNX9, TSC22D2, VPS37B, RNF10, JARID2, NR4A1, LINC01578, RELB, STK17B, KLF3, BTG2, PPP1R16B, CEMIP2, ZFAND5, IRF1, RAB21, TACC1, MXD1, LRCH1, DDIT3, TAPT1, PER1, NFKB1, CYTIP, IGF2BP2, TFPI, CNST, PNRC1, YBX3, MAP3K8, CEACAM4, RBBP6, VAMP2, KLF7, TSC22D3…	qHSC vs aHSC Signature	22.8309	2.79543
HALLMARK_INFLAMMATORY_RESPONSE	6.54235e-23	1.63559e-21	1.2379	0.672238	2.65718	181	Hallmark Pathways	Early ProMono	ATP2B1, PIK3R5, PLAUR, HBEGF, NFKB1, CD55, IL1B, OSM, AHR, IRAK2, KIF1B, GPR183, IFNGR2, MXD1, LCP2, PTPRE, C5AR1, SLC7A1, LDLR, PSEN1, SGMS2, NAMPT, TNFRSF1B, ABCA1, ITGA5, INHBA, PTAFR, ATP2C1, CXCL8, NLRP3, LYN, HIF1A, CALCRL, AXL, MET, GCH1, CD14, GNAI3, BTG2, IRF1, ICAM1, TIMP1, SERPINE1, OLR1, NFKBIA, CSF1, C3AR1, TNFAIP6, PDE4B, CD69, SLC31A2, ICOSLG, CDKN1A, CCL20, AQP9, RAF1, ADRM1, IRF7…	Hallmark Inflammatory Response	20.7863	2.65718
HALLMARK_TGF_BETA_SIGNALING	4.35426e-08	3.62855e-07	0.719513	0.687805	2.25941	53	Hallmark Pathways	Early ProMono	SMAD3, RAB31, ID3, THBS1, IFNGR2, SKI, SKIL, SMAD7, PPP1R15A, CTNNB1, KLF10, PPM1A, JUNB, ARID4B, RHOA, TGFBR1, SERPINE1, PMEPA1, SMURF1, MAP3K7, ID1, NCOR2, FKBP1A, ID2	Hallmark TGF-B Signaling	6.44027	2.25941
HALLMARK_TNFA_SIGNALING_VIA_NFKB	2.28425e-44	1e-40	1.73282	0.774848	3.09042	195	Hallmark Pathways	Early ProMono	ATP2B1, DUSP2, DENND5A, PLAUR, HBEGF, KYNU, NFKB1, KLF2, PFKFB3, IL1B, SOCS3, PHLDA2, CD44, SMAD3, PNRC1, EIF1, TNIP1, PTGS2, BCL2A1, GADD45B, LAMB3, KDM6B, MAP3K8, NINJ1, GPR183, NFAT5, NFE2L2, RELB, IFNGR2, FOSL1, SPSB1, MXD1, FOSL2, SLC16A6, PTPRE, ETS2, SAT1, ZC3H12A, NFKBIE, TRIB1, LDLR, PPP1R15A, NAMPT, MARCKS, ABCA1, KLF10, ZFP36, INHBA, DUSP4, MAFF, PLK2, B4GALT1, RNF19B, VEGFA, TUBB2A, A…	Hallmark TNFa Signaling Via NFKB	40	3.09042
HSCII_inflammatory_memory_top200	1.98687e-92	1e-40	2.51315	0.891463	3.5683	200	HSC Signatures	Early ProMono	SIK3, IL1RAP, FTH1, H3F3B, FAM102B, CYTH3, SIPA1L1, ATP2B1, BRAF, SEMA4A, IVNS1ABP, OSBPL8, DENND4A, LMNA, SPAG9, ANKRD28, RFX2, DUSP2, LRRFIP1, FBXO34, PLAUR, NFKB1, MIDN, EZR, KLF2, CD55, EMP1, PFKFB3, RGCC, RYBP, MAN2A1, PSME4, CD44, SMAD3, CABLES1, MALT1, GAB2, SIK2, SNX9, SAMSN1, ESYT2, TM9SF3, RASGEF1B, CREM, CDK14, IQCJ-SCHIP1, RELL1, RAB11A, TCF4, EML4, ID3, KDM6B, DOCK4, MAP3K8, ZSWIM6, …	Xeno HSC-iM Signature	40	3.5683
HSCI_conventional_top200	2.75438e-35	1.87298e-34	1.54318	-0.702703	-3.04478	198	HSC Signatures	Early ProMono	ZNF609, APOLD1, LYST, GCNT2, SGK3, ZCCHC7, IKZF1, SLC15A2, ATXN7L1, ZNF718, NFIA, GMDS-DT, PHF21A, BMP2K, HIST1H2BN, HIST1H2BG, FTX, TMEM245, HIST1H2AC, BICD1, HERC4, DNAJC13, FLI1, HIST1H2BJ, CHD9, ST8SIA6, TNFAIP8, ZMYND8, HDAC8, CEP192, NIPAL2, ARRB1, LDAH, RIPOR2, SRBD1, PIK3CD, NSD1, C1orf112, AC092944.1, MYB, ITGA4, EHBP1, CCM2, GCNT1, ZNF280D, SETDB2, ARHGEF6, SDCCAG8, ST6GAL1, LNPEP, LINC…	Xeno HSC-I Signature	33.7275	-3.04478
qHSC_vs_aHSC_top250	4.71904e-23	2.00559e-22	1.24623	0.635834	2.5889	233	HSC Signatures	Early ProMono	SIK3, FTH1, FOXO3, ANKRD28, DENND5A, NFKB1, MIDN, KLF2, JUND, CD55, PNRC1, GAB2, SNX9, TCF4, MAP3K8, MAN1A1, RILPL2, CYTH1, RELB, NFATC1, PIM3, MXD1, FOSL2, PPP1R16B, ELF1, UBE2H, SAT1, ZNF331, ZC3H12A, NECAP1, SAMD4B, FMNL1, NAMPT, DDIT3, TFPI, GRASP, KLF10, MYADM, ZFP36, CYTIP, MAFF, PPARD, JARID2, HIF1A, RIOK3, MBNL1, TSC22D3, NR4A1, FOXO1, THEMIS2, CEMIP2, BTG2, NFKB2, IRF1, LINC01578, SETD7,…	qHSC vs aHSC Signature	21.6978	2.5889
HALLMARK_INFLAMMATORY_RESPONSE	2.24083e-06	2.24083e-05	0.627257	0.466756	1.90133	171	Hallmark Pathways	cDC1	GPR183, PIK3R5, NFKB1, ATP2B1, RGS1, KLF6, IRAK2, PLAUR, PTGER4, CD55, LYN, CD69, SLC7A1, CXCL8, GPR132, NFKBIA, BTG2, GCH1, MXD1, ICOSLG, CCR7, NLRP3, SGMS2, BEST1, CALCRL, HBEGF, ABI1, RAF1, GNAI3, IL1R1, NAMPT, PDE4B, RELA, PTAFR, CDKN1A, PTGIR, CYBB	Hallmark Inflammatory Response	4.64959	1.90133
HALLMARK_TGF_BETA_SIGNALING	0.000827117	0.0024327	0.199056	0.545945	1.85118	51	Hallmark Pathways	cDC1	SMAD7, SMAD3, PPP1R15A, CTNNB1, JUNB, RAB31, ID2, TRIM33, ID3, SMURF2, CDH1, SKI, SKIL, THBS1, ID1, TGFBR1, SERPINE1, TGIF1, UBE2D3, IFNGR2, SMAD6, SMURF1, TGFB1	Hallmark TGF-B Signaling	2.61391	1.85118
HALLMARK_TNFA_SIGNALING_VIA_NFKB	1.69245e-37	8.46224e-36	1.59596	0.740121	3.04434	186	Hallmark Pathways	cDC1	GPR183, MAP3K8, CD83, KLF2, GADD45A, DUSP2, PLK2, NFAT5, NFKB1, DUSP4, NR4A2, ZFP36, TIPARP, ATP2B1, KLF6, NFE2L2, G0S2, SGK1, PLAUR, SMAD3, PTGER4, CEBPD, PPP1R15A, DUSP5, KLF4, NR4A3, FOSL2, KDM6B, MAFF, PFKFB3, SQSTM1, SLC16A6, PTX3, CD69, MCL1, EIF1, NINJ1, ATF3, BHLHE40, GADD45B, BTG1, SAT1, CD44, DENND5A, NFKBIA, LITAF, JUNB, CCNL1, TNFAIP3, FOSL1, PHLDA2, SOCS3, TRIB1, TUBB2A, FOSB, NR4A1,…	Hallmark TNFa Signaling Via NFKB	35.0725	3.04434
HSCII_inflammatory_memory_top200	6.23557e-72	1e-40	2.21535	0.847063	3.50698	197	HSC Signatures	cDC1	SNX9, SIPA1L1, DENND4A, MAP3K8, MALT1, KLF2, BRAF, SIK3, ANKRD11, DUSP2, FBXW7, SEMA4A, AC104365.1, AL035634.1, LMNA, ANKRD28, GAS7, ESYT2, NFKB1, CREM, GRASP, SPAG9, CYTH1, NR4A2, RILPL2, AGO2, MAP3K2, RGS2, RFX2, TIPARP, NFKBID, ATP2B1, KLF6, RASGEF1B, ARL4C, SRGN, OSBPL8, RAB11A, TSC22D3, SPDYA, PLAUR, CYTH3, RUNX3, SMAD3, BTBD11, FBXO34, PTGER4, PPP1CB, SLC7A5, PPP1R15A, SYTL3, SH2B3, TLE4, H…	Xeno HSC-iM Signature	40	3.50698
HSCI_conventional_top200	1.04276e-23	5.06485e-23	1.26274	-0.595898	-2.79735	193	HSC Signatures	cDC1	DOCK10, TXNIP, MBNL1, PACS1, ITGA4, FTX, VRK2, APBB1IP, RIPOR2, NOTCH2, STX7, NIPAL2, GCNT2, ZNF280D, CHD9, TNFSF10, SLA, GMDS-DT, EHBP1, TRANK1, HERC4, ST6GAL1, TMEM260, ARFIP1, FLI1, NSD1, LY75, CARD8, ERMP1, LDAH, HDAC8, GSAP, CCM2, MTAP, AC120193.1, PRELID2, ADGRG6, CYYR1, BICD1, PHF21A, ZC3H6, LRRC8D, HIST1H2AC, AL592183.1, PRH1, HMGA2, SDCCAG8, ZNF718, C2CD2, TMEM65, ATXN7L1, GUCY1A1, HIST1…	Xeno HSC-I Signature	22.2954	-2.79735
qHSC_vs_aHSC_top250	5.89421e-32	5.01008e-31	1.46752	0.677524	2.8524	230	HSC Signatures	cDC1	SNX9, DDIT4, MAP3K8, DDIT3, KLF2, GADD45A, SIK3, ANKRD28, MAN1A1, JUND, NFKB1, ZC3HAV1, GRASP, CYTH1, RUNX1, ZFP36, RILPL2, RBM38, SRGN, ZFAND5, TSC22D3, YBX3, CHMP1B, FTH1, FOSL2, MAFF, KBTBD8, CD55, MYADM, PPARD, PIM3, ELF1, STK17B, PELI1, PER1, TSPYL2, NFKBIZ, SAT1, CSRNP1, GAB2, MEF2D, GABARAPL1, DENND5A, CYTIP, NFKBIA, JUNB, CCNL1, TNFAIP3, CEMIP2, MKNK2, KLF3, ZNF331, NR4A1, OSER1, RELB, BT…	qHSC vs aHSC Signature	30.3002	2.8524
HALLMARK_INFLAMMATORY_RESPONSE	0.00540462	0.0168894	0.0749141	0.357264	1.50077	159	Hallmark Pathways	ASDC	GPR183, BTG2, PDE4B, SLC7A1, PLAUR, PTGER4, RGS1, IRF7, ICOSLG, CDKN1A, NFKB1, GABBR1, LCK, ATP2B1, SERPINE1, RGS16, KLF6, SELENOS, TNFRSF1B, ABCA1, CD69, PIK3R5, LY6E, GNA15, ATP2C1, SLAMF1	Hallmark Inflammatory Response	1.77239	1.50077
HALLMARK_TGF_BETA_SIGNALING	0.00750484	0.0208468	0.0673691	0.475775	1.65095	49	Hallmark Pathways	ASDC	PMEPA1, PPP1R15A, KLF10, ID2, TGFB1, SKI, SPTBN1, SERPINE1, TGFBR1, NCOR2, CTNNB1, BMPR2, ARID4B, RHOA, UBE2D3, ACVR1, SMURF2, BCAR3, SMAD7, HDAC1, SMURF1	Hallmark TGF-B Signaling	1.68096	1.65095
HALLMARK_TNFA_SIGNALING_VIA_NFKB	5.17379e-19	2.5869e-17	1.12391	0.614956	2.62635	182	Hallmark Pathways	ASDC	GPR183, PMEPA1, CEBPD, KLF2, BTG2, KLF4, ATF3, PDE4B, AREG, NR4A3, TIPARP, FOSB, SOCS3, MAP3K8, PPP1R15A, BTG3, KLF10, NR4A2, HES1, GADD45B, ID2, PHLDA2, PLAUR, PTGER4, ZFP36, MCL1, SOD2, EIF1, JAG1, FOSL1, TUBB2A, ICOSLG, CDKN1A, BTG1, DUSP2, CD83, GADD45A, NFKB1, NFKBIE, MAP2K3, NR4A1, MAFF, DUSP5, PLK2, ATP2B1, SERPINE1, FOSL2, KLF6, DUSP4, PTGS2, BHLHE40, B4GALT1, IFIT2, ZBTB10, PFKFB3, ABCA1…	Hallmark TNFa Signaling Via NFKB	16.5872	2.62635
HSCII_inflammatory_memory_top200	7.90186e-65	1e-40	2.10019	0.816054	3.51799	196	HSC Signatures	ASDC	H3F3B, ELL2, PMEPA1, KLF2, LMNA, DENND4A, CD109, EZR, SNX9, MAP3K2, RELL1, PDE4B, ANKRD28, ANKRD11, SLC7A5, AREG, RGCC, ZNF331, CNOT2, RAB11A, STX17-AS1, DNAJB6, YPEL5, SPDYA, NR4A3, TIPARP, LRRFIP1, FOSB, CNOT6L, FTH1, ESYT2, PPP1R16B, MIDN, MAP3K8, PPP1R15A, NR4A2, USP9X, BMP6, RGS2, CREB3L2, GAB2, ID2, IDS, AC104365.1, PLAUR, PTGER4, RANBP2, VPS37B, SLC45A4, ATP1B3, FBXO34, MCL1, BTBD11, SIK2,…	Xeno HSC-iM Signature	40	3.51799
HSCI_conventional_top200	6.93747e-20	2.94842e-19	1.15122	-0.569674	-2.68059	186	HSC Signatures	ASDC	TXNIP, MBNL1, LYST, ZNF609, ST6GAL1, STX7, RIPOR2, GSAP, FLI1, IKZF1, IL1B, SRBD1, ARRB1, LCP2, EHBP1, TNFAIP8, ZCCHC7, TVP23A, PRH1, NOTCH2, PACS1, TAB2, EIF1B-AS1, ZEB2, APLF, ZNF718, RCSD1, CIITA, GMDS-DT, VRK2, PHF21A, DNAJC13, SLA, SCN9A, TMEM245, TESPA1, CCND3, STON2, SLC15A2, ZNF280D, LINC02506, PIK3CD, HERC4, AC092944.1, SETDB2, BMP2K, MEF2C-AS1, RIN2, TNFSF10, MLLT3, SDCCAG8, SLF2, LINC0…	Xeno HSC-I Signature	18.5304	-2.68059
qHSC_vs_aHSC_top250	4.77509e-23	3.24706e-22	1.24623	0.601685	2.64339	231	HSC Signatures	ASDC	YBX3, SOX4, KLF2, BTG2, RBM38, SNX9, FAM53C, ANKRD28, AREG, ZNF331, YPEL5, FTH1, PPP1R16B, SMIM3, TSPYL2, MIDN, MAP3K8, KLF10, JUND, GAB2, ID2, RANBP2, VPS37B, UBALD2, ZFP36L2, ZFP36, RUNX1, MAN1A1, MIR22HG, PER1, SIK3, CHMP1B, GADD45A, GABARAPL1, NFKB1, FOXO3, PELI1, NR4A1, MAFF, CBX4, LINC01578, SMOX, AVP, ZC3HAV1, TACC1, ABCB1, JARID2, FOSL2, JMY, SIAH2, MKNK2, GSTM2, GRASP, NFATC1, PIM3, ZBTB…	qHSC vs aHSC Signature	21.4885	2.64339

## Sheet: Fig5j
HSC_Signature	Agg_Cell_Type	Effect_Size	neg_log10_p
HSCI_conventional_top200_Young	B cell	-0.409189	0.459682
HSCI_conventional_top200_Young	Naive T cell	-1.08699	1.45081
HSCI_conventional_top200_Young	NK	-1.10969	2.34939
HSCI_conventional_top200_Young	CD14 Monocyte	-0.96592	2.0525
HSCI_conventional_top200_Young	DC	-1.05467	2.15306
HSCI_conventional_top200_Young	CD16 Monocyte	-1.32875	3.29271
HSCII_inflammatory_memory_top200_Young	B cell	0.893064	3.30244
HSCII_inflammatory_memory_top200_Young	Naive T cell	0.973391	2.51717
HSCII_inflammatory_memory_top200_Young	NK	0.348561	0.700657
HSCII_inflammatory_memory_top200_Young	CD14 Monocyte	0.316343	0.700657
HSCII_inflammatory_memory_top200_Young	DC	0.809053	2.51717
HSCII_inflammatory_memory_top200_Young	CD16 Monocyte	0.463833	0.731487
HSCI_conventional_top200_Aged	B cell	-0.961809	0.92233
HSCI_conventional_top200_Aged	Naive T cell	-0.510797	0.306822
HSCI_conventional_top200_Aged	NK	-0.569242	0.390613
HSCI_conventional_top200_Aged	CD14 Monocyte	-0.286164	0.216371
HSCI_conventional_top200_Aged	DC	0.167445	0.158807
HSCI_conventional_top200_Aged	CD16 Monocyte	-0.347708	0.216371
HSCII_inflammatory_memory_top200_Aged	B cell	0.346041	0.390613
HSCII_inflammatory_memory_top200_Aged	Naive T cell	0.567076	0.68244
HSCII_inflammatory_memory_top200_Aged	NK	0.234887	0.216371
HSCII_inflammatory_memory_top200_Aged	CD14 Monocyte	-0.103811	0.158807
HSCII_inflammatory_memory_top200_Aged	DC	0.116429	0.158807
HSCII_inflammatory_memory_top200_Aged	CD16 Monocyte	0.583848	0.64457
