# Supplementary material for: Human haematopoietic stem cells remember inflammatory stress
Source: Nature. 2026 May 27;655(8122):458–67. doi: 10.1038/s41586-026-10522-7 (PMC13345971; doi:10.1038/s41586-026-10522-7)
Supplement: Supplementary file 10 — Source Data Extended Data Fig. 1 [file 41586_2026_10522_MOESM10_ESM.xlsx]

## Sheet: ExtFig1g
pathway	pval	padj	log2err	ES	NES	size
Belluschi et al HSC49f MyMegEry	8.18529e-23	1.26872e-21	1.2379	0.809653	2.76892	103
HSC vs MPP	1.26164e-07	6.1754e-07	0.690132	0.732949	2.22721	49
HSC vs CD34+ Progenitor	1.90059e-47	1.76755e-45	1.79734	0.841614	3.06932	172
qHSC vs aHSC	3.47211e-22	4.61294e-21	1.22105	0.67593	2.54516	235

## Sheet: ExtFig1h
pathway	pval	padj	log2err	ES	NES	size
Phong TNF Targets Up	1.6968e-06	6.21737e-05	0.643552	0.7255	2.11208	48
Sana TNF Signaling Up	8.69058e-05	0.00134185	0.538434	0.629638	1.90589	61
Hallmark Inflammatory Response	1.00502e-05	8.37516e-05	0.593325	0.574551	1.92441	129
Hallmark TNFa Signaling Via NFKB	3.65049e-11	1.82524e-09	0.851339	0.654174	2.23856	157

## Sheet: ExtFig1f
pathway	pval	padj	foldEnrichment	overlap	size	GEP	log10FDR
HSCvsProg_Lfc1_Top200	4.83668e-35	4.59484e-33	36.5857	27	189	NMF1-Quiescence	32.3377
qHSC_vs_aHSC_top250	4.68379e-29	1.4832e-27	27.1292	25	236	NMF1-Quiescence	26.8288
Belluschi2018_HSC_49f_MyMegEry	7.70089e-21	1.04512e-19	52.7265	14	68	NMF1-Quiescence	18.9808
LMPP_Lfc1_Top200	9.44011e-05	0.000527536	8.21711	6	187	NMF1-Quiescence	3.27775
MEP_Lfc1_Top200	0.512529	0.936351	1.39945	1	183	NMF1-Quiescence	0.0285613
aHSC_vs_qHSC_top250	1	1	0	0	246	NMF1-Quiescence	0
HALLMARK_TNFA_SIGNALING_VIA_NFKB	0.000730427	0.0154945	7.07459	5	181	NMF1-Quiescence	1.80982
HALLMARK_INFLAMMATORY_RESPONSE	0.00506461	0.0506461	5.82045	4	176	NMF1-Quiescence	1.29545
TIAN_TNF_SIGNALING_VIA_NFKB	1	1	0	0	23	NMF1-Quiescence	0
aHSC_vs_qHSC_top250	5.55332e-21	5.27565e-19	20.8211	20	246	NMF2-CyclePriming	18.2777
MEP_Lfc1_Top200	0.000767442	0.0072907	6.99727	5	183	NMF2-CyclePriming	2.13723
qHSC_vs_aHSC_top250	1	1	0	0	236	NMF2-CyclePriming	0
HSCvsProg_Lfc1_Top200	1	1	0	0	189	NMF2-CyclePriming	0
LMPP_Lfc1_Top200	1	1	0	0	187	NMF2-CyclePriming	0
Belluschi2018_HSC_49f_MyMegEry	1	1	0	0	68	NMF2-CyclePriming	0
HALLMARK_TNFA_SIGNALING_VIA_NFKB	0.508672	1	1.41492	1	181	NMF2-CyclePriming	0
HALLMARK_INFLAMMATORY_RESPONSE	1	1	0	0	176	NMF2-CyclePriming	0
TIAN_TNF_SIGNALING_VIA_NFKB	1	1	0	0	23	NMF2-CyclePriming	0
HSCvsProg_Lfc1_Top200	4.83668e-35	4.59484e-33	36.5857	27	189	NMF1-Quiescence	32.3377
qHSC_vs_aHSC_top250	4.68379e-29	1.4832e-27	27.1292	25	236	NMF1-Quiescence	26.8288
Belluschi2018_HSC_49f_MyMegEry	7.70089e-21	1.04512e-19	52.7265	14	68	NMF1-Quiescence	18.9808
LMPP_Lfc1_Top200	9.44011e-05	0.000527536	8.21711	6	187	NMF1-Quiescence	3.27775
MEP_Lfc1_Top200	0.512529	0.936351	1.39945	1	183	NMF1-Quiescence	0.0285613
aHSC_vs_qHSC_top250	1	1	0	0	246	NMF1-Quiescence	0
HALLMARK_TNFA_SIGNALING_VIA_NFKB	0.000730427	0.0154945	7.07459	5	181	NMF1-Quiescence	1.80982
HALLMARK_INFLAMMATORY_RESPONSE	0.00506461	0.0506461	5.82045	4	176	NMF1-Quiescence	1.29545
TIAN_TNF_SIGNALING_VIA_NFKB	1	1	0	0	23	NMF1-Quiescence	0
MEP_Lfc1_Top200	2.69222e-09	6.85923e-08	13.9945	10	183	NMF4-MPP-MkEry	7.16372
Belluschi2018_HSC_49f_MyMegEry	0.00240859	0.016344	11.2985	3	68	NMF4-MPP-MkEry	1.78664
LMPP_Lfc1_Top200	0.00626113	0.0330449	5.47807	4	187	NMF4-MPP-MkEry	1.4809
HSCvsProg_Lfc1_Top200	0.168581	0.444867	2.71005	2	189	NMF4-MPP-MkEry	0.35177
qHSC_vs_aHSC_top250	0.235199	0.587997	2.17034	2	236	NMF4-MPP-MkEry	0.230625
aHSC_vs_qHSC_top250	1	1	0	0	246	NMF4-MPP-MkEry	0
HALLMARK_INFLAMMATORY_RESPONSE	0.000643735	0.0321867	7.27557	5	176	NMF4-MPP-MkEry	1.49232
HALLMARK_TNFA_SIGNALING_VIA_NFKB	0.157585	0.778867	2.82983	2	181	NMF4-MPP-MkEry	0.108537
TIAN_TNF_SIGNALING_VIA_NFKB	1	1	0	0	23	NMF4-MPP-MkEry	0
qHSC_vs_aHSC_top250	1.45633e-10	6.91759e-09	13.022	12	236	NMF5-Inflammation	8.16005
Belluschi2018_HSC_49f_MyMegEry	8.92226e-09	2.82538e-07	26.3632	7	68	NMF5-Inflammation	6.54892
LMPP_Lfc1_Top200	0.520153	0.946342	1.36952	1	187	NMF5-Inflammation	0.0239519
aHSC_vs_qHSC_top250	1	1	0	0	246	NMF5-Inflammation	0
HSCvsProg_Lfc1_Top200	1	1	0	0	189	NMF5-Inflammation	0
MEP_Lfc1_Top200	1	1	0	0	183	NMF5-Inflammation	0
HALLMARK_TNFA_SIGNALING_VIA_NFKB	2.42073e-09	1.21037e-07	14.1492	10	181	NMF5-Inflammation	6.91708
HALLMARK_INFLAMMATORY_RESPONSE	6.75683e-05	0.000869029	8.73068	6	176	NMF5-Inflammation	3.06097
TIAN_TNF_SIGNALING_VIA_NFKB	2.60358e-12	4.40396e-09	77.9435	7	23	NMF5-Inflammation	8.35616
HSCvsProg_Lfc1_Top200	1.07231e-18	3.39565e-17	23.0354	17	189	NMF6	16.4691
Belluschi2018_HSC_49f_MyMegEry	2.47655e-10	2.13883e-09	30.1294	8	68	NMF6	8.66982
qHSC_vs_aHSC_top250	3.05966e-08	2.2359e-07	10.8517	10	236	NMF6	6.65055
LMPP_Lfc1_Top200	8.93112e-06	5.65638e-05	9.58663	7	187	NMF6	4.24746
MEP_Lfc1_Top200	0.512529	0.943342	1.39945	1	183	NMF6	0.0253306
aHSC_vs_qHSC_top250	1	1	0	0	246	NMF6	0
HALLMARK_TNFA_SIGNALING_VIA_NFKB	0.034093	0.370002	4.24475	3	181	NMF6	0.431796
HALLMARK_INFLAMMATORY_RESPONSE	1	1	0	0	176	NMF6	0
TIAN_TNF_SIGNALING_VIA_NFKB	1	1	0	0	23	NMF6	0

## Sheet: ExtFig1j
Cell	motif	observed	background	percent.observed	percent.background	fold.enrichment	pvalue	motif.name	p.adjust
MA1132.1	MA1132.1	1190	3003	23.2286	7.5075	3.09405	0	JUN::JUNB	0
MA1134.1	MA1134.1	1357	3512	26.4884	8.78	3.0169	0	FOS::JUNB	0
MA1135.1	MA1135.1	1360	3539	26.5469	8.8475	3.0005	0	FOSB::JUNB	0
MA1144.1	MA1144.1	1369	3598	26.7226	8.995	2.97083	0	FOSL2::JUND	0
MA0655.1	MA0655.1	1252	3301	24.4388	8.2525	2.96138	0	JDP2	0
MA1137.1	MA1137.1	1472	3893	28.7332	9.7325	2.95229	0	FOSL1::JUNB	0
MA1130.1	MA1130.1	1498	3979	29.2407	9.9475	2.9395	0	FOSL2::JUN	0
MA1138.1	MA1138.1	1361	3619	26.5665	9.0475	2.93633	0	FOSL2::JUNB	0
MA0099.3	MA0099.3	1462	3927	28.538	9.8175	2.90685	0	FOS::JUN	0
MA1128.1	MA1128.1	1590	4282	31.0365	10.705	2.89925	0	FOSL1::JUN	0
MA0491.2	MA0491.2	1338	3624	26.1175	9.06	2.88273	0	JUND	0
MA1141.1	MA1141.1	1598	4329	31.1927	10.8225	2.8822	0	FOS::JUND	0
MA1142.1	MA1142.1	1442	3939	28.1476	9.8475	2.85835	0	FOSL1::JUND	0
MA0477.2	MA0477.2	1550	4259	30.2557	10.6475	2.84158	0	FOSL1	0
MA0490.2	MA0490.2	1350	3723	26.3517	9.3075	2.83124	0	JUNB	0
MA0478.1	MA0478.1	1556	4311	30.3728	10.7775	2.81817	0	FOSL2	0
MA0476.1	MA0476.1	1590	4476	31.0365	11.19	2.77359	0	FOS	0
MA1622.1	MA1622.1	1706	4892	33.3008	12.23	2.72288	0	Smad2::Smad3	0
MA0489.1	MA0489.1	1632	4773	31.8563	11.9325	2.66971	0	JUN(var.2)	0
MA1634.1	MA1634.1	1705	5025	33.2813	12.5625	2.64926	0	BATF	0
MA0462.2	MA0462.2	1716	5060	33.496	12.65	2.64791	0	BATF::JUN	0
MA0835.2	MA0835.2	1685	5010	32.8909	12.525	2.62602	0	BATF3	0
MA1101.2	MA1101.2	1107	3017	21.6084	7.5425	2.86489	1.80134e-271	BACH2	5.8426e-270
MA0841.1	MA0841.1	1106	3018	21.5889	7.545	2.86135	1.20564e-270	NFE2	3.74752e-269
MA1633.1	MA1633.1	1542	5326	30.0996	13.315	2.26057	3.93565e-256	BACH1	1.1744e-254
MA0107.1	MA0107.1	1270	4012	24.7902	10.03	2.4716	6.21546e-244	RELA	1.78336e-242
MA0101.1	MA0101.1	1068	3305	20.8472	8.2625	2.52311	1.46502e-208	REL	4.0478e-207
MA0496.3	MA0496.3	1872	7824	36.5411	19.56	1.86815	1.06554e-206	MAFK	2.8389e-205
MA0002.2	MA0002.2	1908	8169	37.2438	20.4225	1.82367	4.36812e-198	RUNX1	1.12366e-196
MA0089.2	MA0089.2	1319	4895	25.7466	12.2375	2.10391	1.7182e-181	NFE2L1	4.27258e-180
MA0105.4	MA0105.4	1014	3420	19.7931	8.55	2.31498	4.89932e-166	NFKB1	1.179e-164
MA0778.1	MA0778.1	958	3216	18.7	8.04	2.32587	1.9459e-157	NFKB2	4.53639e-156
MA0501.1	MA0501.1	1293	5182	25.2391	12.955	1.94821	1.30478e-146	MAF::NFE2	2.9496e-145
MA1125.1	MA1125.1	2581	13919	50.3806	34.7975	1.44782	2.47181e-133	ZNF384	5.42344e-132
MA0150.2	MA0150.2	1257	5163	24.5364	12.9075	1.90094	7.94232e-133	Nfe2l2	1.69285e-131
MA0050.2	MA0050.2	3029	17366	59.1255	43.415	1.36187	2.2999e-129	IRF1	4.76591e-128
MA0073.1	MA0073.1	2237	11613	43.6658	29.0325	1.50403	1.07729e-126	RREB1	2.17205e-125
MA0761.2	MA0761.2	2314	12230	45.1688	30.575	1.47731	3.04742e-123	ETV1	5.98258e-122
MA1596.1	MA1596.1	2699	15035	52.684	37.5875	1.40164	1.3203e-122	ZNF460	2.5255e-121
MA0081.2	MA0081.2	2808	15852	54.8116	39.63	1.38308	1.73425e-122	SPIB	3.23438e-121
MA0062.3	MA0062.3	2374	12683	46.34	31.7075	1.46148	4.712e-122	GABPA	8.57354e-121
MA0764.2	MA0764.2	2442	13205	47.6674	33.0125	1.44392	1.51616e-120	ETV4	2.69298e-119
MA1508.1	MA1508.1	2561	14140	49.9902	35.35	1.41415	1.53721e-117	IKZF1	2.66689e-116
MA0052.4	MA0052.4	1939	9779	37.8489	24.4475	1.54817	1.36966e-116	MEF2A	2.3222e-115
MA0080.5	MA0080.5	3085	18141	60.2186	45.3525	1.32779	8.72646e-116	SPI1	1.44665e-114
MA0591.1	MA0591.1	1144	4819	22.3307	12.0475	1.85355	5.46016e-111	Bach1::Mafk	8.85496e-110
MA0497.1	MA0497.1	1813	9058	35.3894	22.645	1.56279	1.51426e-110	MEF2C	2.40349e-109
MA0598.3	MA0598.3	2363	13003	46.1253	32.5075	1.41891	3.04819e-105	EHF	4.73739e-104
MA1107.2	MA1107.2	2168	11644	42.319	29.11	1.45376	5.443e-104	KLF9	8.28669e-103
MA0151.1	MA0151.1	2438	13597	47.5893	33.9925	1.39999	3.25627e-103	Arid3a	4.85835e-102
MA0517.1	MA0517.1	2165	11694	42.2604	29.235	1.44554	4.80236e-101	STAT1::STAT2	7.02463e-100
MA1623.1	MA1623.1	2470	13887	48.2139	34.7175	1.38875	5.20055e-101	Stat2	7.46078e-100
MA0130.1	MA0130.1	1892	9867	36.9315	24.6675	1.49717	4.7773e-98	ZNF354C	6.72428e-97
MA0640.2	MA0640.2	2359	13170	46.0472	32.925	1.39855	1.62224e-97	ELF3	2.24109e-96
MA0473.3	MA0473.3	2227	12228	43.4706	30.57	1.422	2.93238e-97	ELF1	3.97737e-96
MA0684.2	MA0684.2	1120	4954	21.8622	12.385	1.76522	1.12633e-93	RUNX3	1.50043e-92
MA1618.1	MA1618.1	1108	4906	21.628	12.265	1.76339	3.1551e-92	Ptf1a	4.1293e-91
MA0521.1	MA0521.1	1550	7705	30.2557	19.2625	1.57071	4.16563e-92	Tcf12	5.35787e-91
MA0698.1	MA0698.1	1241	5768	24.2241	14.42	1.6799	7.76828e-90	ZBTB18	9.82226e-89
MA0511.2	MA0511.2	703	2625	13.7224	6.5625	2.09104	7.81234e-89	RUNX2	9.71334e-88
MA1114.1	MA1114.1	1314	6255	25.649	15.6375	1.64023	1.88724e-88	PBX3	2.30801e-87
MA0782.2	MA0782.2	1193	5510	23.2871	13.775	1.69054	1.23842e-87	PKNOX1	1.4901e-86
MA0773.1	MA0773.1	1332	6426	26.0004	16.065	1.61845	1.17299e-85	MEF2D	1.38896e-84
MA0149.1	MA0149.1	2455	14207	47.9211	35.5175	1.34923	3.51557e-85	EWSR1-FLI1	4.09783e-84
MA0039.4	MA0039.4	2292	13022	44.7394	32.555	1.37427	6.15642e-85	KLF4	7.06567e-84
MA1587.1	MA1587.1	1995	10953	38.942	27.3825	1.42215	5.20018e-83	ZNF135	5.87778e-82
MA0660.1	MA0660.1	1156	5368	22.5649	13.42	1.68144	5.90509e-83	MEF2B	6.57492e-82
MA1652.1	MA1652.1	2031	11244	39.6447	28.11	1.41034	1.29261e-81	ZKSCAN5	1.41807e-80
MA1640.1	MA1640.1	974	4286	19.0123	10.715	1.77436	2.93894e-81	MEIS2(var.2)	3.17746e-80
MA0599.1	MA0599.1	2234	12732	43.6073	31.83	1.37001	2.62708e-80	KLF5	2.79972e-79
MA0753.2	MA0753.2	1524	7884	29.7482	19.71	1.50929	1.40837e-76	ZNF740	1.47978e-75
MA0041.1	MA0041.1	1651	8791	32.2272	21.9775	1.46637	1.46777e-74	Foxd3	1.52077e-73
MA0513.1	MA0513.1	1336	6707	26.0785	16.7675	1.5553	8.55239e-74	SMAD2::SMAD3::SMAD4	8.73984e-73
MA1514.1	MA1514.1	1524	7956	29.7482	19.89	1.49564	1.30914e-73	KLF17	1.31976e-72
MA0514.1	MA0514.1	1520	7958	29.6701	19.895	1.49134	1.93238e-72	Sox3	1.92207e-71
MA0102.4	MA0102.4	816	3500	15.9282	8.75	1.82036	3.16292e-72	CEBPA	3.10465e-71
MA1123.2	MA1123.2	1028	4783	20.0664	11.9575	1.67814	4.74525e-72	TWIST1	4.59735e-71
MA0018.4	MA0018.4	787	3336	15.3621	8.34	1.84198	6.94036e-72	CREB1	6.63783e-71
MA1631.1	MA1631.1	1578	8371	30.8023	20.9275	1.47186	1.40236e-71	ASCL1(var.2)	1.32425e-70
MA1627.1	MA1627.1	1962	11072	38.2979	27.68	1.38359	2.93298e-70	Wt1	2.735e-69
MA0830.2	MA0830.2	1466	7657	28.616	19.1425	1.4949	5.58531e-70	TCF4	5.144e-69
MA1113.2	MA1113.2	937	4282	18.2901	10.705	1.70855	5.52695e-69	PBX2	5.02818e-68
MA0528.2	MA0528.2	1972	11194	38.4931	27.985	1.37549	1.62811e-68	ZNF263	1.46333e-67
MA0816.1	MA0816.1	1241	6210	24.2241	15.525	1.56033	1.84293e-68	Ascl2	1.6367e-67
MA0745.2	MA0745.2	1226	6113	23.9313	15.2825	1.56593	1.87743e-68	SNAI2	1.64773e-67
MA1522.1	MA1522.1	1927	10885	37.6147	27.2125	1.38226	3.69628e-68	MAZ	3.20631e-67
MA0741.1	MA0741.1	1750	9644	34.1597	24.11	1.41683	4.01946e-68	KLF16	3.44657e-67
MA1558.1	MA1558.1	1394	7226	27.2106	18.065	1.50626	5.46078e-68	SNAI1	4.62925e-67
MA0483.1	MA0483.1	1289	6536	25.161	16.34	1.53984	6.91494e-68	Gfi1b	5.79612e-67
MA1108.2	MA1108.2	926	4237	18.0753	10.5925	1.70643	8.32559e-68	MXI1	6.90099e-67
MA1638.1	MA1638.1	1019	4816	19.8907	12.04	1.65205	1.46971e-67	HAND2	1.20484e-66
MA0846.1	MA0846.1	1365	7055	26.6445	17.6375	1.51068	4.09497e-67	FOXC2	3.32048e-66
MA0065.2	MA0065.2	1475	7796	28.7917	19.49	1.47726	7.2621e-67	Pparg::Rxra	5.8253e-66
MA0681.2	MA0681.2	1249	6300	24.3802	15.75	1.54795	8.26736e-67	PHOX2B	6.56112e-66
MA1418.1	MA1418.1	1396	7278	27.2497	18.195	1.49765	1.99574e-66	IRF3	1.56718e-65
MA1467.1	MA1467.1	1072	5198	20.9252	12.995	1.61025	3.23943e-65	ATOH1(var.2)	2.51731e-64
MA0499.2	MA0499.2	1246	6318	24.3217	15.795	1.53983	3.32613e-65	MYOD1	2.55803e-64
MA1620.1	MA1620.1	1204	6054	23.5019	15.135	1.55281	8.42015e-65	Ptf1a(var.3)	6.40963e-64
MA0144.2	MA0144.2	1266	6462	24.7121	16.155	1.52969	1.18682e-64	STAT3	8.94309e-64
MA1653.1	MA1653.1	2179	12811	42.5337	32.0275	1.32804	2.08966e-64	ZNF148	1.55888e-63
MA0154.4	MA0154.4	1280	6564	24.9854	16.41	1.52257	3.10818e-64	EBF1	2.29574e-63
MA0687.1	MA0687.1	1812	10199	35.3699	25.4975	1.38719	6.98366e-64	SPIC	5.10765e-63
MA0901.2	MA0901.2	1313	6796	25.6295	16.99	1.50851	1.19849e-63	HOXB13	8.68029e-63
MA1155.1	MA1155.1	1097	5393	21.4132	13.4825	1.58822	1.45092e-63	ZSCAN4	1.04076e-62
MA1629.1	MA1629.1	1574	8559	30.7242	21.3975	1.43588	1.87016e-63	Zic2	1.3287e-62
MA0859.1	MA0859.1	1034	4999	20.1835	12.4975	1.615	2.77779e-63	Rarg	1.95494e-62
MA0493.1	MA0493.1	1482	7940	28.9284	19.85	1.45735	3.60895e-63	Klf1	2.51614e-62
MA0857.1	MA0857.1	1035	5008	20.203	12.52	1.61366	3.70822e-63	Rarb	2.56142e-62
MA1632.1	MA1632.1	782	3455	15.2645	8.6375	1.76724	4.63922e-63	ATF2	3.1751e-62
MA1559.1	MA1559.1	1268	6516	24.7511	16.29	1.51941	5.81323e-63	SNAI3	3.94242e-62
MA1630.1	MA1630.1	1549	8408	30.2362	21.02	1.43845	1.00359e-62	Znf281	6.74485e-62
MA0508.3	MA0508.3	1607	8822	31.3683	22.055	1.42228	3.7622e-62	PRDM1	2.5059e-61
MA0728.1	MA0728.1	1098	5432	21.4328	13.58	1.57826	4.18825e-62	Nr2f6(var.2)	2.76499e-61
MA1604.1	MA1604.1	1122	5587	21.9012	13.9675	1.56801	4.58479e-62	Ebf2	2.98695e-61
MA0048.2	MA0048.2	1062	5203	20.73	13.0075	1.5937	4.60454e-62	NHLH1	2.98695e-61
MA0488.1	MA0488.1	804	3613	15.6939	9.0325	1.7375	1.35139e-61	JUN	8.69085e-61
MA1639.1	MA1639.1	764	3375	14.9131	8.4375	1.76748	1.59341e-61	MEIS1(var.2)	1.01597e-60
MA1637.1	MA1637.1	1157	5835	22.5844	14.5875	1.5482	4.02893e-61	EBF3	2.5471e-60
MA1647.1	MA1647.1	1339	7038	26.137	17.595	1.48548	6.63438e-61	PRDM4	4.15903e-60
MA1636.1	MA1636.1	802	3615	15.6549	9.0375	1.73221	7.83579e-61	CEBPG(var.2)	4.87125e-60
MA1642.1	MA1642.1	1100	5477	21.4718	13.6925	1.56814	1.09335e-60	NEUROG2(var.2)	6.74081e-60
MA0056.2	MA0056.2	853	3944	16.6504	9.86	1.68868	8.12557e-60	MZF1	4.96858e-59
MA1628.1	MA1628.1	1662	9274	32.4419	23.185	1.39926	1.12006e-59	Zic1::Zic2	6.79324e-59
MA1648.1	MA1648.1	1392	7428	27.1716	18.57	1.4632	1.3991e-59	TCF12(var.2)	8.41718e-59
MA0747.1	MA0747.1	1538	8424	30.0215	21.06	1.42552	1.8857e-59	SP8	1.12539e-58
MA0492.1	MA0492.1	754	3355	14.7179	8.3875	1.75475	2.64174e-59	JUND(var.2)	1.56408e-58
MA0522.3	MA0522.3	1372	7302	26.7812	18.255	1.46706	2.92213e-59	TCF3	1.71646e-58
MA0790.1	MA0790.1	960	4619	18.739	11.5475	1.62278	2.96825e-59	POU4F1	1.72993e-58
MA0516.2	MA0516.2	1529	8376	29.8458	20.94	1.4253	5.74864e-59	SP2	3.3244e-58
MA0791.1	MA0791.1	949	4568	18.5243	11.42	1.62209	2.08394e-58	POU4F3	1.19586e-57
MA1621.1	MA1621.1	1167	5988	22.7796	14.97	1.52168	1.79137e-57	Rbpjl	1.02013e-56
MA0653.1	MA0653.1	1026	5079	20.0273	12.6975	1.57727	2.38115e-57	IRF9	1.34571e-56
MA0032.2	MA0032.2	1090	5496	21.2766	13.74	1.54851	4.16782e-57	FOXC1	2.33774e-56
MA1472.1	MA1472.1	964	4700	18.8171	11.75	1.60146	1.11683e-56	BHLHA15(var.2)	6.21757e-56
MA1565.1	MA1565.1	1160	5966	22.643	14.915	1.51813	1.64334e-56	TBX18	9.081e-56
MA1100.2	MA1100.2	1070	5402	20.8862	13.505	1.54655	1.26604e-55	ASCL1	6.94461e-55
MA1635.1	MA1635.1	1101	5606	21.4913	14.015	1.53345	1.69637e-55	BHLHE22(var.2)	9.23717e-55
MA0004.1	MA0004.1	974	4793	19.0123	11.9825	1.58667	2.37878e-55	Arnt	1.28592e-54
MA1109.1	MA1109.1	1091	5547	21.2961	13.8675	1.53569	2.9827e-55	NEUROD1	1.60079e-54
MA1512.1	MA1512.1	1427	7785	27.8548	19.4625	1.4312	3.10853e-55	KLF11	1.6564e-54
MA0017.2	MA0017.2	1071	5437	20.9057	13.5925	1.53803	1.94116e-54	NR2F1	1.02702e-53
MA1117.1	MA1117.1	653	2844	12.7464	7.11	1.79275	2.26921e-54	RELB	1.19214e-53
MA0836.2	MA0836.2	652	2842	12.7269	7.105	1.79126	3.79751e-54	CEBPD	1.98108e-53
MA0146.2	MA0146.2	1609	9077	31.4074	22.6925	1.38404	5.7656e-54	Zfx	2.9869e-53
MA0500.2	MA0500.2	945	4644	18.4462	11.61	1.58882	8.55462e-54	MYOG	4.40121e-53
MA0729.1	MA0729.1	899	4356	17.5483	10.89	1.61142	1.0977e-53	RARA	5.60879e-53
MA1153.1	MA1153.1	623	2681	12.1608	6.7025	1.81437	1.22273e-53	Smad4	6.20515e-53
MA1511.1	MA1511.1	1408	7703	27.4839	19.2575	1.42718	1.41069e-53	KLF10	7.11066e-53
MA0899.1	MA0899.1	897	4347	17.5093	10.8675	1.61116	1.59816e-53	HOXA10	8.00154e-53
MA0103.3	MA0103.3	1351	7336	26.3713	18.34	1.43791	7.2337e-53	ZEB1	3.59756e-52
MA0465.2	MA0465.2	935	4613	18.251	11.5325	1.58257	2.3065e-52	CDX2	1.1395e-51
MA0734.2	MA0734.2	966	4814	18.8561	12.035	1.56678	3.25468e-52	GLI2	1.59736e-51
MA1615.1	MA1615.1	1445	8001	28.2061	20.0025	1.41013	4.83582e-52	Plagl1	2.35786e-51
MA1515.1	MA1515.1	1680	9638	32.7933	24.095	1.361	6.0136e-52	KLF2	2.91308e-51
MA0783.1	MA0783.1	797	3766	15.5573	9.415	1.65239	1.49751e-51	PKNOX2	7.20738e-51
MA0163.1	MA0163.1	1455	8085	28.4013	20.2125	1.40514	1.57038e-51	PLAG1	7.50965e-51
MA1619.1	MA1619.1	841	4045	16.4162	10.1125	1.62335	2.80396e-51	Ptf1a(var.2)	1.33233e-50
MA0784.1	MA0784.1	959	4795	18.7195	11.9875	1.56159	4.07805e-51	POU1F1	1.92546e-50
MA0091.1	MA0091.1	773	3628	15.0888	9.07	1.6636	4.50727e-51	TAL1::TCF3	2.11473e-50
MA1491.1	MA1491.1	939	4669	18.3291	11.6725	1.57028	4.86467e-51	GLI3	2.26815e-50
MA0155.1	MA0155.1	1200	6374	23.4238	15.935	1.46996	5.64939e-51	INSM1	2.61767e-50
MA0805.1	MA0805.1	962	4833	18.7781	12.0825	1.55415	2.51695e-50	TBX1	1.15904e-49
MA0504.1	MA0504.1	1236	6633	24.1265	16.5825	1.45494	2.63661e-50	NR2C2	1.20669e-49
MA1468.1	MA1468.1	539	2252	10.5212	5.63	1.86877	3.01181e-50	ATOH7	1.37001e-49
MA0659.2	MA0659.2	942	4724	18.3877	11.81	1.55696	1.60992e-49	MAFG	7.27881e-49
MA1646.1	MA1646.1	1202	6428	23.4628	16.07	1.46004	1.71527e-49	OSR2	7.70838e-49
MA0515.1	MA0515.1	1106	5795	21.5889	14.4875	1.49018	2.47168e-49	Sox6	1.10412e-48
MA0596.1	MA0596.1	820	3957	16.0062	9.8925	1.61802	2.72771e-49	SREBF2	1.21123e-48
MA0152.1	MA0152.1	1311	7176	25.5905	17.94	1.42645	5.20077e-49	NFATC2	2.29573e-48
MA1655.1	MA1655.1	891	4411	17.3922	11.0275	1.57716	5.38203e-49	ZNF341	2.36176e-48
MA0683.1	MA0683.1	860	4220	16.787	10.55	1.59119	9.16801e-49	POU4F2	3.99961e-48
MA0645.1	MA0645.1	1087	5686	21.218	14.215	1.49265	1.01111e-48	ETV6	4.38541e-48
MA0601.1	MA0601.1	820	3974	16.0062	9.935	1.6111	1.62109e-48	Arid3b	6.99036e-48
MA0845.1	MA0845.1	1025	5290	20.0078	13.225	1.51288	2.49843e-48	FOXB1	1.07117e-47
MA1485.1	MA1485.1	818	3966	15.9672	9.915	1.61041	2.59782e-48	FERD3L	1.10741e-47
MA0518.1	MA0518.1	1148	6102	22.4087	15.255	1.46894	2.93479e-48	Stat4	1.24395e-47
MA0258.2	MA0258.2	915	4588	17.8606	11.47	1.55716	5.62925e-48	ESR2	2.37256e-47
MA0768.1	MA0768.1	938	4737	18.3096	11.8425	1.54609	6.493e-48	LEF1	2.72122e-47
MA0135.1	MA0135.1	823	4016	16.0648	10.04	1.60008	1.77765e-47	Lhx3	7.40853e-47
MA0833.2	MA0833.2	712	3328	13.8981	8.32	1.67045	1.90371e-47	ATF4	7.88981e-47
MA0606.1	MA0606.1	1044	5441	20.3787	13.6025	1.49816	2.69332e-47	NFAT5	1.11007e-46
MA0595.1	MA0595.1	811	3956	15.8306	9.89	1.60066	8.60669e-47	SREBF1	3.5278e-46
MA1473.1	MA1473.1	705	3301	13.7615	8.2525	1.66755	1.13292e-46	CDX4	4.61837e-46
MA1525.1	MA1525.1	870	4346	16.9822	10.865	1.56302	4.49042e-46	NFATC4	1.82057e-45
MA0772.1	MA0772.1	1163	6269	22.7015	15.6725	1.4485	7.21778e-46	IRF7	2.91052e-45
MA0442.2	MA0442.2	1104	5877	21.5499	14.6925	1.46673	8.17638e-46	SOX10	3.27934e-45
MA0495.3	MA0495.3	912	4623	17.8021	11.5575	1.5403	9.63537e-46	MAFF	3.84384e-45
MA1641.1	MA1641.1	800	3911	15.6159	9.7775	1.59712	1.00744e-45	MYF5	3.99762e-45
MA0142.1	MA0142.1	1033	5414	20.164	13.535	1.48976	1.37442e-45	Pou5f1::Sox2	5.42498e-45
MA0786.1	MA0786.1	919	4673	17.9387	11.6825	1.53552	1.52363e-45	POU3F1	5.98224e-45
MA1581.1	MA1581.1	1272	7016	24.8292	17.54	1.41558	1.7489e-45	ZBTB6	6.83078e-45
MA0829.2	MA0829.2	652	3005	12.7269	7.5125	1.6941	2.39276e-45	SREBF1(var.2)	9.29688e-45
MA0526.3	MA0526.3	697	3284	13.6053	8.21	1.65716	4.02423e-45	USF2	1.55548e-44
MA0913.2	MA0913.2	745	3582	14.5423	8.955	1.62393	4.69117e-45	HOXD9	1.80392e-44
MA1599.1	MA1599.1	1172	6357	22.8772	15.8925	1.4395	6.55807e-45	ZNF682	2.50888e-44
MA0785.1	MA0785.1	832	4133	16.2405	10.3325	1.57179	7.30225e-45	POU2F1	2.77933e-44
MA1421.1	MA1421.1	903	4595	17.6264	11.4875	1.5344	1.55031e-44	TCF7L1	5.87071e-44
MA1116.1	MA1116.1	1265	6999	24.6926	17.4975	1.41121	1.77958e-44	RBPJ	6.70487e-44
MA1616.1	MA1616.1	985	5133	19.227	12.8325	1.49831	2.55472e-44	Prdm15	9.577e-44
MA1579.1	MA1579.1	1123	6046	21.9207	15.115	1.45026	2.6209e-44	ZBTB26	9.77594e-44
MA1593.1	MA1593.1	1027	5411	20.0468	13.5275	1.48193	3.10656e-44	ZNF317	1.15298e-43
MA0788.1	MA0788.1	936	4824	18.2705	12.06	1.51497	6.36148e-44	POU3F3	2.34934e-43
MA1112.2	MA1112.2	953	4941	18.6024	12.3525	1.50596	1.12399e-43	NR4A1	4.13051e-43
MA0093.3	MA0093.3	715	3430	13.9567	8.575	1.6276	1.75372e-43	USF1	6.41312e-43
MA1566.1	MA1566.1	859	4344	16.7675	10.86	1.54397	2.95976e-43	TBX3	1.07706e-42
MA0667.1	MA0667.1	647	3017	12.6293	7.5425	1.67442	3.05799e-43	MYF6	1.10741e-42
MA0480.1	MA0480.1	1108	5979	21.628	14.9475	1.44693	3.75993e-43	Foxo1	1.35503e-42
MA1607.1	MA1607.1	979	5127	19.1099	12.8175	1.49092	4.53378e-43	Foxl2	1.62606e-42
MA0860.1	MA0860.1	827	4148	16.1429	10.37	1.55669	6.65372e-43	Rarg(var.2)	2.37497e-42
MA0787.1	MA0787.1	882	4504	17.2165	11.26	1.52899	9.03713e-43	POU3F2	3.21033e-42
MA1601.1	MA1601.1	1137	6190	22.194	15.475	1.43419	1.38842e-42	ZNF75D	4.90882e-42
MA0494.1	MA0494.1	894	4590	17.4507	11.475	1.52076	1.94759e-42	Nr1h3::Rxra	6.85331e-42
MA0665.1	MA0665.1	819	4112	15.9867	10.28	1.55513	2.7665e-42	MSC	9.68925e-42
MA0820.1	MA0820.1	922	4776	17.9973	11.94	1.50731	2.86624e-42	FIGLA	9.99165e-42
MA0520.1	MA0520.1	931	4835	18.1729	12.0875	1.50345	2.96935e-42	Stat6	1.03029e-41
MA0797.1	MA0797.1	627	2916	12.2389	7.29	1.67886	3.17812e-42	TGIF2	1.09763e-41
MA0624.1	MA0624.1	937	4880	18.2901	12.2	1.49919	4.94797e-42	NFATC1	1.70101e-41
MA1625.1	MA1625.1	964	5057	18.8171	12.6425	1.4884	5.10573e-42	Stat5b	1.74719e-41
MA0088.2	MA0088.2	730	3563	14.2495	8.9075	1.59972	1.04429e-41	ZNF143	3.55725e-41
MA1500.1	MA1500.1	458	1928	8.94007	4.82	1.85479	1.19458e-41	HOXB6	4.05072e-41
MA0851.1	MA0851.1	1071	5777	20.9057	14.4425	1.44751	1.3652e-41	Foxj3	4.60834e-41
MA0003.4	MA0003.4	1269	7122	24.7706	17.805	1.39122	2.03229e-41	TFAP2A	6.82924e-41
MA0619.1	MA0619.1	881	4533	17.197	11.3325	1.51749	2.20378e-41	LIN54	7.37227e-41
MA1576.1	MA1576.1	788	3937	15.3816	9.8425	1.56277	2.31681e-41	THRB(var.3)	7.7158e-41
MA0057.1	MA0057.1	1091	5918	21.2961	14.795	1.43941	2.42162e-41	MZF1(var.2)	8.029e-41
MA1656.1	MA1656.1	1068	5775	20.8472	14.4375	1.44396	5.67853e-41	ZNF449	1.87442e-40
MA0115.1	MA0115.1	635	2994	12.3951	7.485	1.65599	8.19998e-41	NR1H2::RXRA	2.6948e-40
MA1600.1	MA1600.1	951	5007	18.5633	12.5175	1.48299	1.01066e-40	ZNF684	3.3068e-40
MA1530.1	MA1530.1	544	2447	10.6188	6.1175	1.7358	1.11556e-40	NKX6-3	3.63408e-40
MA1487.1	MA1487.1	962	5085	18.7781	12.7125	1.47713	1.62691e-40	FOXE1	5.27686e-40
MA0507.1	MA0507.1	985	5238	19.227	13.095	1.46827	1.81775e-40	POU2F2	5.8703e-40
MA0006.1	MA0006.1	1136	6249	22.1745	15.6225	1.4194	2.12618e-40	Ahr::Arnt	6.83677e-40
MA0731.1	MA0731.1	668	3207	13.0392	8.0175	1.62635	2.32849e-40	BCL6B	7.45516e-40
MA1531.1	MA1531.1	796	4017	15.5378	10.0425	1.5472	3.58842e-40	NR1D1	1.144e-39
MA0847.2	MA0847.2	980	5217	19.1294	13.0425	1.4667	4.86357e-40	FOXD2	1.54392e-39
MA0691.1	MA0691.1	672	3241	13.1173	8.1025	1.61892	6.07798e-40	TFAP4	1.92126e-39
MA1654.1	MA1654.1	1149	6355	22.4283	15.8875	1.41169	8.18965e-40	ZNF16	2.57784e-39
MA1152.1	MA1152.1	1089	5952	21.2571	14.88	1.42857	9.43884e-40	SOX15	2.95856e-39
MA0832.1	MA0832.1	708	3472	13.82	8.68	1.59217	1.15693e-39	Tcf21	3.61117e-39
MA0114.4	MA0114.4	770	3867	15.0303	9.6675	1.55472	1.57396e-39	HNF4A	4.89239e-39
MA1471.1	MA1471.1	758	3792	14.796	9.48	1.56076	1.77851e-39	BARX2	5.50525e-39
MA1589.1	MA1589.1	861	4456	16.8066	11.14	1.50867	2.2823e-39	ZNF140	7.03551e-39
MA0801.1	MA0801.1	761	3816	14.8546	9.54	1.55708	2.83821e-39	MGA	8.67747e-39
MA0803.1	MA0803.1	761	3816	14.8546	9.54	1.55708	2.83821e-39	TBX15	8.67747e-39
MA1148.1	MA1148.1	769	3871	15.0107	9.6775	1.5511	4.16137e-39	PPARA::RXRA	1.26709e-38
MA0679.2	MA0679.2	855	4427	16.6894	11.0675	1.50797	5.42384e-39	ONECUT1	1.64479e-38
MA0878.2	MA0878.2	638	3053	12.4536	7.6325	1.63166	6.40368e-39	CDX1	1.93407e-38
MA0693.2	MA0693.2	749	3750	14.6203	9.375	1.5595	7.47749e-39	VDR	2.24928e-38
MA1529.1	MA1529.1	914	4818	17.8411	12.045	1.4812	9.12467e-39	NHLH2	2.73374e-38
MA0136.2	MA0136.2	1116	6166	21.7841	15.415	1.41318	1.0416e-38	ELF5	3.10814e-38
MA0519.1	MA0519.1	969	5184	18.9147	12.96	1.45947	1.21443e-38	Stat5a::Stat5b	3.60943e-38
MA0078.1	MA0078.1	586	2744	11.4386	6.86	1.66744	1.8732e-38	Sox17	5.54525e-38
MA0625.1	MA0625.1	895	4705	17.4702	11.7625	1.48525	2.38578e-38	NFATC3	7.03474e-38
MA1606.1	MA1606.1	882	4629	17.2165	11.5725	1.48771	5.09494e-38	Foxf1	1.49639e-37
MA0505.1	MA0505.1	945	5044	18.4462	12.61	1.46282	5.48375e-38	Nr5a2	1.60427e-37
MA1105.2	MA1105.2	717	3570	13.9957	8.925	1.56815	6.54175e-38	GRHL2	1.90631e-37
MA0613.1	MA0613.1	850	4432	16.5918	11.08	1.49746	1.37554e-37	FOXG1	3.99283e-37
MA0814.2	MA0814.2	1311	7540	25.5905	18.85	1.35758	1.44293e-37	TFAP2C(var.2)	4.17221e-37
MA0796.1	MA0796.1	610	2911	11.9071	7.2775	1.63615	1.6347e-37	TGIF1	4.70843e-37
MA1124.1	MA1124.1	911	4834	17.7825	12.085	1.47146	1.73425e-37	ZNF24	4.97596e-37
MA0484.2	MA0484.2	759	3850	14.8155	9.625	1.53928	2.17936e-37	HNF4G	6.22913e-37
MA0769.2	MA0769.2	751	3805	14.6594	9.5125	1.54106	3.82081e-37	TCF7	1.08791e-36
MA0703.2	MA0703.2	570	2674	11.1263	6.685	1.66437	3.89517e-37	LMX1B	1.10486e-36
MA1111.1	MA1111.1	751	3806	14.6594	9.515	1.54066	4.18698e-37	NR2F2	1.18314e-36
MA0112.3	MA0112.3	688	3407	13.4296	8.5175	1.57671	4.50074e-37	ESR1	1.26291e-36
MA1645.1	MA1645.1	776	3967	15.1474	9.9175	1.52734	4.50313e-37	NKX2-2	1.26291e-36
MA0160.1	MA0160.1	700	3484	13.6639	8.71	1.56876	5.09746e-37	NR4A2	1.42424e-36
MA1115.1	MA1115.1	893	4730	17.4312	11.825	1.4741	5.6051e-37	POU5F1	1.56023e-36
MA1573.1	MA1573.1	904	4805	17.6459	12.0125	1.46896	6.95816e-37	THAP11	1.92966e-36
MA0137.3	MA0137.3	911	4852	17.7825	12.13	1.466	7.4735e-37	STAT1	2.0649e-36
MA1567.1	MA1567.1	742	3756	14.4837	9.39	1.54246	8.311e-37	TBX6	2.28782e-36
MA0092.1	MA0092.1	662	3250	12.9221	8.125	1.59041	8.35479e-37	Hand1::Tcf3	2.29143e-36
MA0746.2	MA0746.2	1406	8235	27.4449	20.5875	1.33308	1.1376e-36	SP3	3.1086e-36
MA0738.1	MA0738.1	904	4816	17.6459	12.04	1.46561	1.69296e-36	HIC2	4.6093e-36
MA0597.1	MA0597.1	925	4955	18.0558	12.3875	1.45758	1.7394e-36	THAP1	4.71852e-36
MA0079.4	MA0079.4	1329	7716	25.9418	19.29	1.34483	3.99161e-36	SP1	1.07889e-35
MA0821.1	MA0821.1	462	2047	9.01815	5.1175	1.76222	4.07754e-36	HES5	1.09814e-35
MA1145.1	MA1145.1	411	1753	8.02264	4.3825	1.83061	5.67078e-36	FOSL2::JUND(var.2)	1.52173e-35
MA0707.1	MA0707.1	654	3220	12.766	8.05	1.58583	6.06077e-36	MNX1	1.62055e-35
MA0609.2	MA0609.2	349	1405	6.81241	3.5125	1.93948	7.80899e-36	CREM	2.08054e-35
MA0867.2	MA0867.2	948	5127	18.5048	12.8175	1.44371	7.98193e-36	SOX4	2.11905e-35
MA0025.2	MA0025.2	611	2960	11.9266	7.4	1.6117	1.39241e-35	NFIL3	3.68347e-35
MA1540.1	MA1540.1	810	4227	15.811	10.5675	1.4962	1.4969e-35	NR5A1	3.94588e-35
MA1594.1	MA1594.1	636	3117	12.4146	7.7925	1.59315	1.57728e-35	ZNF382	4.14313e-35
MA0503.1	MA0503.1	832	4371	16.2405	10.9275	1.4862	1.58516e-35	Nkx2-5(var.2)	4.14923e-35
MA0765.2	MA0765.2	721	3655	14.0738	9.1375	1.54022	1.70522e-35	ETV5	4.44787e-35
MA1126.1	MA1126.1	432	1890	8.43256	4.725	1.78467	4.37621e-35	FOS::JUN(var.2)	1.13751e-34
MA1624.1	MA1624.1	872	4649	17.0213	11.6225	1.46451	5.71259e-35	Stat5a	1.47972e-34
MA0713.1	MA0713.1	610	2970	11.9071	7.425	1.60365	7.17334e-35	PHOX2A	1.85166e-34
MA0633.1	MA0633.1	483	2204	9.42807	5.51	1.71108	2.06819e-34	Twist2	5.32025e-34
MA0047.3	MA0047.3	785	4109	15.3231	10.2725	1.49166	6.36385e-34	FOXA2	1.63142e-33
MA0117.2	MA0117.2	676	3409	13.1954	8.5225	1.5483	7.02117e-34	Mafb	1.79376e-33
MA1131.1	MA1131.1	440	1959	8.58872	4.8975	1.75369	7.11308e-34	FOSL2::JUN(var.2)	1.81104e-33
MA0762.1	MA0762.1	711	3638	13.8786	9.095	1.52596	1.15907e-33	ETV2	2.94103e-33
MA0498.2	MA0498.2	680	3441	13.2735	8.6025	1.54298	1.27864e-33	MEIS1	3.23345e-33
MA1550.1	MA1550.1	718	3686	14.0152	9.215	1.52091	1.51974e-33	PPARD	3.83015e-33
MA0471.2	MA0471.2	1412	8395	27.562	20.9875	1.31326	1.55511e-33	E2F6	3.90609e-33
MA0650.2	MA0650.2	649	3248	12.6684	8.12	1.56014	1.80451e-33	HOXA13	4.51732e-33
MA0627.2	MA0627.2	911	4952	17.7825	12.38	1.43639	1.85374e-33	POU2F3	4.62504e-33
MA0674.1	MA0674.1	466	2123	9.09623	5.3075	1.71385	2.30562e-33	NKX6-1	5.7333e-33
MA1603.1	MA1603.1	596	2918	11.6338	7.295	1.59476	2.39897e-33	Dmrt1	5.94563e-33
MA0884.1	MA0884.1	550	2633	10.7359	6.5825	1.63098	2.41838e-33	DUXA	5.97387e-33
MA0677.1	MA0677.1	710	3642	13.8591	9.105	1.52214	2.90553e-33	Nr2f6	7.15355e-33
MA0481.3	MA0481.3	786	4136	15.3426	10.34	1.48381	3.48259e-33	FOXP1	8.54608e-33
MA1580.1	MA1580.1	509	2386	9.93558	5.965	1.66565	3.60406e-33	ZBTB32	8.81517e-33
MA0676.1	MA0676.1	828	4415	16.1624	11.0375	1.46432	4.79183e-33	Nr2e1	1.16821e-32
MA0593.1	MA0593.1	949	5223	18.5243	13.0575	1.41867	6.58069e-33	FOXP2	1.59909e-32
MA0046.2	MA0046.2	686	3498	13.3906	8.745	1.53123	6.90251e-33	HNF1A	1.67184e-32
MA0523.1	MA0523.1	860	4632	16.787	11.58	1.44966	7.63197e-33	TCF7L2	1.84254e-32
MA0051.1	MA0051.1	965	5333	18.8366	13.3325	1.41283	7.9144e-33	IRF2	1.90456e-32
MA0019.1	MA0019.1	522	2473	10.1893	6.1825	1.64809	8.35706e-33	Ddit3::Cebpa	2.00462e-32
MA1154.1	MA1154.1	708	3646	13.82	9.115	1.51619	1.26723e-32	ZNF282	3.02997e-32
MA0100.3	MA0100.3	562	2726	10.9701	6.815	1.6097	1.67536e-32	MYB	3.99303e-32
MA0685.1	MA0685.1	1213	7041	23.6775	17.6025	1.34512	1.80133e-32	SP4	4.27959e-32
MA0059.1	MA0059.1	459	2099	8.95959	5.2475	1.7074	1.84576e-32	MAX::MYC	4.37122e-32
MA0669.1	MA0669.1	406	1787	7.92504	4.4675	1.77393	2.22176e-32	NEUROG2	5.24505e-32
MA0770.1	MA0770.1	603	2987	11.7704	7.4675	1.57622	2.77766e-32	HSF2	6.5367e-32
MA0161.2	MA0161.2	818	4373	15.9672	10.9325	1.46053	3.1456e-32	NFIC	7.37931e-32
MA0855.1	MA0855.1	676	3453	13.1954	8.6325	1.52857	3.72338e-32	RXRB	8.70734e-32
MA0743.2	MA0743.2	660	3351	12.8831	8.3775	1.53782	3.78235e-32	SCRT1	8.81761e-32
MA1103.2	MA1103.2	690	3543	13.4687	8.8575	1.5206	3.81842e-32	FOXK2	8.87397e-32
MA0148.4	MA0148.4	786	4168	15.3426	10.42	1.47242	4.70449e-32	FOXA1	1.08992e-31
MA0730.1	MA0730.1	710	3679	13.8591	9.1975	1.50683	7.16321e-32	RARA(var.2)	1.65441e-31
MA0122.3	MA0122.3	581	2861	11.341	7.1525	1.5856	8.72355e-32	Nkx3-2	2.00857e-31
MA1597.1	MA1597.1	1020	5743	19.9102	14.3575	1.38675	1.15052e-31	ZNF528	2.6409e-31
MA0806.1	MA0806.1	694	3582	13.5467	8.955	1.51276	1.21016e-31	TBX4	2.7608e-31
MA0807.1	MA0807.1	694	3582	13.5467	8.955	1.51276	1.21016e-31	TBX5	2.7608e-31
MA0592.3	MA0592.3	775	4113	15.1279	10.2825	1.47122	1.84314e-31	ESRRA	4.19202e-31
MA0706.1	MA0706.1	508	2418	9.91606	6.045	1.64037	2.16391e-31	MEOX2	4.90661e-31
MA0159.1	MA0159.1	784	4176	15.3035	10.44	1.46586	2.53746e-31	RARA::RXRA	5.73619e-31
MA0742.1	MA0742.1	982	5497	19.1685	13.7425	1.39483	2.59178e-31	Klf12	5.84129e-31
MA0750.2	MA0750.2	924	5106	18.0363	12.765	1.41295	2.60512e-31	ZBTB7A	5.85367e-31
MA0715.1	MA0715.1	655	3342	12.7855	8.355	1.53028	2.92644e-31	PROP1	6.55593e-31
MA0789.1	MA0789.1	679	3497	13.254	8.7425	1.51604	3.25667e-31	POU3F4	7.27389e-31
MA0813.1	MA0813.1	825	4452	16.1038	11.13	1.44689	4.01868e-31	TFAP2B(var.3)	8.94906e-31
MA0822.1	MA0822.1	440	2015	8.58872	5.0375	1.70496	5.71342e-31	HES7	1.26851e-30
MA1517.1	MA1517.1	1124	6480	21.9403	16.2	1.35434	5.87458e-31	KLF6	1.30043e-30
MA1683.1	MA1683.1	721	3776	14.0738	9.44	1.49087	6.27015e-31	FOXA3	1.38389e-30
MA0856.1	MA0856.1	655	3355	12.7855	8.3875	1.52435	9.20649e-31	RXRG	2.02597e-30
MA0757.1	MA0757.1	696	3620	13.5858	9.05	1.50119	1.02722e-30	ONECUT3	2.25384e-30
MA1548.1	MA1548.1	849	4625	16.5723	11.5625	1.43328	1.14176e-30	PLAGL2	2.4978e-30
MA0147.3	MA0147.3	498	2373	9.72087	5.9325	1.63858	1.19626e-30	MYC	2.60938e-30
MA0760.1	MA0760.1	605	3041	11.8095	7.6025	1.55337	1.35092e-30	ERF	2.93815e-30
MA0774.1	MA0774.1	563	2777	10.9897	6.9425	1.58295	1.38645e-30	MEIS2	3.00667e-30
MA0512.2	MA0512.2	640	3264	12.4927	8.16	1.53097	1.41725e-30	Rxra	3.06455e-30
MA0689.1	MA0689.1	655	3360	12.7855	8.4	1.52208	1.42579e-30	TBX20	3.0741e-30
MA0809.2	MA0809.2	724	3807	14.1323	9.5175	1.48488	1.6166e-30	TEAD4	3.47545e-30
MA0030.1	MA0030.1	642	3282	12.5317	8.205	1.52733	2.24803e-30	FOXF2	4.81905e-30
MA1570.1	MA1570.1	368	1602	7.18329	4.005	1.79358	2.30906e-30	TFAP4(var.2)	4.93571e-30
MA1504.1	MA1504.1	425	1940	8.29592	4.85	1.7105	3.10836e-30	HOXC4	6.62524e-30
MA1479.1	MA1479.1	523	2538	10.2089	6.345	1.60896	3.69886e-30	DMRTC2	7.8614e-30
MA0898.1	MA0898.1	590	2958	11.5167	7.395	1.55736	4.02024e-30	Hmx3	8.52017e-30
MA1537.1	MA1537.1	731	3865	14.269	9.6625	1.47674	4.42293e-30	NR2F1(var.2)	9.34705e-30
MA0042.2	MA0042.2	688	3587	13.4296	8.9675	1.49759	4.94105e-30	FOXI1	1.02962e-29
MA0033.2	MA0033.2	688	3587	13.4296	8.9675	1.49759	4.94105e-30	FOXL1	1.02962e-29
MA0848.1	MA0848.1	688	3587	13.4296	8.9675	1.49759	4.94105e-30	FOXO4	1.02962e-29
MA0849.1	MA0849.1	688	3587	13.4296	8.9675	1.49759	4.94105e-30	FOXO6	1.02962e-29
MA0850.1	MA0850.1	688	3587	13.4296	8.9675	1.49759	4.94105e-30	FOXP3	1.02962e-29
MA1643.1	MA1643.1	1052	6019	20.5348	15.0475	1.36467	5.30421e-30	NFIB	1.10221e-29
MA1149.1	MA1149.1	731	3870	14.269	9.675	1.47483	6.61068e-30	RARA::RXRG	1.36988e-29
MA0626.1	MA0626.1	451	2108	8.80344	5.27	1.67048	1.16671e-29	Npas2	2.41099e-29
MA0038.2	MA0038.2	695	3643	13.5663	9.1075	1.48957	1.19562e-29	GFI1	2.46391e-29
MA0479.1	MA0479.1	604	3059	11.79	7.6475	1.54168	1.2369e-29	FOXH1	2.54194e-29
MA1574.1	MA1574.1	709	3735	13.8395	9.3375	1.48215	1.30153e-29	THRB	2.66742e-29
MA0040.1	MA0040.1	748	3990	14.6008	9.975	1.46374	1.32584e-29	Foxq1	2.70981e-29
MA0872.1	MA0872.1	762	4083	14.8741	10.2075	1.45717	1.44132e-29	TFAP2A(var.3)	2.93777e-29
MA0098.3	MA0098.3	550	2721	10.7359	6.8025	1.57823	1.58139e-29	ETS1	3.21449e-29
MA1549.1	MA1549.1	518	2522	10.1113	6.305	1.60369	1.65144e-29	POU6F1(var.2)	3.34775e-29
MA1649.1	MA1649.1	757	4052	14.7765	10.13	1.45869	1.66613e-29	ZBTB12	3.36839e-29
MA1419.1	MA1419.1	617	3150	12.0437	7.875	1.52936	2.57258e-29	IRF4	5.18687e-29
MA1564.1	MA1564.1	1337	8033	26.098	20.0825	1.29954	2.69591e-29	SP9	5.42089e-29
MA0043.3	MA0043.3	507	2460	9.89654	6.15	1.60919	3.04929e-29	HLF	6.11497e-29
MA0071.1	MA0071.1	560	2791	10.9311	6.9775	1.56662	3.13666e-29	RORA	6.27333e-29
MA0652.1	MA0652.1	696	3664	13.5858	9.16	1.48316	3.91477e-29	IRF8	7.80861e-29
MA0744.2	MA0744.2	674	3524	13.1564	8.81	1.49334	4.8991e-29	SCRT2	9.74595e-29
MA0656.1	MA0656.1	360	1580	7.02713	3.95	1.77902	5.33798e-29	JDP2(var.2)	1.05908e-28
MA0808.1	MA0808.1	624	3218	12.1804	8.045	1.51403	1.92991e-28	TEAD3	3.81886e-28
MA0643.1	MA0643.1	640	3324	12.4927	8.31	1.50333	2.51236e-28	Esrrg	4.95826e-28
MA0474.2	MA0474.2	522	2575	10.1893	6.4375	1.58281	2.56827e-28	ERG	5.05522e-28
MA0605.2	MA0605.2	344	1501	6.71482	3.7525	1.78942	3.19857e-28	ATF3	6.27929e-28
MA1121.1	MA1121.1	653	3414	12.7464	8.535	1.49343	4.16223e-28	TEAD2	8.14966e-28
MA1523.1	MA1523.1	669	3519	13.0588	8.7975	1.48437	4.6312e-28	MSANTD3	9.04417e-28
MA0793.1	MA0793.1	501	2451	9.77943	6.1275	1.59599	4.98155e-28	POU6F2	9.70296e-28
MA0119.1	MA0119.1	854	4745	16.6699	11.8625	1.40526	5.88626e-28	NFIC::TLX1	1.14353e-27
MA0029.1	MA0029.1	746	4029	14.5618	10.0725	1.4457	7.36182e-28	Mecom	1.42647e-27
MA0058.3	MA0058.3	402	1851	7.84696	4.6275	1.69572	8.16523e-28	MAX	1.57805e-27
MA0468.1	MA0468.1	586	2992	11.4386	7.48	1.52923	8.46333e-28	DUX4	1.63143e-27
MA0909.2	MA0909.2	522	2591	10.1893	6.4775	1.57304	1.17677e-27	HOXD13	2.26256e-27
MA1572.1	MA1572.1	406	1881	7.92504	4.7025	1.68528	1.6027e-27	TGIF2LY	3.07356e-27
MA0869.1	MA0869.1	722	3883	14.0933	9.7075	1.4518	1.8457e-27	Sox11	3.53049e-27
MA0138.2	MA0138.2	974	5580	19.0123	13.95	1.36289	2.43853e-27	REST	4.65254e-27
MA1592.1	MA1592.1	658	3469	12.844	8.6725	1.48101	2.62146e-27	ZNF274	4.98879e-27
MA0700.2	MA0700.2	466	2255	9.09623	5.6375	1.61352	3.88885e-27	LHX2	7.38189e-27
MA0675.1	MA0675.1	439	2091	8.5692	5.2275	1.63925	4.67889e-27	NKX6-2	8.85902e-27
MA0815.1	MA0815.1	719	3876	14.0347	9.69	1.44837	4.86091e-27	TFAP2C(var.3)	9.18035e-27
MA0690.1	MA0690.1	616	3209	12.0242	8.0225	1.49881	6.924e-27	TBX21	1.30437e-26
MA0870.1	MA0870.1	448	2151	8.74488	5.3775	1.6262	7.73971e-27	Sox1	1.45436e-26
MA1489.1	MA1489.1	715	3857	13.9567	9.6425	1.44741	8.46766e-27	FOXN3	1.58715e-26
MA0800.1	MA0800.1	609	3167	11.8876	7.9175	1.50143	8.97143e-27	EOMES	1.67737e-26
MA0076.2	MA0076.2	756	4129	14.757	10.3225	1.42959	9.05865e-27	ELK4	1.68944e-26
MA1127.1	MA1127.1	361	1628	7.04665	4.07	1.73136	9.44659e-27	FOSB::JUN	1.7574e-26
MA1420.1	MA1420.1	469	2289	9.15479	5.7225	1.59979	1.80315e-26	IRF5	3.34614e-26
MA0798.2	MA0798.2	686	3682	13.3906	9.205	1.45471	2.7844e-26	RFX3	5.15424e-26
MA0090.3	MA0090.3	728	3959	14.2104	9.8975	1.43576	2.8298e-26	TEAD1	5.22532e-26
MA0072.1	MA0072.1	503	2506	9.81847	6.265	1.56719	2.88895e-26	RORA(var.2)	5.32138e-26
MA0070.1	MA0070.1	451	2184	8.80344	5.46	1.61235	3.37033e-26	PBX1	6.19277e-26
MA0066.1	MA0066.1	588	3050	11.4776	7.625	1.50527	4.08116e-26	PPARG	7.48045e-26
MA1541.1	MA1541.1	658	3512	12.844	8.78	1.46287	7.82319e-26	NR6A1	1.43042e-25
MA0771.1	MA0771.1	547	2798	10.6773	6.995	1.52642	9.9251e-26	HSF4	1.8103e-25
MA1578.1	MA1578.1	597	3119	11.6533	7.7975	1.4945	1.019e-25	VEZF1	1.85409e-25
MA0811.1	MA0811.1	776	4298	15.1474	10.745	1.40971	1.16091e-25	TFAP2B	2.10714e-25
MA1571.1	MA1571.1	423	2025	8.25688	5.0625	1.63099	1.2746e-25	TGIF2LX	2.30789e-25
MA0825.1	MA0825.1	383	1786	7.47609	4.465	1.67438	1.97048e-25	MNT	3.55926e-25
MA0141.3	MA0141.3	605	3180	11.8095	7.95	1.48547	2.16908e-25	ESRRB	3.90854e-25
MA1542.1	MA1542.1	418	2000	8.15928	5	1.63186	2.27158e-25	OSR1	4.08336e-25
MA1120.1	MA1120.1	554	2853	10.814	7.1325	1.51616	2.41021e-25	SOX13	4.32216e-25
MA0897.1	MA0897.1	559	2886	10.9116	7.215	1.51235	2.62283e-25	Hmx2	4.69216e-25
MA0792.1	MA0792.1	669	3604	13.0588	9.01	1.44936	3.57661e-25	POU5F1B	6.38314e-25
MA1588.1	MA1588.1	620	3285	12.1023	8.2125	1.47364	3.98985e-25	ZNF136	7.10365e-25
MA0634.1	MA0634.1	462	2278	9.01815	5.695	1.58352	4.19372e-25	ALX3	7.44885e-25
MA0621.1	MA0621.1	520	2644	10.1503	6.61	1.5356	4.66952e-25	mix-a	8.27426e-25
MA0524.2	MA0524.2	776	4319	15.1474	10.7975	1.40286	4.96662e-25	TFAP2C	8.77986e-25
MA0475.2	MA0475.2	487	2438	9.50615	6.095	1.55966	5.82666e-25	FLI1	1.02759e-24
MA0852.2	MA0852.2	667	3600	13.0197	9	1.44664	7.11068e-25	FOXK1	1.25108e-24
MA1536.1	MA1536.1	548	2834	10.6969	7.085	1.50979	1.24785e-24	NR2C2(var.2)	2.19035e-24
MA1119.1	MA1119.1	701	3834	13.6834	9.585	1.42758	1.42657e-24	SIX2	2.49817e-24
MA0839.1	MA0839.1	358	1654	6.98809	4.135	1.68999	1.49167e-24	CREB3L1	2.60606e-24
MA0858.1	MA0858.1	589	3101	11.4972	7.7525	1.48303	1.57115e-24	Rarb(var.2)	2.7385e-24
MA0162.4	MA0162.4	1177	7102	22.9748	17.755	1.29399	1.58928e-24	EGR1	2.76365e-24
MA0614.1	MA0614.1	621	3310	12.1218	8.275	1.46487	1.692e-24	Foxj2	2.93543e-24
MA0840.1	MA0840.1	317	1415	6.18778	3.5375	1.7492	2.45044e-24	Creb5	4.24137e-24
MA1474.1	MA1474.1	363	1690	7.08569	4.225	1.67709	2.89278e-24	CREB3L4	4.99541e-24
MA1496.1	MA1496.1	371	1740	7.24185	4.35	1.66479	3.49788e-24	HOXA4	6.02637e-24
MA1532.1	MA1532.1	580	3053	11.3215	7.6325	1.48333	3.58143e-24	NR1D2	6.15609e-24
MA0153.2	MA0153.2	472	2368	9.21335	5.92	1.55631	5.38621e-24	HNF1B	9.23704e-24
MA1151.1	MA1151.1	478	2406	9.33047	6.015	1.5512	5.49366e-24	RORC	9.3997e-24
MA0486.2	MA0486.2	538	2791	10.5017	6.9775	1.50507	7.3148e-24	HSF1	1.2487e-23
MA1484.1	MA1484.1	550	2870	10.7359	7.175	1.49629	8.5308e-24	ETS2	1.45296e-23
MA0509.2	MA0509.2	676	3702	13.1954	9.255	1.42576	1.60293e-23	RFX1	2.72388e-23
MA0837.1	MA0837.1	276	1192	5.38747	2.98	1.80788	1.69806e-23	CEBPE	2.87898e-23
MA1575.1	MA1575.1	439	2175	8.5692	5.4375	1.57594	1.92942e-23	THRB(var.2)	3.26382e-23
MA0709.1	MA0709.1	433	2139	8.45208	5.3475	1.58057	2.20535e-23	Msx3	3.72216e-23
MA0143.4	MA0143.4	526	2729	10.2674	6.8225	1.50494	2.54548e-23	SOX2	4.28652e-23
MA0631.1	MA0631.1	386	1851	7.53465	4.6275	1.62823	2.77679e-23	Six3	4.6655e-23
MA1478.1	MA1478.1	481	2447	9.38903	6.1175	1.53478	3.89758e-23	DMRTA2	6.53393e-23
MA0673.1	MA0673.1	561	2960	10.9506	7.4	1.47981	3.93092e-23	NKX2-8	6.57503e-23
MA0467.1	MA0467.1	575	3051	11.2239	7.6275	1.4715	3.97664e-23	Crx	6.63663e-23
MA0702.2	MA0702.2	426	2103	8.31544	5.2575	1.58163	4.53007e-23	LMX1A	7.54337e-23
MA0463.2	MA0463.2	554	2917	10.814	7.2925	1.48289	4.72758e-23	BCL6	7.85474e-23
MA1533.1	MA1533.1	453	2273	8.84248	5.6825	1.55609	4.9932e-23	NR1I2	8.27761e-23
MA0084.1	MA0084.1	604	3244	11.79	8.11	1.45376	5.32455e-23	SRY	8.80735e-23
MA0111.1	MA0111.1	688	3800	13.4296	9.5	1.41365	5.82169e-23	Spz1	9.60836e-23
MA0662.1	MA0662.1	422	2082	8.23736	5.205	1.58259	6.55785e-23	MIXL1	1.07995e-22
MA0688.1	MA0688.1	613	3306	11.9656	8.265	1.44775	6.67002e-23	TBX2	1.096e-22
MA0810.1	MA0810.1	906	5281	17.685	13.2025	1.33952	7.35062e-23	TFAP2A(var.2)	1.20518e-22
MA0804.1	MA0804.1	290	1285	5.66075	3.2125	1.7621	7.6265e-23	TBX19	1.24767e-22
MA1520.1	MA1520.1	468	2374	9.13527	5.935	1.53922	8.84843e-23	MAF	1.4444e-22
MA0736.1	MA0736.1	590	3160	11.5167	7.9	1.45781	9.44755e-23	GLIS2	1.53884e-22
MA1136.1	MA1136.1	283	1247	5.52411	3.1175	1.77197	1.08146e-22	FOSB::JUNB(var.2)	1.75766e-22
MA0866.1	MA0866.1	547	2883	10.6773	7.2075	1.48142	1.16197e-22	SOX21	1.88442e-22
MA0799.1	MA0799.1	462	2340	9.01815	5.85	1.54156	1.2534e-22	RFX4	2.02828e-22
MA0647.1	MA0647.1	328	1514	6.4025	3.785	1.69155	1.26005e-22	GRHL1	2.03463e-22
MA0063.2	MA0063.2	540	2839	10.5407	7.0975	1.48513	1.2856e-22	NKX2-5	2.0714e-22
MA0795.1	MA0795.1	228	935	4.45052	2.3375	1.90396	1.37257e-22	SMAD3	2.20676e-22
MA1104.2	MA1104.2	828	4758	16.1624	11.895	1.35876	1.46564e-22	GATA6	2.35133e-22
MA0903.1	MA0903.1	416	2058	8.12024	5.145	1.57828	2.31879e-22	HOXB3	3.71205e-22
MA0641.1	MA0641.1	658	3622	12.844	9.055	1.41845	2.6124e-22	ELF4	4.17314e-22
MA0672.1	MA0672.1	500	2591	9.75991	6.4775	1.50674	2.75684e-22	NKX2-3	4.39445e-22
MA0756.1	MA0756.1	454	2299	8.86199	5.7475	1.54189	2.91917e-22	ONECUT2	4.64328e-22
MA1150.1	MA1150.1	485	2497	9.46711	6.2425	1.51656	3.22995e-22	RORB	5.12668e-22
MA0104.4	MA0104.4	376	1817	7.33945	4.5425	1.61573	4.384e-22	MYCN	6.94366e-22
MA0108.2	MA0108.2	428	2140	8.35448	5.35	1.56159	4.43442e-22	TBP	7.00864e-22
MA1494.1	MA1494.1	515	2698	10.0527	6.745	1.49039	6.58054e-22	HNF4A(var.2)	1.03786e-21
MA0692.1	MA0692.1	411	2038	8.02264	5.095	1.57461	6.61262e-22	TFEB	1.04072e-21
MA1651.1	MA1651.1	712	4000	13.8981	10	1.38981	8.41848e-22	ZFP42	1.32214e-21
MA0892.1	MA0892.1	424	2122	8.2764	5.305	1.56011	8.46862e-22	GSX1	1.32723e-21
MA0716.1	MA0716.1	406	2012	7.92504	5.03	1.57556	1.07371e-21	PRRX1	1.67571e-21
MA0721.1	MA0721.1	406	2012	7.92504	5.03	1.57556	1.07371e-21	UNCX	1.67571e-21
MA0914.1	MA0914.1	511	2680	9.97462	6.7	1.48875	1.23111e-21	ISL2	1.91735e-21
MA1556.1	MA1556.1	493	2566	9.62327	6.415	1.50012	1.42386e-21	RXRG(var.2)	2.21291e-21
MA1140.2	MA1140.2	274	1217	5.34843	3.0425	1.75791	1.74575e-21	JUNB(var.2)	2.70755e-21
MA0035.4	MA0035.4	507	2660	9.89654	6.65	1.4882	1.95937e-21	GATA1	3.03255e-21
MA0752.1	MA0752.1	422	2119	8.23736	5.2975	1.55495	2.01567e-21	ZNF410	3.11322e-21
MA0712.2	MA0712.2	561	3015	10.9506	7.5375	1.45282	2.72817e-21	OTX2	4.20499e-21
MA0109.1	MA0109.1	378	1848	7.37849	4.62	1.59708	2.7493e-21	HLTF	4.22882e-21
MA0124.2	MA0124.2	459	2357	8.95959	5.8925	1.52051	2.85578e-21	Nkx3-1	4.38356e-21
MA0775.1	MA0775.1	546	2919	10.6578	7.2975	1.46048	3.15913e-21	MEIS3	4.83924e-21
MA0819.1	MA0819.1	253	1103	4.93851	2.7575	1.79094	4.78726e-21	CLOCK	7.31823e-21
MA0074.1	MA0074.1	405	2023	7.90552	5.0575	1.56313	5.29642e-21	RXRA::VDR	8.08002e-21
MA0607.1	MA0607.1	342	1637	6.67578	4.0925	1.63122	7.61248e-21	Bhlha15	1.15896e-20
MA0905.1	MA0905.1	364	1774	7.10521	4.435	1.60208	9.24555e-21	HOXC10	1.40472e-20
MA0156.2	MA0156.2	418	2111	8.15928	5.2775	1.54605	9.38142e-21	FEV	1.42247e-20
MA0863.1	MA0863.1	422	2138	8.23736	5.345	1.54113	1.0974e-20	MTF1	1.66057e-20
MA0838.1	MA0838.1	268	1198	5.23131	2.995	1.74668	1.23803e-20	CEBPG	1.86957e-20
MA1516.1	MA1516.1	1018	6159	19.8712	15.3975	1.29055	1.75663e-20	KLF3	2.64736e-20
MA0031.1	MA0031.1	527	2818	10.2869	7.045	1.46018	1.78683e-20	FOXD1	2.68204e-20
MA0157.2	MA0157.2	527	2818	10.2869	7.045	1.46018	1.78683e-20	FOXO3	2.68204e-20
MA1470.1	MA1470.1	279	1266	5.44603	3.165	1.7207	1.80908e-20	BACH2(var.2)	2.70999e-20
MA0737.1	MA0737.1	506	2682	9.87703	6.705	1.47308	1.85349e-20	GLIS3	2.77095e-20
MA0164.1	MA0164.1	531	2846	10.365	7.115	1.45678	2.06559e-20	Nr2e3	3.08186e-20
MA0871.2	MA0871.2	384	1907	7.49561	4.7675	1.57223	2.15743e-20	TFEC	3.21246e-20
MA1657.1	MA1657.1	609	3361	11.8876	8.4025	1.41477	2.30132e-20	ZNF652	3.41989e-20
MA0802.1	MA0802.1	568	3090	11.0873	7.725	1.43524	2.30906e-20	TBR1	3.42457e-20
MA0907.1	MA0907.1	407	2056	7.94456	5.14	1.54563	3.33817e-20	HOXC13	4.94103e-20
MA1557.1	MA1557.1	178	698	3.47453	1.745	1.99113	4.80853e-20	SMAD5	7.1033e-20
MA1463.1	MA1463.1	418	2130	8.15928	5.325	1.53226	4.96472e-20	ARGFX	7.31953e-20
MA0842.2	MA0842.2	532	2865	10.3845	7.1625	1.44985	5.242e-20	NRL	7.71308e-20
MA0671.1	MA0671.1	479	2524	9.34999	6.31	1.48177	6.83335e-20	NFIX	1.00348e-19
MA0140.2	MA0140.2	654	3687	12.766	9.2175	1.38497	1.2553e-19	GATA1::TAL1	1.83979e-19
MA0069.1	MA0069.1	328	1580	6.4025	3.95	1.62089	1.37591e-19	PAX6	2.01261e-19
MA0885.1	MA0885.1	335	1624	6.53914	4.06	1.61062	1.52772e-19	Dlx2	2.23029e-19
MA1502.1	MA1502.1	351	1724	6.85145	4.31	1.58966	1.72849e-19	HOXB8	2.51847e-19
MA1535.1	MA1535.1	497	2659	9.70135	6.6475	1.4594	2.79922e-19	NR2C1	4.0706e-19
MA0654.1	MA0654.1	413	2122	8.06168	5.305	1.51964	3.77486e-19	ISX	5.46805e-19
MA0701.2	MA0701.2	413	2122	8.06168	5.305	1.51964	3.77486e-19	LHX9	5.46805e-19
MA0823.1	MA0823.1	346	1702	6.75386	4.255	1.58728	4.06071e-19	HEY1	5.87072e-19
MA0466.2	MA0466.2	231	1012	4.50908	2.53	1.78224	4.78167e-19	CEBPB	6.89967e-19
MA0087.1	MA0087.1	493	2643	9.62327	6.6075	1.45642	5.95866e-19	Sox5	8.58139e-19
MA1133.1	MA1133.1	302	1437	5.89498	3.5925	1.64091	6.75031e-19	JUN::JUNB(var.2)	9.70276e-19
MA0834.1	MA0834.1	267	1229	5.21179	3.0725	1.69627	9.0489e-19	ATF7	1.29817e-18
MA0739.1	MA0739.1	514	2786	10.0332	6.965	1.44051	9.06724e-19	Hic1	1.2983e-18
MA0649.1	MA0649.1	331	1618	6.46106	4.045	1.59729	9.4091e-19	HEY2	1.34467e-18
MA0622.1	MA0622.1	329	1608	6.42202	4.02	1.59752	1.17976e-18	Mlxip	1.6828e-18
MA0831.2	MA0831.2	434	2271	8.4716	5.6775	1.49214	1.27468e-18	TFE3	1.81471e-18
MA0620.3	MA0620.3	357	1783	6.96857	4.4575	1.56334	1.30203e-18	MITF	1.85012e-18
MA0896.1	MA0896.1	409	2114	7.9836	5.285	1.51062	1.62925e-18	Hmx1	2.31068e-18
MA0095.2	MA0095.2	737	4294	14.3861	10.735	1.34011	1.83375e-18	YY1	2.59579e-18
MA0603.1	MA0603.1	336	1656	6.55866	4.14	1.58422	1.84497e-18	Arntl	2.60671e-18
MA0116.1	MA0116.1	718	4165	14.0152	10.4125	1.346	1.9316e-18	Znf423	2.72395e-18
MA1538.1	MA1538.1	395	2027	7.71033	5.0675	1.52152	1.94048e-18	NR2F1(var.3)	2.73132e-18
MA1521.1	MA1521.1	466	2484	9.09623	6.21	1.46477	2.08885e-18	MAFA	2.93461e-18
MA0763.1	MA0763.1	389	1990	7.59321	4.975	1.52627	2.12392e-18	ETV3	2.97827e-18
MA1506.1	MA1506.1	295	1406	5.75834	3.515	1.63822	2.22137e-18	HOXD10	3.10909e-18
MA1146.1	MA1146.1	364	1833	7.10521	4.5825	1.55051	2.26412e-18	NR1H4::RXRA	3.16298e-18
MA0670.1	MA0670.1	523	2859	10.2089	7.1475	1.42831	2.43804e-18	NFIA	3.39958e-18
MA1139.1	MA1139.1	266	1232	5.19227	3.08	1.6858	2.45486e-18	FOSL2::JUNB(var.2)	3.41666e-18
MA0759.1	MA0759.1	436	2296	8.51064	5.74	1.48269	3.34005e-18	ELK3	4.63999e-18
MA0608.1	MA0608.1	363	1832	7.08569	4.58	1.54709	3.61923e-18	Creb3l2	5.01849e-18
MA0781.1	MA0781.1	274	1284	5.34843	3.21	1.66618	3.78976e-18	PAX9	5.2452e-18
MA1147.1	MA1147.1	352	1766	6.87097	4.415	1.55628	4.74495e-18	NR4A2::RXRA	6.55506e-18
MA1118.1	MA1118.1	516	2823	10.0722	7.0575	1.42717	4.97432e-18	SIX1	6.85923e-18
MA1499.1	MA1499.1	365	1853	7.12473	4.6325	1.53799	7.56839e-18	HOXB4	1.03978e-17
MA1507.1	MA1507.1	365	1853	7.12473	4.6325	1.53799	7.56839e-18	HOXD4	1.03978e-17
MA0630.1	MA0630.1	370	1886	7.22233	4.715	1.53178	8.5633e-18	SHOX	1.17215e-17
MA0717.1	MA0717.1	370	1886	7.22233	4.715	1.53178	8.5633e-18	RAX2	1.17215e-17
MA1503.1	MA1503.1	295	1420	5.75834	3.55	1.62207	9.1966e-18	HOXB9	1.25653e-17
MA0482.2	MA0482.2	769	4543	15.0107	11.3575	1.32166	9.47235e-18	GATA4	1.29184e-17
MA1480.1	MA1480.1	317	1560	6.18778	3.9	1.58661	1.43907e-17	DPRX	1.95903e-17
MA0007.3	MA0007.3	355	1798	6.92953	4.495	1.54161	1.5245e-17	Ar	2.07154e-17
MA0680.1	MA0680.1	251	1159	4.89947	2.8975	1.69093	1.54528e-17	PAX7	2.09596e-17
MA1464.1	MA1464.1	316	1556	6.16826	3.89	1.58567	1.77047e-17	ARNT2	2.39704e-17
MA0911.1	MA0911.1	276	1312	5.38747	3.28	1.64252	2.02304e-17	Hoxa11	2.73404e-17
MA0657.1	MA0657.1	533	2957	10.4041	7.3925	1.40738	2.1854e-17	KLF13	2.94812e-17
MA0036.3	MA0036.3	701	4092	13.6834	10.23	1.33757	2.3583e-17	GATA2	3.17561e-17
MA0113.3	MA0113.3	317	1568	6.18778	3.92	1.57852	3.04988e-17	NR3C1	4.09948e-17
MA0740.1	MA0740.1	914	5581	17.8411	13.9525	1.2787	3.95834e-17	KLF14	5.31101e-17
MA0696.1	MA0696.1	815	4890	15.9086	12.225	1.30132	4.30745e-17	ZIC1	5.76904e-17
MA0602.1	MA0602.1	546	3055	10.6578	7.6375	1.39546	4.67354e-17	Arid5a	6.24814e-17
MA0861.1	MA0861.1	355	1813	6.92953	4.5325	1.52885	5.57972e-17	TP73	7.44629e-17
MA1563.1	MA1563.1	421	2237	8.21784	5.5925	1.46944	6.29376e-17	SOX18	8.38419e-17
MA0525.2	MA0525.2	260	1227	5.07515	3.0675	1.65449	6.98538e-17	TP63	9.28893e-17
MA1553.1	MA1553.1	329	1652	6.42202	4.13	1.55497	7.04035e-17	RARG(var.3)	9.34537e-17
MA0638.1	MA0638.1	248	1155	4.84091	2.8875	1.67651	7.15459e-17	CREB3	9.48015e-17
MA1129.1	MA1129.1	235	1078	4.58716	2.695	1.7021	7.64613e-17	FOSL1::JUN(var.2)	1.01135e-16
MA0727.1	MA0727.1	310	1537	6.05114	3.8425	1.57479	9.73443e-17	NR3C2	1.28529e-16
MA0666.1	MA0666.1	310	1539	6.05114	3.8475	1.57275	1.17103e-16	MSX1	1.538e-16
MA0708.1	MA0708.1	310	1539	6.05114	3.8475	1.57275	1.17103e-16	MSX2	1.538e-16
MA0876.1	MA0876.1	310	1539	6.05114	3.8475	1.57275	1.17103e-16	BSX	1.538e-16
MA0132.2	MA0132.2	295	1448	5.75834	3.62	1.5907	1.41324e-16	PDX1	1.84961e-16
MA1481.1	MA1481.1	295	1448	5.75834	3.62	1.5907	1.41324e-16	DRGX	1.84961e-16
MA1110.1	MA1110.1	413	2196	8.06168	5.49	1.46843	1.43205e-16	NR1H4	1.87095e-16
MA0880.1	MA0880.1	309	1537	6.03162	3.8425	1.56971	1.72704e-16	Dlx3	2.24847e-16
MA0881.1	MA0881.1	309	1537	6.03162	3.8425	1.56971	1.72704e-16	Dlx4	2.24847e-16
MA1466.1	MA1466.1	272	1311	5.30939	3.2775	1.61995	2.167e-16	ATF6	2.81634e-16
MA0719.1	MA0719.1	401	2125	7.82744	5.3125	1.4734	2.37136e-16	RHOXF1	3.07659e-16
MA1644.1	MA1644.1	522	2921	10.1893	7.3025	1.39532	2.56244e-16	NFYC	3.31871e-16
MA1505.1	MA1505.1	297	1469	5.79738	3.6725	1.57859	3.17752e-16	HOXC8	4.1082e-16
MA0718.1	MA0718.1	372	1944	7.26137	4.86	1.49411	3.66639e-16	RAX	4.73205e-16
MA0009.2	MA0009.2	266	1280	5.19227	3.2	1.62258	3.81462e-16	TBXT	4.91486e-16
MA0106.3	MA0106.3	322	1628	6.28538	4.07	1.54432	4.11108e-16	TP53	5.2877e-16
MA0722.1	MA0722.1	359	1864	7.00761	4.66	1.50378	4.717e-16	VAX1	6.04619e-16
MA0723.1	MA0723.1	359	1864	7.00761	4.66	1.50378	4.717e-16	VAX2	6.04619e-16
MA1527.1	MA1527.1	743	4438	14.5032	11.095	1.30719	5.2633e-16	NFIC(var.2)	6.73486e-16
MA1493.1	MA1493.1	363	1893	7.08569	4.7325	1.49724	6.23186e-16	HES6	7.96056e-16
MA0733.1	MA0733.1	713	4239	13.9176	10.5975	1.31329	8.26949e-16	EGR4	1.05454e-15
MA1534.1	MA1534.1	490	2730	9.56471	6.825	1.40142	1.08481e-15	NR1I3	1.38101e-15
MA0873.1	MA0873.1	251	1199	4.89947	2.9975	1.63452	1.09062e-15	HOXD12	1.38604e-15
MA0600.2	MA0600.2	374	1971	7.30041	4.9275	1.48156	1.12138e-15	RFX2	1.4227e-15
MA0720.1	MA0720.1	324	1654	6.32442	4.135	1.52948	1.31012e-15	Shox2	1.65934e-15
MA0485.2	MA0485.2	288	1429	5.62171	3.5725	1.57361	1.38501e-15	HOXC9	1.75122e-15
MA0461.2	MA0461.2	251	1202	4.89947	3.005	1.63044	1.47889e-15	Atoh1	1.86675e-15
MA1539.1	MA1539.1	369	1944	7.20281	4.86	1.48206	1.67814e-15	NR2F6(var.3)	2.11469e-15
MA0661.1	MA0661.1	329	1689	6.42202	4.2225	1.5209	1.74145e-15	MEOX1	2.19076e-15
MA0882.1	MA0882.1	302	1526	5.89498	3.815	1.54521	3.26637e-15	DLX6	4.10221e-15
MA1555.1	MA1555.1	350	1831	6.83193	4.5775	1.4925	3.40024e-15	RXRB(var.2)	4.26316e-15
MA0686.1	MA0686.1	288	1439	5.62171	3.5975	1.56267	3.45152e-15	SPDEF	4.32019e-15
MA1519.1	MA1519.1	339	1762	6.61722	4.405	1.50221	3.78255e-15	LHX5	4.7266e-15
MA0751.1	MA0751.1	768	4658	14.9912	11.645	1.28735	5.4879e-15	ZIC4	6.84611e-15
MA0060.3	MA0060.3	491	2763	9.58423	6.9075	1.38751	5.97335e-15	NFYA	7.43926e-15
MA0710.1	MA0710.1	285	1432	5.56315	3.58	1.55395	9.89568e-15	NOTO	1.23036e-14
MA0067.1	MA0067.1	237	1138	4.6262	2.845	1.62608	1.26279e-14	Pax2	1.56746e-14
MA0083.3	MA0083.3	289	1463	5.64123	3.6575	1.54237	1.66714e-14	SRF	2.06592e-14
MA0644.1	MA0644.1	329	1717	6.42202	4.2925	1.4961	1.72778e-14	ESX1	2.13752e-14
MA0699.1	MA0699.1	331	1731	6.46106	4.3275	1.49302	1.90222e-14	LBX2	2.34943e-14
MA0623.2	MA0623.2	236	1137	4.60668	2.8425	1.62064	2.10214e-14	NEUROG1	2.59206e-14
MA0812.1	MA0812.1	720	4353	14.0543	10.8825	1.29146	2.39618e-14	TFAP2B(var.2)	2.94976e-14
MA0826.1	MA0826.1	231	1108	4.50908	2.77	1.62783	2.43973e-14	OLIG1	2.99842e-14
MA0510.2	MA0510.2	397	2164	7.74937	5.41	1.43242	2.82245e-14	RFX5	3.46307e-14
MA0037.3	MA0037.3	655	3910	12.7855	9.775	1.30798	3.59097e-14	GATA3	4.39879e-14
MA0817.1	MA0817.1	248	1223	4.84091	3.0575	1.58329	6.84566e-14	BHLHE23	8.3719e-14
MA0780.1	MA0780.1	235	1144	4.58716	2.86	1.6039	7.61762e-14	PAX3	9.30073e-14
MA0732.1	MA0732.1	772	4745	15.0693	11.8625	1.27033	9.27355e-14	EGR3	1.1304e-13
MA1528.1	MA1528.1	714	4343	13.9371	10.8575	1.28364	1.14124e-13	NFIX(var.2)	1.38885e-13
MA0610.1	MA0610.1	374	2035	7.30041	5.0875	1.43497	1.29109e-13	DMRT3	1.56866e-13
MA0894.1	MA0894.1	286	1469	5.58267	3.6725	1.52013	1.39797e-13	HESX1	1.69574e-13
MA1560.1	MA1560.1	270	1370	5.27035	3.425	1.53879	1.6486e-13	SOHLH2	1.99652e-13
MA0828.1	MA0828.1	249	1242	4.86043	3.105	1.56536	2.22243e-13	SREBF2(var.2)	2.68709e-13
MA0895.1	MA0895.1	276	1413	5.38747	3.5325	1.52511	2.5668e-13	HMBOX1	3.09844e-13
MA0883.1	MA0883.1	333	1778	6.5001	4.445	1.46234	2.63335e-13	Dmbx1	3.17363e-13
MA0908.1	MA0908.1	283	1459	5.52411	3.6475	1.51449	2.95504e-13	HOXD11	3.55558e-13
MA0145.3	MA0145.3	212	1018	4.1382	2.545	1.62601	3.224e-13	TFCP2	3.87295e-13
MA0678.1	MA0678.1	248	1240	4.84091	3.1	1.56159	3.25563e-13	OLIG2	3.90467e-13
MA0827.1	MA0827.1	273	1397	5.32891	3.4925	1.52581	3.29167e-13	OLIG3	3.94155e-13
MA0818.1	MA0818.1	211	1014	4.11868	2.535	1.62473	3.97471e-13	BHLHE22	4.75182e-13
MA1497.1	MA1497.1	294	1534	5.73882	3.835	1.49643	4.43177e-13	HOXA6	5.28976e-13
MA0616.2	MA0616.2	317	1683	6.18778	4.2075	1.47065	4.93787e-13	HES2	5.88443e-13
MA0651.1	MA0651.1	236	1170	4.60668	2.925	1.57493	4.95088e-13	HOXC11	5.89052e-13
MA0697.1	MA0697.1	744	4590	14.5227	11.475	1.2656	6.39056e-13	ZIC3	7.59134e-13
MA0844.1	MA0844.1	209	1008	4.07964	2.52	1.61891	7.36399e-13	XBP1	8.73377e-13
MA0890.1	MA0890.1	304	1609	5.93402	4.0225	1.47521	1.03728e-12	GBX2	1.22827e-12
MA0668.1	MA0668.1	204	981	3.98204	2.4525	1.62367	1.04214e-12	NEUROD2	1.23207e-12
MA0663.1	MA0663.1	238	1193	4.64572	2.9825	1.55766	1.28967e-12	MLX	1.52231e-12
MA1584.1	MA1584.1	761	4726	14.8546	11.815	1.25726	1.32217e-12	ZIC5	1.55819e-12
MA1524.1	MA1524.1	345	1888	6.73434	4.72	1.42677	2.57894e-12	MSGN1	3.03452e-12
MA0854.1	MA0854.1	343	1875	6.6953	4.6875	1.42833	2.59878e-12	Alx1	3.05305e-12
MA1547.1	MA1547.1	402	2273	7.84696	5.6825	1.3809	4.23888e-12	PITX2	4.97201e-12
MA0125.1	MA0125.1	294	1564	5.73882	3.91	1.46773	4.52702e-12	Nobox	5.30166e-12
MA1568.1	MA1568.1	267	1392	5.21179	3.48	1.49764	4.97323e-12	TCF21(var.2)	5.81509e-12
MA0611.1	MA0611.1	324	1771	6.32442	4.4275	1.42844	1.07057e-11	Dux	1.24984e-11
MA0694.1	MA0694.1	366	2051	7.14425	5.1275	1.39332	1.29823e-11	ZBTB7B	1.51325e-11
MA0704.1	MA0704.1	270	1424	5.27035	3.56	1.48044	1.35795e-11	Lhx4	1.58039e-11
MA1501.1	MA1501.1	281	1497	5.48507	3.7425	1.46562	1.60537e-11	HOXB7	1.86543e-11
MA1577.1	MA1577.1	285	1524	5.56315	3.81	1.46014	1.7496e-11	TLX2	2.02986e-11
MA0464.2	MA0464.2	237	1218	4.6262	3.045	1.51928	1.91089e-11	BHLHE40	2.21355e-11
MA0779.1	MA0779.1	230	1174	4.48956	2.935	1.52966	1.93976e-11	PAX1	2.2435e-11
MA0695.1	MA0695.1	422	2438	8.23736	6.095	1.35149	2.63285e-11	ZBTB7C	3.04041e-11
MA1569.1	MA1569.1	598	3648	11.6728	9.12	1.27992	2.67261e-11	TFAP2E	3.08155e-11
MA1602.1	MA1602.1	248	1298	4.84091	3.245	1.49181	4.3219e-11	ZSCAN29	4.97552e-11
MA0853.1	MA0853.1	291	1585	5.68027	3.9625	1.43351	8.48973e-11	Alx4	9.75861e-11
MA0027.2	MA0027.2	234	1220	4.56764	3.05	1.49759	1.05899e-10	EN1	1.2154e-10
MA0843.1	MA0843.1	219	1126	4.27484	2.815	1.51859	1.16802e-10	TEF	1.33683e-10
MA0906.1	MA0906.1	225	1164	4.39196	2.91	1.50926	1.16838e-10	HOXC12	1.33683e-10
MA0502.2	MA0502.2	553	3367	10.7945	8.4175	1.28238	1.23117e-10	NFYB	1.40652e-10
MA1561.1	MA1561.1	210	1071	4.09916	2.6775	1.53097	1.3544e-10	SOX12	1.54492e-10
MA1552.1	MA1552.1	310	1717	6.05114	4.2925	1.4097	1.39423e-10	RARB(var.3)	1.58793e-10
MA0618.1	MA0618.1	341	1923	6.65626	4.8075	1.38456	1.44592e-10	LBX1	1.64429e-10
MA0635.1	MA0635.1	199	1003	3.88444	2.5075	1.54913	1.47509e-10	BARHL2	1.67492e-10
MA0629.1	MA0629.1	356	2025	6.94905	5.0625	1.37265	1.62035e-10	Rhox11	1.83705e-10
MA1102.2	MA1102.2	1220	8179	23.8142	20.4475	1.16465	1.68968e-10	CTCFL	1.91275e-10
MA0664.1	MA0664.1	210	1075	4.09916	2.6875	1.52527	1.89847e-10	MLXIPL	2.14584e-10
MA1475.1	MA1475.1	203	1031	3.96252	2.5775	1.53735	1.9047e-10	CREB3L4(var.2)	2.14963e-10
MA0766.2	MA0766.2	535	3253	10.4431	8.1325	1.28412	2.08801e-10	GATA5	2.35295e-10
MA0639.1	MA0639.1	202	1026	3.943	2.565	1.53723	2.12545e-10	DBP	2.39154e-10
MA1099.2	MA1099.2	400	2330	7.80793	5.825	1.34042	2.65385e-10	HES1	2.98158e-10
MA1476.1	MA1476.1	279	1524	5.44603	3.81	1.4294	2.84262e-10	DLX5	3.18886e-10
MA0658.1	MA0658.1	258	1389	5.03611	3.4725	1.45028	3.22136e-10	LHX6	3.60601e-10
MA1483.1	MA1483.1	448	2661	8.74488	6.6525	1.31452	3.22414e-10	ELF2	3.60601e-10
MA0874.1	MA0874.1	290	1599	5.66075	3.9975	1.41607	3.45687e-10	Arx	3.86051e-10
MA0879.1	MA0879.1	289	1594	5.64123	3.985	1.41562	3.84068e-10	Dlx1	4.28274e-10
MA1498.1	MA1498.1	223	1168	4.35292	2.92	1.49073	4.45333e-10	HOXA7	4.95109e-10
MA0910.2	MA0910.2	223	1168	4.35292	2.92	1.49073	4.45333e-10	HOXD8	4.95109e-10
MA1143.1	MA1143.1	225	1181	4.39196	2.9525	1.48754	4.53116e-10	FOSL1::JUND(var.2)	5.03012e-10
MA1513.1	MA1513.1	1051	6969	20.5153	17.4225	1.17752	4.69422e-10	KLF15	5.2034e-10
MA1585.1	MA1585.1	343	1962	6.6953	4.905	1.36499	6.8422e-10	ZKSCAN1	7.57312e-10
MA0077.1	MA0077.1	416	2458	8.12024	6.145	1.32144	7.43902e-10	SOX9	8.2215e-10
MA0705.1	MA0705.1	274	1510	5.34843	3.775	1.4168	1.0185e-09	Lhx8	1.12396e-09
MA0865.1	MA0865.1	474	2864	9.25239	7.16	1.29223	1.06288e-09	E2F8	1.1712e-09
MA0868.2	MA0868.2	492	2990	9.60375	7.475	1.28478	1.12762e-09	SOX8	1.24071e-09
MA0628.1	MA0628.1	259	1414	5.05563	3.535	1.43016	1.18878e-09	POU6F1	1.30608e-09
MA0889.1	MA0889.1	239	1287	4.66524	3.2175	1.44996	1.48772e-09	GBX1	1.63212e-09
MA0875.1	MA0875.1	276	1529	5.38747	3.8225	1.40941	1.50136e-09	BARX1	1.64466e-09
MA0014.3	MA0014.3	305	1723	5.95354	4.3075	1.38213	1.69415e-09	PAX5	1.85313e-09
MA0075.3	MA0075.3	302	1709	5.89498	4.2725	1.37975	2.44745e-09	PRRX2	2.67321e-09
MA0604.1	MA0604.1	112	503	2.18622	1.2575	1.73854	2.63367e-09	Atf1	2.8724e-09
MA1554.1	MA1554.1	246	1349	4.80187	3.3725	1.42383	4.68772e-09	RFX7	5.10517e-09
MA1608.1	MA1608.1	291	1666	5.68027	4.165	1.36381	1.52708e-08	Isl1	1.66064e-08
MA0158.2	MA0158.2	218	1191	4.25532	2.9775	1.42916	2.60257e-08	HOXA5	2.82608e-08
MA0893.2	MA0893.2	230	1270	4.48956	3.175	1.41403	2.67585e-08	GSX2	2.89722e-08
MA0912.2	MA0912.2	230	1270	4.48956	3.175	1.41403	2.67585e-08	HOXD3	2.89722e-08
MA1562.1	MA1562.1	315	1842	6.14874	4.605	1.33523	3.39822e-08	SOX14	3.67401e-08
MA1518.1	MA1518.1	247	1390	4.82139	3.475	1.38745	4.40367e-08	LHX1	4.75418e-08
MA0472.2	MA0472.2	453	2803	8.84248	7.0075	1.26186	5.24237e-08	EGR2	5.65145e-08
MA0682.2	MA0682.2	317	1865	6.18778	4.6625	1.32714	5.63327e-08	PITX1	6.0641e-08
MA1546.1	MA1546.1	167	874	3.25981	2.185	1.4919	6.39844e-08	PAX3(var.2)	6.87786e-08
MA0028.2	MA0028.2	300	1753	5.85594	4.3825	1.33621	6.76805e-08	ELK1	7.2647e-08
MA0636.1	MA0636.1	195	1055	3.80636	2.6375	1.44317	6.80105e-08	BHLHE41	7.28964e-08
MA0714.1	MA0714.1	345	2063	6.73434	5.1575	1.30574	7.93466e-08	PITX3	8.49248e-08
MA0754.1	MA0754.1	140	708	2.73277	1.77	1.54394	9.29279e-08	CUX1	9.93184e-08
MA0886.1	MA0886.1	222	1240	4.3334	3.1	1.39787	1.17383e-07	EMX2	1.25276e-07
MA0755.1	MA0755.1	148	765	2.88893	1.9125	1.51055	1.63001e-07	CUX2	1.7344e-07
MA0725.1	MA0725.1	249	1425	4.86043	3.5625	1.36433	1.6321e-07	VSX1	1.7344e-07
MA0726.1	MA0726.1	249	1425	4.86043	3.5625	1.36433	1.6321e-07	VSX2	1.7344e-07
MA0888.1	MA0888.1	198	1091	3.86492	2.7275	1.41702	2.10826e-07	EVX2	2.23722e-07
MA0259.1	MA0259.1	195	1077	3.80636	2.6925	1.41369	3.07718e-07	ARNT::HIF1A	3.26076e-07
MA0724.1	MA0724.1	175	954	3.41597	2.385	1.43227	5.21993e-07	VENTX	5.5235e-07
MA1106.1	MA1106.1	214	1216	4.17724	3.04	1.37409	7.12787e-07	HIF1A	7.53172e-07
MA0646.1	MA0646.1	268	1598	5.23131	3.995	1.30946	1.81484e-06	GCM1	1.91495e-06
MA0887.1	MA0887.1	191	1079	3.72828	2.6975	1.38213	1.88861e-06	EVX1	1.98997e-06
MA0642.1	MA0642.1	202	1157	3.943	2.8925	1.36318	2.49774e-06	EN2	2.62809e-06
MA0758.1	MA0758.1	332	2047	6.48058	5.1175	1.26636	2.50253e-06	E2F7	2.62942e-06
MA0902.2	MA0902.2	210	1217	4.09916	3.0425	1.3473	3.58181e-06	HOXB2	3.75813e-06
MA0794.1	MA0794.1	230	1361	4.48956	3.4025	1.31949	5.67461e-06	PROX1	5.94558e-06
MA0749.1	MA0749.1	54	230	1.05407	0.575	1.83317	6.25969e-06	ZBED1	6.54941e-06
MA0767.1	MA0767.1	198	1147	3.86492	2.8675	1.34784	6.55666e-06	GCM2	6.85052e-06
MA0068.2	MA0068.2	196	1135	3.82588	2.8375	1.34833	7.11668e-06	PAX4	7.42524e-06
MA0612.2	MA0612.2	136	740	2.65469	1.85	1.43497	8.35162e-06	EMX1	8.70154e-06
MA0891.1	MA0891.1	253	1540	4.93851	3.85	1.28273	1.59446e-05	GSC2	1.65895e-05
MA1509.1	MA1509.1	115	614	2.24478	1.535	1.4624	1.7029e-05	IRF6	1.76931e-05
MA1583.1	MA1583.1	236	1429	4.60668	3.5725	1.28948	2.14151e-05	ZFP57	2.22193e-05
MA0900.2	MA0900.2	172	1015	3.35741	2.5375	1.32312	7.06832e-05	HOXA2	7.32356e-05
MA0862.1	MA0862.1	71	358	1.38591	0.895	1.5485	0.000111431	GMEB2	0.000115294
MA0711.1	MA0711.1	68	341	1.32735	0.8525	1.55701	0.000129587	OTX1	0.000133895
MA0648.1	MA0648.1	239	1502	4.66524	3.755	1.24241	0.000206522	GSC	0.000213092
MA0637.1	MA0637.1	132	770	2.57662	1.925	1.3385	0.000283219	CENPB	0.000291826
MA1650.1	MA1650.1	582	4001	11.3605	10.0025	1.13577	0.000344405	ZBTB14	0.000354381
MA0469.3	MA0469.3	63	328	1.22975	0.82	1.49969	0.000631383	E2F3	0.000648777
MA0877.2	MA0877.2	83	460	1.62014	1.15	1.40882	0.000771602	BARHL1	0.000791768
MA1495.1	MA1495.1	126	764	2.4595	1.91	1.28769	0.00170197	HOXA1	0.00174166
MA0904.2	MA0904.2	126	764	2.4595	1.91	1.28769	0.00170197	HOXB5	0.00174166
MA1544.1	MA1544.1	71	396	1.38591	0.99	1.39991	0.00207937	OVOL1	0.00212495
MA0777.1	MA0777.1	87	516	1.69822	1.29	1.31645	0.00442088	MYBL2	0.0045116
MA0735.1	MA0735.1	249	1671	4.86043	4.1775	1.16348	0.00563132	GLIS1	0.00573902
MA0615.1	MA0615.1	62	369	1.21023	0.9225	1.3119	0.0152775	Gmeb1	0.0155484
MA1545.1	MA1545.1	62	373	1.21023	0.9325	1.29783	0.0188582	OVOL2	0.0191665
MA0776.1	MA0776.1	81	538	1.5811	1.345	1.17554	0.0683539	MYBL1	0.0693769
MA0864.2	MA0864.2	118	808	2.30334	2.02	1.14027	0.0699266	E2F2	0.0708767
MA0632.2	MA0632.2	333	2432	6.5001	6.08	1.06909	0.0948485	TCFL5	0.0960068
MA0594.2	MA0594.2	54	381	1.05407	0.9525	1.10664	0.231635	HOXA9	0.234146
MA0024.3	MA0024.3	79	575	1.54207	1.4375	1.07274	0.26764	E2F1	0.270175
MA0470.2	MA0470.2	85	647	1.65918	1.6175	1.02577	0.417756	E2F4	0.421143
MA0748.2	MA0748.2	251	1934	4.89947	4.835	1.01333	0.419563	YY2	0.422394
MA0527.1	MA0527.1	192	1503	3.7478	3.7575	0.99742	0.52768	ZBTB33	0.530525
MA1122.1	MA1122.1	396	3131	7.72985	7.8275	0.987524	0.618381	TFDP1	0.620878
MA0131.2	MA0131.2	220	1909	4.29436	4.7725	0.899813	0.961769	HINFP	0.964355
MA0506.1	MA0506.1	413	3502	8.06168	8.755	0.920809	0.972675	NRF1	0.973981
MA0139.1	MA0139.1	1324	11351	25.8442	28.3775	0.91073	0.999993	CTCF	0.999993
