# Supplementary material for: Human haematopoietic stem cells remember inflammatory stress
Source: Nature. 2026 May 27;655(8122):458–67. doi: 10.1038/s41586-026-10522-7 (PMC13345971; doi:10.1038/s41586-026-10522-7)
Supplement: Supplementary file 11 — Source Data Extended Data Fig. 2 [file 41586_2026_10522_MOESM11_ESM.xlsx]

## Sheet: ExtFig2a
	%CD45 of Live			%CD34 of CD45
	PBS	TNFα	LPS	PBS	TNFα	LPS
CB1	11.95	14.66	5.47	0.68	1.56	1.7
	16.23	3.24	13.98	1.29	0.97	1.05
	15.59	3.64	7.96	1.04	0.65	1.25
	18.24	11.14	6.44	1.64	1.09	1.32
	19.61	11.95	13.71	1.4	1.81	2.53
CB2	15.85	1.19	7.85	2.18	0.94	2.26
	6.35	5.32	6.89	2.24	1.28	2.81
	34.78	6.36	8.13	4.13	1.27	3.18
	16.04	4.34	2.21	4.04	1.25	1.57
	12.66	5.54	4.73	2.71	0.83	2.4
CB3	3.37	4.09	4.96	1.34	0.66	2.08
	5	14.41	2.19	2.67	1.46	1.5
	3.36	6.01	11.55	1.12	1.76	2.12
	34.92	5.9	7.82	3.73	0.72	2.75
		4.92	0.76		2.27	1.36

## Sheet: ExtFig2b
	%CD45 of Live			%CD34 of CD45
	PBS	TNFα	LPS	PBS	TNFα	LPS
CB1	11.88	6.62	8.6	2.17	0.71	3.38
	16.5	4.09	23.23	3.98	1.9	0.24
	27.81	42.03	26.76	2.22	4.6	6.72
	15.8	17.46	18.15	3.46	2.64	3.28
	14.95	7.86	6.71	1.03	1.24	2.61
	14.72	7.14	6.62	3.34	0.16	2.21
		25.94	33.34		2.84	1.83
		0.44	6.69		0.11	0.13
CB2	21.98	55.47	0.02	5.16	13.29	1.1
	1.12	3.25	1.01	0.89	1.73	0.67
	7.61	0.35	18.56	3.77	1.32	7.03
	11.66	7.26	0.01	2.19	0.96	2.34

## Sheet: ExtFig2c
	Injected Femur						non-injected bone marrow
	Myeloid			B cell			Myeloid			B cell
	PBS	TNFα	LPS	PBS	TNFα	LPS	PBS	TNFα	LPS	PBS	TNFα	LPS
CB1	18.92	35.93	21.68	57.35	49.57	62.25	35.12	33.41	14.03	51.08	48.54	67.23
	29.91	22.5	12.82	56.29	56.83	62.73	27.61	34.34	15.83	55.22	48.76	69.42
	17.87	22.22	14.09	67.3	62.21	64.62	31.06	31.01	12.65	53.48	54.62	70.77
	17.15	13.14	53.08	59.72	74.23	24.57	20.17	18.75	18.71	58.84	68.33	64.75
	19.42	20.07	9.34	59.38	62.48	66.31	18.28	24.65	10.54	63.47	54.34	66.84
CB2	21.24	12.9	30.66	50.78	71.98	53.12	12.19	16.29	18.88	68.23	61.44	59.25
	18.72	13.31	32.42	58.69	61.62	44.82	15.9	22.65	18.4	62.43	59.65	56.79
	21.11	12.79	26.34	55.33	62.65	49.79	11.68	8.74	21.32	64.31	76.11	51.41
	13.75	27.54	11.75	56.86	51.55	49.66	19.73	13.47	9.47	54.73	68.54	69.86
	18.71	20.87	53.18	49.59	54.82	29.52	17.13	14.72	33.91	60.26	71.31	43.1
CB3	29.59	27.71	49.09	50.84	52.12	34.5	17.71	35.48	19.58	67.73	53.43	57.01
	29.65	24.66	30.79	43.43	52.53	52.95	23.63	16.14	12.72	51.31	68.64	69.97
	27.46	10.74	21.6	57.07	69.3	63.43	27.56	16.61	11.91	56.36	68.14	63.34
	40.5	13.36	26.42	35.38	72.27	58.08	29.86	19.28	15.2	44.85	69.89	58.61
		15.31	44.39		69.19	40.18		14.24	17.28		64.5	54.32

## Sheet: ExtFig2d
	Injected Femur						non-injected bone marrow
	Myeloid			B cell			Myeloid			B cell
	PBS	TNFα	LPS	PBS	TNFα	LPS	PBS	TNFα	LPS	PBS	TNFα	LPS
CB1	19.46	26.17	14.8	56.14	48.91	64.14	21.01	23.07	22.36	56.64	59.75	54.68
	15.91	26.66	56.09	60.25	49.53	8.7	14.79	18.31	58.68	60.97	61.53	27.2
	26.63	18.22	8.62	54.1	60.94	65.54	25.26	8.23	7.83	55.12	66.56	58.97
	19.99	9.39	11.22	59.58	66.23	62.93	15.73	11.28	9.79	63.65	69.13	64.74
	6.09	10.98	86.41	64.45	70.34	3.12	17.23	10.95	16.49	62.07	74.57	60.93
	10.48	24.8	11.68	68.2	30.34	69.45	12.53	26.93	15.77	66.35	32.38	57.68
		50.84	7.6		13.08	68.86		30.67	5.74		47.48	70.59
		18.88	87.85		72.99	4.03		53.71	78.89		36.78	10.72
CB2	3.76	7.56	73.6	75.35	65.03	18.65	5.27	10.47	22.53	75.48	54.89	53.3
	5.69	3.61	14.47	69.84	87	60.1	4.83	3.82	7.44	85.6	81.89	79.32
	8.56	41.59	5.45	68.92	49.19	73.03	9.18	24.83	5.9	70.25	64.72	65.1
	6.98	7.3	18.24	67.2	72.85	62.84	11.03	6.84	37.5	62.57	77.68	34.38

## Sheet: ExtFig2e
Human	TNFα		IL6		IL1β		IFNɣ		IL8		MIG
	Pre-Tx	Post-Tx	Pre-Tx	Post-Tx	Pre-Tx	Post-Tx	Pre-Tx	Post-Tx	Pre-Tx	Post-Tx	Pre-Tx	Post-Tx
PBS	9.28	6.88	0.36	0.21	0.89	0.56	0.67	0.43	1.06	1.06	10.37	1.01
	10.82	10	0.16	0.21	0.72	0.64	0.54	0.48	1.9	1.81	23.98	22.13
	10	7.15	0.31	0.31	0.89	0.39	0.51	0.39	0.76	0.98	16.42	12.44
	9.1	7.15	0.24	0.26	0.89	0.39	0.33	0.49	1.22	0.61	7.15	1.01
	10.09	7.77	0.36	0.36	0.81	0.56	0.58	0.36	1.22	1.14	14.45	6.02
LPS	6.61	99.5	0.26	293.75	0.56	25.32	0.52	18.7	0.91	416.71	7.15	1420.76
	7.32	29.24	0.26	66.02	0.97	20	0.57	9.14	0.46	155.49	6.02	777.91
	7.15	79.04	0.16	232.13	0.39	16.17	0.45	10.34	0.61	370.46	6.02	1144.32
	8.03	154.63	0.26	430.46	0.89	33.14	0.51	24.43	1.55	566.15	20.25	2808.72
	5.26	33.06	0.19	55.72	0.56	13.11	0.48	3.53	0.76	143.32	4.87	798.95
LLOD
Human	(pg/mL)
TNFα	0.49
IL6	0.31
IL1β	0.31
IFNɣ	0.15
IL8	0.31
MIG	6.02

## Sheet: ExtFig2f
Human	TNFα	IL6	IL1α	IL1β	IFNɣ	IL12 (p40)	IL12 (p70)	IL2	G-CSF	GM-CSF	IL7	IL8	IL10	IL15	IL17A	IL18	IP-10	IL3	IL4	IL5	M-CSF	MIG	MCP1
	Log2FC	Log2FC	Log2FC	Log2FC	Log2FC	Log2FC	Log2FC	Log2FC	Log2FC	Log2FC	Log2FC	Log2FC	Log2FC	Log2FC	Log2FC	Log2FC	Log2FC	Log2FC	Log2FC	Log2FC	Log2FC	Log2FC	Log2FC
PBS	-0.431716	-0.777608	-0.274175	-0.668379	-0.639824	-2.02426	-0.614406	0	-2.54509	0.259282	-0.420332	0	-0.706128	-0.127504	-0.175087	-6.85798	-0.342723	0	-0.619396	-1.34792	-0.0905445	-3.35999	-4.07121
	-0.1137	0.392317	1.02801	-0.169925	-0.169925	0.680303	-0.216736	0.199309	-0.942944	0.249581	0.254573	-0.0700097	-0.308631	-0.114643	-0.039826	-0.188445	-0.112475	-0.40663	0	0.222392	0	-0.115828	0.282084
	-0.483985	0	-2.25939	-1.19033	-0.387023	-1.09816	-0.349418	0.430634	-3.3995	-0.46482	-0.0984037	0.366782	-0.288404	-0.810844	-0.194738	-1.40526	-0.0592056	-0.802212	-0.672835	-2.52356	0.255386	-0.400468	-3.21638
	-0.347923	0.115477	-5.98489	-1.19033	0.570316	0	0.310154	-0.231326	3.70902	-0.297681	-0.563901	-1	-0.118022	-0.150918	0.18734	-3.32193	0.122981	0	-0.944505	-2.47131	-0.564735	-2.82359	-6.57685
	-0.37694	0	-1.11366	-0.532495	-0.688056	-0.658395	0	-0.584963	1.00113	-1.23189	-0.674905	-0.0978473	0	-0.779158	0.249884	-6.52356	-0.15078	0	-0.741688	-2.60881	-0.103471	-1.26323	-0.885189
LPS	3.91197	10.1419	-0.27057	5.49871	5.16838	8.47124	4.78396	0.823122	7.33413	2.29194	0.532668	8.83896	4.58358	2.01797	-0.664663	2.82397	3.71269	-1.3877	0.418713	0.623852	3.65715	7.6345	5.62619
	1.99803	7.98825	2.81762	4.36587	4.00316	4.83028	3.59336	0	7.89963	1.09917	0.254573	8.40097	3.04833	0.877966	-1.24958	0.886618	2.9298	-0.98988	-1.38466	2.74595	3.58062	7.0137	3.78301
	3.46657	10.5026	2.98935	5.3737	4.52217	5.24846	3.48509	2.52356	7.04702	2.49223	0.674905	9.24629	3.9347	1.92914	-0.886722	1.58496	3.41899	-0.570531	-0.495527	1.98706	3.20659	7.57051	5.46699
	4.26728	10.6932	0.665724	5.21862	5.58201	5.66203	5.68206	0.714843	5.97667	2.27092	0.298341	8.51277	5.49823	2.34489	-0.23211	3.15249	4.58924	0.218962	0.797183	3.60979	4.19779	7.11585	4.99448
	2.65195	8.19605	3.41504	4.5491	2.87856	4.74709	3.85017	0.743225	5.85483	1.17341	1.32193	7.55902	2.6937	1.41198	-0.367975	2.48403	2.69335	-0.0844509	0.675728	2.66838	3.95304	7.35804	3.78557
Mouse	TNFα	IL6	IL1β	IFNɣ	IL12 (p40)	IL12 (p70)	IL2	G-CSF	GM-CSF	IL17A	IL18	IP-10	KC	IL3	IL5	M-CSF	MIG	MCP1
	Log2FC	Log2FC	Log2FC	Log2FC	Log2FC	Log2FC	Log2FC	Log2FC	Log2FC	Log2FC	Log2FC	Log2FC	Log2FC	Log2FC	Log2FC	Log2FC	Log2FC	Log2FC
PBS	-0.587377	0.97709	-0.17585	-1.17177	-2.10066	-1.31631	-0.695847	0.811027	-0.245756	-0.409876	0.106098	0.0342469	-0.541727	0.0761803	-1.08458	-0.195512	-0.350325	0.493466
	0	2.71944	1.32931	1.47644	0.75693	0	-1.14136	0.500898	0.604071	0.142554	-0.112704	-0.137646	-0.120767	-0.155405	-0.827713	-0.0760515	-0.300728	0.681314
	-0.601738	1.20968	-0.620152	0	-1.27058	-1.35702	-3.65046	0.754507	-0.279154	-0.232472	0.154258	0.131158	-0.164841	-0.389012	-0.986325	0.0118892	-0.640517	0.139816
	-0.179608	1.16056	0	-1.12029	-0.787675	-0.882881	-0.136635	1.34808	-0.118644	0	0.546537	0.730776	0.0218771	0	0.643638	-0.149416	-0.307226	0.314521
	-0.333044	1.79979	0.645335	0.454032	-1.18835	-1.17091	-1.43874	2.34099	0.0531113	-0.153431	-0.622846	-0.350248	0.331969	-0.0907435	-0.355293	-0.168674	-0.0924153	0.727959
LPS	4.5253	10.3692	4.91917	2.21101	0.749457	0.70699	-0.160465	8.78062	4.55245	0.29626	1.39202	4.23704	7.24073	0.0761803	0.729285	6.34745	5.2258	9.64405
	3.00525	7.54158	3.13993	0	0.570457	0.388162	-0.312384	8.51823	3.70834	-0.811238	0.697777	3.13329	5.95714	-0.848268	0.827713	4.68779	5.38328	6.37229
	4.66191	8.02879	4.09369	0.773724	-0.971134	0.698998	-0.190943	8.7057	4.88479	-0.375621	1.5345	3.70529	6.87135	0	1.89628	5.88264	4.90833	9.23315
	4.5836	9.79009	4.93484	1.80323	0.275024	2.92639	0.992051	9.12576	5.45828	0.134117	1.98694	4.06286	6.68126	0.550156	0.821271	6.37301	4.52982	8.80171
	3.30602	6.70219	3.26192	2.19068	0.978211	0.160755	0.73061	9.26602	4.14684	0.504569	1.56328	3.94541	5.61813	0.985365	0	4.92638	5.26904	7.25614

## Sheet: ExtFig2g
	%CD45 of Live			%CD34 of CD45
	PBS	TNFα	LPS	PBS	TNFα	LPS
CB1	33.22	46.19	23.52	2.68	2.31	1.94
	35.62	37.83	34	2.62	2.85	1.93
	29.77	23.66	26.8	3.36	2.75	2.91
	44.85	49.12	20.5	2.79	2.29	2.11
	47.61	40.18	37.29	3.18	2.83	1.95
CB2	61.58	33.57	56.03	3.31	1.99	2.44
	47.4	41.19	60.92	2.15	3.56	2.56
	29.86	53.88	36.41	1.91	2.73	1.97
	30.24	44.53	42.21	2.37	2.53	3.91
	61.27	31.27	49.43	3.65	2.13	2.6
CB3	43.73	11.03	46.07	1.69	0.97	1.72
	41.34	31.5	33.02	2.16	2.43	1.25
	41.78	59.46	38.98	2.4	2.07	1.96
	50.51	21.12	38.72	2.73	2.02	2.07
	38.25	49.01	60.48	0.83	1.43	2.21

## Sheet: ExtFig2h
	Injected Femur												non-injected bone marrow
	Myeloid			B cell			T cell			NK cell			Myeloid			B cell			T cell			NK cell
	PBS	TNFα	LPS	PBS	TNFα	LPS	PBS	TNFα	LPS	PBS	TNFα	LPS	PBS	TNFα	LPS	PBS	TNFα	LPS	PBS	TNFα	LPS	PBS	TNFα	LPS
CB1	30.1	36.6	24.5	55.5	49.3	65.2	2.4	0.7	0.9	2.2	1.8	2.2	39.09	37.55	37.83	49.57	54.94	53.56	2.88	0.89	3.04	1.91	1.47	4.72
	39	31.4	29.9	50.6	55.5	57.7	1.4	2.4	3.1	1.5	2.3	2.4	43.55	48.23	44.91	48.02	40.68	45.51	2.64	3.39	5.13	1.87	1.47	3.73
	13.6	17.6	35.7	75.3	62.8	44.7	0.5	5.1	4.8	3.7	2.4	2.6	24.08	22.51	47.29	65.6	61.72	41.31	0.74	4.8	4.4	3.46	2.13	2.45
	22.6	36.3	33.5	65.3	52.8	55.2	0.6	0.5	1.6	2.2	1.6	1.7	33.65	45.13	35.75	57.32	47.9	53.18	0.72	0.55	3.82	1.39	1.44	3.77
	27	31	31.8	62.2	57.7	55.5	0.1	0.4	1.5	2.1	2.8	2.4	30.6	31.07	38.39	62.18	59.2	53.96	0.33	0.35	1.22	5.15	1.51	2.03
CB2	16.8	21.5	29.1	74.6	54.2	62.7	0.7	13.7	1.5	1.5	1.9	1.1	19.51	28.06	32.22	66.57	41.41	56.18	0.72	14.61	1.77	0.95	2.33	0.9
	16.1	22.4	23.6	75.4	68.3	67.4	2.2	0.2	1.4	1.2	1.1	0.8	18.19	17.98	26.29	66.88	67.5	60.95	3.49	0.38	2.03	1.46	1.39	1.07
	28.9	31.9	38	55.9	60.3	34.9	5.9	0.7	9.9	1.4	1.3	3.1	27.27	30.23	31.13	57.97	59.83	35.06	5.58	0.54	13.57	1.52	1.08	2.96
	32.4	23.1	22.8	48.2	68.8	67.8	8.5	1.1	0.1	1.9	1.3	1.7	33.12	24.09	16.8	50.49	64	66.88	4.88	1.35	0.11	1.27	1.66	1.46
	18.8	14.5	21.4	71.3	72.8	67.8	0.5	3.6	1.7	1	1.3	1.7	22.6	21.14	22.82	63.7	61.1	63.26	0.64	5.32	1.58	0.96	1.58	1.3
CB3	21.3	25.1	16.9	69.2	42	73.1	1.5	22.8	1.3	2.3	3.5	2.9	24.2	22.95	14.21	63.42	20.78	73.54	1.44	31.43	1.03	2.39	1.58	2.15
	37.7	19.4	13.3	47.1	72.8	78.1	0.7	0.1	0.4	2.4	2.7	3.1	41.79	24.64	9.02	46.28	68.35	78.45	0.65	0.07	0.71	1.88	2.19	1.93
	12.9	21.7	21.3	76.2	58.4	65.3	0.1	0.1	1.7	2.2	1.7	1.7	12.58	16.3	20.73	76.13	64.42	64.32	0.16	0.18	2.11	2.26	1.41	1.75
	13	26.9	13.9	77.7	54.9	75.4	0.1	7.6	0.7	4.3	3.2	2	11.91	24.64	13.41	75.45	54.43	72.7	0.14	6.8	0.51	3.48	1.75	1.96
	21.9	21	56.3	53.4	56.9	22.9	13.7	0.8	2.8	1.7	2.2	0.7	14.26	17.38	55.83	56.22	67.66	29.18	17.48	0.71	3.27	1.68	2.44	0.84

## Sheet: ExtFig2j
See LDA-related data in supplementary table 6
NB: Jitter function used to generate separation in otherwise equivalent doses used. These values are only for visualization. Similarly, infinity values (when all mice engraft at a given cell dose) are replaced artificially with -3.8, as highlighted
	Cell Dose (without jitter)	log10 fraction of non-responder
1xLPS	300000	-3.8
	150000	-0.693147
	50000	-0.405465
1xPBS	300000	-3.8
	150000	-1.79176
	50000	-0.538996
1xTNF	300000	-1.79176
	150000	-1.79176
	50000	-0.182322

## Sheet: ExtFig2k
	1xPBS	1xTNF	1xLPS
CB1	1.41	1.21	4.89
	12.23	15.27	6.2
	1.57	0.03	0.74
		18.58	23.86
CB2	2.3	53	11.3
	3.82	0.36	0.54
	0.67	0.67	14.9
	0.1	3.64	4.5
CB3	2.13	12.6	6.4
	6.91	8.06	15.1
	21.7	1.15	16
	20.3	17.4	1.59

[truncated: 7 more sheets: ExtFig2l, ExtFig2m, ExtFig2o, ExtFig2p, ExtFig2r, ExtFig2s, ExtFig2t]
