# Supplementary material for: Human haematopoietic stem cells remember inflammatory stress
Source: Nature. 2026 May 27;655(8122):458–67. doi: 10.1038/s41586-026-10522-7 (PMC13345971; doi:10.1038/s41586-026-10522-7)
Supplement: Supplementary file 12 — Source Data Extended Data Fig. 3 [file 41586_2026_10522_MOESM12_ESM.xlsx]

## Sheet: ExtFig3f
Signature	Population	median	IQR_lwr	IQR_upr	Range_lwr	Range_upr
Multipotent HSC vs My-Ly Primed	HSC-I	5.60959	4.73315	6.53183	0.00627658	10.5877
Multipotent HSC vs My-Ly Primed	MPP-MyLy	3.88618	3.09708	4.67686	-0.988121	7.96914
Multipotent HSC vs My-Ly Primed	LMPP-I	0.821067	-0.497929	1.96585	-6.63866	6.04412
Multipotent HSC vs My-Ly Primed	HSC-II	7.12483	5.82263	8.31808	-1.68684	13.6655
Multipotent HSC vs My-Ly Primed	MPP-II	4.73361	3.52893	5.86363	-3.40844	10.0674
Multipotent HSC vs My-Ly Primed	LMPP-II	1.37871	0.26924	2.53324	-7.58989	4.8012

## Sheet: ExtFig3h
Signature	Population	median	IQR_lwr	IQR_upr	Range_lwr	Range_upr
Multipotent HSC vs My-Ly Primed	HSC-I	0.708643	0.279974	1.16719	-1.99999	3.72853
Multipotent HSC vs My-Ly Primed	MPP-MyLy	-0.180554	-0.582526	0.205819	-1.97923	1.77291
Multipotent HSC vs My-Ly Primed	LMPP-I	-0.911483	-1.32722	-0.493462	-2.95452	1.45193
Multipotent HSC vs My-Ly Primed	HSC-II	1.10174	0.582562	1.66324	-1.40087	4.12042
Multipotent HSC vs My-Ly Primed	MPP-II	0.0931468	-0.388739	0.579113	-2.33572	3.30004
Multipotent HSC vs My-Ly Primed	LMPP-II	-0.598005	-1.03459	-0.104899	-2.0241	2.03053
