# Supplementary material for: Human haematopoietic stem cells remember inflammatory stress
Source: Nature. 2026 May 27;655(8122):458–67. doi: 10.1038/s41586-026-10522-7 (PMC13345971; doi:10.1038/s41586-026-10522-7)
Supplement: Supplementary file 13 — Source Data Extended Data Fig. 4 [file 41586_2026_10522_MOESM13_ESM.xlsx]

## Sheet: ExtFig4d
Signature	Population	median	IQR_lwr	IQR_upr	Range_lwr	Range_upr
Hallmark TGF-Beta Signaling	HSC-I	-0.271328	-0.755656	0.241315	-2.24891	2.65044
Hallmark TGF-Beta Signaling	MPP-MyLy	-0.390418	-0.869909	0.0772635	-2.31777	2.31579
Hallmark TGF-Beta Signaling	LMPP-I	-0.537253	-1.00109	-0.0539206	-2.65839	3.08496
Hallmark TGF-Beta Signaling	HSC-II	1.13172	0.517413	1.83438	-1.79161	5.36034
Hallmark TGF-Beta Signaling	MPP-II	0.716252	0.157368	1.33831	-2.00048	4.24769
Hallmark TGF-Beta Signaling	LMPP-II	0.318432	-0.254681	0.956567	-1.83031	3.20932

## Sheet: ExtFig4j
	TNF	LPS
hG-CSF (fluor)	-0.395457	-0.530017
hGM-CSF	0.569236	0.747237
hIFNg	2.18639	1.18347
hIL10	0.723772	-0.669845
hIL12p40	-0.0193562	-1.09256
hIL12p70	-0.113246	-0.328259
hIL15	0.0776744	-0.242728
hIL17A	0.231847	0.376751
hIL18	1.78058	1.90232
hIL1a	-0.0476664	2.40125
hIL1b	0.357731	-0.585796
hIL2	0.58755	-0.0615753
hIL3	-0.341722	-0.79201
hIL4	0.257272	-0.0194375
hIL5	0.0372197	0.797079
hIL6	0.587303	1.54206
hIL7	-0.431535	-1.01487
hIL8	0.409526	-0.0894512
hIP-10	1.02831	-0.117191
hM-CSF	0.650168	0.225679
hMCP-1 (fluor)	0.0473057	-0.159037
hMIG	1.28149	-0.0196212
hTNF	0.671365	-0.0131379
mIL12p70	-0.341159	-0.907082
msG-CSF	-0.103401	-1.0683
msGM-CSF	0.0746814	-0.607306
msIFNg	-0.0585115	-0.193301
msIL12p40	-0.0586425	-1.03177
msIL17A	0.0272186	-0.15947
msIL18	-0.207405	-0.276966
msIL1b	-0.134397	-0.644225
msIL2	-0.215359	0.221513
msIL3	-0.21079	-0.413328
msIL5	-0.249393	-0.569021
msIL6	-0.946273	-0.705409
msIP-10	-0.800905	-0.882916
msKC	-0.754179	-1.15605
msM-CSF	-0.247009	-0.531903
msMCP-1	-0.455997	-0.823444
msMIG	-0.0186029	-0.188394
msTNF	-0.135263	-0.552802
