# Supplementary material for: Human haematopoietic stem cells remember inflammatory stress
Source: Nature. 2026 May 27;655(8122):458–67. doi: 10.1038/s41586-026-10522-7 (PMC13345971; doi:10.1038/s41586-026-10522-7)
Supplement: Supplementary file 14 — Source Data Extended Data Fig. 5 [file 41586_2026_10522_MOESM14_ESM.xlsx]

## Sheet: ExtFig5a
Sample	Condition	CellType	HSCII_inflammatory_memory_top200
GSM2601600_BCGiv_HSC	BCG-iv	HSC	-0.135362
GSM2601601_BCGiv_HSC	BCG-iv	HSC	0.135107
GSM2601602_BCGiv_HSC	BCG-iv	HSC	-0.0863502
GSM2601603_BCGiv_HSC	BCG-iv	HSC	-0.11751
GSM2601608_PBSiv_HSC	PBS-iv	HSC	-0.206574
GSM2601609_PBSiv_HSC	PBS-iv	HSC	0.261991
GSM2601610_PBSiv_HSC	PBS-iv	HSC	0.0733407
GSM2601611_PBSiv_HSC	PBS-iv	HSC	-0.244543

## Sheet: ExtFig5b
Sample	Condition	CellType	HSCI_conventional_top200
GSM2601600_BCGiv_HSC	BCG-iv	HSC	0.0945248
GSM2601601_BCGiv_HSC	BCG-iv	HSC	0.287525
GSM2601602_BCGiv_HSC	BCG-iv	HSC	-0.0179276
GSM2601603_BCGiv_HSC	BCG-iv	HSC	-0.0462975
GSM2601608_PBSiv_HSC	PBS-iv	HSC	0.130329
GSM2601609_PBSiv_HSC	PBS-iv	HSC	0.347404
GSM2601610_PBSiv_HSC	PBS-iv	HSC	0.0356117
GSM2601611_PBSiv_HSC	PBS-iv	HSC	-0.161002

## Sheet: ExtFig5c
Sample	Condition	Treatment	HSCII_inflammatory_memory_top200
BCG_D1_HSPC_BM_D0	BCG Vaccine	BCG Vaccine pre-treatment	-0.306219
BCG_D1_HSPC_BM_D90	BCG Vaccine	BCG Vaccine Day 90	0.140893
BCG_D2_HSPC_BM_D0	BCG Vaccine	BCG Vaccine pre-treatment	-0.188679
BCG_D2_HSPC_BM_D90	BCG Vaccine	BCG Vaccine Day 90	-0.416896
Ctrl_D3_HSPC_BM_D0	Placebo	Placebo pre-treatment	0.219061
Ctrl_D3_HSPC_BM_D90	Placebo	Placebo Day 90	-0.217847
BCG_D5_HSPC_BM_D0	BCG Vaccine	BCG Vaccine pre-treatment	-0.314082
BCG_D5_HSPC_BM_D90	BCG Vaccine	BCG Vaccine Day 90	-0.226019
BCG_D6_HSPC_BM_D0	BCG Vaccine	BCG Vaccine pre-treatment	-0.0131105
BCG_D6_HSPC_BM_D90	BCG Vaccine	BCG Vaccine Day 90	-0.426945
Ctrl_D7_HSPC_BM_D0	Placebo	Placebo pre-treatment	-0.0765261
Ctrl_D7_HSPC_BM_D90	Placebo	Placebo Day 90	-0.318136
BCG_D8_HSPC_BM_D0	BCG Vaccine	BCG Vaccine pre-treatment	-0.103409
BCG_D8_HSPC_BM_D90	BCG Vaccine	BCG Vaccine Day 90	-0.289629
BCG_D9_HSPC_BM_D90	BCG Vaccine	BCG Vaccine Day 90	-0.251854
BCG_D10_HSPC_BM_D0	BCG Vaccine	BCG Vaccine pre-treatment	0.400513
BCG_D10_HSPC_BM_D90	BCG Vaccine	BCG Vaccine Day 90	-0.018263
Ctrl_D11_HSPC_BM_D0	Placebo	Placebo pre-treatment	-0.200026
Ctrl_D11_HSPC_BM_D90	Placebo	Placebo Day 90	-0.251166
BCG_D12_HSPC_BM_D0	BCG Vaccine	BCG Vaccine pre-treatment	-0.00851136
BCG_D12_HSPC_BM_D90	BCG Vaccine	BCG Vaccine Day 90	-0.242402
Ctrl_D13_HSPC_BM_D0	Placebo	Placebo pre-treatment	-0.178134
Ctrl_D13_HSPC_BM_D90	Placebo	Placebo Day 90	-0.174082
BCG_D14_HSPC_BM_D0	BCG Vaccine	BCG Vaccine pre-treatment	0.425897
BCG_D14_HSPC_BM_D90	BCG Vaccine	BCG Vaccine Day 90	0.0774789
BCG_D15_HSPC_BM_D0	BCG Vaccine	BCG Vaccine pre-treatment	-0.0403613
BCG_D15_HSPC_BM_D90	BCG Vaccine	BCG Vaccine Day 90	-0.194716
BCG_D16_HSPC_BM_D0	BCG Vaccine	BCG Vaccine pre-treatment	0.331529
BCG_D16_HSPC_BM_D90	BCG Vaccine	BCG Vaccine Day 90	-0.250241
BCG_D17_HSPC_BM_D0	BCG Vaccine	BCG Vaccine pre-treatment	0.254066
BCG_D17_HSPC_BM_D90	BCG Vaccine	BCG Vaccine Day 90	0.436008
Ctrl_D18_HSPC_BM_D0	Placebo	Placebo pre-treatment	0.270734
Ctrl_D18_HSPC_BM_D90	Placebo	Placebo Day 90	-0.0357255
BCG_D19_HSPC_BM_D0	BCG Vaccine	BCG Vaccine pre-treatment	0.282629
BCG_D19_HSPC_BM_D90	BCG Vaccine	BCG Vaccine Day 90	-0.0597596
BCG_D20_HSPC_BM_D0	BCG Vaccine	BCG Vaccine pre-treatment	-0.231889
BCG_D20_HSPC_BM_D90	BCG Vaccine	BCG Vaccine Day 90	0.130995
BCG_D21_HSPC_BM_D0	BCG Vaccine	BCG Vaccine pre-treatment	-0.0616442
BCG_D21_HSPC_BM_D90	BCG Vaccine	BCG Vaccine Day 90	-0.58096

## Sheet: ExtFig5d
Sample	Condition	Treatment	HSCI_conventional_top200
BCG_D1_HSPC_BM_D0	BCG Vaccine	BCG Vaccine pre-treatment	0.161792
BCG_D1_HSPC_BM_D90	BCG Vaccine	BCG Vaccine Day 90	-0.0206534
BCG_D2_HSPC_BM_D0	BCG Vaccine	BCG Vaccine pre-treatment	-0.483392
BCG_D2_HSPC_BM_D90	BCG Vaccine	BCG Vaccine Day 90	-0.470747
Ctrl_D3_HSPC_BM_D0	Placebo	Placebo pre-treatment	0.0641062
Ctrl_D3_HSPC_BM_D90	Placebo	Placebo Day 90	0.392959
BCG_D5_HSPC_BM_D0	BCG Vaccine	BCG Vaccine pre-treatment	-0.179435
BCG_D5_HSPC_BM_D90	BCG Vaccine	BCG Vaccine Day 90	-0.454542
BCG_D6_HSPC_BM_D0	BCG Vaccine	BCG Vaccine pre-treatment	0.298284
BCG_D6_HSPC_BM_D90	BCG Vaccine	BCG Vaccine Day 90	-0.517309
Ctrl_D7_HSPC_BM_D0	Placebo	Placebo pre-treatment	-0.075997
Ctrl_D7_HSPC_BM_D90	Placebo	Placebo Day 90	-0.271599
BCG_D8_HSPC_BM_D0	BCG Vaccine	BCG Vaccine pre-treatment	-0.238826
BCG_D8_HSPC_BM_D90	BCG Vaccine	BCG Vaccine Day 90	-0.0678602
BCG_D9_HSPC_BM_D90	BCG Vaccine	BCG Vaccine Day 90	-0.152468
BCG_D10_HSPC_BM_D0	BCG Vaccine	BCG Vaccine pre-treatment	0.0656504
BCG_D10_HSPC_BM_D90	BCG Vaccine	BCG Vaccine Day 90	0.106558
Ctrl_D11_HSPC_BM_D0	Placebo	Placebo pre-treatment	-0.425427
Ctrl_D11_HSPC_BM_D90	Placebo	Placebo Day 90	-0.226254
BCG_D12_HSPC_BM_D0	BCG Vaccine	BCG Vaccine pre-treatment	-0.438564
BCG_D12_HSPC_BM_D90	BCG Vaccine	BCG Vaccine Day 90	-0.267224
Ctrl_D13_HSPC_BM_D0	Placebo	Placebo pre-treatment	0.00864019
Ctrl_D13_HSPC_BM_D90	Placebo	Placebo Day 90	-0.0623664
BCG_D14_HSPC_BM_D0	BCG Vaccine	BCG Vaccine pre-treatment	0.130059
BCG_D14_HSPC_BM_D90	BCG Vaccine	BCG Vaccine Day 90	0.233763
BCG_D15_HSPC_BM_D0	BCG Vaccine	BCG Vaccine pre-treatment	-0.0174054
BCG_D15_HSPC_BM_D90	BCG Vaccine	BCG Vaccine Day 90	-0.216593
BCG_D16_HSPC_BM_D0	BCG Vaccine	BCG Vaccine pre-treatment	0.345834
BCG_D16_HSPC_BM_D90	BCG Vaccine	BCG Vaccine Day 90	-0.107104
BCG_D17_HSPC_BM_D0	BCG Vaccine	BCG Vaccine pre-treatment	0.467892
BCG_D17_HSPC_BM_D90	BCG Vaccine	BCG Vaccine Day 90	0.407903
Ctrl_D18_HSPC_BM_D0	Placebo	Placebo pre-treatment	0.455754
Ctrl_D18_HSPC_BM_D90	Placebo	Placebo Day 90	0.225961
BCG_D19_HSPC_BM_D0	BCG Vaccine	BCG Vaccine pre-treatment	-0.000107187
BCG_D19_HSPC_BM_D90	BCG Vaccine	BCG Vaccine Day 90	-0.0838833
BCG_D20_HSPC_BM_D0	BCG Vaccine	BCG Vaccine pre-treatment	-0.0637724
BCG_D20_HSPC_BM_D90	BCG Vaccine	BCG Vaccine Day 90	-0.319771
BCG_D21_HSPC_BM_D0	BCG Vaccine	BCG Vaccine pre-treatment	-0.197321
BCG_D21_HSPC_BM_D90	BCG Vaccine	BCG Vaccine Day 90	-0.564411

## Sheet: ExtFig5g
Motif_JASPAR	Motif_Name	FoldEnrichment_HSCiMvsHSCI	FoldEnrichment_MemoryTvsOtherT	padj_HSCiMvsHSCI	padj_MemoryTvsOtherT
MA1134.1	FOS::JUNB	7.34569	4.83577	0	2.30005e-30
MA1135.1	FOSB::JUNB	7.27648	5.08938	0	3.98482e-34
MA1138.1	FOSL2::JUNB	7.20889	4.61718	0	1.1468e-30
MA1144.1	FOSL2::JUND	7.12029	4.83114	0	2.31597e-30
MA1132.1	JUN::JUNB	7.04747	4.58792	0	1.08614e-23
MA1130.1	FOSL2::JUN	7.01627	4.78132	0	3.06408e-31
MA0099.3	FOS::JUN	6.92035	5.15036	0	2.71222e-33
MA1137.1	FOSL1::JUNB	6.82075	4.78148	0	1.49543e-31
MA1141.1	FOS::JUND	6.79598	4.60754	0	2.36567e-31
MA1128.1	FOSL1::JUN	6.74755	4.68745	0	2.48666e-32
MA0655.1	JDP2	6.68993	4.7689	0	8.79727e-32
MA0478.1	FOSL2	6.68031	4.2805	0	1.0609e-31
MA0491.2	JUND	6.5852	4.45638	0	4.45821e-30
MA0477.2	FOSL1	6.58052	4.41022	0	1.49543e-31
MA1101.2	BACH2	6.5726	4.81746	0	1.22746e-23
MA0841.1	NFE2	6.49143	3.88937	0	4.81399e-16
MA1142.1	FOSL1::JUND	6.40159	4.42797	0	4.23681e-29
MA0476.1	FOS	6.30105	4.52227	0	1.02074e-34
MA0489.1	JUN(var.2)	5.98385	4.38975	0	1.33408e-32
MA0490.2	JUNB	5.96722	4.37495	0	6.54734e-32
MA1634.1	BATF	5.63144	4.03361	0	6.54734e-32
MA0462.2	BATF::JUN	5.62341	3.94013	0	4.67399e-31
MA0835.2	BATF3	5.46001	3.8741	0	1.71894e-31
MA1633.1	BACH1	3.98851	2.93799	0	3.39786e-14
MA0089.2	NFE2L1	3.13989	2.94753	0	3.39585e-13
MA0496.3	MAFK	2.41032	2.0151	0	6.61635e-06
MA0501.1	MAF::NFE2	2.66129	3.0559	1.89598e-257	7.95014e-14
MA0599.1	KLF5	1.55365	1.94949	3.42661e-78	4.00417e-11
MA0039.4	KLF4	1.53476	1.81074	8.73945e-76	3.48456e-09
MA1107.2	KLF9	1.55217	1.94967	4.10283e-71	7.6372e-10
MA1653.1	ZNF148	1.52181	1.71145	1.93574e-68	3.44959e-07
MA1522.1	MAZ	1.57875	1.75322	5.40924e-66	3.8543e-07
MA0753.2	ZNF740	1.71755	2.16406	1.33893e-63	5.01457e-06
MA0764.2	ETV4	1.41876	1.81325	1.06108e-59	3.24192e-10
MA0073.1	RREB1	1.48374	1.50546	7.45718e-58	0.000363824
MA1114.1	PBX3	1.65302	1.69568	1.17323e-54	0.000952655
MA1643.1	NFIB	1.66256	1.75989	7.30794e-48	0.00162271
MA0741.1	KLF16	1.53194	2.01727	1.84942e-47	1.6665e-09
MA1599.1	ZNF682	1.67649	1.75271	1.80127e-45	0.000233563
MA1514.1	KLF17	1.57162	1.50925	4.14035e-45	0.00498684
MA0162.4	EGR1	1.68967	2.0731	7.58296e-45	1.72973e-07
MA1511.1	KLF10	1.58703	2.19665	1.80792e-43	7.82344e-10
MA0154.4	EBF1	1.61641	1.52717	7.70926e-43	0.0147517
MA0810.1	TFAP2A(var.2)	1.77347	1.67472	8.47339e-43	0.010974
MA0528.2	ZNF263	1.42397	1.74423	1.45378e-42	2.67564e-07
MA0003.4	TFAP2A	1.56286	1.7285	5.30567e-40	0.000495265
MA0761.2	ETV1	1.34819	2.00781	8.66935e-40	3.39585e-13
MA0103.3	ZEB1	1.57486	1.54941	8.66935e-40	0.00575376
MA1512.1	KLF11	1.55885	2.01597	4.89014e-39	1.24301e-07
MA1652.1	ZKSCAN5	1.3774	1.4725	1.97916e-38	0.00046275
MA1596.1	ZNF460	1.31158	1.88444	2.41082e-38	1.65072e-08
MA0747.1	SP8	1.51431	2.11852	3.59922e-38	7.86049e-10
MA1515.1	KLF2	1.46602	2.22461	3.04077e-37	4.89073e-11
MA0734.2	GLI2	1.70998	1.86796	4.66957e-37	0.00178722
MA0473.3	ELF1	1.33745	1.83698	5.67208e-37	4.26454e-09
MA0732.1	EGR3	1.80881	2.38761	9.33107e-37	2.08382e-07
MA1635.1	BHLHE22(var.2)	1.619	1.56367	1.45428e-36	0.0197823
MA0814.2	TFAP2C(var.2)	1.52476	1.93149	1.86303e-36	3.00283e-05
MA0062.3	GABPA	1.3175	1.93737	1.10179e-35	3.26818e-11
MA0516.2	SP2	1.49634	2.16004	1.11056e-35	2.88851e-11
MA0504.1	NR2C2	1.55559	1.7737	4.88441e-35	3.91236e-05
MA0746.2	SP3	1.51359	2.04239	5.22014e-35	5.10266e-09
MA1491.1	GLI3	1.70948	1.65147	8.06305e-35	0.0140555
MA0782.2	PKNOX1	1.53599	1.65689	1.0887e-34	0.00277907
MA0471.2	E2F6	1.50254	1.90149	1.22127e-34	1.48502e-06
MA1564.1	SP9	1.52282	2.1491	4.13096e-34	1.30676e-10
MA1637.1	EBF3	1.57666	1.43132	9.95909e-34	0.031151
MA1631.1	ASCL1(var.2)	1.46125	1.38288	2.27783e-33	0.0219087
MA0258.2	ESR2	1.65098	1.44176	3.54381e-33	0.0437749
MA0149.1	EWSR1-FLI1	1.29659	1.48432	1.19896e-32	2.30844e-05
MA1654.1	ZNF16	1.52178	1.46761	2.24946e-32	0.010974
MA0830.2	TCF4	1.48042	1.46547	4.33814e-32	0.013004
MA1529.1	NHLH2	1.65008	1.62513	9.24467e-32	0.0119923
MA1656.1	ZNF449	1.569	1.65858	1.17646e-31	0.00213298
MA1578.1	VEZF1	1.77658	2.65049	1.40819e-31	3.90793e-05
MA0698.1	ZBTB18	1.50831	1.7265	1.73287e-31	0.000506314
MA1528.1	NFIX(var.2)	1.64818	2.11376	3.91289e-31	0.000363824
MA0018.4	CREB1	1.68027	2.66751	1.27061e-30	5.35417e-10
MA0513.1	SMAD2::SMAD3::SMAD4	1.45333	2.07732	4.28282e-30	4.65735e-07
MA0522.3	TCF3	1.47578	1.56808	6.42224e-30	0.00277907
MA0736.1	GLIS2	1.86522	1.73525	1.07939e-28	0.0378967
MA0872.1	TFAP2A(var.3)	1.69518	1.73481	1.47496e-27	0.0167591
MA1581.1	ZBTB6	1.44134	1.53052	2.35154e-27	0.0101243
MA1648.1	TCF12(var.2)	1.44558	1.49653	2.71078e-27	0.00694253
MA1569.1	TFAP2E	1.75093	1.87779	3.21571e-27	0.0190401
MA0066.1	PPARG	1.70442	1.57033	3.5709e-27	0.0312691
MA1527.1	NFIC(var.2)	1.57302	1.70235	3.79923e-27	0.0133444
MA0499.2	MYOD1	1.46383	1.54059	9.26283e-27	0.00926979
MA1100.2	ASCL1	1.51751	1.42001	1.1614e-26	0.0413781
MA0815.1	TFAP2C(var.3)	1.70104	1.61494	2.52224e-26	0.0378967
MA0812.1	TFAP2B(var.2)	1.63892	2.23189	4.88842e-26	6.9586e-05
MA1485.1	FERD3L	1.62262	1.68645	5.95407e-26	0.00796589
MA1632.1	ATF2	1.61189	2.87785	9.72543e-26	2.56085e-11
MA0733.1	EGR4	1.67333	2.05238	2.19383e-25	3.62726e-05
MA1155.1	ZSCAN4	1.4808	1.42521	2.45964e-25	0.0304474
MA0597.1	THAP1	1.504	1.92133	5.43152e-25	0.000810453
MA1508.1	IKZF1	1.23391	1.79187	7.43074e-25	1.20005e-09
MA1467.1	ATOH1(var.2)	1.49236	1.7836	7.75194e-25	0.000308969
MA1513.1	KLF15	1.51517	2.07785	1.58474e-24	7.82344e-10
MA0640.2	ELF3	1.25005	1.78688	1.8065e-24	8.5181e-09
MA0813.1	TFAP2B(var.3)	1.59831	1.59725	3.07117e-24	0.0302647
MA1472.1	BHLHA15(var.2)	1.50143	1.44351	2.8076e-23	0.0348922
MA0750.2	ZBTB7A	1.50621	1.77578	1.83769e-22	0.000869051
MA1112.2	NR4A1	1.46796	1.43755	3.32462e-22	0.0181455
MA0659.2	MAFG	1.45698	2.38637	3.96674e-22	4.87533e-09
MA1149.1	RARA::RXRG	1.58552	1.76913	4.53132e-22	0.00174065
MA0079.4	SP1	1.39629	1.82878	8.85463e-22	4.2993e-06
MA0696.1	ZIC1	1.52718	1.67267	3.5849e-21	0.0180302
MA1558.1	SNAI1	1.38591	1.411	3.66499e-21	0.0260648
MA0730.1	RARA(var.2)	1.56427	1.85674	1.29892e-20	0.00138796
MA1600.1	ZNF684	1.45671	1.86161	4.51203e-20	0.000266594
MA1517.1	KLF6	1.42424	2.04201	1.55071e-19	2.83302e-07
MA0801.1	MGA	1.50245	2.73293	4.82148e-19	1.11536e-11
MA0803.1	TBX15	1.50245	3.17497	4.82148e-19	1.41199e-13
MA0598.3	EHF	1.2113	1.90196	1.4201e-18	4.61763e-10
MA0685.1	SP4	1.39497	1.83031	2.76109e-18	7.53094e-06
MA0093.3	USF1	1.49151	1.66892	3.64836e-18	0.0182971
MA0600.2	RFX2	1.71434	3.57596	5.59591e-18	7.50831e-10
MA0798.2	RFX3	1.49201	2.90473	6.04204e-18	7.33222e-10
MA0510.2	RFX5	1.6754	3.43098	1.28189e-17	6.86509e-10
MA0488.1	JUN	1.45477	2.27994	3.1585e-17	9.86879e-07
MA0697.1	ZIC3	1.49053	1.78757	4.26126e-17	0.00840057
MA1579.1	ZBTB26	1.35579	1.76465	4.40792e-17	6.34278e-05
MA1593.1	ZNF317	1.37055	1.99321	7.91661e-17	2.73536e-06
MA1566.1	TBX3	1.4297	2.54563	8.8788e-17	1.61542e-09
MA1576.1	THRB(var.3)	1.46731	1.46702	1.18885e-16	0.047043
MA1646.1	OSR2	1.33125	1.89329	1.44726e-16	5.03759e-06
MA0737.1	GLIS3	1.63062	1.84928	1.7681e-16	0.0250487
MA1584.1	ZIC5	1.48104	1.8919	1.91872e-16	0.00310176
MA1601.1	ZNF75D	1.34902	1.7221	2.14365e-16	0.000185572
MA1535.1	NR2C1	1.60089	1.70461	3.13396e-16	0.0324178
MA1525.1	NFATC4	1.40736	1.86514	5.11656e-16	0.000212088
MA0107.1	RELA	1.43419	1.80712	5.79104e-16	0.00280526
MA0056.2	MZF1	1.44463	1.70874	8.3573e-16	0.00391134
MA0492.1	JUND(var.2)	1.46509	2.39413	1.01492e-15	5.24746e-07
MA0751.1	ZIC4	1.46318	1.7743	1.04859e-15	0.00899072
MA0159.1	RARA::RXRA	1.44148	1.49711	1.09761e-15	0.0259839
MA1575.1	THRB(var.2)	1.65791	2.18877	1.64244e-15	0.00164494
MA1102.2	CTCFL	1.31849	1.73441	2.38458e-15	0.000115838
MA0152.1	NFATC2	1.29579	1.8213	2.75037e-15	4.77955e-05
MA1516.1	KLF3	1.38375	2.28249	5.07175e-15	2.43654e-06
MA1111.1	NR2F2	1.43624	1.66526	6.00214e-15	0.0049251
MA1131.1	FOSL2::JUN(var.2)	1.62892	2.57795	6.00214e-15	2.05131e-05
MA0778.1	NFKB2	1.47969	1.80796	7.03986e-15	0.0292914
MA0472.2	EGR2	1.66685	2.08484	1.31818e-14	0.00223556
MA0509.2	RFX1	1.4272	2.90136	1.65048e-14	4.94119e-10
MA1639.1	MEIS1(var.2)	1.45186	2.03059	2.55072e-14	0.000343694
MA0625.1	NFATC3	1.3692	2.23918	2.55993e-14	1.43578e-07
MA0740.1	KLF14	1.40161	2.28912	2.70072e-14	7.60622e-09
MA0799.1	RFX4	1.55544	3.20194	3.80067e-14	1.08216e-08
MA0738.1	HIC2	1.37353	1.79791	8.22637e-14	0.0140555
MA0101.1	REL	1.44557	1.81139	9.88402e-14	0.00380799
MA0076.2	ELK4	1.4251	1.58167	9.96322e-14	0.0119453
MA1145.1	FOSL2::JUND(var.2)	1.63486	2.04112	1.05128e-13	0.00540734
MA0105.4	NFKB1	1.4436	2.47751	1.18715e-13	0.000536956
MA0684.2	RUNX3	1.33907	2.30799	1.40133e-13	1.48715e-08
MA1126.1	FOS::JUN(var.2)	1.61082	2.19939	2.43758e-13	0.00156392
MA0609.2	CREM	1.7449	1.88781	2.56171e-13	0.0259444
MA0495.3	MAFF	1.33825	2.49903	6.02195e-13	3.38825e-10
MA1647.1	PRDM4	1.26451	1.40672	7.38562e-13	0.0184742
MA0863.1	MTF1	1.59319	2.63065	7.79112e-13	6.34278e-05
MA0130.1	ZNF354C	1.21699	1.48969	8.03249e-13	7.9735e-09
MA0497.1	MEF2C	1.22308	2.30474	8.31531e-13	1.71163e-13
MA0141.3	ESRRB	1.43194	1.54745	1.57324e-12	0.0266843
MA0796.1	TGIF1	1.45015	1.55708	1.63285e-12	0.0369008
MA1532.1	NR1D2	1.44663	1.57712	1.75636e-12	0.0247025
MA1140.2	JUNB(var.2)	1.78588	2.05709	1.95704e-12	0.0145634
MA0119.1	NFIC::TLX1	1.33538	1.76523	2.51578e-12	0.00942744
MA0081.2	SPIB	1.1407	1.79527	2.93792e-12	2.81509e-10
MA1504.1	HOXC4	1.54609	1.93484	3.91514e-12	0.00612007
MA0805.1	TBX1	1.38404	3.28902	5.53916e-12	8.29947e-17
MA0691.1	TFAP4	1.41734	2.12412	5.96504e-12	7.8232e-05
MA1113.2	PBX2	1.34487	2.38069	1.13752e-11	1.17135e-07
MA0160.1	NR4A2	1.34071	2.05351	1.2318e-11	0.00109044
MA0071.1	RORA	1.42578	2.0015	1.46296e-11	0.000287193
MA1523.1	MSANTD3	1.40596	1.92062	1.68036e-11	0.00046461
MA1574.1	THRB	1.39623	1.726	1.96393e-11	0.0025401
MA0745.2	SNAI2	1.29322	1.63344	1.99225e-11	0.00499696
MA1572.1	TGIF2LY	1.54572	1.87427	3.70795e-11	0.0227965
MA0762.1	ETV2	1.37229	2.19407	5.31884e-11	1.45419e-05
MA0057.1	MZF1(var.2)	1.30068	1.99956	5.72814e-11	2.05131e-05
MA1640.1	MEIS2(var.2)	1.32907	2.03147	1.03222e-10	0.000141354
MA1124.1	ZNF24	1.30243	2.06484	1.34214e-10	2.06999e-06
MA0791.1	POU4F3	1.31051	1.76488	1.87573e-10	0.000325328
MA1127.1	FOSB::JUN	1.57134	2.21372	2.93793e-10	0.00146119
MA1565.1	TBX18	1.2611	2.43925	4.02945e-10	9.15223e-12
MA0645.1	ETV6	1.27283	1.96807	4.09802e-10	0.000108489
MA0665.1	MSC	1.32998	1.71963	5.50738e-10	0.002327
MA0790.1	POU4F1	1.29503	2.05588	5.77202e-10	4.95403e-07
MA0052.4	MEF2A	1.18372	2.00904	6.26503e-10	1.55115e-09
MA0656.1	JDP2(var.2)	1.55662	2.45086	7.06349e-10	0.000325328
MA0683.1	POU4F2	1.31514	2.29395	7.83643e-10	1.32035e-08
MA1550.1	PPARD	1.35434	1.60838	8.23996e-10	0.00882557
MA1571.1	TGIF2LX	1.48312	1.75724	1.08911e-09	0.0348922
MA0856.1	RXRG	1.36745	1.85709	1.63805e-09	0.000954171
MA1474.1	CREB3L4	1.57374	2.17026	1.76046e-09	0.0049251
MA0855.1	RXRB	1.36115	1.79791	2.19021e-09	0.00159397
MA0842.2	NRL	1.37215	2.855	2.37002e-09	1.10869e-08
MA0605.2	ATF3	1.54591	2.88901	3.00808e-09	6.54855e-06
MA1499.1	HOXB4	1.48046	1.55244	3.1685e-09	0.0259744
MA1507.1	HOXD4	1.48046	1.7754	3.1685e-09	0.0102573
MA0690.1	TBX21	1.34423	3.1415	4.83084e-09	8.21216e-15
MA1117.1	RELB	1.37932	2.31008	5.26628e-09	0.00016552
MA0760.1	ERF	1.37143	2.14727	6.28839e-09	6.35311e-05
MA1143.1	FOSL1::JUND(var.2)	1.59585	2.40216	6.28839e-09	0.00141059
MA0800.1	EOMES	1.34693	3.52503	6.48943e-09	9.89238e-18
MA0775.1	MEIS3	1.37718	1.78142	6.89058e-09	0.00345288
MA0686.1	SPDEF	1.59292	1.86886	7.04425e-09	0.0232816
MA1136.1	FOSB::JUNB(var.2)	1.59292	2.07832	7.04425e-09	0.0135951
MA1567.1	TBX6	1.31586	3.04835	7.31713e-09	3.87319e-13
MA0688.1	TBX2	1.33447	3.11586	9.65359e-09	2.14795e-15
MA0671.1	NFIX	1.36338	1.77585	1.42115e-08	0.0182463
MA1154.1	ZNF282	1.31323	1.73592	1.8393e-08	0.0064243
MA1536.1	NR2C2(var.2)	1.35501	2.01978	1.88471e-08	0.000302961
MA1133.1	JUN::JUNB(var.2)	1.54197	2.21182	1.88676e-08	0.00245252
MA1139.1	FOSL2::JUNB(var.2)	1.59009	2.07896	1.90767e-08	0.0110422
MA0834.1	ATF7	1.60395	2.22949	1.9088e-08	0.00498684
MA0806.1	TBX4	1.31541	2.88348	2.6091e-08	5.83336e-10
MA0807.1	TBX5	1.31541	2.88348	2.6091e-08	5.83336e-10
MA0649.1	HEY2	1.52617	1.94175	2.87967e-08	0.0312691
MA0731.1	BCL6B	1.32796	1.5012	2.89232e-08	0.0351816
MA1421.1	TCF7L1	1.27108	2.60615	2.95939e-08	2.27498e-14
MA1650.1	ZBTB14	1.39315	2.51296	3.4284e-08	6.38176e-07
MA1530.1	NKX6-3	1.37032	1.84401	3.68008e-08	0.00499696
MA1150.1	RORB	1.37277	2.37325	3.68842e-08	1.70731e-05
MA0017.2	NR2F1	1.24641	2.23382	3.92336e-08	7.28434e-06
MA1531.1	NR1D1	1.30398	1.59342	3.92336e-08	0.0223521
MA1533.1	NR1I2	1.42409	2.3116	3.94889e-08	0.000288695
MA1655.1	ZNF341	1.27002	2.0037	4.51616e-08	0.000116867
MA0115.1	NR1H2::RXRA	1.3389	1.66846	4.63546e-08	0.00899072
MA1105.2	GRHL2	1.29276	1.7748	1.13684e-07	0.00262836
MA0689.1	TBX20	1.2995	2.95444	1.22106e-07	4.22433e-14
MA1473.1	CDX4	1.2995	2.45824	1.5102e-07	6.56953e-08
MA0098.3	ETS1	1.35819	1.91778	1.9693e-07	0.0026175
MA1594.1	ZNF382	1.31102	2.02074	1.99762e-07	0.000302954
MA1129.1	FOSL1::JUN(var.2)	1.58792	2.24679	2.04524e-07	0.0101956
MA0657.1	KLF13	1.35631	2.09139	2.32497e-07	0.000429569
MA0474.2	ERG	1.36118	1.8126	2.36551e-07	0.00716921
MA0072.1	RORA(var.2)	1.34335	2.42952	2.55906e-07	1.43804e-06
MA0829.2	SREBF1(var.2)	1.31248	1.75147	3.03132e-07	0.0133444
MA0802.1	TBR1	1.31631	3.34064	3.14968e-07	2.02873e-17
MA1589.1	ZNF140	1.25116	1.50718	3.81043e-07	0.0312691
MA0844.1	XBP1	1.59641	3.46123	5.17801e-07	7.53094e-06
MA0161.2	NFIC	1.24985	1.70329	5.37174e-07	0.00359143
MA1645.1	NKX2-2	1.26284	1.8733	5.44888e-07	0.000338613
MA0820.1	FIGLA	1.24666	1.68285	5.46634e-07	0.00217702
MA0771.1	HSF4	1.32296	1.85847	6.48039e-07	0.00387528
MA1148.1	PPARA::RXRA	1.27223	1.50678	6.53998e-07	0.0174252
MA0773.1	MEF2D	1.19432	2.17161	6.53998e-07	6.45293e-08
MA0878.2	CDX1	1.29436	2.288	6.84432e-07	9.00549e-07
MA1573.1	THAP11	1.2341	1.64536	6.98781e-07	0.00399099
MA0774.1	MEIS2	1.31619	1.90806	7.95357e-07	0.000902975
MA0852.2	FOXK1	1.27596	2.72174	8.39373e-07	4.8279e-11
MA0090.3	TEAD1	1.25845	1.57534	9.09534e-07	0.0167591
MA0903.1	HOXB3	1.36428	1.79938	1.09936e-06	0.0220537
MA0113.3	NR3C1	1.43492	1.78728	1.27645e-06	0.0364443
MA0694.1	ZBTB7B	1.42674	2.37395	1.28979e-06	0.00213298
MA0768.1	LEF1	1.22148	2.27378	1.35328e-06	1.3781e-10
MA0475.2	FLI1	1.34849	1.96594	1.53957e-06	0.00192394
MA0785.1	POU2F1	1.23988	2.21282	1.62826e-06	1.52278e-07
MA0080.5	SPI1	1.08358	1.79774	2.05881e-06	3.4537e-14
MA1125.1	ZNF384	1.10602	2.1787	2.06864e-06	6.81029e-18
MA1099.2	HES1	1.413	2.91748	2.06864e-06	3.58583e-06
MA0693.2	VDR	1.24424	2.57833	2.06864e-06	1.44348e-05
MA1466.1	ATF6	1.49297	2.58254	2.19085e-06	0.00133603
MA1115.1	POU5F1	1.21198	1.73585	3.39067e-06	0.000390462
MA1106.1	HIF1A	1.53603	2.18788	3.39067e-06	0.0154036
MA0009.2	TBXT	1.43358	3.49864	3.81639e-06	3.75922e-06
MA1151.1	RORC	1.3156	2.99388	4.1461e-06	1.88732e-09
MA0905.1	HOXC10	1.36583	1.66763	4.59746e-06	0.043061
MA0744.2	SCRT2	1.26454	1.49345	4.71262e-06	0.0312691
MA1563.1	SOX18	1.32396	1.90894	5.55657e-06	0.0168724
MA0795.1	SMAD3	1.50046	2.77573	5.55657e-06	0.00459133
MA0871.2	TFEC	1.3835	2.19995	6.24504e-06	0.00259147
MA0727.1	NR3C2	1.40612	2.1441	6.29427e-06	0.00696362
MA0770.1	HSF2	1.26931	2.08983	7.45027e-06	0.000106879
MA1470.1	BACH2(var.2)	1.43	1.93829	7.52745e-06	0.0218561
MA0014.3	PAX5	1.41245	1.92325	9.91092e-06	0.0275542
MA0511.2	RUNX2	1.28715	2.02424	1.10111e-05	0.00479296
MA0032.2	FOXC1	1.18369	2.13871	1.15794e-05	1.30434e-09
MA0909.2	HOXD13	1.28917	2.35021	1.26638e-05	0.000227002
MA0647.1	GRHL1	1.38389	2.19939	1.2914e-05	0.00924127
MA0156.2	FEV	1.34083	1.85061	1.38867e-05	0.0110712
MA0465.2	CDX2	1.20415	2.27962	1.40505e-05	3.1522e-08
MA0809.2	TEAD4	1.22783	1.52593	1.66997e-05	0.0213911
MA1583.1	ZFP57	1.47276	2.162	1.68947e-05	0.00646961
MA0660.1	MEF2B	1.18124	2.41749	1.78907e-05	1.2713e-08
MA1549.1	POU6F1(var.2)	1.2752	1.69649	1.79668e-05	0.015709
MA1557.1	SMAD5	1.5402	2.84158	1.80184e-05	0.00878115
MA1119.1	SIX2	1.22184	1.69708	1.8093e-05	0.00282906
MA0831.2	TFE3	1.28641	2.09919	1.82158e-05	0.0197517
MA0769.2	TCF7	1.22497	2.81687	2.01532e-05	1.34354e-13
MA1489.1	FOXN3	1.17064	3.72311	2.1169e-05	0.000174706
MA0695.1	ZBTB7C	1.33526	1.66817	2.34764e-05	0.0489996
MA1110.1	NR1H4	1.29302	2.09701	2.63003e-05	0.000818049
MA0627.2	POU2F3	1.18691	1.85813	2.85315e-05	2.35843e-05
MA1118.1	SIX1	1.25838	1.99993	2.95359e-05	0.000354502
MA0839.1	CREB3L1	1.37654	1.85496	2.99486e-05	0.0291695
MA1556.1	RXRG(var.2)	1.29387	2.17016	3.16049e-05	0.00232576
MA0463.2	BCL6	1.25455	1.53278	3.35017e-05	0.0421282
MA1494.1	HNF4A(var.2)	1.27043	1.77621	4.17585e-05	0.00767784
MA0131.2	HINFP	1.44116	2.03012	4.40168e-05	0.00878947
MA0819.1	CLOCK	1.44026	2.98272	4.8594e-05	0.000495265
MA0845.1	FOXB1	1.17482	2.37195	5.07623e-05	2.25961e-11
MA0784.1	POU1F1	1.1838	2.13262	5.24061e-05	8.79433e-08
MA0674.1	NKX6-1	1.29198	1.71381	5.2801e-05	0.00565973
MA1493.1	HES6	1.33435	2.07594	5.38513e-05	0.0136887
MA0899.1	HOXA10	1.19211	1.8768	5.87263e-05	0.000390712
MA0907.1	HOXC13	1.2969	2.48178	6.39758e-05	0.000105779
MA0788.1	POU3F3	1.17995	2.04159	6.80825e-05	1.33004e-07
MA0804.1	TBX19	1.35969	2.37959	6.91518e-05	0.00380103
MA0632.2	TCFL5	1.35739	2.85243	9.31736e-05	2.52187e-07
MA0507.1	POU2F2	1.16587	1.73489	0.000103122	0.000182927
MA0114.4	HNF4A	1.20117	1.50153	0.000107976	0.0195919
MA0638.1	CREB3	1.42118	2.53823	0.000119055	0.00155375
MA0481.3	FOXP1	1.19223	2.63288	0.000119059	3.63842e-12
MA0498.2	MEIS1	1.21494	1.68072	0.000131825	0.000565663
MA0846.1	FOXC2	1.13636	1.86886	0.000139774	2.41108e-07
MA1103.2	FOXK2	1.20394	2.79322	0.000167287	3.24874e-12
MA0486.2	HSF1	1.2318	1.88978	0.000169602	0.00218987
MA0786.1	POU3F1	1.17179	1.99909	0.000170048	1.51849e-06
MA1121.1	TEAD2	1.20543	1.54875	0.000223093	0.0317465
MA0042.2	FOXI1	1.19772	3.39138	0.000232876	3.28508e-12
MA0033.2	FOXL1	1.19772	3.39138	0.000232876	3.28508e-12
MA0848.1	FOXO4	1.19772	2.64765	0.000232876	4.39182e-12
MA0849.1	FOXO6	1.19772	3.39138	0.000232876	3.28508e-12
MA0850.1	FOXP3	1.19772	3.39138	0.000232876	3.28508e-12
MA1587.1	ZNF135	1.10083	1.46561	0.000240381	0.0150481
MA0808.1	TEAD3	1.20594	1.53195	0.000286526	0.0245813
MA0703.2	LMX1B	1.23472	1.58304	0.000291231	0.0320501
MA0259.1	ARNT::HIF1A	1.42811	2.49542	0.000327219	0.0232924
MA1546.1	PAX3(var.2)	1.4171	2.42718	0.000351088	0.0195461
MA0913.2	HOXD9	1.18376	1.87769	0.000367138	0.000801135
MA0613.1	FOXG1	1.19854	2.5594	0.000370421	2.81583e-11
MA0707.1	MNX1	1.19988	1.75248	0.000389235	0.00424661
MA0779.1	PAX1	1.37366	2.09805	0.000392821	0.0312691
MA0593.1	FOXP2	1.15193	2.30226	0.000476068	3.68975e-13
MA0884.1	DUXA	1.21429	2.14711	0.000480174	0.000176116
MA0468.1	DUX4	1.20063	2.51311	0.000480174	7.75702e-09
MA1580.1	ZBTB32	1.21984	1.7065	0.00048377	0.0193024
MA0479.1	FOXH1	1.19877	1.60608	0.000574953	0.0122441
MA0828.1	SREBF2(var.2)	1.34616	2.20557	0.000618127	0.0115727
MA1657.1	ZNF652	1.19042	1.59434	0.000627083	0.0119923
MA0743.2	SCRT1	1.19778	1.65749	0.000642689	0.00865817
MA1534.1	NR1I3	1.20717	1.94296	0.000679046	0.000688164
MA0148.4	FOXA1	1.16461	2.46533	0.000705246	3.83852e-10
MA1468.1	ATOH7	1.2251	1.64904	0.000747394	0.0364443
MA0710.1	NOTO	1.29316	1.87745	0.000900617	0.00979336
MA0681.2	PHOX2B	1.12437	1.83831	0.00103543	1.92092e-07
MA0523.1	TCF7L2	1.14669	2.22608	0.00114864	3.0888e-09
MA0030.1	FOXF2	1.18134	2.2701	0.00119254	2.76885e-06
MA0873.1	HOXD12	1.30843	2.4792	0.00124402	0.00368588
MA0901.2	HOXB13	1.11425	1.73168	0.00135996	2.34313e-05
MA0100.3	MYB	1.19424	1.7429	0.00139129	0.0139166
MA0046.2	HNF1A	1.16976	2.53934	0.00140968	5.47791e-08
MA1683.1	FOXA3	1.16327	2.71302	0.00151725	8.45997e-11
MA0673.1	NKX2-8	1.18277	2.06187	0.00155476	0.00203523
MA0706.1	MEOX2	1.20559	1.70329	0.00176238	0.019582
MA0787.1	POU3F2	1.14222	2.15142	0.0018563	8.7854e-08
MA0650.2	HOXA13	1.17472	2.12873	0.00192917	4.57485e-05
MA0670.1	NFIA	1.17873	1.61716	0.00194481	0.0303257
MA0153.2	HNF1B	1.20234	2.78237	0.0019627	3.40029e-08
MA1475.1	CREB3L4(var.2)	1.36686	2.17985	0.00196563	0.0123713
MA0136.2	ELF5	1.11589	2.02486	0.00202342	3.01705e-05
MA1487.1	FOXE1	1.132	2.11871	0.00207592	8.39425e-08
MA1555.1	RXRB(var.2)	1.24821	1.76399	0.00208861	0.0459269
MA0767.1	GCM2	1.35078	1.97332	0.00237455	0.0425581
MA0663.1	MLX	1.30553	1.84489	0.00243301	0.041893
MA0908.1	HOXD11	1.25481	1.78634	0.00248694	0.0312691
MA0679.2	ONECUT1	1.14115	2.41077	0.00275096	4.87533e-09
MA0914.1	ISL2	1.17456	1.92921	0.00344728	0.00766279
MA1471.1	BARX2	1.14568	1.82636	0.00379199	0.001488
MA0651.1	HOXC11	1.28035	2.22641	0.00408289	0.00856185
MA0047.3	FOXA2	1.13848	2.83117	0.00423756	2.72407e-13
MA0038.2	GFI1	1.14738	2.40464	0.00441145	6.52644e-07
MA0031.1	FOXD1	1.16773	3.39517	0.00461168	3.28508e-12
MA0157.2	FOXO3	1.16773	2.96959	0.00461168	9.14734e-11
MA0700.2	LHX2	1.18453	2.10883	0.00480569	0.000760035
MA0792.1	POU5F1B	1.13945	1.96474	0.00599426	4.77178e-05
MA0675.1	NKX6-2	1.18793	1.81472	0.0061341	0.00710019
MA0847.2	FOXD2	1.1122	2.03965	0.00675981	3.82986e-07
MA0833.2	ATF4	1.1311	1.9107	0.0067984	0.00189564
MA0025.2	NFIL3	1.14271	2.20653	0.00759534	6.48732e-05
MA1588.1	ZNF136	1.14279	1.49826	0.00803078	0.0391295
MA0442.2	SOX10	1.10069	1.69558	0.0089012	0.000198732
MA0043.3	HLF	1.15056	1.90367	0.00906255	0.0049914
MA0895.1	HMBOX1	1.22182	2.72117	0.00933865	0.000121059
MA0890.1	GBX2	1.20349	1.83878	0.01005	0.0259772
MA0716.1	PRRX1	1.18038	2.01665	0.0109063	0.00399099
MA0721.1	UNCX	1.18038	1.99666	0.0109063	0.0023832
MA0662.1	MIXL1	1.17673	1.88215	0.0112298	0.0132995
MA0752.1	ZNF410	1.16864	1.71403	0.0114464	0.0185423
MA1636.1	CEBPG(var.2)	1.11331	2.2852	0.011549	2.55329e-05
MA0664.1	MLXIPL	1.26855	1.90367	0.0119655	0.0348922
MA0102.4	CEBPA	1.11197	1.73247	0.0129424	0.00997192
MA0508.3	PRDM1	1.07244	1.89729	0.0138943	1.97639e-08
MA1120.1	SOX13	1.13905	1.56719	0.0145779	0.042842
MA1463.1	ARGFX	1.17044	1.86259	0.0156347	0.00529058
MA0506.1	NRF1	1.16725	2.35026	0.0156611	4.27834e-06
MA0063.2	NKX2-5	1.13911	2.38586	0.0162794	7.97032e-06
MA0789.1	POU3F4	1.12112	1.97523	0.0164268	8.05549e-05
MA0132.2	PDX1	1.1945	1.87092	0.0170551	0.00861447
MA1518.1	LHX1	1.19489	1.99373	0.0182906	0.0181455
MA0889.1	GBX1	1.20695	1.8951	0.0200346	0.0302932
MA1519.1	LHX5	1.1705	1.59815	0.0228276	0.0457977
MA0713.1	PHOX2A	1.124	1.77667	0.0243393	0.00140807
MA0143.4	SOX2	1.12803	1.5394	0.0250349	0.040789
MA1481.1	DRGX	1.14511	1.90073	0.026726	0.0103576
MA0865.1	E2F8	1.13259	1.90251	0.0270974	0.00418791
MA1570.1	TFAP4(var.2)	1.1632	1.92701	0.0283615	0.0131374
MA1562.1	SOX14	1.15457	2.57263	0.0291701	0.000175528
MA0525.2	TP63	1.18819	2.14773	0.0301578	0.0218561
MA0075.3	PRRX2	1.16295	1.80319	0.0310828	0.0160808
MA1542.1	OSR1	1.14073	1.99626	0.033186	0.0218561
MA0757.1	ONECUT3	1.10622	1.59434	0.0339659	0.0119923
MA0644.1	ESX1	1.14983	1.96838	0.0374994	0.0111606
MA0701.2	LHX9	1.15362	2.01665	0.0378928	0.00399099
MA0145.3	TFCP2	1.19987	3.06649	0.040898	0.000588554
MA1122.1	TFDP1	1.14138	2.03537	0.0415375	0.000172147
MA0672.1	NKX2-3	1.1175	2.26981	0.0429283	5.1932e-05
MA0028.2	ELK1	1.16503	1.7766	0.0429283	0.0118418
MA0888.1	EVX2	1.1841	2.10732	0.0454558	0.0123713
MA0641.1	ELF4	1.09785	1.74932	0.0459718	0.00499696
MA0867.2	SOX4	1.07708	2.05054	0.0491713	1.5064e-06

## Sheet: ExtFig5h
Sample	Tcell_subset	HSCiM_Program_RNA__GSVA
YF-M15-653_Naïve	Naive T	-5.55956
YF-M15-653_D28_Tet	Effector T	5.99478
YF-M15 -658_Naïve	Naive T	-2.27333
YF-M15-658_D14_Tet	Effector T	5.99891
YF-HW-11-066_Naïve	Naive T	-6.11093
YF-HW-11-066_D1277.5_Tet	Long-Term Memory T	9.80623
YF-M15-640_Naïve	Naive T	-9.33715
YF-M15-660_Naïve	Naive T	-3.40431
YF-M15-660_D14_Tet	Effector T	5.82314
YF-M15-661_Naïve	Naive T	-7.78905
YF-M15-661_D28_Tet	Effector T	3.94551
YF-M15-675_Naïve	Naive T	-10.7786
YF-M15-675_D28_Tet	Effector T	3.25124
YF-15-677_Naïve	Naive T	-12.3032
YF-M15-677_D14_Tet	Effector T	9.5413
YF-M15-678_Naïve	Naive T	-13.4725
YF-M15-678_D21_Tet	Effector T	-2.80995
YF-M15-679_Naïve	Naive T	-12.6599
YF-M15-679_D21_Tet	Effector T	-1.3013
YF-Ig-E07 (TAD)_Naïve	Naive T	-4.706
YF-Ig-07(TAD)_D3285_Te	Long-Term Memory T	19.7801
YF-X-14-009-002_Naïve	Naive T	-8.42388
YF-X-14-009-002_D2555_Tet	Long-Term Memory T	12.0936

## Sheet: ExtFig5i
Sample	Tcell_subset	HSCiM_Program_RNA__GSVA
Naive_AKJ_D3630	Naive	-0.505116
Naive_YF653	Naive	-0.383861
Naive_YF661	Naive	-0.464911
Naive_YF_RTA336	Naive	-0.602912
Naive_YF_MCB	Naive	-0.420132
Naive_EVC422_D4745	Naive	-0.390057
D14_YF679	Day14_Effector	-0.370297
D14_YF661	Day14_Effector	0.133376
D14_YF631	Day14_Effector	-0.348351
Mem_MCB.D1346	LongTerm_Memory	0.440294
Mem_EVC422_D4745	LongTerm_Memory	0.513594
Mem_E07_D3409	LongTerm_Memory	0.586317
Memory_YF_RTA336	LongTerm_Memory	0.461636
Mem_AKJ_D3630	LongTerm_Memory	0.555514

## Sheet: ExtFig5k
Sample	Tcell_subset	HSCiM__TNFvsPBS_DEG_score
Naive_AKJ_D3630	Naive T	-0.639217
Naive_YF653	Naive T	-0.433241
Naive_YF661	Naive T	-0.532512
Naive_YF_RTA336	Naive T	-0.723813
Naive_YF_MCB	Naive T	-0.548028
Naive_EVC422_D4745	Naive T	-0.422744
D14_YF679	Effector T	-0.483095
D14_YF661	Effector T	0.470854
D14_YF631	Effector T	-0.293937
Mem_MCB.D1346	Long-Term Memory T	0.57344
Mem_EVC422_D4745	Long-Term Memory T	0.504372
Mem_E07_D3409	Long-Term Memory T	0.747228
Memory_YF_RTA336	Long-Term Memory T	0.361697
Mem_AKJ_D3630	Long-Term Memory T	0.706282

## Sheet: ExtFig5l
Sample	Tcell_subset	HSCiM__LPSvsPBS_DEG_score
Naive_AKJ_D3630	Naive T	0.274648
Naive_YF653	Naive T	-0.171875
Naive_YF661	Naive T	-0.323302
Naive_YF_RTA336	Naive T	-0.581702
Naive_YF_MCB	Naive T	0.266973
Naive_EVC422_D4745	Naive T	-0.0951833
D14_YF679	Effector T	-0.501923
D14_YF661	Effector T	-0.192224
D14_YF631	Effector T	0.154325
Mem_MCB.D1346	Long-Term Memory T	0.390381
Mem_EVC422_D4745	Long-Term Memory T	0.341144
Mem_E07_D3409	Long-Term Memory T	-0.27941
Memory_YF_RTA336	Long-Term Memory T	0.219549
Mem_AKJ_D3630	Long-Term Memory T	0.329826

## Sheet: ExtFig5o
CellType	Tcell_Fraction	Sample	HSCiM_Program_RNA__AUC_scaled_pseudobulk
CD4 T	Naive	P1	-0.726295
CD4 T	Naive	P2	-0.784242
CD4 T	Naive	P3	-0.606643
CD4 T	Naive	P4	-0.621334
CD4 T	Naive	P5	-0.333962
CD4 T	Naive	P6	-0.0676546
CD4 T	Naive	P7	-0.0483039
CD4 T	Naive	P8	-0.463901
CD4 T	Central Memory	P1	-0.17763
CD4 T	Central Memory	P2	-0.144639
CD4 T	Central Memory	P3	0.18896
CD4 T	Central Memory	P4	0.0365178
CD4 T	Central Memory	P5	0.459501
CD4 T	Central Memory	P6	1.19296
CD4 T	Central Memory	P7	0.930905
CD4 T	Central Memory	P8	0.187348
CD4 T	Effector Memory	P1	0.18932
CD4 T	Effector Memory	P2	0.294162
CD4 T	Effector Memory	P3	0.657727
CD4 T	Effector Memory	P4	0.265293
CD4 T	Effector Memory	P5	0.814709
CD4 T	Effector Memory	P6	1.43403
CD4 T	Effector Memory	P7	1.51667
CD4 T	Effector Memory	P8	0.462633
CD8 T	Naive	P1	-0.857257
CD8 T	Naive	P2	-0.903201
CD8 T	Naive	P3	-0.746463
CD8 T	Naive	P4	-0.740561
CD8 T	Naive	P5	-0.598858
CD8 T	Naive	P6	-0.234389
CD8 T	Naive	P7	-0.037941
CD8 T	Naive	P8	-0.601743
CD8 T	Central Memory	P1	-0.0359867
CD8 T	Central Memory	P2	0.150241
CD8 T	Central Memory	P3	0.41405
CD8 T	Central Memory	P4	-0.204614
CD8 T	Central Memory	P5	0.463957
CD8 T	Central Memory	P6	1.39679
CD8 T	Central Memory	P7	1.39412
CD8 T	Central Memory	P8	0.134895
CD8 T	Effector Memory	P1	0.0350425
CD8 T	Effector Memory	P2	0.111546
CD8 T	Effector Memory	P3	0.489308
CD8 T	Effector Memory	P4	0.245226
CD8 T	Effector Memory	P5	0.51902
CD8 T	Effector Memory	P6	1.23442
CD8 T	Effector Memory	P7	1.67003
CD8 T	Effector Memory	P8	0.329492

[truncated: 1 more sheets: ExtFig5p]
