# Supplementary material for: Human haematopoietic stem cells remember inflammatory stress
Source: Nature. 2026 May 27;655(8122):458–67. doi: 10.1038/s41586-026-10522-7 (PMC13345971; doi:10.1038/s41586-026-10522-7)
Supplement: Supplementary file 15 — Source Data Extended Data Fig. 6 [file 41586_2026_10522_MOESM15_ESM.xlsx]

## Sheet: ExtFig6a
Comparison	Signature	NES	-Log10(FDR)	padj	pval	log2err	ES	size
ICU - Control Recovery vs Healthy Control	HSCII_inflammatory_memory_top200	-2.67062	14.8725	1.34136e-15	1.34136e-15	1.01754	-0.48708	179
ICU - Control Recovery vs Healthy Control	HSCI_conventional_top200	2.80163	16.1333	7.3571e-17	3.67855e-17	1.06721	0.46841	191
ICU - COVID Recovery vs Healthy Control	HSCII_inflammatory_memory_top200	3.20575	22.602	2.50049e-23	1.25025e-23	1.26274	0.539568	179
ICU - COVID Recovery vs Healthy Control	HSCI_conventional_top200	-2.69367	14.5575	2.77004e-15	2.77004e-15	1.00732	-0.485425	191
ICU - COVID Recovery vs ICU - Control	HSCII_inflammatory_memory_top200	3.84025	40.1536	7.02105e-41	3.51053e-41	1.672	0.658468	179
ICU - COVID Recovery vs ICU - Control	HSCI_conventional_top200	-3.61205	37.529	2.95787e-38	2.95787e-38	1.60888	-0.630927	191

## Sheet: ExtFig6c
Comparison	Signature	NES	pval	padj	-Log10(FDR)	log2err	ES	size
BoneMarrowMap HSC: 40-60 vs 18-40yr	HSC-I Program	-1.9474	1.55566e-06	1.55566e-06	5.80809	0.643552	-0.403116	150
Ainciburu HSC: 60-80 vs 20-30yr	HSC-I Program	2.09179	9.59613e-09	9.59613e-09	8.0179	0.74774	0.454809	174
In-House HSC: 70-80 vs 20-30yr	HSC-I Program	1.11178	0.23476	0.23476	0.629375	0.00307335	0.259161	196
In-House HSC: 50-60 vs 20-30yr	HSC-I Program	-1.2138	0.0575249	0.0575249	1.24014	0.0134149	-0.244562	194
Zhang HSC: 60-90 vs 20-30yr	HSC-I Program	1.30519	0.0406357	0.0406357	1.39109	0.010467	0.279653	155

## Sheet: ExtFig6d
Signature	Condition	median	IQR_lwr	IQR_upr	Range_lwr	Range_upr
HSC-iM Program (Chromatin)	Young Adult (20-30yr)	-0.0455048	-1.60443	1.30353	-11.3555	7.62025
HSC-iM Program (Chromatin)	Middle Aged (50 - 60yr)	1.93254	0.656879	3.03246	-8.0851	9.8772
HSC-iM Program (Chromatin)	Older Aged (70 - 80yr)	2.6914	1.44983	4.00683	-7.56749	10.8561

## Sheet: ExtFig6e
Signature	Condition	median	IQR_lwr	IQR_upr	Range_lwr	Range_upr
HSC-I Program (Chromatin)	Young Adult (20-30yr)	1.37037	0.632228	2.16458	-2.96648	5.65477
HSC-I Program (Chromatin)	Middle Aged (50 - 60yr)	1.16122	0.395597	2.08547	-3.9026	5.07266
HSC-I Program (Chromatin)	Older Aged (70 - 80yr)	0.904643	0.239433	1.62309	-3.03941	4.73767

## Sheet: ExtFig6f
Comparison	Signature	pval	padj	log2err	ES	NES	size
Aging HSC Meta-Analysis: MA/OA vs YA	Hallmark TNFa Signaling via NFkB	1.41484e-21	3.94311e-19	1.20398	0.663849	2.75087	128
Aging HSC Meta-Analysis: MA/OA vs YA	HSC-iM Program	1.6527e-15	2.71427e-13	1.01754	0.540208	2.35688	198
Aging HSC Meta-Analysis: MA/OA vs YA	Hallmark Inflammatory Response	4.42668e-06	0.000114682	0.610527	0.494442	1.97631	99
Aging HSC Meta-Analysis: MA/OA vs YA	Hallmark TGF Beta Signaling	0.000234463	0.00313424	0.366353	0.573328	1.92997	38
Aging HSC Meta-Analysis: MA/OA vs YA	Hallmark IL2 STAT5 Signaling	3.13928e-05	0.000594073	0.557332	0.441569	1.81482	120
Aging HSC Meta-Analysis: MA/OA vs YA	Hallmark Interferon Alpha Response	0.000919316	0.00935682	0.175538	0.451422	1.72638	75
Aging HSC Meta-Analysis: MA/OA vs YA	Hallmark Interferon Gamma Response	0.000192652	0.0027092	0.518848	0.410023	1.72141	141
Aging HSC Meta-Analysis: MA/OA vs YA	HSC-I Program	0.0521871	0.174787	0.0212998	0.29446	1.28079	192
Aging HSC Meta-Analysis: MA/OA vs YA	Hallmark IL6 JAK STAT3 Signaling	0.262076	0.483319	0.00950713	0.310938	1.13311	57

## Sheet: ExtFig6h
Gene	Sample	AgeGroup	Study	MeanExpr_Scaled
NR4A2	24M	Young Adult HSC (18 - 40yr)	this_Study	-1.20004
NR4A2	26F	Young Adult HSC (18 - 40yr)	this_Study	-1.08256
NR4A2	57M	Middle Aged HSC (40 - 60yr)	this_Study	1.25829
NR4A2	58F	Middle Aged HSC (40 - 60yr)	this_Study	0.586712
NR4A2	70F	Older Aged HSC (60 - 90yr)	this_Study	0.645832
NR4A2	77F	Older Aged HSC (60 - 90yr)	this_Study	-0.208239
NR4A2	elderly1	Older Aged HSC (60 - 90yr)	Ainciburu2023	0.846333
NR4A2	elderly2	Older Aged HSC (60 - 90yr)	Ainciburu2023	1.88656
NR4A2	elderly3	Older Aged HSC (60 - 90yr)	Ainciburu2023	-1.38189
NR4A2	young1	Young Adult HSC (18 - 40yr)	Ainciburu2023	0.0873708
NR4A2	young2	Young Adult HSC (18 - 40yr)	Ainciburu2023	-0.265741
NR4A2	young3	Young Adult HSC (18 - 40yr)	Ainciburu2023	-0.821657
NR4A2	young4	Young Adult HSC (18 - 40yr)	Ainciburu2023	-0.174557
NR4A2	young5	Young Adult HSC (18 - 40yr)	Ainciburu2023	-0.176419
NR4A2	BM1	Young Adult HSC (18 - 40yr)	Zhang2022	0.398165
NR4A2	BM2	Young Adult HSC (18 - 40yr)	Zhang2022	-1.23651
NR4A2	BM3	Young Adult HSC (18 - 40yr)	Zhang2022	-0.886883
NR4A2	Y68_BM	Older Aged HSC (60 - 90yr)	Zhang2022	0.725222
NR4A2	Y87_BM	Older Aged HSC (60 - 90yr)	Zhang2022	1
NR4A2	HCA_BM_HCA_BM_BM1__HSC_MPP	Middle Aged HSC (40 - 60yr)	HCA_BM	0.788285
NR4A2	HCA_BM_HCA_BM_BM2__HSC_MPP	Middle Aged HSC (40 - 60yr)	HCA_BM	0.0584063
NR4A2	HCA_BM_HCA_BM_BM3__HSC_MPP	Young Adult HSC (18 - 40yr)	HCA_BM	-0.427732
NR4A2	HCA_BM_HCA_BM_BM4__HSC_MPP	Young Adult HSC (18 - 40yr)	HCA_BM	-0.285635
NR4A2	HCA_BM_HCA_BM_BM5__HSC_MPP	Young Adult HSC (18 - 40yr)	HCA_BM	-0.255303
NR4A2	HCA_BM_HCA_BM_BM6__HSC_MPP	Young Adult HSC (18 - 40yr)	HCA_BM	-1.21548
NR4A2	HCA_BM_HCA_BM_BM7__HSC_MPP	Young Adult HSC (18 - 40yr)	HCA_BM	-0.573407
NR4A2	HCA_BM_HCA_BM_BM8__HSC_MPP	Young Adult HSC (18 - 40yr)	HCA_BM	-1.45487
NR4A2	Mende2022_Mende2022_BM_DOD1__HSC_MPP	Young Adult HSC (18 - 40yr)	Mende2022	-1.88317
NR4A2	Mende2022_Mende2022_BM_DOD2__HSC_MPP	Young Adult HSC (18 - 40yr)	Mende2022	-1.00826
NR4A2	Oetjen2018_Oetjen2018_A__HSC_MPP	Middle Aged HSC (40 - 60yr)	Oetjen2018	2.06411
NR4A2	Oetjen2018_Oetjen2018_B__HSC_MPP	Middle Aged HSC (40 - 60yr)	Oetjen2018	1.20828
NR4A2	Oetjen2018_Oetjen2018_E__HSC_MPP	Young Adult HSC (18 - 40yr)	Oetjen2018	0.277249
NR4A2	Oetjen2018_Oetjen2018_G__HSC_MPP	Middle Aged HSC (40 - 60yr)	Oetjen2018	0.550947
NR4A2	Oetjen2018_Oetjen2018_J__HSC_MPP	Middle Aged HSC (40 - 60yr)	Oetjen2018	0.503617
NR4A2	Oetjen2018_Oetjen2018_L__HSC_MPP	Middle Aged HSC (40 - 60yr)	Oetjen2018	1.82798
NR4A2	Oetjen2018_Oetjen2018_P__HSC_MPP	Middle Aged HSC (40 - 60yr)	Oetjen2018	0.794542
NR4A2	Oetjen2018_Oetjen2018_S__HSC_MPP	Middle Aged HSC (40 - 60yr)	Oetjen2018	0.511669
NR4A2	Oetjen2018_Oetjen2018_W__HSC_MPP	Young Adult HSC (18 - 40yr)	Oetjen2018	-0.0279319
NR4A2	Setty2019_Setty2019_BM1__HSC_MPP	Young Adult HSC (18 - 40yr)	Setty2019	-0.730022
NR4A2	Setty2019_Setty2019_BM2__HSC_MPP	Young Adult HSC (18 - 40yr)	Setty2019	-0.0655727
NR4A2	Setty2019_Setty2019_BM3__HSC_MPP	Young Adult HSC (18 - 40yr)	Setty2019	-0.657708
NR4A1	24M	Young Adult HSC (18 - 40yr)	this_Study	-1.26834
NR4A1	26F	Young Adult HSC (18 - 40yr)	this_Study	-1.15198
NR4A1	57M	Middle Aged HSC (40 - 60yr)	this_Study	0.97473
NR4A1	58F	Middle Aged HSC (40 - 60yr)	this_Study	0.853518
NR4A1	70F	Older Aged HSC (60 - 90yr)	this_Study	0.620376
NR4A1	77F	Older Aged HSC (60 - 90yr)	this_Study	-0.0283048
NR4A1	elderly1	Older Aged HSC (60 - 90yr)	Ainciburu2023	1.05744
NR4A1	elderly2	Older Aged HSC (60 - 90yr)	Ainciburu2023	1.76266
NR4A1	elderly3	Older Aged HSC (60 - 90yr)	Ainciburu2023	-0.721312
NR4A1	young1	Young Adult HSC (18 - 40yr)	Ainciburu2023	0.00960663
NR4A1	young2	Young Adult HSC (18 - 40yr)	Ainciburu2023	-1.41399
NR4A1	young3	Young Adult HSC (18 - 40yr)	Ainciburu2023	-0.43385
NR4A1	young4	Young Adult HSC (18 - 40yr)	Ainciburu2023	-0.258585
NR4A1	young5	Young Adult HSC (18 - 40yr)	Ainciburu2023	-0.00196855
NR4A1	BM1	Young Adult HSC (18 - 40yr)	Zhang2022	0.0550217
NR4A1	BM2	Young Adult HSC (18 - 40yr)	Zhang2022	-1.32616
NR4A1	BM3	Young Adult HSC (18 - 40yr)	Zhang2022	-0.568683
NR4A1	Y68_BM	Older Aged HSC (60 - 90yr)	Zhang2022	1.25338
NR4A1	Y87_BM	Older Aged HSC (60 - 90yr)	Zhang2022	0.586435
NR4A1	HCA_BM_HCA_BM_BM1__HSC_MPP	Middle Aged HSC (40 - 60yr)	HCA_BM	-0.337159
NR4A1	HCA_BM_HCA_BM_BM2__HSC_MPP	Middle Aged HSC (40 - 60yr)	HCA_BM	-1.18062
NR4A1	HCA_BM_HCA_BM_BM3__HSC_MPP	Young Adult HSC (18 - 40yr)	HCA_BM	-0.647753
NR4A1	HCA_BM_HCA_BM_BM4__HSC_MPP	Young Adult HSC (18 - 40yr)	HCA_BM	-0.564789
NR4A1	HCA_BM_HCA_BM_BM5__HSC_MPP	Young Adult HSC (18 - 40yr)	HCA_BM	-1.07279
NR4A1	HCA_BM_HCA_BM_BM6__HSC_MPP	Young Adult HSC (18 - 40yr)	HCA_BM	-1.64711
NR4A1	HCA_BM_HCA_BM_BM7__HSC_MPP	Young Adult HSC (18 - 40yr)	HCA_BM	-1.1988
NR4A1	HCA_BM_HCA_BM_BM8__HSC_MPP	Young Adult HSC (18 - 40yr)	HCA_BM	-1.01075
NR4A1	Mende2022_Mende2022_BM_DOD1__HSC_MPP	Young Adult HSC (18 - 40yr)	Mende2022	-0.211992
NR4A1	Mende2022_Mende2022_BM_DOD2__HSC_MPP	Young Adult HSC (18 - 40yr)	Mende2022	0.593049
NR4A1	Oetjen2018_Oetjen2018_A__HSC_MPP	Middle Aged HSC (40 - 60yr)	Oetjen2018	1.28058
NR4A1	Oetjen2018_Oetjen2018_B__HSC_MPP	Middle Aged HSC (40 - 60yr)	Oetjen2018	1.52335
NR4A1	Oetjen2018_Oetjen2018_E__HSC_MPP	Young Adult HSC (18 - 40yr)	Oetjen2018	0.442327
NR4A1	Oetjen2018_Oetjen2018_G__HSC_MPP	Middle Aged HSC (40 - 60yr)	Oetjen2018	1.10687
NR4A1	Oetjen2018_Oetjen2018_J__HSC_MPP	Middle Aged HSC (40 - 60yr)	Oetjen2018	1.065
NR4A1	Oetjen2018_Oetjen2018_L__HSC_MPP	Middle Aged HSC (40 - 60yr)	Oetjen2018	1.81748
NR4A1	Oetjen2018_Oetjen2018_P__HSC_MPP	Middle Aged HSC (40 - 60yr)	Oetjen2018	0.470666
NR4A1	Oetjen2018_Oetjen2018_S__HSC_MPP	Middle Aged HSC (40 - 60yr)	Oetjen2018	0.53389
NR4A1	Oetjen2018_Oetjen2018_W__HSC_MPP	Young Adult HSC (18 - 40yr)	Oetjen2018	0.438764
NR4A1	Setty2019_Setty2019_BM1__HSC_MPP	Young Adult HSC (18 - 40yr)	Setty2019	-0.900017
NR4A1	Setty2019_Setty2019_BM2__HSC_MPP	Young Adult HSC (18 - 40yr)	Setty2019	0.289214
NR4A1	Setty2019_Setty2019_BM3__HSC_MPP	Young Adult HSC (18 - 40yr)	Setty2019	-0.789412
PLK3	24M	Young Adult HSC (18 - 40yr)	this_Study	-1.40727
PLK3	26F	Young Adult HSC (18 - 40yr)	this_Study	-0.976578
PLK3	57M	Middle Aged HSC (40 - 60yr)	this_Study	1.232
PLK3	58F	Middle Aged HSC (40 - 60yr)	this_Study	0.641423
PLK3	70F	Older Aged HSC (60 - 90yr)	this_Study	0.198806
PLK3	77F	Older Aged HSC (60 - 90yr)	this_Study	0.311618
PLK3	elderly1	Older Aged HSC (60 - 90yr)	Ainciburu2023	0.893444
PLK3	elderly2	Older Aged HSC (60 - 90yr)	Ainciburu2023	1.35002
PLK3	elderly3	Older Aged HSC (60 - 90yr)	Ainciburu2023	-0.0390122
PLK3	young1	Young Adult HSC (18 - 40yr)	Ainciburu2023	0.452463
PLK3	young2	Young Adult HSC (18 - 40yr)	Ainciburu2023	-1.82646
PLK3	young3	Young Adult HSC (18 - 40yr)	Ainciburu2023	-0.714885
PLK3	young4	Young Adult HSC (18 - 40yr)	Ainciburu2023	-0.457322
PLK3	young5	Young Adult HSC (18 - 40yr)	Ainciburu2023	0.34175
PLK3	BM1	Young Adult HSC (18 - 40yr)	Zhang2022	-0.926511
PLK3	BM2	Young Adult HSC (18 - 40yr)	Zhang2022	-0.80552
PLK3	BM3	Young Adult HSC (18 - 40yr)	Zhang2022	-0.410273
PLK3	Y68_BM	Older Aged HSC (60 - 90yr)	Zhang2022	1.19293
PLK3	Y87_BM	Older Aged HSC (60 - 90yr)	Zhang2022	0.949371
PLK3	HCA_BM_HCA_BM_BM1__HSC_MPP	Middle Aged HSC (40 - 60yr)	HCA_BM	0.00566641
PLK3	HCA_BM_HCA_BM_BM2__HSC_MPP	Middle Aged HSC (40 - 60yr)	HCA_BM	-0.427962
PLK3	HCA_BM_HCA_BM_BM3__HSC_MPP	Young Adult HSC (18 - 40yr)	HCA_BM	0.143265
PLK3	HCA_BM_HCA_BM_BM4__HSC_MPP	Young Adult HSC (18 - 40yr)	HCA_BM	0.075149
PLK3	HCA_BM_HCA_BM_BM5__HSC_MPP	Young Adult HSC (18 - 40yr)	HCA_BM	-0.421552
PLK3	HCA_BM_HCA_BM_BM6__HSC_MPP	Young Adult HSC (18 - 40yr)	HCA_BM	-0.0856299
PLK3	HCA_BM_HCA_BM_BM7__HSC_MPP	Young Adult HSC (18 - 40yr)	HCA_BM	-0.106753
PLK3	HCA_BM_HCA_BM_BM8__HSC_MPP	Young Adult HSC (18 - 40yr)	HCA_BM	0.00734856
PLK3	Mende2022_Mende2022_BM_DOD1__HSC_MPP	Young Adult HSC (18 - 40yr)	Mende2022	0.0842781
PLK3	Mende2022_Mende2022_BM_DOD2__HSC_MPP	Young Adult HSC (18 - 40yr)	Mende2022	0.742015
PLK3	Oetjen2018_Oetjen2018_A__HSC_MPP	Middle Aged HSC (40 - 60yr)	Oetjen2018	1.09165
PLK3	Oetjen2018_Oetjen2018_B__HSC_MPP	Middle Aged HSC (40 - 60yr)	Oetjen2018	1.74607
PLK3	Oetjen2018_Oetjen2018_E__HSC_MPP	Young Adult HSC (18 - 40yr)	Oetjen2018	0.999548
PLK3	Oetjen2018_Oetjen2018_G__HSC_MPP	Middle Aged HSC (40 - 60yr)	Oetjen2018	0.810309
PLK3	Oetjen2018_Oetjen2018_J__HSC_MPP	Middle Aged HSC (40 - 60yr)	Oetjen2018	-0.172958
PLK3	Oetjen2018_Oetjen2018_L__HSC_MPP	Middle Aged HSC (40 - 60yr)	Oetjen2018	1.34808
PLK3	Oetjen2018_Oetjen2018_P__HSC_MPP	Middle Aged HSC (40 - 60yr)	Oetjen2018	0.43201
PLK3	Oetjen2018_Oetjen2018_S__HSC_MPP	Middle Aged HSC (40 - 60yr)	Oetjen2018	-2.35207
PLK3	Oetjen2018_Oetjen2018_W__HSC_MPP	Young Adult HSC (18 - 40yr)	Oetjen2018	-2.35207
PLK3	Setty2019_Setty2019_BM1__HSC_MPP	Young Adult HSC (18 - 40yr)	Setty2019	-0.902216
PLK3	Setty2019_Setty2019_BM2__HSC_MPP	Young Adult HSC (18 - 40yr)	Setty2019	-0.392954
PLK3	Setty2019_Setty2019_BM3__HSC_MPP	Young Adult HSC (18 - 40yr)	Setty2019	-0.271238
FOSB	24M	Young Adult HSC (18 - 40yr)	this_Study	-1.24018
FOSB	26F	Young Adult HSC (18 - 40yr)	this_Study	-0.65819
FOSB	57M	Middle Aged HSC (40 - 60yr)	this_Study	1.45509
FOSB	58F	Middle Aged HSC (40 - 60yr)	this_Study	0.530207
FOSB	70F	Older Aged HSC (60 - 90yr)	this_Study	0.516243
FOSB	77F	Older Aged HSC (60 - 90yr)	this_Study	-0.603178
FOSB	elderly1	Older Aged HSC (60 - 90yr)	Ainciburu2023	0.725781
FOSB	elderly2	Older Aged HSC (60 - 90yr)	Ainciburu2023	2.04358
FOSB	elderly3	Older Aged HSC (60 - 90yr)	Ainciburu2023	-0.407851
FOSB	young1	Young Adult HSC (18 - 40yr)	Ainciburu2023	0.0767111
FOSB	young2	Young Adult HSC (18 - 40yr)	Ainciburu2023	-0.683866
FOSB	young3	Young Adult HSC (18 - 40yr)	Ainciburu2023	-1.1832
FOSB	young4	Young Adult HSC (18 - 40yr)	Ainciburu2023	-0.502454
FOSB	young5	Young Adult HSC (18 - 40yr)	Ainciburu2023	-0.068698
FOSB	BM1	Young Adult HSC (18 - 40yr)	Zhang2022	0.264836
FOSB	BM2	Young Adult HSC (18 - 40yr)	Zhang2022	-1.02432
FOSB	BM3	Young Adult HSC (18 - 40yr)	Zhang2022	-1.05541
FOSB	Y68_BM	Older Aged HSC (60 - 90yr)	Zhang2022	1.15223
FOSB	Y87_BM	Older Aged HSC (60 - 90yr)	Zhang2022	0.662658
FOSB	HCA_BM_HCA_BM_BM1__HSC_MPP	Middle Aged HSC (40 - 60yr)	HCA_BM	0.0666126
FOSB	HCA_BM_HCA_BM_BM2__HSC_MPP	Middle Aged HSC (40 - 60yr)	HCA_BM	-1.49457
FOSB	HCA_BM_HCA_BM_BM3__HSC_MPP	Young Adult HSC (18 - 40yr)	HCA_BM	-0.188917
FOSB	HCA_BM_HCA_BM_BM4__HSC_MPP	Young Adult HSC (18 - 40yr)	HCA_BM	-0.917921
FOSB	HCA_BM_HCA_BM_BM5__HSC_MPP	Young Adult HSC (18 - 40yr)	HCA_BM	-0.612313
FOSB	HCA_BM_HCA_BM_BM6__HSC_MPP	Young Adult HSC (18 - 40yr)	HCA_BM	-1.17697
FOSB	HCA_BM_HCA_BM_BM7__HSC_MPP	Young Adult HSC (18 - 40yr)	HCA_BM	-0.631472
FOSB	HCA_BM_HCA_BM_BM8__HSC_MPP	Young Adult HSC (18 - 40yr)	HCA_BM	-1.78709
FOSB	Mende2022_Mende2022_BM_DOD1__HSC_MPP	Young Adult HSC (18 - 40yr)	Mende2022	-0.413495
FOSB	Mende2022_Mende2022_BM_DOD2__HSC_MPP	Young Adult HSC (18 - 40yr)	Mende2022	0.537882
FOSB	Oetjen2018_Oetjen2018_A__HSC_MPP	Middle Aged HSC (40 - 60yr)	Oetjen2018	1.63775
FOSB	Oetjen2018_Oetjen2018_B__HSC_MPP	Middle Aged HSC (40 - 60yr)	Oetjen2018	1.41293
FOSB	Oetjen2018_Oetjen2018_E__HSC_MPP	Young Adult HSC (18 - 40yr)	Oetjen2018	0.368606
FOSB	Oetjen2018_Oetjen2018_G__HSC_MPP	Middle Aged HSC (40 - 60yr)	Oetjen2018	1.1228
FOSB	Oetjen2018_Oetjen2018_J__HSC_MPP	Middle Aged HSC (40 - 60yr)	Oetjen2018	0.438151
FOSB	Oetjen2018_Oetjen2018_L__HSC_MPP	Middle Aged HSC (40 - 60yr)	Oetjen2018	1.66196
FOSB	Oetjen2018_Oetjen2018_P__HSC_MPP	Middle Aged HSC (40 - 60yr)	Oetjen2018	0.249675
FOSB	Oetjen2018_Oetjen2018_S__HSC_MPP	Middle Aged HSC (40 - 60yr)	Oetjen2018	0.673053
FOSB	Oetjen2018_Oetjen2018_W__HSC_MPP	Young Adult HSC (18 - 40yr)	Oetjen2018	-0.363898
FOSB	Setty2019_Setty2019_BM1__HSC_MPP	Young Adult HSC (18 - 40yr)	Setty2019	-0.28547
FOSB	Setty2019_Setty2019_BM2__HSC_MPP	Young Adult HSC (18 - 40yr)	Setty2019	0.916226
FOSB	Setty2019_Setty2019_BM3__HSC_MPP	Young Adult HSC (18 - 40yr)	Setty2019	-1.21352
ETV3	24M	Young Adult HSC (18 - 40yr)	this_Study	-1.17476
ETV3	26F	Young Adult HSC (18 - 40yr)	this_Study	-0.970355
ETV3	57M	Middle Aged HSC (40 - 60yr)	this_Study	0.817412
ETV3	58F	Middle Aged HSC (40 - 60yr)	this_Study	1.33771
ETV3	70F	Older Aged HSC (60 - 90yr)	this_Study	0.327164
ETV3	77F	Older Aged HSC (60 - 90yr)	this_Study	-0.33717
ETV3	elderly1	Older Aged HSC (60 - 90yr)	Ainciburu2023	1.10802
ETV3	elderly2	Older Aged HSC (60 - 90yr)	Ainciburu2023	1.4269
ETV3	elderly3	Older Aged HSC (60 - 90yr)	Ainciburu2023	-0.598278
ETV3	young1	Young Adult HSC (18 - 40yr)	Ainciburu2023	-0.0606637
ETV3	young2	Young Adult HSC (18 - 40yr)	Ainciburu2023	0.573498
ETV3	young3	Young Adult HSC (18 - 40yr)	Ainciburu2023	-0.841647
ETV3	young4	Young Adult HSC (18 - 40yr)	Ainciburu2023	-1.52669
ETV3	young5	Young Adult HSC (18 - 40yr)	Ainciburu2023	-0.0811393
ETV3	BM1	Young Adult HSC (18 - 40yr)	Zhang2022	-0.547832
ETV3	BM2	Young Adult HSC (18 - 40yr)	Zhang2022	-1.29488
ETV3	BM3	Young Adult HSC (18 - 40yr)	Zhang2022	-0.144891
ETV3	Y68_BM	Older Aged HSC (60 - 90yr)	Zhang2022	1.10978
ETV3	Y87_BM	Older Aged HSC (60 - 90yr)	Zhang2022	0.877825
ETV3	HCA_BM_HCA_BM_BM1__HSC_MPP	Middle Aged HSC (40 - 60yr)	HCA_BM	0.546562
ETV3	HCA_BM_HCA_BM_BM2__HSC_MPP	Middle Aged HSC (40 - 60yr)	HCA_BM	-2.41988
ETV3	HCA_BM_HCA_BM_BM3__HSC_MPP	Young Adult HSC (18 - 40yr)	HCA_BM	0.613216
ETV3	HCA_BM_HCA_BM_BM4__HSC_MPP	Young Adult HSC (18 - 40yr)	HCA_BM	-0.198948
ETV3	HCA_BM_HCA_BM_BM5__HSC_MPP	Young Adult HSC (18 - 40yr)	HCA_BM	-0.188667
ETV3	HCA_BM_HCA_BM_BM6__HSC_MPP	Young Adult HSC (18 - 40yr)	HCA_BM	-0.55727
ETV3	HCA_BM_HCA_BM_BM7__HSC_MPP	Young Adult HSC (18 - 40yr)	HCA_BM	-0.878753
ETV3	HCA_BM_HCA_BM_BM8__HSC_MPP	Young Adult HSC (18 - 40yr)	HCA_BM	0.0753111
ETV3	Mende2022_Mende2022_BM_DOD1__HSC_MPP	Young Adult HSC (18 - 40yr)	Mende2022	-0.00654673
ETV3	Mende2022_Mende2022_BM_DOD2__HSC_MPP	Young Adult HSC (18 - 40yr)	Mende2022	0.0619141
ETV3	Oetjen2018_Oetjen2018_A__HSC_MPP	Middle Aged HSC (40 - 60yr)	Oetjen2018	1.70932
ETV3	Oetjen2018_Oetjen2018_B__HSC_MPP	Middle Aged HSC (40 - 60yr)	Oetjen2018	1.49025
ETV3	Oetjen2018_Oetjen2018_E__HSC_MPP	Young Adult HSC (18 - 40yr)	Oetjen2018	0.783873
ETV3	Oetjen2018_Oetjen2018_G__HSC_MPP	Middle Aged HSC (40 - 60yr)	Oetjen2018	0.716467
ETV3	Oetjen2018_Oetjen2018_J__HSC_MPP	Middle Aged HSC (40 - 60yr)	Oetjen2018	-0.0361696
ETV3	Oetjen2018_Oetjen2018_L__HSC_MPP	Middle Aged HSC (40 - 60yr)	Oetjen2018	0.820469
ETV3	Oetjen2018_Oetjen2018_P__HSC_MPP	Middle Aged HSC (40 - 60yr)	Oetjen2018	0.137431
ETV3	Oetjen2018_Oetjen2018_S__HSC_MPP	Middle Aged HSC (40 - 60yr)	Oetjen2018	-0.236191
ETV3	Oetjen2018_Oetjen2018_W__HSC_MPP	Young Adult HSC (18 - 40yr)	Oetjen2018	-2.41988
ETV3	Setty2019_Setty2019_BM1__HSC_MPP	Young Adult HSC (18 - 40yr)	Setty2019	-0.396448
ETV3	Setty2019_Setty2019_BM2__HSC_MPP	Young Adult HSC (18 - 40yr)	Setty2019	0.504772
ETV3	Setty2019_Setty2019_BM3__HSC_MPP	Young Adult HSC (18 - 40yr)	Setty2019	-0.120828
EHD4	24M	Young Adult HSC (18 - 40yr)	this_Study	-1.34739
EHD4	26F	Young Adult HSC (18 - 40yr)	this_Study	-0.977903
EHD4	57M	Middle Aged HSC (40 - 60yr)	this_Study	0.297963
EHD4	58F	Middle Aged HSC (40 - 60yr)	this_Study	1.26754
EHD4	70F	Older Aged HSC (60 - 90yr)	this_Study	0.729296
EHD4	77F	Older Aged HSC (60 - 90yr)	this_Study	0.0304892
EHD4	elderly1	Older Aged HSC (60 - 90yr)	Ainciburu2023	-0.122119
EHD4	elderly2	Older Aged HSC (60 - 90yr)	Ainciburu2023	1.57625
EHD4	elderly3	Older Aged HSC (60 - 90yr)	Ainciburu2023	-0.388562
EHD4	young1	Young Adult HSC (18 - 40yr)	Ainciburu2023	1.18444
EHD4	young2	Young Adult HSC (18 - 40yr)	Ainciburu2023	-0.12954
EHD4	young3	Young Adult HSC (18 - 40yr)	Ainciburu2023	-1.57117
EHD4	young4	Young Adult HSC (18 - 40yr)	Ainciburu2023	-0.668619
EHD4	young5	Young Adult HSC (18 - 40yr)	Ainciburu2023	0.119325
EHD4	BM1	Young Adult HSC (18 - 40yr)	Zhang2022	-1.12055
EHD4	BM2	Young Adult HSC (18 - 40yr)	Zhang2022	-0.653214
EHD4	BM3	Young Adult HSC (18 - 40yr)	Zhang2022	-0.324585
EHD4	Y68_BM	Older Aged HSC (60 - 90yr)	Zhang2022	1.12262
EHD4	Y87_BM	Older Aged HSC (60 - 90yr)	Zhang2022	0.975734
EHD4	HCA_BM_HCA_BM_BM1__HSC_MPP	Middle Aged HSC (40 - 60yr)	HCA_BM	0.318262
EHD4	HCA_BM_HCA_BM_BM2__HSC_MPP	Middle Aged HSC (40 - 60yr)	HCA_BM	0.0161742
EHD4	HCA_BM_HCA_BM_BM3__HSC_MPP	Young Adult HSC (18 - 40yr)	HCA_BM	0.261261
EHD4	HCA_BM_HCA_BM_BM4__HSC_MPP	Young Adult HSC (18 - 40yr)	HCA_BM	-0.593264
EHD4	HCA_BM_HCA_BM_BM5__HSC_MPP	Young Adult HSC (18 - 40yr)	HCA_BM	0.270824
EHD4	HCA_BM_HCA_BM_BM6__HSC_MPP	Young Adult HSC (18 - 40yr)	HCA_BM	0.129089
EHD4	HCA_BM_HCA_BM_BM7__HSC_MPP	Young Adult HSC (18 - 40yr)	HCA_BM	-1.05078
EHD4	HCA_BM_HCA_BM_BM8__HSC_MPP	Young Adult HSC (18 - 40yr)	HCA_BM	-0.31358
EHD4	Mende2022_Mende2022_BM_DOD1__HSC_MPP	Young Adult HSC (18 - 40yr)	Mende2022	-0.231373
EHD4	Mende2022_Mende2022_BM_DOD2__HSC_MPP	Young Adult HSC (18 - 40yr)	Mende2022	-0.190731
EHD4	Oetjen2018_Oetjen2018_A__HSC_MPP	Middle Aged HSC (40 - 60yr)	Oetjen2018	0.154448
EHD4	Oetjen2018_Oetjen2018_B__HSC_MPP	Middle Aged HSC (40 - 60yr)	Oetjen2018	0.848393
EHD4	Oetjen2018_Oetjen2018_E__HSC_MPP	Young Adult HSC (18 - 40yr)	Oetjen2018	0.422073
EHD4	Oetjen2018_Oetjen2018_G__HSC_MPP	Middle Aged HSC (40 - 60yr)	Oetjen2018	-0.0410678
EHD4	Oetjen2018_Oetjen2018_J__HSC_MPP	Middle Aged HSC (40 - 60yr)	Oetjen2018	-2.26099
EHD4	Oetjen2018_Oetjen2018_L__HSC_MPP	Middle Aged HSC (40 - 60yr)	Oetjen2018	1.59873
EHD4	Oetjen2018_Oetjen2018_P__HSC_MPP	Middle Aged HSC (40 - 60yr)	Oetjen2018	1.17344
EHD4	Oetjen2018_Oetjen2018_S__HSC_MPP	Middle Aged HSC (40 - 60yr)	Oetjen2018	1.95396
EHD4	Oetjen2018_Oetjen2018_W__HSC_MPP	Young Adult HSC (18 - 40yr)	Oetjen2018	-2.26099
EHD4	Setty2019_Setty2019_BM1__HSC_MPP	Young Adult HSC (18 - 40yr)	Setty2019	0.222354
EHD4	Setty2019_Setty2019_BM2__HSC_MPP	Young Adult HSC (18 - 40yr)	Setty2019	-0.382022
EHD4	Setty2019_Setty2019_BM3__HSC_MPP	Young Adult HSC (18 - 40yr)	Setty2019	-0.0442024
JUNB	24M	Young Adult HSC (18 - 40yr)	this_Study	-0.5013
JUNB	26F	Young Adult HSC (18 - 40yr)	this_Study	-1.62224
JUNB	57M	Middle Aged HSC (40 - 60yr)	this_Study	0.965835
JUNB	58F	Middle Aged HSC (40 - 60yr)	this_Study	0.438645
JUNB	70F	Older Aged HSC (60 - 90yr)	this_Study	0.965031
JUNB	77F	Older Aged HSC (60 - 90yr)	this_Study	-0.245969
JUNB	elderly1	Older Aged HSC (60 - 90yr)	Ainciburu2023	0.477327
JUNB	elderly2	Older Aged HSC (60 - 90yr)	Ainciburu2023	1.67079
JUNB	elderly3	Older Aged HSC (60 - 90yr)	Ainciburu2023	0.181308
JUNB	young1	Young Adult HSC (18 - 40yr)	Ainciburu2023	0.231314
JUNB	young2	Young Adult HSC (18 - 40yr)	Ainciburu2023	0.0467431
JUNB	young3	Young Adult HSC (18 - 40yr)	Ainciburu2023	-1.84854
JUNB	young4	Young Adult HSC (18 - 40yr)	Ainciburu2023	-0.685223
JUNB	young5	Young Adult HSC (18 - 40yr)	Ainciburu2023	-0.0737242
JUNB	BM1	Young Adult HSC (18 - 40yr)	Zhang2022	0.33579
JUNB	BM2	Young Adult HSC (18 - 40yr)	Zhang2022	-1.42941
JUNB	BM3	Young Adult HSC (18 - 40yr)	Zhang2022	-0.587235
JUNB	Y68_BM	Older Aged HSC (60 - 90yr)	Zhang2022	1.04847
JUNB	Y87_BM	Older Aged HSC (60 - 90yr)	Zhang2022	0.632377
JUNB	HCA_BM_HCA_BM_BM1__HSC_MPP	Middle Aged HSC (40 - 60yr)	HCA_BM	-1.55456
JUNB	HCA_BM_HCA_BM_BM2__HSC_MPP	Middle Aged HSC (40 - 60yr)	HCA_BM	-0.98772
JUNB	HCA_BM_HCA_BM_BM3__HSC_MPP	Young Adult HSC (18 - 40yr)	HCA_BM	0.537609
JUNB	HCA_BM_HCA_BM_BM4__HSC_MPP	Young Adult HSC (18 - 40yr)	HCA_BM	-0.938185
JUNB	HCA_BM_HCA_BM_BM5__HSC_MPP	Young Adult HSC (18 - 40yr)	HCA_BM	-0.26218
JUNB	HCA_BM_HCA_BM_BM6__HSC_MPP	Young Adult HSC (18 - 40yr)	HCA_BM	-0.543788
JUNB	HCA_BM_HCA_BM_BM7__HSC_MPP	Young Adult HSC (18 - 40yr)	HCA_BM	-1.13142
JUNB	HCA_BM_HCA_BM_BM8__HSC_MPP	Young Adult HSC (18 - 40yr)	HCA_BM	-0.473646
JUNB	Mende2022_Mende2022_BM_DOD1__HSC_MPP	Young Adult HSC (18 - 40yr)	Mende2022	0.834751
JUNB	Mende2022_Mende2022_BM_DOD2__HSC_MPP	Young Adult HSC (18 - 40yr)	Mende2022	0.785042
JUNB	Oetjen2018_Oetjen2018_A__HSC_MPP	Middle Aged HSC (40 - 60yr)	Oetjen2018	0.975092
JUNB	Oetjen2018_Oetjen2018_B__HSC_MPP	Middle Aged HSC (40 - 60yr)	Oetjen2018	1.33649
JUNB	Oetjen2018_Oetjen2018_E__HSC_MPP	Young Adult HSC (18 - 40yr)	Oetjen2018	0.523726
JUNB	Oetjen2018_Oetjen2018_G__HSC_MPP	Middle Aged HSC (40 - 60yr)	Oetjen2018	1.06738
JUNB	Oetjen2018_Oetjen2018_J__HSC_MPP	Middle Aged HSC (40 - 60yr)	Oetjen2018	0.638357
JUNB	Oetjen2018_Oetjen2018_L__HSC_MPP	Middle Aged HSC (40 - 60yr)	Oetjen2018	1.5812
JUNB	Oetjen2018_Oetjen2018_P__HSC_MPP	Middle Aged HSC (40 - 60yr)	Oetjen2018	0.594056
JUNB	Oetjen2018_Oetjen2018_S__HSC_MPP	Middle Aged HSC (40 - 60yr)	Oetjen2018	0.55293
JUNB	Oetjen2018_Oetjen2018_W__HSC_MPP	Young Adult HSC (18 - 40yr)	Oetjen2018	0.444861
JUNB	Setty2019_Setty2019_BM1__HSC_MPP	Young Adult HSC (18 - 40yr)	Setty2019	-1.45368
JUNB	Setty2019_Setty2019_BM2__HSC_MPP	Young Adult HSC (18 - 40yr)	Setty2019	-1.12646
JUNB	Setty2019_Setty2019_BM3__HSC_MPP	Young Adult HSC (18 - 40yr)	Setty2019	-1.39986
ANKMY1	24M	Young Adult HSC (18 - 40yr)	this_Study	-1.19524
ANKMY1	26F	Young Adult HSC (18 - 40yr)	this_Study	-1.22574
ANKMY1	57M	Middle Aged HSC (40 - 60yr)	this_Study	0.715122
ANKMY1	58F	Middle Aged HSC (40 - 60yr)	this_Study	0.980705
ANKMY1	70F	Older Aged HSC (60 - 90yr)	this_Study	-0.0453902
ANKMY1	77F	Older Aged HSC (60 - 90yr)	this_Study	0.770539
ANKMY1	elderly1	Older Aged HSC (60 - 90yr)	Ainciburu2023	0.165558
ANKMY1	elderly2	Older Aged HSC (60 - 90yr)	Ainciburu2023	0.325413
ANKMY1	elderly3	Older Aged HSC (60 - 90yr)	Ainciburu2023	0.864436
ANKMY1	young1	Young Adult HSC (18 - 40yr)	Ainciburu2023	-0.33708
ANKMY1	young2	Young Adult HSC (18 - 40yr)	Ainciburu2023	-2.02729
ANKMY1	young3	Young Adult HSC (18 - 40yr)	Ainciburu2023	-0.682298
ANKMY1	young4	Young Adult HSC (18 - 40yr)	Ainciburu2023	0.85605
ANKMY1	young5	Young Adult HSC (18 - 40yr)	Ainciburu2023	0.835211
ANKMY1	BM1	Young Adult HSC (18 - 40yr)	Zhang2022	-1.6439
ANKMY1	BM2	Young Adult HSC (18 - 40yr)	Zhang2022	-0.0996955
ANKMY1	BM3	Young Adult HSC (18 - 40yr)	Zhang2022	0.212211
ANKMY1	Y68_BM	Older Aged HSC (60 - 90yr)	Zhang2022	0.578515
ANKMY1	Y87_BM	Older Aged HSC (60 - 90yr)	Zhang2022	0.952866
ANKMY1	HCA_BM_HCA_BM_BM1__HSC_MPP	Middle Aged HSC (40 - 60yr)	HCA_BM	0.672728
ANKMY1	HCA_BM_HCA_BM_BM2__HSC_MPP	Middle Aged HSC (40 - 60yr)	HCA_BM	1.53202
ANKMY1	HCA_BM_HCA_BM_BM3__HSC_MPP	Young Adult HSC (18 - 40yr)	HCA_BM	-0.182694
ANKMY1	HCA_BM_HCA_BM_BM4__HSC_MPP	Young Adult HSC (18 - 40yr)	HCA_BM	0.125971
ANKMY1	HCA_BM_HCA_BM_BM5__HSC_MPP	Young Adult HSC (18 - 40yr)	HCA_BM	-0.644081
ANKMY1	HCA_BM_HCA_BM_BM6__HSC_MPP	Young Adult HSC (18 - 40yr)	HCA_BM	0.144625
ANKMY1	HCA_BM_HCA_BM_BM7__HSC_MPP	Young Adult HSC (18 - 40yr)	HCA_BM	0.472085
ANKMY1	HCA_BM_HCA_BM_BM8__HSC_MPP	Young Adult HSC (18 - 40yr)	HCA_BM	0.00163245
ANKMY1	Mende2022_Mende2022_BM_DOD1__HSC_MPP	Young Adult HSC (18 - 40yr)	Mende2022	0.0805201
ANKMY1	Mende2022_Mende2022_BM_DOD2__HSC_MPP	Young Adult HSC (18 - 40yr)	Mende2022	-0.369908
ANKMY1	Oetjen2018_Oetjen2018_A__HSC_MPP	Middle Aged HSC (40 - 60yr)	Oetjen2018	1.36309
ANKMY1	Oetjen2018_Oetjen2018_B__HSC_MPP	Middle Aged HSC (40 - 60yr)	Oetjen2018	-1.64028
ANKMY1	Oetjen2018_Oetjen2018_E__HSC_MPP	Young Adult HSC (18 - 40yr)	Oetjen2018	-1.64028
ANKMY1	Oetjen2018_Oetjen2018_G__HSC_MPP	Middle Aged HSC (40 - 60yr)	Oetjen2018	-1.64028
ANKMY1	Oetjen2018_Oetjen2018_J__HSC_MPP	Middle Aged HSC (40 - 60yr)	Oetjen2018	1.09104
ANKMY1	Oetjen2018_Oetjen2018_L__HSC_MPP	Middle Aged HSC (40 - 60yr)	Oetjen2018	1.57129
ANKMY1	Oetjen2018_Oetjen2018_P__HSC_MPP	Middle Aged HSC (40 - 60yr)	Oetjen2018	0.364764
ANKMY1	Oetjen2018_Oetjen2018_S__HSC_MPP	Middle Aged HSC (40 - 60yr)	Oetjen2018	0.861848
ANKMY1	Oetjen2018_Oetjen2018_W__HSC_MPP	Young Adult HSC (18 - 40yr)	Oetjen2018	-1.64028
ANKMY1	Setty2019_Setty2019_BM1__HSC_MPP	Young Adult HSC (18 - 40yr)	Setty2019	-0.319386
ANKMY1	Setty2019_Setty2019_BM2__HSC_MPP	Young Adult HSC (18 - 40yr)	Setty2019	0.0862287
ANKMY1	Setty2019_Setty2019_BM3__HSC_MPP	Young Adult HSC (18 - 40yr)	Setty2019	-0.290629
PHLDB1	24M	Young Adult HSC (18 - 40yr)	this_Study	-1.40292
PHLDB1	26F	Young Adult HSC (18 - 40yr)	this_Study	-1.09594
PHLDB1	57M	Middle Aged HSC (40 - 60yr)	this_Study	0.981549
PHLDB1	58F	Middle Aged HSC (40 - 60yr)	this_Study	0.543025
PHLDB1	70F	Older Aged HSC (60 - 90yr)	this_Study	0.708276
PHLDB1	77F	Older Aged HSC (60 - 90yr)	this_Study	0.266012
PHLDB1	elderly1	Older Aged HSC (60 - 90yr)	Ainciburu2023	0.851999
PHLDB1	elderly2	Older Aged HSC (60 - 90yr)	Ainciburu2023	1.28638
PHLDB1	elderly3	Older Aged HSC (60 - 90yr)	Ainciburu2023	0.436732
PHLDB1	young1	Young Adult HSC (18 - 40yr)	Ainciburu2023	-1.15817
PHLDB1	young2	Young Adult HSC (18 - 40yr)	Ainciburu2023	-1.15817
PHLDB1	young3	Young Adult HSC (18 - 40yr)	Ainciburu2023	0.443262
PHLDB1	young4	Young Adult HSC (18 - 40yr)	Ainciburu2023	-1.15817
PHLDB1	young5	Young Adult HSC (18 - 40yr)	Ainciburu2023	0.45613
PHLDB1	BM1	Young Adult HSC (18 - 40yr)	Zhang2022	-0.889997
PHLDB1	BM2	Young Adult HSC (18 - 40yr)	Zhang2022	-0.889997
PHLDB1	BM3	Young Adult HSC (18 - 40yr)	Zhang2022	-0.335129
PHLDB1	Y68_BM	Older Aged HSC (60 - 90yr)	Zhang2022	1.24008
PHLDB1	Y87_BM	Older Aged HSC (60 - 90yr)	Zhang2022	0.875046
PHLDB1	HCA_BM_HCA_BM_BM1__HSC_MPP	Middle Aged HSC (40 - 60yr)	HCA_BM	0.357331
PHLDB1	HCA_BM_HCA_BM_BM2__HSC_MPP	Middle Aged HSC (40 - 60yr)	HCA_BM	-1.21313
PHLDB1	HCA_BM_HCA_BM_BM3__HSC_MPP	Young Adult HSC (18 - 40yr)	HCA_BM	-1.21313
PHLDB1	HCA_BM_HCA_BM_BM4__HSC_MPP	Young Adult HSC (18 - 40yr)	HCA_BM	-0.041355
PHLDB1	HCA_BM_HCA_BM_BM5__HSC_MPP	Young Adult HSC (18 - 40yr)	HCA_BM	-0.108374
PHLDB1	HCA_BM_HCA_BM_BM6__HSC_MPP	Young Adult HSC (18 - 40yr)	HCA_BM	0.224326
PHLDB1	HCA_BM_HCA_BM_BM7__HSC_MPP	Young Adult HSC (18 - 40yr)	HCA_BM	0.208244
PHLDB1	HCA_BM_HCA_BM_BM8__HSC_MPP	Young Adult HSC (18 - 40yr)	HCA_BM	0.859999
PHLDB1	Mende2022_Mende2022_BM_DOD1__HSC_MPP	Young Adult HSC (18 - 40yr)	Mende2022	-0.116637
PHLDB1	Mende2022_Mende2022_BM_DOD2__HSC_MPP	Young Adult HSC (18 - 40yr)	Mende2022	0.36758
PHLDB1	Oetjen2018_Oetjen2018_A__HSC_MPP	Middle Aged HSC (40 - 60yr)	Oetjen2018	0.324678
PHLDB1	Oetjen2018_Oetjen2018_B__HSC_MPP	Middle Aged HSC (40 - 60yr)	Oetjen2018	1.57533
PHLDB1	Oetjen2018_Oetjen2018_E__HSC_MPP	Young Adult HSC (18 - 40yr)	Oetjen2018	1.93808
PHLDB1	Oetjen2018_Oetjen2018_G__HSC_MPP	Middle Aged HSC (40 - 60yr)	Oetjen2018	-1.21313
PHLDB1	Oetjen2018_Oetjen2018_J__HSC_MPP	Middle Aged HSC (40 - 60yr)	Oetjen2018	-1.21313
PHLDB1	Oetjen2018_Oetjen2018_L__HSC_MPP	Middle Aged HSC (40 - 60yr)	Oetjen2018	-1.21313
PHLDB1	Oetjen2018_Oetjen2018_P__HSC_MPP	Middle Aged HSC (40 - 60yr)	Oetjen2018	-1.21313
PHLDB1	Oetjen2018_Oetjen2018_S__HSC_MPP	Middle Aged HSC (40 - 60yr)	Oetjen2018	1.56165
PHLDB1	Oetjen2018_Oetjen2018_W__HSC_MPP	Young Adult HSC (18 - 40yr)	Oetjen2018	-1.21313
PHLDB1	Setty2019_Setty2019_BM1__HSC_MPP	Young Adult HSC (18 - 40yr)	Setty2019	0.251701
PHLDB1	Setty2019_Setty2019_BM2__HSC_MPP	Young Adult HSC (18 - 40yr)	Setty2019	0.805766
PHLDB1	Setty2019_Setty2019_BM3__HSC_MPP	Young Adult HSC (18 - 40yr)	Setty2019	0.283592
SERTAD1	24M	Young Adult HSC (18 - 40yr)	this_Study	-1.32593
SERTAD1	26F	Young Adult HSC (18 - 40yr)	this_Study	-1.01301
SERTAD1	57M	Middle Aged HSC (40 - 60yr)	this_Study	1.20506
SERTAD1	58F	Middle Aged HSC (40 - 60yr)	this_Study	0.84036
SERTAD1	70F	Older Aged HSC (60 - 90yr)	this_Study	0.0623022
SERTAD1	77F	Older Aged HSC (60 - 90yr)	this_Study	0.231222
SERTAD1	elderly1	Older Aged HSC (60 - 90yr)	Ainciburu2023	0.946381
SERTAD1	elderly2	Older Aged HSC (60 - 90yr)	Ainciburu2023	0.914606
SERTAD1	elderly3	Older Aged HSC (60 - 90yr)	Ainciburu2023	0.108427
SERTAD1	young1	Young Adult HSC (18 - 40yr)	Ainciburu2023	-1.41455
SERTAD1	young2	Young Adult HSC (18 - 40yr)	Ainciburu2023	0.786051
SERTAD1	young3	Young Adult HSC (18 - 40yr)	Ainciburu2023	-1.48255
SERTAD1	young4	Young Adult HSC (18 - 40yr)	Ainciburu2023	0.534111
SERTAD1	young5	Young Adult HSC (18 - 40yr)	Ainciburu2023	-0.39247
SERTAD1	BM1	Young Adult HSC (18 - 40yr)	Zhang2022	-0.210341
SERTAD1	BM2	Young Adult HSC (18 - 40yr)	Zhang2022	-1.40682
SERTAD1	BM3	Young Adult HSC (18 - 40yr)	Zhang2022	-0.208359
SERTAD1	Y68_BM	Older Aged HSC (60 - 90yr)	Zhang2022	1.2781
SERTAD1	Y87_BM	Older Aged HSC (60 - 90yr)	Zhang2022	0.547417
SERTAD1	HCA_BM_HCA_BM_BM1__HSC_MPP	Middle Aged HSC (40 - 60yr)	HCA_BM	-0.760916
SERTAD1	HCA_BM_HCA_BM_BM2__HSC_MPP	Middle Aged HSC (40 - 60yr)	HCA_BM	-2.13726
SERTAD1	HCA_BM_HCA_BM_BM3__HSC_MPP	Young Adult HSC (18 - 40yr)	HCA_BM	0.326639
SERTAD1	HCA_BM_HCA_BM_BM4__HSC_MPP	Young Adult HSC (18 - 40yr)	HCA_BM	-1.38816
SERTAD1	HCA_BM_HCA_BM_BM5__HSC_MPP	Young Adult HSC (18 - 40yr)	HCA_BM	-0.650274
SERTAD1	HCA_BM_HCA_BM_BM6__HSC_MPP	Young Adult HSC (18 - 40yr)	HCA_BM	-0.871845
SERTAD1	HCA_BM_HCA_BM_BM7__HSC_MPP	Young Adult HSC (18 - 40yr)	HCA_BM	-0.639691
SERTAD1	HCA_BM_HCA_BM_BM8__HSC_MPP	Young Adult HSC (18 - 40yr)	HCA_BM	-0.0406593
SERTAD1	Mende2022_Mende2022_BM_DOD1__HSC_MPP	Young Adult HSC (18 - 40yr)	Mende2022	0.505515
SERTAD1	Mende2022_Mende2022_BM_DOD2__HSC_MPP	Young Adult HSC (18 - 40yr)	Mende2022	0.865037
SERTAD1	Oetjen2018_Oetjen2018_A__HSC_MPP	Middle Aged HSC (40 - 60yr)	Oetjen2018	1.66618
SERTAD1	Oetjen2018_Oetjen2018_B__HSC_MPP	Middle Aged HSC (40 - 60yr)	Oetjen2018	1.3705
SERTAD1	Oetjen2018_Oetjen2018_E__HSC_MPP	Young Adult HSC (18 - 40yr)	Oetjen2018	0.465271
SERTAD1	Oetjen2018_Oetjen2018_G__HSC_MPP	Middle Aged HSC (40 - 60yr)	Oetjen2018	0.67286
SERTAD1	Oetjen2018_Oetjen2018_J__HSC_MPP	Middle Aged HSC (40 - 60yr)	Oetjen2018	1.23944
SERTAD1	Oetjen2018_Oetjen2018_L__HSC_MPP	Middle Aged HSC (40 - 60yr)	Oetjen2018	1.43615
SERTAD1	Oetjen2018_Oetjen2018_P__HSC_MPP	Middle Aged HSC (40 - 60yr)	Oetjen2018	0.44144
SERTAD1	Oetjen2018_Oetjen2018_S__HSC_MPP	Middle Aged HSC (40 - 60yr)	Oetjen2018	-0.363367
SERTAD1	Oetjen2018_Oetjen2018_W__HSC_MPP	Young Adult HSC (18 - 40yr)	Oetjen2018	0.108947
SERTAD1	Setty2019_Setty2019_BM1__HSC_MPP	Young Adult HSC (18 - 40yr)	Setty2019	-0.924142
SERTAD1	Setty2019_Setty2019_BM2__HSC_MPP	Young Adult HSC (18 - 40yr)	Setty2019	-0.319371
SERTAD1	Setty2019_Setty2019_BM3__HSC_MPP	Young Adult HSC (18 - 40yr)	Setty2019	-1.0023
ARL5B	24M	Young Adult HSC (18 - 40yr)	this_Study	0.093309
ARL5B	26F	Young Adult HSC (18 - 40yr)	this_Study	-1.26465
ARL5B	57M	Middle Aged HSC (40 - 60yr)	this_Study	0.421436
ARL5B	58F	Middle Aged HSC (40 - 60yr)	this_Study	1.66185
ARL5B	70F	Older Aged HSC (60 - 90yr)	this_Study	-0.320363
ARL5B	77F	Older Aged HSC (60 - 90yr)	this_Study	-0.591585
ARL5B	elderly1	Older Aged HSC (60 - 90yr)	Ainciburu2023	0.331551
ARL5B	elderly2	Older Aged HSC (60 - 90yr)	Ainciburu2023	1.16273
ARL5B	elderly3	Older Aged HSC (60 - 90yr)	Ainciburu2023	0.883858
ARL5B	young1	Young Adult HSC (18 - 40yr)	Ainciburu2023	0.690252
ARL5B	young2	Young Adult HSC (18 - 40yr)	Ainciburu2023	-1.30908
ARL5B	young3	Young Adult HSC (18 - 40yr)	Ainciburu2023	-1.04854
ARL5B	young4	Young Adult HSC (18 - 40yr)	Ainciburu2023	-1.13473
ARL5B	young5	Young Adult HSC (18 - 40yr)	Ainciburu2023	0.423957
ARL5B	BM1	Young Adult HSC (18 - 40yr)	Zhang2022	-0.906624
ARL5B	BM2	Young Adult HSC (18 - 40yr)	Zhang2022	-0.934326
ARL5B	BM3	Young Adult HSC (18 - 40yr)	Zhang2022	-0.155302
ARL5B	Y68_BM	Older Aged HSC (60 - 90yr)	Zhang2022	0.618365
ARL5B	Y87_BM	Older Aged HSC (60 - 90yr)	Zhang2022	1.37789
ARL5B	HCA_BM_HCA_BM_BM1__HSC_MPP	Middle Aged HSC (40 - 60yr)	HCA_BM	0.671227
ARL5B	HCA_BM_HCA_BM_BM2__HSC_MPP	Middle Aged HSC (40 - 60yr)	HCA_BM	-2.35877
ARL5B	HCA_BM_HCA_BM_BM3__HSC_MPP	Young Adult HSC (18 - 40yr)	HCA_BM	0.672622
ARL5B	HCA_BM_HCA_BM_BM4__HSC_MPP	Young Adult HSC (18 - 40yr)	HCA_BM	-1.07918
ARL5B	HCA_BM_HCA_BM_BM5__HSC_MPP	Young Adult HSC (18 - 40yr)	HCA_BM	0.2594
ARL5B	HCA_BM_HCA_BM_BM6__HSC_MPP	Young Adult HSC (18 - 40yr)	HCA_BM	-0.992902
ARL5B	HCA_BM_HCA_BM_BM7__HSC_MPP	Young Adult HSC (18 - 40yr)	HCA_BM	0.383067
ARL5B	HCA_BM_HCA_BM_BM8__HSC_MPP	Young Adult HSC (18 - 40yr)	HCA_BM	-0.163872
ARL5B	Mende2022_Mende2022_BM_DOD1__HSC_MPP	Young Adult HSC (18 - 40yr)	Mende2022	-0.142929
ARL5B	Mende2022_Mende2022_BM_DOD2__HSC_MPP	Young Adult HSC (18 - 40yr)	Mende2022	-0.114279
ARL5B	Oetjen2018_Oetjen2018_A__HSC_MPP	Middle Aged HSC (40 - 60yr)	Oetjen2018	1.5995
ARL5B	Oetjen2018_Oetjen2018_B__HSC_MPP	Middle Aged HSC (40 - 60yr)	Oetjen2018	1.28566
ARL5B	Oetjen2018_Oetjen2018_E__HSC_MPP	Young Adult HSC (18 - 40yr)	Oetjen2018	0.843183
ARL5B	Oetjen2018_Oetjen2018_G__HSC_MPP	Middle Aged HSC (40 - 60yr)	Oetjen2018	-0.308067
ARL5B	Oetjen2018_Oetjen2018_J__HSC_MPP	Middle Aged HSC (40 - 60yr)	Oetjen2018	0.73302
ARL5B	Oetjen2018_Oetjen2018_L__HSC_MPP	Middle Aged HSC (40 - 60yr)	Oetjen2018	0.879758
ARL5B	Oetjen2018_Oetjen2018_P__HSC_MPP	Middle Aged HSC (40 - 60yr)	Oetjen2018	-0.0180696
ARL5B	Oetjen2018_Oetjen2018_S__HSC_MPP	Middle Aged HSC (40 - 60yr)	Oetjen2018	-0.176308
ARL5B	Oetjen2018_Oetjen2018_W__HSC_MPP	Young Adult HSC (18 - 40yr)	Oetjen2018	-2.35877
ARL5B	Setty2019_Setty2019_BM1__HSC_MPP	Young Adult HSC (18 - 40yr)	Setty2019	-0.0647262
ARL5B	Setty2019_Setty2019_BM2__HSC_MPP	Young Adult HSC (18 - 40yr)	Setty2019	0.424051
ARL5B	Setty2019_Setty2019_BM3__HSC_MPP	Young Adult HSC (18 - 40yr)	Setty2019	0.0263801
ICAM1	24M	Young Adult HSC (18 - 40yr)	this_Study	-0.844718
ICAM1	26F	Young Adult HSC (18 - 40yr)	this_Study	-1.36052
ICAM1	57M	Middle Aged HSC (40 - 60yr)	this_Study	0.134467
ICAM1	58F	Middle Aged HSC (40 - 60yr)	this_Study	1.03135
ICAM1	70F	Older Aged HSC (60 - 90yr)	this_Study	1.15747
ICAM1	77F	Older Aged HSC (60 - 90yr)	this_Study	-0.118053
ICAM1	elderly1	Older Aged HSC (60 - 90yr)	Ainciburu2023	0.723829
ICAM1	elderly2	Older Aged HSC (60 - 90yr)	Ainciburu2023	1.50733
ICAM1	elderly3	Older Aged HSC (60 - 90yr)	Ainciburu2023	-0.739578
ICAM1	young1	Young Adult HSC (18 - 40yr)	Ainciburu2023	-0.981758
ICAM1	young2	Young Adult HSC (18 - 40yr)	Ainciburu2023	0.583042
ICAM1	young3	Young Adult HSC (18 - 40yr)	Ainciburu2023	0.423461
ICAM1	young4	Young Adult HSC (18 - 40yr)	Ainciburu2023	-0.0425121
ICAM1	young5	Young Adult HSC (18 - 40yr)	Ainciburu2023	-1.47382
ICAM1	BM1	Young Adult HSC (18 - 40yr)	Zhang2022	-0.26881
ICAM1	BM2	Young Adult HSC (18 - 40yr)	Zhang2022	-1.26871
ICAM1	BM3	Young Adult HSC (18 - 40yr)	Zhang2022	-0.497471
ICAM1	Y68_BM	Older Aged HSC (60 - 90yr)	Zhang2022	1.02324
ICAM1	Y87_BM	Older Aged HSC (60 - 90yr)	Zhang2022	1.01175
ICAM1	HCA_BM_HCA_BM_BM1__HSC_MPP	Middle Aged HSC (40 - 60yr)	HCA_BM	0.206588
ICAM1	HCA_BM_HCA_BM_BM2__HSC_MPP	Middle Aged HSC (40 - 60yr)	HCA_BM	-1.21903
ICAM1	HCA_BM_HCA_BM_BM3__HSC_MPP	Young Adult HSC (18 - 40yr)	HCA_BM	-1.21903
ICAM1	HCA_BM_HCA_BM_BM4__HSC_MPP	Young Adult HSC (18 - 40yr)	HCA_BM	0.257796
ICAM1	HCA_BM_HCA_BM_BM5__HSC_MPP	Young Adult HSC (18 - 40yr)	HCA_BM	-0.216166
ICAM1	HCA_BM_HCA_BM_BM6__HSC_MPP	Young Adult HSC (18 - 40yr)	HCA_BM	0.0858503
ICAM1	HCA_BM_HCA_BM_BM7__HSC_MPP	Young Adult HSC (18 - 40yr)	HCA_BM	-1.21903
ICAM1	HCA_BM_HCA_BM_BM8__HSC_MPP	Young Adult HSC (18 - 40yr)	HCA_BM	0.433867
ICAM1	Mende2022_Mende2022_BM_DOD1__HSC_MPP	Young Adult HSC (18 - 40yr)	Mende2022	0.855292
ICAM1	Mende2022_Mende2022_BM_DOD2__HSC_MPP	Young Adult HSC (18 - 40yr)	Mende2022	0.378399
ICAM1	Oetjen2018_Oetjen2018_A__HSC_MPP	Middle Aged HSC (40 - 60yr)	Oetjen2018	1.35622
ICAM1	Oetjen2018_Oetjen2018_B__HSC_MPP	Middle Aged HSC (40 - 60yr)	Oetjen2018	-1.21903
ICAM1	Oetjen2018_Oetjen2018_E__HSC_MPP	Young Adult HSC (18 - 40yr)	Oetjen2018	-1.21903
ICAM1	Oetjen2018_Oetjen2018_G__HSC_MPP	Middle Aged HSC (40 - 60yr)	Oetjen2018	1.14777
ICAM1	Oetjen2018_Oetjen2018_J__HSC_MPP	Middle Aged HSC (40 - 60yr)	Oetjen2018	-1.21903
ICAM1	Oetjen2018_Oetjen2018_L__HSC_MPP	Middle Aged HSC (40 - 60yr)	Oetjen2018	1.24234
ICAM1	Oetjen2018_Oetjen2018_P__HSC_MPP	Middle Aged HSC (40 - 60yr)	Oetjen2018	0.256125
ICAM1	Oetjen2018_Oetjen2018_S__HSC_MPP	Middle Aged HSC (40 - 60yr)	Oetjen2018	2.08154
ICAM1	Oetjen2018_Oetjen2018_W__HSC_MPP	Young Adult HSC (18 - 40yr)	Oetjen2018	-1.21903
ICAM1	Setty2019_Setty2019_BM1__HSC_MPP	Young Adult HSC (18 - 40yr)	Setty2019	-0.0588723
ICAM1	Setty2019_Setty2019_BM2__HSC_MPP	Young Adult HSC (18 - 40yr)	Setty2019	0.519029
ICAM1	Setty2019_Setty2019_BM3__HSC_MPP	Young Adult HSC (18 - 40yr)	Setty2019	-0.0125423
NFATC1	24M	Young Adult HSC (18 - 40yr)	this_Study	-1.00888
NFATC1	26F	Young Adult HSC (18 - 40yr)	this_Study	-1.19741
NFATC1	57M	Middle Aged HSC (40 - 60yr)	this_Study	1.27017
NFATC1	58F	Middle Aged HSC (40 - 60yr)	this_Study	0.869842
NFATC1	70F	Older Aged HSC (60 - 90yr)	this_Study	0.329964
NFATC1	77F	Older Aged HSC (60 - 90yr)	this_Study	-0.263686
NFATC1	elderly1	Older Aged HSC (60 - 90yr)	Ainciburu2023	0.25435
NFATC1	elderly2	Older Aged HSC (60 - 90yr)	Ainciburu2023	1.61216
NFATC1	elderly3	Older Aged HSC (60 - 90yr)	Ainciburu2023	-0.0499978
NFATC1	young1	Young Adult HSC (18 - 40yr)	Ainciburu2023	0.946282
NFATC1	young2	Young Adult HSC (18 - 40yr)	Ainciburu2023	-0.208962
NFATC1	young3	Young Adult HSC (18 - 40yr)	Ainciburu2023	-1.64792
NFATC1	young4	Young Adult HSC (18 - 40yr)	Ainciburu2023	-0.819474
NFATC1	young5	Young Adult HSC (18 - 40yr)	Ainciburu2023	-0.0864353
NFATC1	BM1	Young Adult HSC (18 - 40yr)	Zhang2022	0.00766677
NFATC1	BM2	Young Adult HSC (18 - 40yr)	Zhang2022	-0.258422
NFATC1	BM3	Young Adult HSC (18 - 40yr)	Zhang2022	-0.988713
NFATC1	Y68_BM	Older Aged HSC (60 - 90yr)	Zhang2022	-0.426083
NFATC1	Y87_BM	Older Aged HSC (60 - 90yr)	Zhang2022	1.66555
NFATC1	HCA_BM_HCA_BM_BM1__HSC_MPP	Middle Aged HSC (40 - 60yr)	HCA_BM	1.13378
NFATC1	HCA_BM_HCA_BM_BM2__HSC_MPP	Middle Aged HSC (40 - 60yr)	HCA_BM	-2.68704
NFATC1	HCA_BM_HCA_BM_BM3__HSC_MPP	Young Adult HSC (18 - 40yr)	HCA_BM	-0.00951886
NFATC1	HCA_BM_HCA_BM_BM4__HSC_MPP	Young Adult HSC (18 - 40yr)	HCA_BM	-0.22164
NFATC1	HCA_BM_HCA_BM_BM5__HSC_MPP	Young Adult HSC (18 - 40yr)	HCA_BM	0.233237
NFATC1	HCA_BM_HCA_BM_BM6__HSC_MPP	Young Adult HSC (18 - 40yr)	HCA_BM	0.0806404
NFATC1	HCA_BM_HCA_BM_BM7__HSC_MPP	Young Adult HSC (18 - 40yr)	HCA_BM	0.444759
NFATC1	HCA_BM_HCA_BM_BM8__HSC_MPP	Young Adult HSC (18 - 40yr)	HCA_BM	0.337452
NFATC1	Mende2022_Mende2022_BM_DOD1__HSC_MPP	Young Adult HSC (18 - 40yr)	Mende2022	-0.35543
NFATC1	Mende2022_Mende2022_BM_DOD2__HSC_MPP	Young Adult HSC (18 - 40yr)	Mende2022	-0.282284
NFATC1	Oetjen2018_Oetjen2018_A__HSC_MPP	Middle Aged HSC (40 - 60yr)	Oetjen2018	0.38221
NFATC1	Oetjen2018_Oetjen2018_B__HSC_MPP	Middle Aged HSC (40 - 60yr)	Oetjen2018	0.335388
NFATC1	Oetjen2018_Oetjen2018_E__HSC_MPP	Young Adult HSC (18 - 40yr)	Oetjen2018	-0.0790091
NFATC1	Oetjen2018_Oetjen2018_G__HSC_MPP	Middle Aged HSC (40 - 60yr)	Oetjen2018	0.15869
NFATC1	Oetjen2018_Oetjen2018_J__HSC_MPP	Middle Aged HSC (40 - 60yr)	Oetjen2018	0.566282
NFATC1	Oetjen2018_Oetjen2018_L__HSC_MPP	Middle Aged HSC (40 - 60yr)	Oetjen2018	1.9391
NFATC1	Oetjen2018_Oetjen2018_P__HSC_MPP	Middle Aged HSC (40 - 60yr)	Oetjen2018	0.00236776
NFATC1	Oetjen2018_Oetjen2018_S__HSC_MPP	Middle Aged HSC (40 - 60yr)	Oetjen2018	0.322133
NFATC1	Oetjen2018_Oetjen2018_W__HSC_MPP	Young Adult HSC (18 - 40yr)	Oetjen2018	-2.68704
NFATC1	Setty2019_Setty2019_BM1__HSC_MPP	Young Adult HSC (18 - 40yr)	Setty2019	0.301419
NFATC1	Setty2019_Setty2019_BM2__HSC_MPP	Young Adult HSC (18 - 40yr)	Setty2019	-0.154497
NFATC1	Setty2019_Setty2019_BM3__HSC_MPP	Young Adult HSC (18 - 40yr)	Setty2019	0.238993
ZFP36	24M	Young Adult HSC (18 - 40yr)	this_Study	-0.567196
ZFP36	26F	Young Adult HSC (18 - 40yr)	this_Study	-1.46806
ZFP36	57M	Middle Aged HSC (40 - 60yr)	this_Study	0.952943
ZFP36	58F	Middle Aged HSC (40 - 60yr)	this_Study	0.485192
ZFP36	70F	Older Aged HSC (60 - 90yr)	this_Study	1.07358
ZFP36	77F	Older Aged HSC (60 - 90yr)	this_Study	-0.476459
ZFP36	elderly1	Older Aged HSC (60 - 90yr)	Ainciburu2023	1.11644
ZFP36	elderly2	Older Aged HSC (60 - 90yr)	Ainciburu2023	1.80692
ZFP36	elderly3	Older Aged HSC (60 - 90yr)	Ainciburu2023	-0.500236
ZFP36	young1	Young Adult HSC (18 - 40yr)	Ainciburu2023	-0.102278
ZFP36	young2	Young Adult HSC (18 - 40yr)	Ainciburu2023	-1.19745
ZFP36	young3	Young Adult HSC (18 - 40yr)	Ainciburu2023	-0.2633
ZFP36	young4	Young Adult HSC (18 - 40yr)	Ainciburu2023	-0.00883998
ZFP36	young5	Young Adult HSC (18 - 40yr)	Ainciburu2023	-0.851247
ZFP36	BM1	Young Adult HSC (18 - 40yr)	Zhang2022	-0.0569249
ZFP36	BM2	Young Adult HSC (18 - 40yr)	Zhang2022	-1.3132
ZFP36	BM3	Young Adult HSC (18 - 40yr)	Zhang2022	-0.588267
ZFP36	Y68_BM	Older Aged HSC (60 - 90yr)	Zhang2022	1.04459
ZFP36	Y87_BM	Older Aged HSC (60 - 90yr)	Zhang2022	0.913807
ZFP36	HCA_BM_HCA_BM_BM1__HSC_MPP	Middle Aged HSC (40 - 60yr)	HCA_BM	-1.06806
ZFP36	HCA_BM_HCA_BM_BM2__HSC_MPP	Middle Aged HSC (40 - 60yr)	HCA_BM	-1.0487
ZFP36	HCA_BM_HCA_BM_BM3__HSC_MPP	Young Adult HSC (18 - 40yr)	HCA_BM	0.937011
ZFP36	HCA_BM_HCA_BM_BM4__HSC_MPP	Young Adult HSC (18 - 40yr)	HCA_BM	-0.774755
ZFP36	HCA_BM_HCA_BM_BM5__HSC_MPP	Young Adult HSC (18 - 40yr)	HCA_BM	-0.5634
ZFP36	HCA_BM_HCA_BM_BM6__HSC_MPP	Young Adult HSC (18 - 40yr)	HCA_BM	-0.889778
ZFP36	HCA_BM_HCA_BM_BM7__HSC_MPP	Young Adult HSC (18 - 40yr)	HCA_BM	-1.49029
ZFP36	HCA_BM_HCA_BM_BM8__HSC_MPP	Young Adult HSC (18 - 40yr)	HCA_BM	-0.430408
ZFP36	Mende2022_Mende2022_BM_DOD1__HSC_MPP	Young Adult HSC (18 - 40yr)	Mende2022	0.901054
ZFP36	Mende2022_Mende2022_BM_DOD2__HSC_MPP	Young Adult HSC (18 - 40yr)	Mende2022	1.46169
ZFP36	Oetjen2018_Oetjen2018_A__HSC_MPP	Middle Aged HSC (40 - 60yr)	Oetjen2018	1.22304
ZFP36	Oetjen2018_Oetjen2018_B__HSC_MPP	Middle Aged HSC (40 - 60yr)	Oetjen2018	1.31
ZFP36	Oetjen2018_Oetjen2018_E__HSC_MPP	Young Adult HSC (18 - 40yr)	Oetjen2018	0.746878
ZFP36	Oetjen2018_Oetjen2018_G__HSC_MPP	Middle Aged HSC (40 - 60yr)	Oetjen2018	0.92715
ZFP36	Oetjen2018_Oetjen2018_J__HSC_MPP	Middle Aged HSC (40 - 60yr)	Oetjen2018	0.768101
ZFP36	Oetjen2018_Oetjen2018_L__HSC_MPP	Middle Aged HSC (40 - 60yr)	Oetjen2018	1.22791
ZFP36	Oetjen2018_Oetjen2018_P__HSC_MPP	Middle Aged HSC (40 - 60yr)	Oetjen2018	0.493241
ZFP36	Oetjen2018_Oetjen2018_S__HSC_MPP	Middle Aged HSC (40 - 60yr)	Oetjen2018	-0.122165
ZFP36	Oetjen2018_Oetjen2018_W__HSC_MPP	Young Adult HSC (18 - 40yr)	Oetjen2018	-0.261504
ZFP36	Setty2019_Setty2019_BM1__HSC_MPP	Young Adult HSC (18 - 40yr)	Setty2019	-1.11348
ZFP36	Setty2019_Setty2019_BM2__HSC_MPP	Young Adult HSC (18 - 40yr)	Setty2019	-1.2383
ZFP36	Setty2019_Setty2019_BM3__HSC_MPP	Young Adult HSC (18 - 40yr)	Setty2019	-0.995231
ID1	24M	Young Adult HSC (18 - 40yr)	this_Study	-0.915336
ID1	26F	Young Adult HSC (18 - 40yr)	this_Study	-0.834268
ID1	57M	Middle Aged HSC (40 - 60yr)	this_Study	1.70772
ID1	58F	Middle Aged HSC (40 - 60yr)	this_Study	0.499025
ID1	70F	Older Aged HSC (60 - 90yr)	this_Study	0.0847342
ID1	77F	Older Aged HSC (60 - 90yr)	this_Study	-0.541878
ID1	elderly1	Older Aged HSC (60 - 90yr)	Ainciburu2023	0.841716
ID1	elderly2	Older Aged HSC (60 - 90yr)	Ainciburu2023	1.86543
ID1	elderly3	Older Aged HSC (60 - 90yr)	Ainciburu2023	0.142363
ID1	young1	Young Adult HSC (18 - 40yr)	Ainciburu2023	0.116017
ID1	young2	Young Adult HSC (18 - 40yr)	Ainciburu2023	-0.96111
ID1	young3	Young Adult HSC (18 - 40yr)	Ainciburu2023	-0.96111
ID1	young4	Young Adult HSC (18 - 40yr)	Ainciburu2023	-0.96111
ID1	young5	Young Adult HSC (18 - 40yr)	Ainciburu2023	-0.0821979
ID1	BM1	Young Adult HSC (18 - 40yr)	Zhang2022	-0.270023
ID1	BM2	Young Adult HSC (18 - 40yr)	Zhang2022	-1.18656
ID1	BM3	Young Adult HSC (18 - 40yr)	Zhang2022	-0.534276
ID1	Y68_BM	Older Aged HSC (60 - 90yr)	Zhang2022	1.35037
ID1	Y87_BM	Older Aged HSC (60 - 90yr)	Zhang2022	0.640489
ID1	HCA_BM_HCA_BM_BM1__HSC_MPP	Middle Aged HSC (40 - 60yr)	HCA_BM	-0.408412
ID1	HCA_BM_HCA_BM_BM2__HSC_MPP	Middle Aged HSC (40 - 60yr)	HCA_BM	-0.906467
ID1	HCA_BM_HCA_BM_BM3__HSC_MPP	Young Adult HSC (18 - 40yr)	HCA_BM	0.527699
ID1	HCA_BM_HCA_BM_BM4__HSC_MPP	Young Adult HSC (18 - 40yr)	HCA_BM	-0.209208
ID1	HCA_BM_HCA_BM_BM5__HSC_MPP	Young Adult HSC (18 - 40yr)	HCA_BM	0.261826
ID1	HCA_BM_HCA_BM_BM6__HSC_MPP	Young Adult HSC (18 - 40yr)	HCA_BM	-0.802766
ID1	HCA_BM_HCA_BM_BM7__HSC_MPP	Young Adult HSC (18 - 40yr)	HCA_BM	-1.61355
ID1	HCA_BM_HCA_BM_BM8__HSC_MPP	Young Adult HSC (18 - 40yr)	HCA_BM	-0.0382346
ID1	Mende2022_Mende2022_BM_DOD1__HSC_MPP	Young Adult HSC (18 - 40yr)	Mende2022	0.93143
ID1	Mende2022_Mende2022_BM_DOD2__HSC_MPP	Young Adult HSC (18 - 40yr)	Mende2022	1.2865
ID1	Oetjen2018_Oetjen2018_A__HSC_MPP	Middle Aged HSC (40 - 60yr)	Oetjen2018	1.34728
ID1	Oetjen2018_Oetjen2018_B__HSC_MPP	Middle Aged HSC (40 - 60yr)	Oetjen2018	1.63687
ID1	Oetjen2018_Oetjen2018_E__HSC_MPP	Young Adult HSC (18 - 40yr)	Oetjen2018	0.463588
ID1	Oetjen2018_Oetjen2018_G__HSC_MPP	Middle Aged HSC (40 - 60yr)	Oetjen2018	0.980518
ID1	Oetjen2018_Oetjen2018_J__HSC_MPP	Middle Aged HSC (40 - 60yr)	Oetjen2018	1.07012
ID1	Oetjen2018_Oetjen2018_L__HSC_MPP	Middle Aged HSC (40 - 60yr)	Oetjen2018	-0.169687
ID1	Oetjen2018_Oetjen2018_P__HSC_MPP	Middle Aged HSC (40 - 60yr)	Oetjen2018	-0.250336
ID1	Oetjen2018_Oetjen2018_S__HSC_MPP	Middle Aged HSC (40 - 60yr)	Oetjen2018	0.365328
ID1	Oetjen2018_Oetjen2018_W__HSC_MPP	Young Adult HSC (18 - 40yr)	Oetjen2018	0.00687949
ID1	Setty2019_Setty2019_BM1__HSC_MPP	Young Adult HSC (18 - 40yr)	Setty2019	-1.76419
ID1	Setty2019_Setty2019_BM2__HSC_MPP	Young Adult HSC (18 - 40yr)	Setty2019	-1.42544
ID1	Setty2019_Setty2019_BM3__HSC_MPP	Young Adult HSC (18 - 40yr)	Setty2019	-1.28975
PLAUR	24M	Young Adult HSC (18 - 40yr)	this_Study	-1.3266
PLAUR	26F	Young Adult HSC (18 - 40yr)	this_Study	-1.24193
PLAUR	57M	Middle Aged HSC (40 - 60yr)	this_Study	0.667705
PLAUR	58F	Middle Aged HSC (40 - 60yr)	this_Study	0.808847
PLAUR	70F	Older Aged HSC (60 - 90yr)	this_Study	0.573186
PLAUR	77F	Older Aged HSC (60 - 90yr)	this_Study	0.518789
PLAUR	elderly1	Older Aged HSC (60 - 90yr)	Ainciburu2023	1.22573
PLAUR	elderly2	Older Aged HSC (60 - 90yr)	Ainciburu2023	1.63532
PLAUR	elderly3	Older Aged HSC (60 - 90yr)	Ainciburu2023	-1.04323
PLAUR	young1	Young Adult HSC (18 - 40yr)	Ainciburu2023	-0.33261
PLAUR	young2	Young Adult HSC (18 - 40yr)	Ainciburu2023	-0.0679415
PLAUR	young3	Young Adult HSC (18 - 40yr)	Ainciburu2023	-0.551524
PLAUR	young4	Young Adult HSC (18 - 40yr)	Ainciburu2023	0.252989
PLAUR	young5	Young Adult HSC (18 - 40yr)	Ainciburu2023	-1.11874
PLAUR	BM1	Young Adult HSC (18 - 40yr)	Zhang2022	-1.3634
PLAUR	BM2	Young Adult HSC (18 - 40yr)	Zhang2022	-0.548537
PLAUR	BM3	Young Adult HSC (18 - 40yr)	Zhang2022	0.248442
PLAUR	Y68_BM	Older Aged HSC (60 - 90yr)	Zhang2022	0.387375
PLAUR	Y87_BM	Older Aged HSC (60 - 90yr)	Zhang2022	1.27612
PLAUR	HCA_BM_HCA_BM_BM1__HSC_MPP	Middle Aged HSC (40 - 60yr)	HCA_BM	-0.28772
PLAUR	HCA_BM_HCA_BM_BM2__HSC_MPP	Middle Aged HSC (40 - 60yr)	HCA_BM	-2.02157
PLAUR	HCA_BM_HCA_BM_BM3__HSC_MPP	Young Adult HSC (18 - 40yr)	HCA_BM	1.12231
PLAUR	HCA_BM_HCA_BM_BM4__HSC_MPP	Young Adult HSC (18 - 40yr)	HCA_BM	-0.0869617
PLAUR	HCA_BM_HCA_BM_BM5__HSC_MPP	Young Adult HSC (18 - 40yr)	HCA_BM	0.243964
PLAUR	HCA_BM_HCA_BM_BM6__HSC_MPP	Young Adult HSC (18 - 40yr)	HCA_BM	-0.292372
PLAUR	HCA_BM_HCA_BM_BM7__HSC_MPP	Young Adult HSC (18 - 40yr)	HCA_BM	-0.0873555
PLAUR	HCA_BM_HCA_BM_BM8__HSC_MPP	Young Adult HSC (18 - 40yr)	HCA_BM	0.0172596
PLAUR	Mende2022_Mende2022_BM_DOD1__HSC_MPP	Young Adult HSC (18 - 40yr)	Mende2022	0.049795
PLAUR	Mende2022_Mende2022_BM_DOD2__HSC_MPP	Young Adult HSC (18 - 40yr)	Mende2022	0.072934
PLAUR	Oetjen2018_Oetjen2018_A__HSC_MPP	Middle Aged HSC (40 - 60yr)	Oetjen2018	2.25884
PLAUR	Oetjen2018_Oetjen2018_B__HSC_MPP	Middle Aged HSC (40 - 60yr)	Oetjen2018	0.646551
PLAUR	Oetjen2018_Oetjen2018_E__HSC_MPP	Young Adult HSC (18 - 40yr)	Oetjen2018	-2.02157
PLAUR	Oetjen2018_Oetjen2018_G__HSC_MPP	Middle Aged HSC (40 - 60yr)	Oetjen2018	0.89013
PLAUR	Oetjen2018_Oetjen2018_J__HSC_MPP	Middle Aged HSC (40 - 60yr)	Oetjen2018	0.191403
PLAUR	Oetjen2018_Oetjen2018_L__HSC_MPP	Middle Aged HSC (40 - 60yr)	Oetjen2018	0.580511
PLAUR	Oetjen2018_Oetjen2018_P__HSC_MPP	Middle Aged HSC (40 - 60yr)	Oetjen2018	0.352569
PLAUR	Oetjen2018_Oetjen2018_S__HSC_MPP	Middle Aged HSC (40 - 60yr)	Oetjen2018	0.00570819
PLAUR	Oetjen2018_Oetjen2018_W__HSC_MPP	Young Adult HSC (18 - 40yr)	Oetjen2018	-2.02157
PLAUR	Setty2019_Setty2019_BM1__HSC_MPP	Young Adult HSC (18 - 40yr)	Setty2019	0.0149706
PLAUR	Setty2019_Setty2019_BM2__HSC_MPP	Young Adult HSC (18 - 40yr)	Setty2019	-0.23163
PLAUR	Setty2019_Setty2019_BM3__HSC_MPP	Young Adult HSC (18 - 40yr)	Setty2019	0.603796
FIGN	24M	Young Adult HSC (18 - 40yr)	this_Study	-1.30673
FIGN	26F	Young Adult HSC (18 - 40yr)	this_Study	-1.17315
FIGN	57M	Middle Aged HSC (40 - 60yr)	this_Study	0.647505
FIGN	58F	Middle Aged HSC (40 - 60yr)	this_Study	0.537162
FIGN	70F	Older Aged HSC (60 - 90yr)	this_Study	0.217729
FIGN	77F	Older Aged HSC (60 - 90yr)	this_Study	1.07748
FIGN	elderly1	Older Aged HSC (60 - 90yr)	Ainciburu2023	1.09959
FIGN	elderly2	Older Aged HSC (60 - 90yr)	Ainciburu2023	1.25096
FIGN	elderly3	Older Aged HSC (60 - 90yr)	Ainciburu2023	1.26785
FIGN	young1	Young Adult HSC (18 - 40yr)	Ainciburu2023	-0.72368
FIGN	young2	Young Adult HSC (18 - 40yr)	Ainciburu2023	-0.72368
FIGN	young3	Young Adult HSC (18 - 40yr)	Ainciburu2023	-0.72368
FIGN	young4	Young Adult HSC (18 - 40yr)	Ainciburu2023	-0.72368
FIGN	young5	Young Adult HSC (18 - 40yr)	Ainciburu2023	-0.72368
FIGN	BM1	Young Adult HSC (18 - 40yr)	Zhang2022	-1.1974
FIGN	BM2	Young Adult HSC (18 - 40yr)	Zhang2022	-0.770025
FIGN	BM3	Young Adult HSC (18 - 40yr)	Zhang2022	0.146167
FIGN	Y68_BM	Older Aged HSC (60 - 90yr)	Zhang2022	0.527585
FIGN	Y87_BM	Older Aged HSC (60 - 90yr)	Zhang2022	1.29367
FIGN	HCA_BM_HCA_BM_BM1__HSC_MPP	Middle Aged HSC (40 - 60yr)	HCA_BM	0.325235
FIGN	HCA_BM_HCA_BM_BM2__HSC_MPP	Middle Aged HSC (40 - 60yr)	HCA_BM	1.51133
FIGN	HCA_BM_HCA_BM_BM3__HSC_MPP	Young Adult HSC (18 - 40yr)	HCA_BM	-1.00624
FIGN	HCA_BM_HCA_BM_BM4__HSC_MPP	Young Adult HSC (18 - 40yr)	HCA_BM	-1.00624
FIGN	HCA_BM_HCA_BM_BM5__HSC_MPP	Young Adult HSC (18 - 40yr)	HCA_BM	1.3369
FIGN	HCA_BM_HCA_BM_BM6__HSC_MPP	Young Adult HSC (18 - 40yr)	HCA_BM	-1.00624
FIGN	HCA_BM_HCA_BM_BM7__HSC_MPP	Young Adult HSC (18 - 40yr)	HCA_BM	-0.12719
FIGN	HCA_BM_HCA_BM_BM8__HSC_MPP	Young Adult HSC (18 - 40yr)	HCA_BM	-1.00624
FIGN	Mende2022_Mende2022_BM_DOD1__HSC_MPP	Young Adult HSC (18 - 40yr)	Mende2022	-0.762792
FIGN	Mende2022_Mende2022_BM_DOD2__HSC_MPP	Young Adult HSC (18 - 40yr)	Mende2022	0.627628
FIGN	Oetjen2018_Oetjen2018_A__HSC_MPP	Middle Aged HSC (40 - 60yr)	Oetjen2018	-1.00624
FIGN	Oetjen2018_Oetjen2018_B__HSC_MPP	Middle Aged HSC (40 - 60yr)	Oetjen2018	1.85936
FIGN	Oetjen2018_Oetjen2018_E__HSC_MPP	Young Adult HSC (18 - 40yr)	Oetjen2018	1.51144
FIGN	Oetjen2018_Oetjen2018_G__HSC_MPP	Middle Aged HSC (40 - 60yr)	Oetjen2018	0.60622
FIGN	Oetjen2018_Oetjen2018_J__HSC_MPP	Middle Aged HSC (40 - 60yr)	Oetjen2018	-1.00624
FIGN	Oetjen2018_Oetjen2018_L__HSC_MPP	Middle Aged HSC (40 - 60yr)	Oetjen2018	0.670649
FIGN	Oetjen2018_Oetjen2018_P__HSC_MPP	Middle Aged HSC (40 - 60yr)	Oetjen2018	-0.00123928
FIGN	Oetjen2018_Oetjen2018_S__HSC_MPP	Middle Aged HSC (40 - 60yr)	Oetjen2018	-1.00624
FIGN	Oetjen2018_Oetjen2018_W__HSC_MPP	Young Adult HSC (18 - 40yr)	Oetjen2018	-1.00624
FIGN	Setty2019_Setty2019_BM1__HSC_MPP	Young Adult HSC (18 - 40yr)	Setty2019	0.583884
FIGN	Setty2019_Setty2019_BM2__HSC_MPP	Young Adult HSC (18 - 40yr)	Setty2019	0.597156
FIGN	Setty2019_Setty2019_BM3__HSC_MPP	Young Adult HSC (18 - 40yr)	Setty2019	-0.688694
PTGS2	24M	Young Adult HSC (18 - 40yr)	this_Study	-0.809742
PTGS2	26F	Young Adult HSC (18 - 40yr)	this_Study	-1.34999
PTGS2	57M	Middle Aged HSC (40 - 60yr)	this_Study	0.664158
PTGS2	58F	Middle Aged HSC (40 - 60yr)	this_Study	0.92178
PTGS2	70F	Older Aged HSC (60 - 90yr)	this_Study	1.01712
PTGS2	77F	Older Aged HSC (60 - 90yr)	this_Study	-0.443324
PTGS2	elderly1	Older Aged HSC (60 - 90yr)	Ainciburu2023	0.0889314
PTGS2	elderly2	Older Aged HSC (60 - 90yr)	Ainciburu2023	2.3012
PTGS2	elderly3	Older Aged HSC (60 - 90yr)	Ainciburu2023	-0.324925
PTGS2	young1	Young Adult HSC (18 - 40yr)	Ainciburu2023	-0.463434
PTGS2	young2	Young Adult HSC (18 - 40yr)	Ainciburu2023	-0.290127
PTGS2	young3	Young Adult HSC (18 - 40yr)	Ainciburu2023	-0.868112
PTGS2	young4	Young Adult HSC (18 - 40yr)	Ainciburu2023	-0.690839
PTGS2	young5	Young Adult HSC (18 - 40yr)	Ainciburu2023	0.247303
PTGS2	BM1	Young Adult HSC (18 - 40yr)	Zhang2022	-0.809799
PTGS2	BM2	Young Adult HSC (18 - 40yr)	Zhang2022	-1.24826
PTGS2	BM3	Young Adult HSC (18 - 40yr)	Zhang2022	0.186895
PTGS2	Y68_BM	Older Aged HSC (60 - 90yr)	Zhang2022	0.919252
PTGS2	Y87_BM	Older Aged HSC (60 - 90yr)	Zhang2022	0.951908
PTGS2	HCA_BM_HCA_BM_BM1__HSC_MPP	Middle Aged HSC (40 - 60yr)	HCA_BM	0.584421
PTGS2	HCA_BM_HCA_BM_BM2__HSC_MPP	Middle Aged HSC (40 - 60yr)	HCA_BM	-0.427647
PTGS2	HCA_BM_HCA_BM_BM3__HSC_MPP	Young Adult HSC (18 - 40yr)	HCA_BM	0.777812
PTGS2	HCA_BM_HCA_BM_BM4__HSC_MPP	Young Adult HSC (18 - 40yr)	HCA_BM	-1.14728
PTGS2	HCA_BM_HCA_BM_BM5__HSC_MPP	Young Adult HSC (18 - 40yr)	HCA_BM	-0.537095
PTGS2	HCA_BM_HCA_BM_BM6__HSC_MPP	Young Adult HSC (18 - 40yr)	HCA_BM	-0.7632
PTGS2	HCA_BM_HCA_BM_BM7__HSC_MPP	Young Adult HSC (18 - 40yr)	HCA_BM	-1.28844
PTGS2	HCA_BM_HCA_BM_BM8__HSC_MPP	Young Adult HSC (18 - 40yr)	HCA_BM	-1.01405
PTGS2	Mende2022_Mende2022_BM_DOD1__HSC_MPP	Young Adult HSC (18 - 40yr)	Mende2022	0.409188
PTGS2	Mende2022_Mende2022_BM_DOD2__HSC_MPP	Young Adult HSC (18 - 40yr)	Mende2022	1.71712
PTGS2	Oetjen2018_Oetjen2018_A__HSC_MPP	Middle Aged HSC (40 - 60yr)	Oetjen2018	1.08238
PTGS2	Oetjen2018_Oetjen2018_B__HSC_MPP	Middle Aged HSC (40 - 60yr)	Oetjen2018	1.14819
PTGS2	Oetjen2018_Oetjen2018_E__HSC_MPP	Young Adult HSC (18 - 40yr)	Oetjen2018	-0.100177
PTGS2	Oetjen2018_Oetjen2018_G__HSC_MPP	Middle Aged HSC (40 - 60yr)	Oetjen2018	1.16955
PTGS2	Oetjen2018_Oetjen2018_J__HSC_MPP	Middle Aged HSC (40 - 60yr)	Oetjen2018	-2.26482
PTGS2	Oetjen2018_Oetjen2018_L__HSC_MPP	Middle Aged HSC (40 - 60yr)	Oetjen2018	1.0776
PTGS2	Oetjen2018_Oetjen2018_P__HSC_MPP	Middle Aged HSC (40 - 60yr)	Oetjen2018	0.39347
PTGS2	Oetjen2018_Oetjen2018_S__HSC_MPP	Middle Aged HSC (40 - 60yr)	Oetjen2018	0.61822
PTGS2	Oetjen2018_Oetjen2018_W__HSC_MPP	Young Adult HSC (18 - 40yr)	Oetjen2018	0.148748
PTGS2	Setty2019_Setty2019_BM1__HSC_MPP	Young Adult HSC (18 - 40yr)	Setty2019	-0.73657
PTGS2	Setty2019_Setty2019_BM2__HSC_MPP	Young Adult HSC (18 - 40yr)	Setty2019	-0.063229
PTGS2	Setty2019_Setty2019_BM3__HSC_MPP	Young Adult HSC (18 - 40yr)	Setty2019	-0.784199
DUSP2	24M	Young Adult HSC (18 - 40yr)	this_Study	-1.38008
DUSP2	26F	Young Adult HSC (18 - 40yr)	this_Study	-1.07174
DUSP2	57M	Middle Aged HSC (40 - 60yr)	this_Study	0.737184
DUSP2	58F	Middle Aged HSC (40 - 60yr)	this_Study	0.847033
DUSP2	70F	Older Aged HSC (60 - 90yr)	this_Study	0.827181
DUSP2	77F	Older Aged HSC (60 - 90yr)	this_Study	0.0404161
DUSP2	elderly1	Older Aged HSC (60 - 90yr)	Ainciburu2023	-0.157118
DUSP2	elderly2	Older Aged HSC (60 - 90yr)	Ainciburu2023	-0.372628
DUSP2	elderly3	Older Aged HSC (60 - 90yr)	Ainciburu2023	1.16839
DUSP2	young1	Young Adult HSC (18 - 40yr)	Ainciburu2023	-0.436862
DUSP2	young2	Young Adult HSC (18 - 40yr)	Ainciburu2023	0.0450169
DUSP2	young3	Young Adult HSC (18 - 40yr)	Ainciburu2023	-1.67004
DUSP2	young4	Young Adult HSC (18 - 40yr)	Ainciburu2023	-0.147622
DUSP2	young5	Young Adult HSC (18 - 40yr)	Ainciburu2023	1.57086
DUSP2	BM1	Young Adult HSC (18 - 40yr)	Zhang2022	0.226157
DUSP2	BM2	Young Adult HSC (18 - 40yr)	Zhang2022	-0.88163
DUSP2	BM3	Young Adult HSC (18 - 40yr)	Zhang2022	-1.17997
DUSP2	Y68_BM	Older Aged HSC (60 - 90yr)	Zhang2022	1.13549
DUSP2	Y87_BM	Older Aged HSC (60 - 90yr)	Zhang2022	0.699953
DUSP2	HCA_BM_HCA_BM_BM1__HSC_MPP	Middle Aged HSC (40 - 60yr)	HCA_BM	-0.282855
DUSP2	HCA_BM_HCA_BM_BM2__HSC_MPP	Middle Aged HSC (40 - 60yr)	HCA_BM	-2.23451
DUSP2	HCA_BM_HCA_BM_BM3__HSC_MPP	Young Adult HSC (18 - 40yr)	HCA_BM	0.562739
DUSP2	HCA_BM_HCA_BM_BM4__HSC_MPP	Young Adult HSC (18 - 40yr)	HCA_BM	-0.518658
DUSP2	HCA_BM_HCA_BM_BM5__HSC_MPP	Young Adult HSC (18 - 40yr)	HCA_BM	-0.521713
DUSP2	HCA_BM_HCA_BM_BM6__HSC_MPP	Young Adult HSC (18 - 40yr)	HCA_BM	-0.617597
DUSP2	HCA_BM_HCA_BM_BM7__HSC_MPP	Young Adult HSC (18 - 40yr)	HCA_BM	-1.41579
DUSP2	HCA_BM_HCA_BM_BM8__HSC_MPP	Young Adult HSC (18 - 40yr)	HCA_BM	-0.408222
DUSP2	Mende2022_Mende2022_BM_DOD1__HSC_MPP	Young Adult HSC (18 - 40yr)	Mende2022	0.712936
DUSP2	Mende2022_Mende2022_BM_DOD2__HSC_MPP	Young Adult HSC (18 - 40yr)	Mende2022	0.586981
DUSP2	Oetjen2018_Oetjen2018_A__HSC_MPP	Middle Aged HSC (40 - 60yr)	Oetjen2018	1.41841
DUSP2	Oetjen2018_Oetjen2018_B__HSC_MPP	Middle Aged HSC (40 - 60yr)	Oetjen2018	1.74416
DUSP2	Oetjen2018_Oetjen2018_E__HSC_MPP	Young Adult HSC (18 - 40yr)	Oetjen2018	0.11039
DUSP2	Oetjen2018_Oetjen2018_G__HSC_MPP	Middle Aged HSC (40 - 60yr)	Oetjen2018	1.47578
DUSP2	Oetjen2018_Oetjen2018_J__HSC_MPP	Middle Aged HSC (40 - 60yr)	Oetjen2018	1.11121
DUSP2	Oetjen2018_Oetjen2018_L__HSC_MPP	Middle Aged HSC (40 - 60yr)	Oetjen2018	0.865088
DUSP2	Oetjen2018_Oetjen2018_P__HSC_MPP	Middle Aged HSC (40 - 60yr)	Oetjen2018	0.326444
DUSP2	Oetjen2018_Oetjen2018_S__HSC_MPP	Middle Aged HSC (40 - 60yr)	Oetjen2018	-0.140207
DUSP2	Oetjen2018_Oetjen2018_W__HSC_MPP	Young Adult HSC (18 - 40yr)	Oetjen2018	-0.210661
DUSP2	Setty2019_Setty2019_BM1__HSC_MPP	Young Adult HSC (18 - 40yr)	Setty2019	-1.01116
DUSP2	Setty2019_Setty2019_BM2__HSC_MPP	Young Adult HSC (18 - 40yr)	Setty2019	-0.914095
DUSP2	Setty2019_Setty2019_BM3__HSC_MPP	Young Adult HSC (18 - 40yr)	Setty2019	-0.638665
KLF4	24M	Young Adult HSC (18 - 40yr)	this_Study	-1.11927
KLF4	26F	Young Adult HSC (18 - 40yr)	this_Study	-0.836082
KLF4	57M	Middle Aged HSC (40 - 60yr)	this_Study	1.67416
KLF4	58F	Middle Aged HSC (40 - 60yr)	this_Study	-0.0757882
KLF4	70F	Older Aged HSC (60 - 90yr)	this_Study	0.475073
KLF4	77F	Older Aged HSC (60 - 90yr)	this_Study	-0.118097
KLF4	elderly1	Older Aged HSC (60 - 90yr)	Ainciburu2023	0.07971
KLF4	elderly2	Older Aged HSC (60 - 90yr)	Ainciburu2023	1.33286
KLF4	elderly3	Older Aged HSC (60 - 90yr)	Ainciburu2023	0.367471
KLF4	young1	Young Adult HSC (18 - 40yr)	Ainciburu2023	-0.523033
KLF4	young2	Young Adult HSC (18 - 40yr)	Ainciburu2023	-0.524217
KLF4	young3	Young Adult HSC (18 - 40yr)	Ainciburu2023	-1.75968
KLF4	young4	Young Adult HSC (18 - 40yr)	Ainciburu2023	-0.161083
KLF4	young5	Young Adult HSC (18 - 40yr)	Ainciburu2023	1.18798
KLF4	BM1	Young Adult HSC (18 - 40yr)	Zhang2022	0.347874
KLF4	BM2	Young Adult HSC (18 - 40yr)	Zhang2022	-1.08217
KLF4	BM3	Young Adult HSC (18 - 40yr)	Zhang2022	-0.931089
KLF4	Y68_BM	Older Aged HSC (60 - 90yr)	Zhang2022	1.30925
KLF4	Y87_BM	Older Aged HSC (60 - 90yr)	Zhang2022	0.356135
KLF4	HCA_BM_HCA_BM_BM1__HSC_MPP	Middle Aged HSC (40 - 60yr)	HCA_BM	0.327482
KLF4	HCA_BM_HCA_BM_BM2__HSC_MPP	Middle Aged HSC (40 - 60yr)	HCA_BM	-0.784684
KLF4	HCA_BM_HCA_BM_BM3__HSC_MPP	Young Adult HSC (18 - 40yr)	HCA_BM	-0.13919
KLF4	HCA_BM_HCA_BM_BM4__HSC_MPP	Young Adult HSC (18 - 40yr)	HCA_BM	-0.244741
KLF4	HCA_BM_HCA_BM_BM5__HSC_MPP	Young Adult HSC (18 - 40yr)	HCA_BM	-0.973527
KLF4	HCA_BM_HCA_BM_BM6__HSC_MPP	Young Adult HSC (18 - 40yr)	HCA_BM	-0.785236
KLF4	HCA_BM_HCA_BM_BM7__HSC_MPP	Young Adult HSC (18 - 40yr)	HCA_BM	-1.29158
KLF4	HCA_BM_HCA_BM_BM8__HSC_MPP	Young Adult HSC (18 - 40yr)	HCA_BM	-1.18177
KLF4	Mende2022_Mende2022_BM_DOD1__HSC_MPP	Young Adult HSC (18 - 40yr)	Mende2022	-0.555098
KLF4	Mende2022_Mende2022_BM_DOD2__HSC_MPP	Young Adult HSC (18 - 40yr)	Mende2022	0.79844
KLF4	Oetjen2018_Oetjen2018_A__HSC_MPP	Middle Aged HSC (40 - 60yr)	Oetjen2018	1.61731
KLF4	Oetjen2018_Oetjen2018_B__HSC_MPP	Middle Aged HSC (40 - 60yr)	Oetjen2018	1.11454
KLF4	Oetjen2018_Oetjen2018_E__HSC_MPP	Young Adult HSC (18 - 40yr)	Oetjen2018	1.44884
KLF4	Oetjen2018_Oetjen2018_G__HSC_MPP	Middle Aged HSC (40 - 60yr)	Oetjen2018	1.05927
KLF4	Oetjen2018_Oetjen2018_J__HSC_MPP	Middle Aged HSC (40 - 60yr)	Oetjen2018	0.863418
KLF4	Oetjen2018_Oetjen2018_L__HSC_MPP	Middle Aged HSC (40 - 60yr)	Oetjen2018	1.86673
KLF4	Oetjen2018_Oetjen2018_P__HSC_MPP	Middle Aged HSC (40 - 60yr)	Oetjen2018	0.170019
KLF4	Oetjen2018_Oetjen2018_S__HSC_MPP	Middle Aged HSC (40 - 60yr)	Oetjen2018	0.151009
KLF4	Oetjen2018_Oetjen2018_W__HSC_MPP	Young Adult HSC (18 - 40yr)	Oetjen2018	-0.510859
KLF4	Setty2019_Setty2019_BM1__HSC_MPP	Young Adult HSC (18 - 40yr)	Setty2019	-1.11998
KLF4	Setty2019_Setty2019_BM2__HSC_MPP	Young Adult HSC (18 - 40yr)	Setty2019	-0.726093
KLF4	Setty2019_Setty2019_BM3__HSC_MPP	Young Adult HSC (18 - 40yr)	Setty2019	-1.10432
MCL1	24M	Young Adult HSC (18 - 40yr)	this_Study	-0.986892
MCL1	26F	Young Adult HSC (18 - 40yr)	this_Study	-0.996975
MCL1	57M	Middle Aged HSC (40 - 60yr)	this_Study	1.11024
MCL1	58F	Middle Aged HSC (40 - 60yr)	this_Study	1.22234
MCL1	70F	Older Aged HSC (60 - 90yr)	this_Study	0.175295
MCL1	77F	Older Aged HSC (60 - 90yr)	this_Study	-0.524016
MCL1	elderly1	Older Aged HSC (60 - 90yr)	Ainciburu2023	0.308843
MCL1	elderly2	Older Aged HSC (60 - 90yr)	Ainciburu2023	1.32832
MCL1	elderly3	Older Aged HSC (60 - 90yr)	Ainciburu2023	-0.843922
MCL1	young1	Young Adult HSC (18 - 40yr)	Ainciburu2023	1.51593
MCL1	young2	Young Adult HSC (18 - 40yr)	Ainciburu2023	-0.145038
MCL1	young3	Young Adult HSC (18 - 40yr)	Ainciburu2023	-0.927431
MCL1	young4	Young Adult HSC (18 - 40yr)	Ainciburu2023	-1.1103
MCL1	young5	Young Adult HSC (18 - 40yr)	Ainciburu2023	-0.126411
MCL1	BM1	Young Adult HSC (18 - 40yr)	Zhang2022	-0.490526
MCL1	BM2	Young Adult HSC (18 - 40yr)	Zhang2022	-0.937621
MCL1	BM3	Young Adult HSC (18 - 40yr)	Zhang2022	-0.730211
MCL1	Y68_BM	Older Aged HSC (60 - 90yr)	Zhang2022	1.17349
MCL1	Y87_BM	Older Aged HSC (60 - 90yr)	Zhang2022	0.984869
MCL1	HCA_BM_HCA_BM_BM1__HSC_MPP	Middle Aged HSC (40 - 60yr)	HCA_BM	0.235192
MCL1	HCA_BM_HCA_BM_BM2__HSC_MPP	Middle Aged HSC (40 - 60yr)	HCA_BM	-1.18578
MCL1	HCA_BM_HCA_BM_BM3__HSC_MPP	Young Adult HSC (18 - 40yr)	HCA_BM	0.439075
MCL1	HCA_BM_HCA_BM_BM4__HSC_MPP	Young Adult HSC (18 - 40yr)	HCA_BM	0.0638654
MCL1	HCA_BM_HCA_BM_BM5__HSC_MPP	Young Adult HSC (18 - 40yr)	HCA_BM	-0.431602
MCL1	HCA_BM_HCA_BM_BM6__HSC_MPP	Young Adult HSC (18 - 40yr)	HCA_BM	-1.21111
MCL1	HCA_BM_HCA_BM_BM7__HSC_MPP	Young Adult HSC (18 - 40yr)	HCA_BM	-1.34949
MCL1	HCA_BM_HCA_BM_BM8__HSC_MPP	Young Adult HSC (18 - 40yr)	HCA_BM	-1.47149
MCL1	Mende2022_Mende2022_BM_DOD1__HSC_MPP	Young Adult HSC (18 - 40yr)	Mende2022	-0.992982
MCL1	Mende2022_Mende2022_BM_DOD2__HSC_MPP	Young Adult HSC (18 - 40yr)	Mende2022	-0.0710606
MCL1	Oetjen2018_Oetjen2018_A__HSC_MPP	Middle Aged HSC (40 - 60yr)	Oetjen2018	1.71787
MCL1	Oetjen2018_Oetjen2018_B__HSC_MPP	Middle Aged HSC (40 - 60yr)	Oetjen2018	1.30708
MCL1	Oetjen2018_Oetjen2018_E__HSC_MPP	Young Adult HSC (18 - 40yr)	Oetjen2018	1.43748
MCL1	Oetjen2018_Oetjen2018_G__HSC_MPP	Middle Aged HSC (40 - 60yr)	Oetjen2018	1.37745
MCL1	Oetjen2018_Oetjen2018_J__HSC_MPP	Middle Aged HSC (40 - 60yr)	Oetjen2018	0.997363
MCL1	Oetjen2018_Oetjen2018_L__HSC_MPP	Middle Aged HSC (40 - 60yr)	Oetjen2018	0.978679
MCL1	Oetjen2018_Oetjen2018_P__HSC_MPP	Middle Aged HSC (40 - 60yr)	Oetjen2018	0.53486
MCL1	Oetjen2018_Oetjen2018_S__HSC_MPP	Middle Aged HSC (40 - 60yr)	Oetjen2018	-0.169649
MCL1	Oetjen2018_Oetjen2018_W__HSC_MPP	Young Adult HSC (18 - 40yr)	Oetjen2018	0.0818794
MCL1	Setty2019_Setty2019_BM1__HSC_MPP	Young Adult HSC (18 - 40yr)	Setty2019	-0.903767
MCL1	Setty2019_Setty2019_BM2__HSC_MPP	Young Adult HSC (18 - 40yr)	Setty2019	-0.83242
MCL1	Setty2019_Setty2019_BM3__HSC_MPP	Young Adult HSC (18 - 40yr)	Setty2019	-0.551454
NR4A3	24M	Young Adult HSC (18 - 40yr)	this_Study	-1.22174
NR4A3	26F	Young Adult HSC (18 - 40yr)	this_Study	-1.22186
NR4A3	57M	Middle Aged HSC (40 - 60yr)	this_Study	1.03193
NR4A3	58F	Middle Aged HSC (40 - 60yr)	this_Study	0.782818
NR4A3	70F	Older Aged HSC (60 - 90yr)	this_Study	0.578064
NR4A3	77F	Older Aged HSC (60 - 90yr)	this_Study	0.0507863
NR4A3	elderly1	Older Aged HSC (60 - 90yr)	Ainciburu2023	0.818938
NR4A3	elderly2	Older Aged HSC (60 - 90yr)	Ainciburu2023	1.69527
NR4A3	elderly3	Older Aged HSC (60 - 90yr)	Ainciburu2023	-1.21515
NR4A3	young1	Young Adult HSC (18 - 40yr)	Ainciburu2023	0.545336
NR4A3	young2	Young Adult HSC (18 - 40yr)	Ainciburu2023	-0.0586283
NR4A3	young3	Young Adult HSC (18 - 40yr)	Ainciburu2023	-0.391014
NR4A3	young4	Young Adult HSC (18 - 40yr)	Ainciburu2023	-1.22293
NR4A3	young5	Young Adult HSC (18 - 40yr)	Ainciburu2023	-0.171816
NR4A3	BM1	Young Adult HSC (18 - 40yr)	Zhang2022	-0.213154
NR4A3	BM2	Young Adult HSC (18 - 40yr)	Zhang2022	-1.37447
NR4A3	BM3	Young Adult HSC (18 - 40yr)	Zhang2022	-0.328661
NR4A3	Y68_BM	Older Aged HSC (60 - 90yr)	Zhang2022	1.20442
NR4A3	Y87_BM	Older Aged HSC (60 - 90yr)	Zhang2022	0.711861
NR4A3	HCA_BM_HCA_BM_BM1__HSC_MPP	Middle Aged HSC (40 - 60yr)	HCA_BM	0.412609
NR4A3	HCA_BM_HCA_BM_BM2__HSC_MPP	Middle Aged HSC (40 - 60yr)	HCA_BM	-1.2866
NR4A3	HCA_BM_HCA_BM_BM3__HSC_MPP	Young Adult HSC (18 - 40yr)	HCA_BM	0.0876535
NR4A3	HCA_BM_HCA_BM_BM4__HSC_MPP	Young Adult HSC (18 - 40yr)	HCA_BM	-0.558743
NR4A3	HCA_BM_HCA_BM_BM5__HSC_MPP	Young Adult HSC (18 - 40yr)	HCA_BM	0.275709
NR4A3	HCA_BM_HCA_BM_BM6__HSC_MPP	Young Adult HSC (18 - 40yr)	HCA_BM	-0.645981
NR4A3	HCA_BM_HCA_BM_BM7__HSC_MPP	Young Adult HSC (18 - 40yr)	HCA_BM	-1.2866
NR4A3	HCA_BM_HCA_BM_BM8__HSC_MPP	Young Adult HSC (18 - 40yr)	HCA_BM	-0.155579
NR4A3	Mende2022_Mende2022_BM_DOD1__HSC_MPP	Young Adult HSC (18 - 40yr)	Mende2022	-0.800831
NR4A3	Mende2022_Mende2022_BM_DOD2__HSC_MPP	Young Adult HSC (18 - 40yr)	Mende2022	-0.510109
NR4A3	Oetjen2018_Oetjen2018_A__HSC_MPP	Middle Aged HSC (40 - 60yr)	Oetjen2018	1.11674
NR4A3	Oetjen2018_Oetjen2018_B__HSC_MPP	Middle Aged HSC (40 - 60yr)	Oetjen2018	1.79964
NR4A3	Oetjen2018_Oetjen2018_E__HSC_MPP	Young Adult HSC (18 - 40yr)	Oetjen2018	1.60719
NR4A3	Oetjen2018_Oetjen2018_G__HSC_MPP	Middle Aged HSC (40 - 60yr)	Oetjen2018	-1.2866
NR4A3	Oetjen2018_Oetjen2018_J__HSC_MPP	Middle Aged HSC (40 - 60yr)	Oetjen2018	0.594849
NR4A3	Oetjen2018_Oetjen2018_L__HSC_MPP	Middle Aged HSC (40 - 60yr)	Oetjen2018	1.52921
NR4A3	Oetjen2018_Oetjen2018_P__HSC_MPP	Middle Aged HSC (40 - 60yr)	Oetjen2018	-1.2866
NR4A3	Oetjen2018_Oetjen2018_S__HSC_MPP	Middle Aged HSC (40 - 60yr)	Oetjen2018	0.436973
NR4A3	Oetjen2018_Oetjen2018_W__HSC_MPP	Young Adult HSC (18 - 40yr)	Oetjen2018	-1.2866
NR4A3	Setty2019_Setty2019_BM1__HSC_MPP	Young Adult HSC (18 - 40yr)	Setty2019	-0.0347942
NR4A3	Setty2019_Setty2019_BM2__HSC_MPP	Young Adult HSC (18 - 40yr)	Setty2019	0.786837
NR4A3	Setty2019_Setty2019_BM3__HSC_MPP	Young Adult HSC (18 - 40yr)	Setty2019	0.49162
EGR1	24M	Young Adult HSC (18 - 40yr)	this_Study	-1.43448
EGR1	26F	Young Adult HSC (18 - 40yr)	this_Study	-1.08923
EGR1	57M	Middle Aged HSC (40 - 60yr)	this_Study	0.957055
EGR1	58F	Middle Aged HSC (40 - 60yr)	this_Study	0.543766
EGR1	70F	Older Aged HSC (60 - 90yr)	this_Study	0.614057
EGR1	77F	Older Aged HSC (60 - 90yr)	this_Study	0.408831
EGR1	elderly1	Older Aged HSC (60 - 90yr)	Ainciburu2023	-0.0604111
EGR1	elderly2	Older Aged HSC (60 - 90yr)	Ainciburu2023	1.44927
EGR1	elderly3	Older Aged HSC (60 - 90yr)	Ainciburu2023	1.25394
EGR1	young1	Young Adult HSC (18 - 40yr)	Ainciburu2023	-1.35967
EGR1	young2	Young Adult HSC (18 - 40yr)	Ainciburu2023	-0.87033
EGR1	young3	Young Adult HSC (18 - 40yr)	Ainciburu2023	-0.794932
EGR1	young4	Young Adult HSC (18 - 40yr)	Ainciburu2023	0.111977
EGR1	young5	Young Adult HSC (18 - 40yr)	Ainciburu2023	0.270158
EGR1	BM1	Young Adult HSC (18 - 40yr)	Zhang2022	0.439883
EGR1	BM2	Young Adult HSC (18 - 40yr)	Zhang2022	-0.889975
EGR1	BM3	Young Adult HSC (18 - 40yr)	Zhang2022	-1.23515
EGR1	Y68_BM	Older Aged HSC (60 - 90yr)	Zhang2022	1.02814
EGR1	Y87_BM	Older Aged HSC (60 - 90yr)	Zhang2022	0.657107
EGR1	HCA_BM_HCA_BM_BM1__HSC_MPP	Middle Aged HSC (40 - 60yr)	HCA_BM	-1.60392
EGR1	HCA_BM_HCA_BM_BM2__HSC_MPP	Middle Aged HSC (40 - 60yr)	HCA_BM	-1.27456
EGR1	HCA_BM_HCA_BM_BM3__HSC_MPP	Young Adult HSC (18 - 40yr)	HCA_BM	0.641254
EGR1	HCA_BM_HCA_BM_BM4__HSC_MPP	Young Adult HSC (18 - 40yr)	HCA_BM	-0.219527
EGR1	HCA_BM_HCA_BM_BM5__HSC_MPP	Young Adult HSC (18 - 40yr)	HCA_BM	-0.998915
EGR1	HCA_BM_HCA_BM_BM6__HSC_MPP	Young Adult HSC (18 - 40yr)	HCA_BM	-0.616073
EGR1	HCA_BM_HCA_BM_BM7__HSC_MPP	Young Adult HSC (18 - 40yr)	HCA_BM	-1.28597
EGR1	HCA_BM_HCA_BM_BM8__HSC_MPP	Young Adult HSC (18 - 40yr)	HCA_BM	-1.35899
EGR1	Mende2022_Mende2022_BM_DOD1__HSC_MPP	Young Adult HSC (18 - 40yr)	Mende2022	0.631598
EGR1	Mende2022_Mende2022_BM_DOD2__HSC_MPP	Young Adult HSC (18 - 40yr)	Mende2022	0.508421
EGR1	Oetjen2018_Oetjen2018_A__HSC_MPP	Middle Aged HSC (40 - 60yr)	Oetjen2018	0.739124
EGR1	Oetjen2018_Oetjen2018_B__HSC_MPP	Middle Aged HSC (40 - 60yr)	Oetjen2018	1.47625
EGR1	Oetjen2018_Oetjen2018_E__HSC_MPP	Young Adult HSC (18 - 40yr)	Oetjen2018	1.20301
EGR1	Oetjen2018_Oetjen2018_G__HSC_MPP	Middle Aged HSC (40 - 60yr)	Oetjen2018	1.22581
EGR1	Oetjen2018_Oetjen2018_J__HSC_MPP	Middle Aged HSC (40 - 60yr)	Oetjen2018	1.19208
EGR1	Oetjen2018_Oetjen2018_L__HSC_MPP	Middle Aged HSC (40 - 60yr)	Oetjen2018	0.85496
EGR1	Oetjen2018_Oetjen2018_P__HSC_MPP	Middle Aged HSC (40 - 60yr)	Oetjen2018	0.765677
EGR1	Oetjen2018_Oetjen2018_S__HSC_MPP	Middle Aged HSC (40 - 60yr)	Oetjen2018	0.414761
EGR1	Oetjen2018_Oetjen2018_W__HSC_MPP	Young Adult HSC (18 - 40yr)	Oetjen2018	0.200302
EGR1	Setty2019_Setty2019_BM1__HSC_MPP	Young Adult HSC (18 - 40yr)	Setty2019	-1.05315
EGR1	Setty2019_Setty2019_BM2__HSC_MPP	Young Adult HSC (18 - 40yr)	Setty2019	-0.850005
EGR1	Setty2019_Setty2019_BM3__HSC_MPP	Young Adult HSC (18 - 40yr)	Setty2019	-0.592141
PTPRM	24M	Young Adult HSC (18 - 40yr)	this_Study	-1.41865
PTPRM	26F	Young Adult HSC (18 - 40yr)	this_Study	-1.0162
PTPRM	57M	Middle Aged HSC (40 - 60yr)	this_Study	0.357461
PTPRM	58F	Middle Aged HSC (40 - 60yr)	this_Study	1.19598
PTPRM	70F	Older Aged HSC (60 - 90yr)	this_Study	0.376808
PTPRM	77F	Older Aged HSC (60 - 90yr)	this_Study	0.504612
PTPRM	elderly1	Older Aged HSC (60 - 90yr)	Ainciburu2023	0.266117
PTPRM	elderly2	Older Aged HSC (60 - 90yr)	Ainciburu2023	-0.133074
PTPRM	elderly3	Older Aged HSC (60 - 90yr)	Ainciburu2023	0.28025
PTPRM	young1	Young Adult HSC (18 - 40yr)	Ainciburu2023	-0.226695
PTPRM	young2	Young Adult HSC (18 - 40yr)	Ainciburu2023	1.28815
PTPRM	young3	Young Adult HSC (18 - 40yr)	Ainciburu2023	-1.65174
PTPRM	young4	Young Adult HSC (18 - 40yr)	Ainciburu2023	-1.00198
PTPRM	young5	Young Adult HSC (18 - 40yr)	Ainciburu2023	1.17898
PTPRM	BM1	Young Adult HSC (18 - 40yr)	Zhang2022	0.341376
PTPRM	BM2	Young Adult HSC (18 - 40yr)	Zhang2022	-0.88073
PTPRM	BM3	Young Adult HSC (18 - 40yr)	Zhang2022	-1.0807
PTPRM	Y68_BM	Older Aged HSC (60 - 90yr)	Zhang2022	1.3702
PTPRM	Y87_BM	Older Aged HSC (60 - 90yr)	Zhang2022	0.249859
PTPRM	HCA_BM_HCA_BM_BM1__HSC_MPP	Middle Aged HSC (40 - 60yr)	HCA_BM	1.08119
PTPRM	HCA_BM_HCA_BM_BM2__HSC_MPP	Middle Aged HSC (40 - 60yr)	HCA_BM	-1.07556
PTPRM	HCA_BM_HCA_BM_BM3__HSC_MPP	Young Adult HSC (18 - 40yr)	HCA_BM	-1.07556
PTPRM	HCA_BM_HCA_BM_BM4__HSC_MPP	Young Adult HSC (18 - 40yr)	HCA_BM	-0.010642
PTPRM	HCA_BM_HCA_BM_BM5__HSC_MPP	Young Adult HSC (18 - 40yr)	HCA_BM	-1.07556
PTPRM	HCA_BM_HCA_BM_BM6__HSC_MPP	Young Adult HSC (18 - 40yr)	HCA_BM	-0.138279
PTPRM	HCA_BM_HCA_BM_BM7__HSC_MPP	Young Adult HSC (18 - 40yr)	HCA_BM	0.216196
PTPRM	HCA_BM_HCA_BM_BM8__HSC_MPP	Young Adult HSC (18 - 40yr)	HCA_BM	-0.090159
PTPRM	Mende2022_Mende2022_BM_DOD1__HSC_MPP	Young Adult HSC (18 - 40yr)	Mende2022	0.181687
PTPRM	Mende2022_Mende2022_BM_DOD2__HSC_MPP	Young Adult HSC (18 - 40yr)	Mende2022	0.0985745
PTPRM	Oetjen2018_Oetjen2018_A__HSC_MPP	Middle Aged HSC (40 - 60yr)	Oetjen2018	0.322012
PTPRM	Oetjen2018_Oetjen2018_B__HSC_MPP	Middle Aged HSC (40 - 60yr)	Oetjen2018	-1.07556
PTPRM	Oetjen2018_Oetjen2018_E__HSC_MPP	Young Adult HSC (18 - 40yr)	Oetjen2018	-1.07556
PTPRM	Oetjen2018_Oetjen2018_G__HSC_MPP	Middle Aged HSC (40 - 60yr)	Oetjen2018	-1.07556
PTPRM	Oetjen2018_Oetjen2018_J__HSC_MPP	Middle Aged HSC (40 - 60yr)	Oetjen2018	1.67717
PTPRM	Oetjen2018_Oetjen2018_L__HSC_MPP	Middle Aged HSC (40 - 60yr)	Oetjen2018	-1.07556
PTPRM	Oetjen2018_Oetjen2018_P__HSC_MPP	Middle Aged HSC (40 - 60yr)	Oetjen2018	0.945205
PTPRM	Oetjen2018_Oetjen2018_S__HSC_MPP	Middle Aged HSC (40 - 60yr)	Oetjen2018	2.22878
PTPRM	Oetjen2018_Oetjen2018_W__HSC_MPP	Young Adult HSC (18 - 40yr)	Oetjen2018	-1.07556
PTPRM	Setty2019_Setty2019_BM1__HSC_MPP	Young Adult HSC (18 - 40yr)	Setty2019	0.531933
PTPRM	Setty2019_Setty2019_BM2__HSC_MPP	Young Adult HSC (18 - 40yr)	Setty2019	1.08124
PTPRM	Setty2019_Setty2019_BM3__HSC_MPP	Young Adult HSC (18 - 40yr)	Setty2019	0.479589
AEN	24M	Young Adult HSC (18 - 40yr)	this_Study	-1.00471
AEN	26F	Young Adult HSC (18 - 40yr)	this_Study	-1.33215
AEN	57M	Middle Aged HSC (40 - 60yr)	this_Study	0.202708
AEN	58F	Middle Aged HSC (40 - 60yr)	this_Study	1.37032
AEN	70F	Older Aged HSC (60 - 90yr)	this_Study	0.330123
AEN	77F	Older Aged HSC (60 - 90yr)	this_Study	0.43371
AEN	elderly1	Older Aged HSC (60 - 90yr)	Ainciburu2023	0.417404
AEN	elderly2	Older Aged HSC (60 - 90yr)	Ainciburu2023	1.56591
AEN	elderly3	Older Aged HSC (60 - 90yr)	Ainciburu2023	0.1488
AEN	young1	Young Adult HSC (18 - 40yr)	Ainciburu2023	-1.53994
AEN	young2	Young Adult HSC (18 - 40yr)	Ainciburu2023	-0.254424
AEN	young3	Young Adult HSC (18 - 40yr)	Ainciburu2023	-1.16526
AEN	young4	Young Adult HSC (18 - 40yr)	Ainciburu2023	0.0857314
AEN	young5	Young Adult HSC (18 - 40yr)	Ainciburu2023	0.741782
AEN	BM1	Young Adult HSC (18 - 40yr)	Zhang2022	0.123184
AEN	BM2	Young Adult HSC (18 - 40yr)	Zhang2022	-1.43553
AEN	BM3	Young Adult HSC (18 - 40yr)	Zhang2022	-0.460516
AEN	Y68_BM	Older Aged HSC (60 - 90yr)	Zhang2022	1.15147
AEN	Y87_BM	Older Aged HSC (60 - 90yr)	Zhang2022	0.621394
AEN	HCA_BM_HCA_BM_BM1__HSC_MPP	Middle Aged HSC (40 - 60yr)	HCA_BM	0.713546
AEN	HCA_BM_HCA_BM_BM2__HSC_MPP	Middle Aged HSC (40 - 60yr)	HCA_BM	1.00469
AEN	HCA_BM_HCA_BM_BM3__HSC_MPP	Young Adult HSC (18 - 40yr)	HCA_BM	0.558231
AEN	HCA_BM_HCA_BM_BM4__HSC_MPP	Young Adult HSC (18 - 40yr)	HCA_BM	0.313113
AEN	HCA_BM_HCA_BM_BM5__HSC_MPP	Young Adult HSC (18 - 40yr)	HCA_BM	0.458429
AEN	HCA_BM_HCA_BM_BM6__HSC_MPP	Young Adult HSC (18 - 40yr)	HCA_BM	-0.582924
AEN	HCA_BM_HCA_BM_BM7__HSC_MPP	Young Adult HSC (18 - 40yr)	HCA_BM	-0.206066
AEN	HCA_BM_HCA_BM_BM8__HSC_MPP	Young Adult HSC (18 - 40yr)	HCA_BM	0.630493
AEN	Mende2022_Mende2022_BM_DOD1__HSC_MPP	Young Adult HSC (18 - 40yr)	Mende2022	0.746664
AEN	Mende2022_Mende2022_BM_DOD2__HSC_MPP	Young Adult HSC (18 - 40yr)	Mende2022	0.342957
AEN	Oetjen2018_Oetjen2018_A__HSC_MPP	Middle Aged HSC (40 - 60yr)	Oetjen2018	0.852282
AEN	Oetjen2018_Oetjen2018_B__HSC_MPP	Middle Aged HSC (40 - 60yr)	Oetjen2018	-1.57939
AEN	Oetjen2018_Oetjen2018_E__HSC_MPP	Young Adult HSC (18 - 40yr)	Oetjen2018	-1.57939
AEN	Oetjen2018_Oetjen2018_G__HSC_MPP	Middle Aged HSC (40 - 60yr)	Oetjen2018	1.74279
AEN	Oetjen2018_Oetjen2018_J__HSC_MPP	Middle Aged HSC (40 - 60yr)	Oetjen2018	-1.57939
AEN	Oetjen2018_Oetjen2018_L__HSC_MPP	Middle Aged HSC (40 - 60yr)	Oetjen2018	1.04039
AEN	Oetjen2018_Oetjen2018_P__HSC_MPP	Middle Aged HSC (40 - 60yr)	Oetjen2018	-0.00929437
AEN	Oetjen2018_Oetjen2018_S__HSC_MPP	Middle Aged HSC (40 - 60yr)	Oetjen2018	-1.57939
AEN	Oetjen2018_Oetjen2018_W__HSC_MPP	Young Adult HSC (18 - 40yr)	Oetjen2018	-1.57939
AEN	Setty2019_Setty2019_BM1__HSC_MPP	Young Adult HSC (18 - 40yr)	Setty2019	0.129609
AEN	Setty2019_Setty2019_BM2__HSC_MPP	Young Adult HSC (18 - 40yr)	Setty2019	-0.0895363
AEN	Setty2019_Setty2019_BM3__HSC_MPP	Young Adult HSC (18 - 40yr)	Setty2019	0.251583
NCEH1	24M	Young Adult HSC (18 - 40yr)	this_Study	-1.07682
NCEH1	26F	Young Adult HSC (18 - 40yr)	this_Study	-1.36184
NCEH1	57M	Middle Aged HSC (40 - 60yr)	this_Study	0.133224
NCEH1	58F	Middle Aged HSC (40 - 60yr)	this_Study	1.08412
NCEH1	70F	Older Aged HSC (60 - 90yr)	this_Study	0.76389
NCEH1	77F	Older Aged HSC (60 - 90yr)	this_Study	0.457427
NCEH1	elderly1	Older Aged HSC (60 - 90yr)	Ainciburu2023	0.427852
NCEH1	elderly2	Older Aged HSC (60 - 90yr)	Ainciburu2023	0.590918
NCEH1	elderly3	Older Aged HSC (60 - 90yr)	Ainciburu2023	1.2724
NCEH1	young1	Young Adult HSC (18 - 40yr)	Ainciburu2023	0.0682837
NCEH1	young2	Young Adult HSC (18 - 40yr)	Ainciburu2023	-1.51679
NCEH1	young3	Young Adult HSC (18 - 40yr)	Ainciburu2023	0.248812
NCEH1	young4	Young Adult HSC (18 - 40yr)	Ainciburu2023	-1.51679
NCEH1	young5	Young Adult HSC (18 - 40yr)	Ainciburu2023	0.425308
NCEH1	BM1	Young Adult HSC (18 - 40yr)	Zhang2022	-0.615236
NCEH1	BM2	Young Adult HSC (18 - 40yr)	Zhang2022	0.309326
NCEH1	BM3	Young Adult HSC (18 - 40yr)	Zhang2022	-0.829873
NCEH1	Y68_BM	Older Aged HSC (60 - 90yr)	Zhang2022	1.61482
NCEH1	Y87_BM	Older Aged HSC (60 - 90yr)	Zhang2022	-0.479035
NCEH1	HCA_BM_HCA_BM_BM1__HSC_MPP	Middle Aged HSC (40 - 60yr)	HCA_BM	0.0589703
NCEH1	HCA_BM_HCA_BM_BM2__HSC_MPP	Middle Aged HSC (40 - 60yr)	HCA_BM	-1.26133
NCEH1	HCA_BM_HCA_BM_BM3__HSC_MPP	Young Adult HSC (18 - 40yr)	HCA_BM	0.627658
NCEH1	HCA_BM_HCA_BM_BM4__HSC_MPP	Young Adult HSC (18 - 40yr)	HCA_BM	0.639874
NCEH1	HCA_BM_HCA_BM_BM5__HSC_MPP	Young Adult HSC (18 - 40yr)	HCA_BM	0.534541
NCEH1	HCA_BM_HCA_BM_BM6__HSC_MPP	Young Adult HSC (18 - 40yr)	HCA_BM	-0.0560912
NCEH1	HCA_BM_HCA_BM_BM7__HSC_MPP	Young Adult HSC (18 - 40yr)	HCA_BM	0.399724
NCEH1	HCA_BM_HCA_BM_BM8__HSC_MPP	Young Adult HSC (18 - 40yr)	HCA_BM	0.00578559
NCEH1	Mende2022_Mende2022_BM_DOD1__HSC_MPP	Young Adult HSC (18 - 40yr)	Mende2022	0.35535
NCEH1	Mende2022_Mende2022_BM_DOD2__HSC_MPP	Young Adult HSC (18 - 40yr)	Mende2022	0.148585
NCEH1	Oetjen2018_Oetjen2018_A__HSC_MPP	Middle Aged HSC (40 - 60yr)	Oetjen2018	0.535792
NCEH1	Oetjen2018_Oetjen2018_B__HSC_MPP	Middle Aged HSC (40 - 60yr)	Oetjen2018	-1.26133
NCEH1	Oetjen2018_Oetjen2018_E__HSC_MPP	Young Adult HSC (18 - 40yr)	Oetjen2018	-1.26133
NCEH1	Oetjen2018_Oetjen2018_G__HSC_MPP	Middle Aged HSC (40 - 60yr)	Oetjen2018	1.78559
NCEH1	Oetjen2018_Oetjen2018_J__HSC_MPP	Middle Aged HSC (40 - 60yr)	Oetjen2018	-1.26133
NCEH1	Oetjen2018_Oetjen2018_L__HSC_MPP	Middle Aged HSC (40 - 60yr)	Oetjen2018	-1.26133
NCEH1	Oetjen2018_Oetjen2018_P__HSC_MPP	Middle Aged HSC (40 - 60yr)	Oetjen2018	1.82998
NCEH1	Oetjen2018_Oetjen2018_S__HSC_MPP	Middle Aged HSC (40 - 60yr)	Oetjen2018	-1.26133
NCEH1	Oetjen2018_Oetjen2018_W__HSC_MPP	Young Adult HSC (18 - 40yr)	Oetjen2018	-1.26133
NCEH1	Setty2019_Setty2019_BM1__HSC_MPP	Young Adult HSC (18 - 40yr)	Setty2019	0.805727
NCEH1	Setty2019_Setty2019_BM2__HSC_MPP	Young Adult HSC (18 - 40yr)	Setty2019	0.976175
NCEH1	Setty2019_Setty2019_BM3__HSC_MPP	Young Adult HSC (18 - 40yr)	Setty2019	0.181686
MIDN	24M	Young Adult HSC (18 - 40yr)	this_Study	-0.544108
MIDN	26F	Young Adult HSC (18 - 40yr)	this_Study	-1.64136
MIDN	57M	Middle Aged HSC (40 - 60yr)	this_Study	0.918549
MIDN	58F	Middle Aged HSC (40 - 60yr)	this_Study	1.07058
MIDN	70F	Older Aged HSC (60 - 90yr)	this_Study	0.0788519
MIDN	77F	Older Aged HSC (60 - 90yr)	this_Study	0.117491
MIDN	elderly1	Older Aged HSC (60 - 90yr)	Ainciburu2023	0.896696
MIDN	elderly2	Older Aged HSC (60 - 90yr)	Ainciburu2023	1.34772
MIDN	elderly3	Older Aged HSC (60 - 90yr)	Ainciburu2023	-0.525115
MIDN	young1	Young Adult HSC (18 - 40yr)	Ainciburu2023	0.710595
MIDN	young2	Young Adult HSC (18 - 40yr)	Ainciburu2023	-1.41513
MIDN	young3	Young Adult HSC (18 - 40yr)	Ainciburu2023	-1.09268
MIDN	young4	Young Adult HSC (18 - 40yr)	Ainciburu2023	-0.407869
MIDN	young5	Young Adult HSC (18 - 40yr)	Ainciburu2023	0.485785
MIDN	BM1	Young Adult HSC (18 - 40yr)	Zhang2022	-1.44057
MIDN	BM2	Young Adult HSC (18 - 40yr)	Zhang2022	-0.507788
MIDN	BM3	Young Adult HSC (18 - 40yr)	Zhang2022	0.254542
MIDN	Y68_BM	Older Aged HSC (60 - 90yr)	Zhang2022	0.557435
MIDN	Y87_BM	Older Aged HSC (60 - 90yr)	Zhang2022	1.13639
MIDN	HCA_BM_HCA_BM_BM1__HSC_MPP	Middle Aged HSC (40 - 60yr)	HCA_BM	-0.0404897
MIDN	HCA_BM_HCA_BM_BM2__HSC_MPP	Middle Aged HSC (40 - 60yr)	HCA_BM	-3.1804
MIDN	HCA_BM_HCA_BM_BM3__HSC_MPP	Young Adult HSC (18 - 40yr)	HCA_BM	1.12307
MIDN	HCA_BM_HCA_BM_BM4__HSC_MPP	Young Adult HSC (18 - 40yr)	HCA_BM	-0.77204
MIDN	HCA_BM_HCA_BM_BM5__HSC_MPP	Young Adult HSC (18 - 40yr)	HCA_BM	-0.174201
MIDN	HCA_BM_HCA_BM_BM6__HSC_MPP	Young Adult HSC (18 - 40yr)	HCA_BM	-0.557951
MIDN	HCA_BM_HCA_BM_BM7__HSC_MPP	Young Adult HSC (18 - 40yr)	HCA_BM	-0.814936
MIDN	HCA_BM_HCA_BM_BM8__HSC_MPP	Young Adult HSC (18 - 40yr)	HCA_BM	-0.766436
MIDN	Mende2022_Mende2022_BM_DOD1__HSC_MPP	Young Adult HSC (18 - 40yr)	Mende2022	0.0810554
MIDN	Mende2022_Mende2022_BM_DOD2__HSC_MPP	Young Adult HSC (18 - 40yr)	Mende2022	0.0218975
MIDN	Oetjen2018_Oetjen2018_A__HSC_MPP	Middle Aged HSC (40 - 60yr)	Oetjen2018	0.742757
MIDN	Oetjen2018_Oetjen2018_B__HSC_MPP	Middle Aged HSC (40 - 60yr)	Oetjen2018	1.01885
MIDN	Oetjen2018_Oetjen2018_E__HSC_MPP	Young Adult HSC (18 - 40yr)	Oetjen2018	1.23159
MIDN	Oetjen2018_Oetjen2018_G__HSC_MPP	Middle Aged HSC (40 - 60yr)	Oetjen2018	0.388544
MIDN	Oetjen2018_Oetjen2018_J__HSC_MPP	Middle Aged HSC (40 - 60yr)	Oetjen2018	0.965921
MIDN	Oetjen2018_Oetjen2018_L__HSC_MPP	Middle Aged HSC (40 - 60yr)	Oetjen2018	0.942085
MIDN	Oetjen2018_Oetjen2018_P__HSC_MPP	Middle Aged HSC (40 - 60yr)	Oetjen2018	-0.00663265
MIDN	Oetjen2018_Oetjen2018_S__HSC_MPP	Middle Aged HSC (40 - 60yr)	Oetjen2018	1.12491
MIDN	Oetjen2018_Oetjen2018_W__HSC_MPP	Young Adult HSC (18 - 40yr)	Oetjen2018	-0.672263
MIDN	Setty2019_Setty2019_BM1__HSC_MPP	Young Adult HSC (18 - 40yr)	Setty2019	-0.519421
MIDN	Setty2019_Setty2019_BM2__HSC_MPP	Young Adult HSC (18 - 40yr)	Setty2019	0.351165
MIDN	Setty2019_Setty2019_BM3__HSC_MPP	Young Adult HSC (18 - 40yr)	Setty2019	-0.487076
CD83	24M	Young Adult HSC (18 - 40yr)	this_Study	-1.07438
CD83	26F	Young Adult HSC (18 - 40yr)	this_Study	-1.22121
CD83	57M	Middle Aged HSC (40 - 60yr)	this_Study	0.609266
CD83	58F	Middle Aged HSC (40 - 60yr)	this_Study	0.39322
CD83	70F	Older Aged HSC (60 - 90yr)	this_Study	1.35099
CD83	77F	Older Aged HSC (60 - 90yr)	this_Study	-0.0578862
CD83	elderly1	Older Aged HSC (60 - 90yr)	Ainciburu2023	0.0935459
CD83	elderly2	Older Aged HSC (60 - 90yr)	Ainciburu2023	2.00959
CD83	elderly3	Older Aged HSC (60 - 90yr)	Ainciburu2023	-1.44888
CD83	young1	Young Adult HSC (18 - 40yr)	Ainciburu2023	0.464747
CD83	young2	Young Adult HSC (18 - 40yr)	Ainciburu2023	0.138847
CD83	young3	Young Adult HSC (18 - 40yr)	Ainciburu2023	-0.584595
CD83	young4	Young Adult HSC (18 - 40yr)	Ainciburu2023	-0.494555
CD83	young5	Young Adult HSC (18 - 40yr)	Ainciburu2023	-0.178697
CD83	BM1	Young Adult HSC (18 - 40yr)	Zhang2022	0.298457
CD83	BM2	Young Adult HSC (18 - 40yr)	Zhang2022	-1.60563
CD83	BM3	Young Adult HSC (18 - 40yr)	Zhang2022	-0.201727
CD83	Y68_BM	Older Aged HSC (60 - 90yr)	Zhang2022	1.03177
CD83	Y87_BM	Older Aged HSC (60 - 90yr)	Zhang2022	0.477125
CD83	HCA_BM_HCA_BM_BM1__HSC_MPP	Middle Aged HSC (40 - 60yr)	HCA_BM	1.21239
CD83	HCA_BM_HCA_BM_BM2__HSC_MPP	Middle Aged HSC (40 - 60yr)	HCA_BM	0.400742
CD83	HCA_BM_HCA_BM_BM3__HSC_MPP	Young Adult HSC (18 - 40yr)	HCA_BM	0.71958
CD83	HCA_BM_HCA_BM_BM4__HSC_MPP	Young Adult HSC (18 - 40yr)	HCA_BM	-0.23513
CD83	HCA_BM_HCA_BM_BM5__HSC_MPP	Young Adult HSC (18 - 40yr)	HCA_BM	0.0374659
CD83	HCA_BM_HCA_BM_BM6__HSC_MPP	Young Adult HSC (18 - 40yr)	HCA_BM	-0.53506
CD83	HCA_BM_HCA_BM_BM7__HSC_MPP	Young Adult HSC (18 - 40yr)	HCA_BM	0.208675
CD83	HCA_BM_HCA_BM_BM8__HSC_MPP	Young Adult HSC (18 - 40yr)	HCA_BM	0.869091
CD83	Mende2022_Mende2022_BM_DOD1__HSC_MPP	Young Adult HSC (18 - 40yr)	Mende2022	-1.19246
CD83	Mende2022_Mende2022_BM_DOD2__HSC_MPP	Young Adult HSC (18 - 40yr)	Mende2022	0.31124
CD83	Oetjen2018_Oetjen2018_A__HSC_MPP	Middle Aged HSC (40 - 60yr)	Oetjen2018	0.880362
CD83	Oetjen2018_Oetjen2018_B__HSC_MPP	Middle Aged HSC (40 - 60yr)	Oetjen2018	1.00215
CD83	Oetjen2018_Oetjen2018_E__HSC_MPP	Young Adult HSC (18 - 40yr)	Oetjen2018	0.794601
CD83	Oetjen2018_Oetjen2018_G__HSC_MPP	Middle Aged HSC (40 - 60yr)	Oetjen2018	-0.0228743
CD83	Oetjen2018_Oetjen2018_J__HSC_MPP	Middle Aged HSC (40 - 60yr)	Oetjen2018	-2.32625
CD83	Oetjen2018_Oetjen2018_L__HSC_MPP	Middle Aged HSC (40 - 60yr)	Oetjen2018	1.41822
CD83	Oetjen2018_Oetjen2018_P__HSC_MPP	Middle Aged HSC (40 - 60yr)	Oetjen2018	0.475774
CD83	Oetjen2018_Oetjen2018_S__HSC_MPP	Middle Aged HSC (40 - 60yr)	Oetjen2018	-0.467441
CD83	Oetjen2018_Oetjen2018_W__HSC_MPP	Young Adult HSC (18 - 40yr)	Oetjen2018	-2.32625
CD83	Setty2019_Setty2019_BM1__HSC_MPP	Young Adult HSC (18 - 40yr)	Setty2019	-0.414791
CD83	Setty2019_Setty2019_BM2__HSC_MPP	Young Adult HSC (18 - 40yr)	Setty2019	-0.42134
CD83	Setty2019_Setty2019_BM3__HSC_MPP	Young Adult HSC (18 - 40yr)	Setty2019	-0.388691
FOS	24M	Young Adult HSC (18 - 40yr)	this_Study	-0.42133
FOS	26F	Young Adult HSC (18 - 40yr)	this_Study	-0.303656
FOS	57M	Middle Aged HSC (40 - 60yr)	this_Study	1.78693
FOS	58F	Middle Aged HSC (40 - 60yr)	this_Study	-0.756248
FOS	70F	Older Aged HSC (60 - 90yr)	this_Study	0.524843
FOS	77F	Older Aged HSC (60 - 90yr)	this_Study	-0.830538
FOS	elderly1	Older Aged HSC (60 - 90yr)	Ainciburu2023	1.13053
FOS	elderly2	Older Aged HSC (60 - 90yr)	Ainciburu2023	1.69662
FOS	elderly3	Older Aged HSC (60 - 90yr)	Ainciburu2023	-0.582641
FOS	young1	Young Adult HSC (18 - 40yr)	Ainciburu2023	-1.25382
FOS	young2	Young Adult HSC (18 - 40yr)	Ainciburu2023	-0.272644
FOS	young3	Young Adult HSC (18 - 40yr)	Ainciburu2023	0.225034
FOS	young4	Young Adult HSC (18 - 40yr)	Ainciburu2023	-0.0459903
FOS	young5	Young Adult HSC (18 - 40yr)	Ainciburu2023	-0.89709
FOS	BM1	Young Adult HSC (18 - 40yr)	Zhang2022	-0.0449342
FOS	BM2	Young Adult HSC (18 - 40yr)	Zhang2022	-1.25957
FOS	BM3	Young Adult HSC (18 - 40yr)	Zhang2022	-0.595679
FOS	Y68_BM	Older Aged HSC (60 - 90yr)	Zhang2022	1.30454
FOS	Y87_BM	Older Aged HSC (60 - 90yr)	Zhang2022	0.595643
FOS	HCA_BM_HCA_BM_BM1__HSC_MPP	Middle Aged HSC (40 - 60yr)	HCA_BM	-1.47173
FOS	HCA_BM_HCA_BM_BM2__HSC_MPP	Middle Aged HSC (40 - 60yr)	HCA_BM	-1.51765
FOS	HCA_BM_HCA_BM_BM3__HSC_MPP	Young Adult HSC (18 - 40yr)	HCA_BM	0.273393
FOS	HCA_BM_HCA_BM_BM4__HSC_MPP	Young Adult HSC (18 - 40yr)	HCA_BM	-0.230831
FOS	HCA_BM_HCA_BM_BM5__HSC_MPP	Young Adult HSC (18 - 40yr)	HCA_BM	-0.924193
FOS	HCA_BM_HCA_BM_BM6__HSC_MPP	Young Adult HSC (18 - 40yr)	HCA_BM	-0.980726
FOS	HCA_BM_HCA_BM_BM7__HSC_MPP	Young Adult HSC (18 - 40yr)	HCA_BM	-1.40817
FOS	HCA_BM_HCA_BM_BM8__HSC_MPP	Young Adult HSC (18 - 40yr)	HCA_BM	-0.93602
FOS	Mende2022_Mende2022_BM_DOD1__HSC_MPP	Young Adult HSC (18 - 40yr)	Mende2022	0.584289
FOS	Mende2022_Mende2022_BM_DOD2__HSC_MPP	Young Adult HSC (18 - 40yr)	Mende2022	1.08702
FOS	Oetjen2018_Oetjen2018_A__HSC_MPP	Middle Aged HSC (40 - 60yr)	Oetjen2018	1.01413
FOS	Oetjen2018_Oetjen2018_B__HSC_MPP	Middle Aged HSC (40 - 60yr)	Oetjen2018	1.13654
FOS	Oetjen2018_Oetjen2018_E__HSC_MPP	Young Adult HSC (18 - 40yr)	Oetjen2018	0.95017
FOS	Oetjen2018_Oetjen2018_G__HSC_MPP	Middle Aged HSC (40 - 60yr)	Oetjen2018	1.26958
FOS	Oetjen2018_Oetjen2018_J__HSC_MPP	Middle Aged HSC (40 - 60yr)	Oetjen2018	0.83789
FOS	Oetjen2018_Oetjen2018_L__HSC_MPP	Middle Aged HSC (40 - 60yr)	Oetjen2018	1.2892
FOS	Oetjen2018_Oetjen2018_P__HSC_MPP	Middle Aged HSC (40 - 60yr)	Oetjen2018	0.455908
FOS	Oetjen2018_Oetjen2018_S__HSC_MPP	Middle Aged HSC (40 - 60yr)	Oetjen2018	0.826348
FOS	Oetjen2018_Oetjen2018_W__HSC_MPP	Young Adult HSC (18 - 40yr)	Oetjen2018	0.0815395
FOS	Setty2019_Setty2019_BM1__HSC_MPP	Young Adult HSC (18 - 40yr)	Setty2019	-0.354973
FOS	Setty2019_Setty2019_BM2__HSC_MPP	Young Adult HSC (18 - 40yr)	Setty2019	-1.08777
FOS	Setty2019_Setty2019_BM3__HSC_MPP	Young Adult HSC (18 - 40yr)	Setty2019	-0.893955
MLF1	24M	Young Adult HSC (18 - 40yr)	this_Study	-1.5888
MLF1	26F	Young Adult HSC (18 - 40yr)	this_Study	-0.692461
MLF1	57M	Middle Aged HSC (40 - 60yr)	this_Study	1.27388
MLF1	58F	Middle Aged HSC (40 - 60yr)	this_Study	0.446796
MLF1	70F	Older Aged HSC (60 - 90yr)	this_Study	0.371568
MLF1	77F	Older Aged HSC (60 - 90yr)	this_Study	0.189019
MLF1	elderly1	Older Aged HSC (60 - 90yr)	Ainciburu2023	0.84658
MLF1	elderly2	Older Aged HSC (60 - 90yr)	Ainciburu2023	0.807129
MLF1	elderly3	Older Aged HSC (60 - 90yr)	Ainciburu2023	-1.18101
MLF1	young1	Young Adult HSC (18 - 40yr)	Ainciburu2023	1.29032
MLF1	young2	Young Adult HSC (18 - 40yr)	Ainciburu2023	0.130415
MLF1	young3	Young Adult HSC (18 - 40yr)	Ainciburu2023	0.319549
MLF1	young4	Young Adult HSC (18 - 40yr)	Ainciburu2023	-1.15335
MLF1	young5	Young Adult HSC (18 - 40yr)	Ainciburu2023	-1.05963
MLF1	BM1	Young Adult HSC (18 - 40yr)	Zhang2022	0.170699
MLF1	BM2	Young Adult HSC (18 - 40yr)	Zhang2022	-1.69584
MLF1	BM3	Young Adult HSC (18 - 40yr)	Zhang2022	0.0682481
MLF1	Y68_BM	Older Aged HSC (60 - 90yr)	Zhang2022	0.60791
MLF1	Y87_BM	Older Aged HSC (60 - 90yr)	Zhang2022	0.848984
MLF1	HCA_BM_HCA_BM_BM1__HSC_MPP	Middle Aged HSC (40 - 60yr)	HCA_BM	1.48481
MLF1	HCA_BM_HCA_BM_BM2__HSC_MPP	Middle Aged HSC (40 - 60yr)	HCA_BM	0.938409
MLF1	HCA_BM_HCA_BM_BM3__HSC_MPP	Young Adult HSC (18 - 40yr)	HCA_BM	0.89882
MLF1	HCA_BM_HCA_BM_BM4__HSC_MPP	Young Adult HSC (18 - 40yr)	HCA_BM	-0.870381
MLF1	HCA_BM_HCA_BM_BM5__HSC_MPP	Young Adult HSC (18 - 40yr)	HCA_BM	0.600993
MLF1	HCA_BM_HCA_BM_BM6__HSC_MPP	Young Adult HSC (18 - 40yr)	HCA_BM	-0.358288
MLF1	HCA_BM_HCA_BM_BM7__HSC_MPP	Young Adult HSC (18 - 40yr)	HCA_BM	-0.0381043
MLF1	HCA_BM_HCA_BM_BM8__HSC_MPP	Young Adult HSC (18 - 40yr)	HCA_BM	0.148576
MLF1	Mende2022_Mende2022_BM_DOD1__HSC_MPP	Young Adult HSC (18 - 40yr)	Mende2022	-0.752451
MLF1	Mende2022_Mende2022_BM_DOD2__HSC_MPP	Young Adult HSC (18 - 40yr)	Mende2022	0.0610374
MLF1	Oetjen2018_Oetjen2018_A__HSC_MPP	Middle Aged HSC (40 - 60yr)	Oetjen2018	1.88849
MLF1	Oetjen2018_Oetjen2018_B__HSC_MPP	Middle Aged HSC (40 - 60yr)	Oetjen2018	0.342102
MLF1	Oetjen2018_Oetjen2018_E__HSC_MPP	Young Adult HSC (18 - 40yr)	Oetjen2018	-2.273
MLF1	Oetjen2018_Oetjen2018_G__HSC_MPP	Middle Aged HSC (40 - 60yr)	Oetjen2018	0.580841
MLF1	Oetjen2018_Oetjen2018_J__HSC_MPP	Middle Aged HSC (40 - 60yr)	Oetjen2018	-2.273
MLF1	Oetjen2018_Oetjen2018_L__HSC_MPP	Middle Aged HSC (40 - 60yr)	Oetjen2018	0.277375
MLF1	Oetjen2018_Oetjen2018_P__HSC_MPP	Middle Aged HSC (40 - 60yr)	Oetjen2018	0.498159
MLF1	Oetjen2018_Oetjen2018_S__HSC_MPP	Middle Aged HSC (40 - 60yr)	Oetjen2018	-0.286006
MLF1	Oetjen2018_Oetjen2018_W__HSC_MPP	Young Adult HSC (18 - 40yr)	Oetjen2018	0.243046
MLF1	Setty2019_Setty2019_BM1__HSC_MPP	Young Adult HSC (18 - 40yr)	Setty2019	-0.326203
MLF1	Setty2019_Setty2019_BM2__HSC_MPP	Young Adult HSC (18 - 40yr)	Setty2019	-0.518628
MLF1	Setty2019_Setty2019_BM3__HSC_MPP	Young Adult HSC (18 - 40yr)	Setty2019	-0.266601
AR	24M	Young Adult HSC (18 - 40yr)	this_Study	-0.909103
AR	26F	Young Adult HSC (18 - 40yr)	this_Study	-1.49556
AR	57M	Middle Aged HSC (40 - 60yr)	this_Study	0.0890616
AR	58F	Middle Aged HSC (40 - 60yr)	this_Study	1.04438
AR	70F	Older Aged HSC (60 - 90yr)	this_Study	0.75843
AR	77F	Older Aged HSC (60 - 90yr)	this_Study	0.512796
AR	elderly1	Older Aged HSC (60 - 90yr)	Ainciburu2023	0.152075
AR	elderly2	Older Aged HSC (60 - 90yr)	Ainciburu2023	0.137758
AR	elderly3	Older Aged HSC (60 - 90yr)	Ainciburu2023	0.20047
AR	young1	Young Adult HSC (18 - 40yr)	Ainciburu2023	-2.28541
AR	young2	Young Adult HSC (18 - 40yr)	Ainciburu2023	0.4831
AR	young3	Young Adult HSC (18 - 40yr)	Ainciburu2023	1.1916
AR	young4	Young Adult HSC (18 - 40yr)	Ainciburu2023	0.190675
AR	young5	Young Adult HSC (18 - 40yr)	Ainciburu2023	-0.0702671
AR	BM1	Young Adult HSC (18 - 40yr)	Zhang2022	-1.05604
AR	BM2	Young Adult HSC (18 - 40yr)	Zhang2022	-0.35412
AR	BM3	Young Adult HSC (18 - 40yr)	Zhang2022	-0.707517
AR	Y68_BM	Older Aged HSC (60 - 90yr)	Zhang2022	1.14973
AR	Y87_BM	Older Aged HSC (60 - 90yr)	Zhang2022	0.967945
AR	HCA_BM_HCA_BM_BM1__HSC_MPP	Middle Aged HSC (40 - 60yr)	HCA_BM	1.66303
AR	HCA_BM_HCA_BM_BM2__HSC_MPP	Middle Aged HSC (40 - 60yr)	HCA_BM	-1.23795
AR	HCA_BM_HCA_BM_BM3__HSC_MPP	Young Adult HSC (18 - 40yr)	HCA_BM	0.104821
AR	HCA_BM_HCA_BM_BM4__HSC_MPP	Young Adult HSC (18 - 40yr)	HCA_BM	-1.23795
AR	HCA_BM_HCA_BM_BM5__HSC_MPP	Young Adult HSC (18 - 40yr)	HCA_BM	0.301562
AR	HCA_BM_HCA_BM_BM6__HSC_MPP	Young Adult HSC (18 - 40yr)	HCA_BM	0.406358
AR	HCA_BM_HCA_BM_BM7__HSC_MPP	Young Adult HSC (18 - 40yr)	HCA_BM	0.388816
AR	HCA_BM_HCA_BM_BM8__HSC_MPP	Young Adult HSC (18 - 40yr)	HCA_BM	0.274629
AR	Mende2022_Mende2022_BM_DOD1__HSC_MPP	Young Adult HSC (18 - 40yr)	Mende2022	-0.223825
AR	Mende2022_Mende2022_BM_DOD2__HSC_MPP	Young Adult HSC (18 - 40yr)	Mende2022	0.291194
AR	Oetjen2018_Oetjen2018_A__HSC_MPP	Middle Aged HSC (40 - 60yr)	Oetjen2018	0.515269
AR	Oetjen2018_Oetjen2018_B__HSC_MPP	Middle Aged HSC (40 - 60yr)	Oetjen2018	-1.23795
AR	Oetjen2018_Oetjen2018_E__HSC_MPP	Young Adult HSC (18 - 40yr)	Oetjen2018	1.37979
AR	Oetjen2018_Oetjen2018_G__HSC_MPP	Middle Aged HSC (40 - 60yr)	Oetjen2018	-1.23795
AR	Oetjen2018_Oetjen2018_J__HSC_MPP	Middle Aged HSC (40 - 60yr)	Oetjen2018	-1.23795
AR	Oetjen2018_Oetjen2018_L__HSC_MPP	Middle Aged HSC (40 - 60yr)	Oetjen2018	-1.23795
AR	Oetjen2018_Oetjen2018_P__HSC_MPP	Middle Aged HSC (40 - 60yr)	Oetjen2018	0.95948
AR	Oetjen2018_Oetjen2018_S__HSC_MPP	Middle Aged HSC (40 - 60yr)	Oetjen2018	-1.23795
AR	Oetjen2018_Oetjen2018_W__HSC_MPP	Young Adult HSC (18 - 40yr)	Oetjen2018	1.68082
AR	Setty2019_Setty2019_BM1__HSC_MPP	Young Adult HSC (18 - 40yr)	Setty2019	0.2314
AR	Setty2019_Setty2019_BM2__HSC_MPP	Young Adult HSC (18 - 40yr)	Setty2019	-0.232539
AR	Setty2019_Setty2019_BM3__HSC_MPP	Young Adult HSC (18 - 40yr)	Setty2019	0.924867
SPAG6	24M	Young Adult HSC (18 - 40yr)	this_Study	-1.00925
SPAG6	26F	Young Adult HSC (18 - 40yr)	this_Study	-0.792764
SPAG6	57M	Middle Aged HSC (40 - 60yr)	this_Study	-0.065486
SPAG6	58F	Middle Aged HSC (40 - 60yr)	this_Study	1.54391
SPAG6	70F	Older Aged HSC (60 - 90yr)	this_Study	0.837304
SPAG6	77F	Older Aged HSC (60 - 90yr)	this_Study	-0.513715
SPAG6	elderly1	Older Aged HSC (60 - 90yr)	Ainciburu2023	0.667248
SPAG6	elderly2	Older Aged HSC (60 - 90yr)	Ainciburu2023	0.756083
SPAG6	elderly3	Older Aged HSC (60 - 90yr)	Ainciburu2023	0.255507
SPAG6	young1	Young Adult HSC (18 - 40yr)	Ainciburu2023	-1.04245
SPAG6	young2	Young Adult HSC (18 - 40yr)	Ainciburu2023	1.62109
SPAG6	young3	Young Adult HSC (18 - 40yr)	Ainciburu2023	-1.04245
SPAG6	young4	Young Adult HSC (18 - 40yr)	Ainciburu2023	-1.04245
SPAG6	young5	Young Adult HSC (18 - 40yr)	Ainciburu2023	-0.172564
SPAG6	BM1	Young Adult HSC (18 - 40yr)	Zhang2022	0.367967
SPAG6	BM2	Young Adult HSC (18 - 40yr)	Zhang2022	-0.943333
SPAG6	BM3	Young Adult HSC (18 - 40yr)	Zhang2022	-0.943333
SPAG6	Y68_BM	Older Aged HSC (60 - 90yr)	Zhang2022	1.44185
SPAG6	Y87_BM	Older Aged HSC (60 - 90yr)	Zhang2022	0.0768439
SPAG6	HCA_BM_HCA_BM_BM1__HSC_MPP	Middle Aged HSC (40 - 60yr)	HCA_BM	-0.657087
SPAG6	HCA_BM_HCA_BM_BM2__HSC_MPP	Middle Aged HSC (40 - 60yr)	HCA_BM	-0.657087
SPAG6	HCA_BM_HCA_BM_BM3__HSC_MPP	Young Adult HSC (18 - 40yr)	HCA_BM	-0.657087
SPAG6	HCA_BM_HCA_BM_BM4__HSC_MPP	Young Adult HSC (18 - 40yr)	HCA_BM	-0.657087
SPAG6	HCA_BM_HCA_BM_BM5__HSC_MPP	Young Adult HSC (18 - 40yr)	HCA_BM	-0.657087
SPAG6	HCA_BM_HCA_BM_BM6__HSC_MPP	Young Adult HSC (18 - 40yr)	HCA_BM	0.356841
SPAG6	HCA_BM_HCA_BM_BM7__HSC_MPP	Young Adult HSC (18 - 40yr)	HCA_BM	-0.657087
SPAG6	HCA_BM_HCA_BM_BM8__HSC_MPP	Young Adult HSC (18 - 40yr)	HCA_BM	-0.657087
SPAG6	Mende2022_Mende2022_BM_DOD1__HSC_MPP	Young Adult HSC (18 - 40yr)	Mende2022	-0.111023
SPAG6	Mende2022_Mende2022_BM_DOD2__HSC_MPP	Young Adult HSC (18 - 40yr)	Mende2022	0.48428
SPAG6	Oetjen2018_Oetjen2018_A__HSC_MPP	Middle Aged HSC (40 - 60yr)	Oetjen2018	-0.657087
SPAG6	Oetjen2018_Oetjen2018_B__HSC_MPP	Middle Aged HSC (40 - 60yr)	Oetjen2018	2.08432
SPAG6	Oetjen2018_Oetjen2018_E__HSC_MPP	Young Adult HSC (18 - 40yr)	Oetjen2018	-0.657087
SPAG6	Oetjen2018_Oetjen2018_G__HSC_MPP	Middle Aged HSC (40 - 60yr)	Oetjen2018	-0.657087
SPAG6	Oetjen2018_Oetjen2018_J__HSC_MPP	Middle Aged HSC (40 - 60yr)	Oetjen2018	-0.657087
SPAG6	Oetjen2018_Oetjen2018_L__HSC_MPP	Middle Aged HSC (40 - 60yr)	Oetjen2018	2.0086
SPAG6	Oetjen2018_Oetjen2018_P__HSC_MPP	Middle Aged HSC (40 - 60yr)	Oetjen2018	1.52892
SPAG6	Oetjen2018_Oetjen2018_S__HSC_MPP	Middle Aged HSC (40 - 60yr)	Oetjen2018	2.07087
SPAG6	Oetjen2018_Oetjen2018_W__HSC_MPP	Young Adult HSC (18 - 40yr)	Oetjen2018	-0.657087
SPAG6	Setty2019_Setty2019_BM1__HSC_MPP	Young Adult HSC (18 - 40yr)	Setty2019	0.0797325
SPAG6	Setty2019_Setty2019_BM2__HSC_MPP	Young Adult HSC (18 - 40yr)	Setty2019	0.0395892
SPAG6	Setty2019_Setty2019_BM3__HSC_MPP	Young Adult HSC (18 - 40yr)	Setty2019	-0.657087
TNFAIP3	24M	Young Adult HSC (18 - 40yr)	this_Study	-0.997884
TNFAIP3	26F	Young Adult HSC (18 - 40yr)	this_Study	-1.25499
TNFAIP3	57M	Middle Aged HSC (40 - 60yr)	this_Study	1.0094
TNFAIP3	58F	Middle Aged HSC (40 - 60yr)	this_Study	0.451009
TNFAIP3	70F	Older Aged HSC (60 - 90yr)	this_Study	1.06441
TNFAIP3	77F	Older Aged HSC (60 - 90yr)	this_Study	-0.271948
TNFAIP3	elderly1	Older Aged HSC (60 - 90yr)	Ainciburu2023	1.38138
TNFAIP3	elderly2	Older Aged HSC (60 - 90yr)	Ainciburu2023	1.19957
TNFAIP3	elderly3	Older Aged HSC (60 - 90yr)	Ainciburu2023	-1.34773
TNFAIP3	young1	Young Adult HSC (18 - 40yr)	Ainciburu2023	0.332395
TNFAIP3	young2	Young Adult HSC (18 - 40yr)	Ainciburu2023	-0.102022
TNFAIP3	young3	Young Adult HSC (18 - 40yr)	Ainciburu2023	-0.876791
TNFAIP3	young4	Young Adult HSC (18 - 40yr)	Ainciburu2023	-0.915744
TNFAIP3	young5	Young Adult HSC (18 - 40yr)	Ainciburu2023	0.328942
TNFAIP3	BM1	Young Adult HSC (18 - 40yr)	Zhang2022	-0.356055
TNFAIP3	BM2	Young Adult HSC (18 - 40yr)	Zhang2022	-1.13011
TNFAIP3	BM3	Young Adult HSC (18 - 40yr)	Zhang2022	-0.563599
TNFAIP3	Y68_BM	Older Aged HSC (60 - 90yr)	Zhang2022	0.726853
TNFAIP3	Y87_BM	Older Aged HSC (60 - 90yr)	Zhang2022	1.32292
TNFAIP3	HCA_BM_HCA_BM_BM1__HSC_MPP	Middle Aged HSC (40 - 60yr)	HCA_BM	1.01996
TNFAIP3	HCA_BM_HCA_BM_BM2__HSC_MPP	Middle Aged HSC (40 - 60yr)	HCA_BM	-0.695626
TNFAIP3	HCA_BM_HCA_BM_BM3__HSC_MPP	Young Adult HSC (18 - 40yr)	HCA_BM	0.20498
TNFAIP3	HCA_BM_HCA_BM_BM4__HSC_MPP	Young Adult HSC (18 - 40yr)	HCA_BM	0.718845
TNFAIP3	HCA_BM_HCA_BM_BM5__HSC_MPP	Young Adult HSC (18 - 40yr)	HCA_BM	-0.238583
TNFAIP3	HCA_BM_HCA_BM_BM6__HSC_MPP	Young Adult HSC (18 - 40yr)	HCA_BM	-0.338542
TNFAIP3	HCA_BM_HCA_BM_BM7__HSC_MPP	Young Adult HSC (18 - 40yr)	HCA_BM	-0.0202313
TNFAIP3	HCA_BM_HCA_BM_BM8__HSC_MPP	Young Adult HSC (18 - 40yr)	HCA_BM	-1.12394
TNFAIP3	Mende2022_Mende2022_BM_DOD1__HSC_MPP	Young Adult HSC (18 - 40yr)	Mende2022	-0.80947
TNFAIP3	Mende2022_Mende2022_BM_DOD2__HSC_MPP	Young Adult HSC (18 - 40yr)	Mende2022	1.34547
TNFAIP3	Oetjen2018_Oetjen2018_A__HSC_MPP	Middle Aged HSC (40 - 60yr)	Oetjen2018	1.51905
TNFAIP3	Oetjen2018_Oetjen2018_B__HSC_MPP	Middle Aged HSC (40 - 60yr)	Oetjen2018	1.14159
TNFAIP3	Oetjen2018_Oetjen2018_E__HSC_MPP	Young Adult HSC (18 - 40yr)	Oetjen2018	0.4469
TNFAIP3	Oetjen2018_Oetjen2018_G__HSC_MPP	Middle Aged HSC (40 - 60yr)	Oetjen2018	0.379337
TNFAIP3	Oetjen2018_Oetjen2018_J__HSC_MPP	Middle Aged HSC (40 - 60yr)	Oetjen2018	-0.396047
TNFAIP3	Oetjen2018_Oetjen2018_L__HSC_MPP	Middle Aged HSC (40 - 60yr)	Oetjen2018	0.0409073
TNFAIP3	Oetjen2018_Oetjen2018_P__HSC_MPP	Middle Aged HSC (40 - 60yr)	Oetjen2018	0.0629739
TNFAIP3	Oetjen2018_Oetjen2018_S__HSC_MPP	Middle Aged HSC (40 - 60yr)	Oetjen2018	-3.24795
TNFAIP3	Oetjen2018_Oetjen2018_W__HSC_MPP	Young Adult HSC (18 - 40yr)	Oetjen2018	0.0021466
TNFAIP3	Setty2019_Setty2019_BM1__HSC_MPP	Young Adult HSC (18 - 40yr)	Setty2019	-0.343034
TNFAIP3	Setty2019_Setty2019_BM2__HSC_MPP	Young Adult HSC (18 - 40yr)	Setty2019	0.463719
TNFAIP3	Setty2019_Setty2019_BM3__HSC_MPP	Young Adult HSC (18 - 40yr)	Setty2019	-0.132456
BHLHE40	24M	Young Adult HSC (18 - 40yr)	this_Study	-0.377893
BHLHE40	26F	Young Adult HSC (18 - 40yr)	this_Study	-1.69242
BHLHE40	57M	Middle Aged HSC (40 - 60yr)	this_Study	0.303045
BHLHE40	58F	Middle Aged HSC (40 - 60yr)	this_Study	1.00286
BHLHE40	70F	Older Aged HSC (60 - 90yr)	this_Study	0.931386
BHLHE40	77F	Older Aged HSC (60 - 90yr)	this_Study	-0.166976
BHLHE40	elderly1	Older Aged HSC (60 - 90yr)	Ainciburu2023	0.491829
BHLHE40	elderly2	Older Aged HSC (60 - 90yr)	Ainciburu2023	1.09171
BHLHE40	elderly3	Older Aged HSC (60 - 90yr)	Ainciburu2023	-0.180257
BHLHE40	young1	Young Adult HSC (18 - 40yr)	Ainciburu2023	0.908058
BHLHE40	young2	Young Adult HSC (18 - 40yr)	Ainciburu2023	-2.07573
BHLHE40	young3	Young Adult HSC (18 - 40yr)	Ainciburu2023	-0.553501
BHLHE40	young4	Young Adult HSC (18 - 40yr)	Ainciburu2023	0.0111962
BHLHE40	young5	Young Adult HSC (18 - 40yr)	Ainciburu2023	0.3067
BHLHE40	BM1	Young Adult HSC (18 - 40yr)	Zhang2022	-0.813207
BHLHE40	BM2	Young Adult HSC (18 - 40yr)	Zhang2022	-0.964674
BHLHE40	BM3	Young Adult HSC (18 - 40yr)	Zhang2022	-0.326881
BHLHE40	Y68_BM	Older Aged HSC (60 - 90yr)	Zhang2022	0.84473
BHLHE40	Y87_BM	Older Aged HSC (60 - 90yr)	Zhang2022	1.26003
BHLHE40	HCA_BM_HCA_BM_BM1__HSC_MPP	Middle Aged HSC (40 - 60yr)	HCA_BM	-0.149576
BHLHE40	HCA_BM_HCA_BM_BM2__HSC_MPP	Middle Aged HSC (40 - 60yr)	HCA_BM	-0.208862
BHLHE40	HCA_BM_HCA_BM_BM3__HSC_MPP	Young Adult HSC (18 - 40yr)	HCA_BM	0.335485
BHLHE40	HCA_BM_HCA_BM_BM4__HSC_MPP	Young Adult HSC (18 - 40yr)	HCA_BM	0.225188
BHLHE40	HCA_BM_HCA_BM_BM5__HSC_MPP	Young Adult HSC (18 - 40yr)	HCA_BM	-1.00617
BHLHE40	HCA_BM_HCA_BM_BM6__HSC_MPP	Young Adult HSC (18 - 40yr)	HCA_BM	-0.507596
BHLHE40	HCA_BM_HCA_BM_BM7__HSC_MPP	Young Adult HSC (18 - 40yr)	HCA_BM	-0.904197
BHLHE40	HCA_BM_HCA_BM_BM8__HSC_MPP	Young Adult HSC (18 - 40yr)	HCA_BM	0.272793
BHLHE40	Mende2022_Mende2022_BM_DOD1__HSC_MPP	Young Adult HSC (18 - 40yr)	Mende2022	1.16064
BHLHE40	Mende2022_Mende2022_BM_DOD2__HSC_MPP	Young Adult HSC (18 - 40yr)	Mende2022	0.417592
BHLHE40	Oetjen2018_Oetjen2018_A__HSC_MPP	Middle Aged HSC (40 - 60yr)	Oetjen2018	0.622156
BHLHE40	Oetjen2018_Oetjen2018_B__HSC_MPP	Middle Aged HSC (40 - 60yr)	Oetjen2018	-2.80542
BHLHE40	Oetjen2018_Oetjen2018_E__HSC_MPP	Young Adult HSC (18 - 40yr)	Oetjen2018	1.14692
BHLHE40	Oetjen2018_Oetjen2018_G__HSC_MPP	Middle Aged HSC (40 - 60yr)	Oetjen2018	-0.274133
BHLHE40	Oetjen2018_Oetjen2018_J__HSC_MPP	Middle Aged HSC (40 - 60yr)	Oetjen2018	0.135264
BHLHE40	Oetjen2018_Oetjen2018_L__HSC_MPP	Middle Aged HSC (40 - 60yr)	Oetjen2018	2.41897
BHLHE40	Oetjen2018_Oetjen2018_P__HSC_MPP	Middle Aged HSC (40 - 60yr)	Oetjen2018	0.349428
BHLHE40	Oetjen2018_Oetjen2018_S__HSC_MPP	Middle Aged HSC (40 - 60yr)	Oetjen2018	-0.111495
BHLHE40	Oetjen2018_Oetjen2018_W__HSC_MPP	Young Adult HSC (18 - 40yr)	Oetjen2018	0.605785
BHLHE40	Setty2019_Setty2019_BM1__HSC_MPP	Young Adult HSC (18 - 40yr)	Setty2019	-0.74346
BHLHE40	Setty2019_Setty2019_BM2__HSC_MPP	Young Adult HSC (18 - 40yr)	Setty2019	-0.356002
BHLHE40	Setty2019_Setty2019_BM3__HSC_MPP	Young Adult HSC (18 - 40yr)	Setty2019	-0.623305
CSRNP1	24M	Young Adult HSC (18 - 40yr)	this_Study	-0.745853
CSRNP1	26F	Young Adult HSC (18 - 40yr)	this_Study	-1.41999
CSRNP1	57M	Middle Aged HSC (40 - 60yr)	this_Study	0.899743
CSRNP1	58F	Middle Aged HSC (40 - 60yr)	this_Study	1.16093
CSRNP1	70F	Older Aged HSC (60 - 90yr)	this_Study	0.416242
CSRNP1	77F	Older Aged HSC (60 - 90yr)	this_Study	-0.311071
CSRNP1	elderly1	Older Aged HSC (60 - 90yr)	Ainciburu2023	0.486693
CSRNP1	elderly2	Older Aged HSC (60 - 90yr)	Ainciburu2023	1.43163
CSRNP1	elderly3	Older Aged HSC (60 - 90yr)	Ainciburu2023	-0.677388
CSRNP1	young1	Young Adult HSC (18 - 40yr)	Ainciburu2023	0.344292
CSRNP1	young2	Young Adult HSC (18 - 40yr)	Ainciburu2023	-1.96431
CSRNP1	young3	Young Adult HSC (18 - 40yr)	Ainciburu2023	-0.176378
CSRNP1	young4	Young Adult HSC (18 - 40yr)	Ainciburu2023	0.0629586
CSRNP1	young5	Young Adult HSC (18 - 40yr)	Ainciburu2023	0.492506
CSRNP1	BM1	Young Adult HSC (18 - 40yr)	Zhang2022	-0.347147
CSRNP1	BM2	Young Adult HSC (18 - 40yr)	Zhang2022	-1.51762
CSRNP1	BM3	Young Adult HSC (18 - 40yr)	Zhang2022	0.0942282
CSRNP1	Y68_BM	Older Aged HSC (60 - 90yr)	Zhang2022	0.879836
CSRNP1	Y87_BM	Older Aged HSC (60 - 90yr)	Zhang2022	0.890698
CSRNP1	HCA_BM_HCA_BM_BM1__HSC_MPP	Middle Aged HSC (40 - 60yr)	HCA_BM	0.00804444
CSRNP1	HCA_BM_HCA_BM_BM2__HSC_MPP	Middle Aged HSC (40 - 60yr)	HCA_BM	-0.522206
CSRNP1	HCA_BM_HCA_BM_BM3__HSC_MPP	Young Adult HSC (18 - 40yr)	HCA_BM	1.09854
CSRNP1	HCA_BM_HCA_BM_BM4__HSC_MPP	Young Adult HSC (18 - 40yr)	HCA_BM	-0.137859
CSRNP1	HCA_BM_HCA_BM_BM5__HSC_MPP	Young Adult HSC (18 - 40yr)	HCA_BM	0.377634
CSRNP1	HCA_BM_HCA_BM_BM6__HSC_MPP	Young Adult HSC (18 - 40yr)	HCA_BM	-0.37454
CSRNP1	HCA_BM_HCA_BM_BM7__HSC_MPP	Young Adult HSC (18 - 40yr)	HCA_BM	-1.52906
CSRNP1	HCA_BM_HCA_BM_BM8__HSC_MPP	Young Adult HSC (18 - 40yr)	HCA_BM	0.105957
CSRNP1	Mende2022_Mende2022_BM_DOD1__HSC_MPP	Young Adult HSC (18 - 40yr)	Mende2022	0.595707
CSRNP1	Mende2022_Mende2022_BM_DOD2__HSC_MPP	Young Adult HSC (18 - 40yr)	Mende2022	0.559938
CSRNP1	Oetjen2018_Oetjen2018_A__HSC_MPP	Middle Aged HSC (40 - 60yr)	Oetjen2018	1.50601
CSRNP1	Oetjen2018_Oetjen2018_B__HSC_MPP	Middle Aged HSC (40 - 60yr)	Oetjen2018	1.00429
CSRNP1	Oetjen2018_Oetjen2018_E__HSC_MPP	Young Adult HSC (18 - 40yr)	Oetjen2018	-0.758971
CSRNP1	Oetjen2018_Oetjen2018_G__HSC_MPP	Middle Aged HSC (40 - 60yr)	Oetjen2018	0.8393
CSRNP1	Oetjen2018_Oetjen2018_J__HSC_MPP	Middle Aged HSC (40 - 60yr)	Oetjen2018	-0.8379
CSRNP1	Oetjen2018_Oetjen2018_L__HSC_MPP	Middle Aged HSC (40 - 60yr)	Oetjen2018	1.59434
CSRNP1	Oetjen2018_Oetjen2018_P__HSC_MPP	Middle Aged HSC (40 - 60yr)	Oetjen2018	0.352864
CSRNP1	Oetjen2018_Oetjen2018_S__HSC_MPP	Middle Aged HSC (40 - 60yr)	Oetjen2018	-0.0838451
CSRNP1	Oetjen2018_Oetjen2018_W__HSC_MPP	Young Adult HSC (18 - 40yr)	Oetjen2018	-2.79323
CSRNP1	Setty2019_Setty2019_BM1__HSC_MPP	Young Adult HSC (18 - 40yr)	Setty2019	-0.110443
CSRNP1	Setty2019_Setty2019_BM2__HSC_MPP	Young Adult HSC (18 - 40yr)	Setty2019	-0.611244
CSRNP1	Setty2019_Setty2019_BM3__HSC_MPP	Young Adult HSC (18 - 40yr)	Setty2019	-0.283325
EMP1	24M	Young Adult HSC (18 - 40yr)	this_Study	-1.596
EMP1	26F	Young Adult HSC (18 - 40yr)	this_Study	-0.912232
EMP1	57M	Middle Aged HSC (40 - 60yr)	this_Study	0.63473
EMP1	58F	Middle Aged HSC (40 - 60yr)	this_Study	0.721915
EMP1	70F	Older Aged HSC (60 - 90yr)	this_Study	0.705181
EMP1	77F	Older Aged HSC (60 - 90yr)	this_Study	0.44641
EMP1	elderly1	Older Aged HSC (60 - 90yr)	Ainciburu2023	-0.117884
EMP1	elderly2	Older Aged HSC (60 - 90yr)	Ainciburu2023	2.12966
EMP1	elderly3	Older Aged HSC (60 - 90yr)	Ainciburu2023	-0.559406
EMP1	young1	Young Adult HSC (18 - 40yr)	Ainciburu2023	0.463965
EMP1	young2	Young Adult HSC (18 - 40yr)	Ainciburu2023	-1.11745
EMP1	young3	Young Adult HSC (18 - 40yr)	Ainciburu2023	0.269147
EMP1	young4	Young Adult HSC (18 - 40yr)	Ainciburu2023	-0.409616
EMP1	young5	Young Adult HSC (18 - 40yr)	Ainciburu2023	-0.658416
EMP1	BM1	Young Adult HSC (18 - 40yr)	Zhang2022	0.597502
EMP1	BM2	Young Adult HSC (18 - 40yr)	Zhang2022	-1.47743
EMP1	BM3	Young Adult HSC (18 - 40yr)	Zhang2022	-0.53621
EMP1	Y68_BM	Older Aged HSC (60 - 90yr)	Zhang2022	0.999575
EMP1	Y87_BM	Older Aged HSC (60 - 90yr)	Zhang2022	0.416563
EMP1	HCA_BM_HCA_BM_BM1__HSC_MPP	Middle Aged HSC (40 - 60yr)	HCA_BM	1.06428
EMP1	HCA_BM_HCA_BM_BM2__HSC_MPP	Middle Aged HSC (40 - 60yr)	HCA_BM	0.86659
EMP1	HCA_BM_HCA_BM_BM3__HSC_MPP	Young Adult HSC (18 - 40yr)	HCA_BM	0.598537
EMP1	HCA_BM_HCA_BM_BM4__HSC_MPP	Young Adult HSC (18 - 40yr)	HCA_BM	0.0181344
EMP1	HCA_BM_HCA_BM_BM5__HSC_MPP	Young Adult HSC (18 - 40yr)	HCA_BM	0.357777
EMP1	HCA_BM_HCA_BM_BM6__HSC_MPP	Young Adult HSC (18 - 40yr)	HCA_BM	0.125313
EMP1	HCA_BM_HCA_BM_BM7__HSC_MPP	Young Adult HSC (18 - 40yr)	HCA_BM	-0.174856
EMP1	HCA_BM_HCA_BM_BM8__HSC_MPP	Young Adult HSC (18 - 40yr)	HCA_BM	0.0613207
EMP1	Mende2022_Mende2022_BM_DOD1__HSC_MPP	Young Adult HSC (18 - 40yr)	Mende2022	-0.73991
EMP1	Mende2022_Mende2022_BM_DOD2__HSC_MPP	Young Adult HSC (18 - 40yr)	Mende2022	-0.198386
EMP1	Oetjen2018_Oetjen2018_A__HSC_MPP	Middle Aged HSC (40 - 60yr)	Oetjen2018	0.491182
EMP1	Oetjen2018_Oetjen2018_B__HSC_MPP	Middle Aged HSC (40 - 60yr)	Oetjen2018	0.449339
EMP1	Oetjen2018_Oetjen2018_E__HSC_MPP	Young Adult HSC (18 - 40yr)	Oetjen2018	0.757537
EMP1	Oetjen2018_Oetjen2018_G__HSC_MPP	Middle Aged HSC (40 - 60yr)	Oetjen2018	-2.47203
EMP1	Oetjen2018_Oetjen2018_J__HSC_MPP	Middle Aged HSC (40 - 60yr)	Oetjen2018	-2.47203
EMP1	Oetjen2018_Oetjen2018_L__HSC_MPP	Middle Aged HSC (40 - 60yr)	Oetjen2018	1.64722
EMP1	Oetjen2018_Oetjen2018_P__HSC_MPP	Middle Aged HSC (40 - 60yr)	Oetjen2018	-0.638262
EMP1	Oetjen2018_Oetjen2018_S__HSC_MPP	Middle Aged HSC (40 - 60yr)	Oetjen2018	-0.548465
EMP1	Oetjen2018_Oetjen2018_W__HSC_MPP	Young Adult HSC (18 - 40yr)	Oetjen2018	1.05475
EMP1	Setty2019_Setty2019_BM1__HSC_MPP	Young Adult HSC (18 - 40yr)	Setty2019	0.281383
EMP1	Setty2019_Setty2019_BM2__HSC_MPP	Young Adult HSC (18 - 40yr)	Setty2019	-0.282734
EMP1	Setty2019_Setty2019_BM3__HSC_MPP	Young Adult HSC (18 - 40yr)	Setty2019	-0.246707
JAG1	24M	Young Adult HSC (18 - 40yr)	this_Study	-1.36276
JAG1	26F	Young Adult HSC (18 - 40yr)	this_Study	-0.962314
JAG1	57M	Middle Aged HSC (40 - 60yr)	this_Study	1.35764
JAG1	58F	Middle Aged HSC (40 - 60yr)	this_Study	0.505524
JAG1	70F	Older Aged HSC (60 - 90yr)	this_Study	0.155426
JAG1	77F	Older Aged HSC (60 - 90yr)	this_Study	0.30649
JAG1	elderly1	Older Aged HSC (60 - 90yr)	Ainciburu2023	0.0116885
JAG1	elderly2	Older Aged HSC (60 - 90yr)	Ainciburu2023	0.654601
JAG1	elderly3	Older Aged HSC (60 - 90yr)	Ainciburu2023	0.763582
JAG1	young1	Young Adult HSC (18 - 40yr)	Ainciburu2023	0.68005
JAG1	young2	Young Adult HSC (18 - 40yr)	Ainciburu2023	-2.19949
JAG1	young3	Young Adult HSC (18 - 40yr)	Ainciburu2023	-0.553476
JAG1	young4	Young Adult HSC (18 - 40yr)	Ainciburu2023	0.025731
JAG1	young5	Young Adult HSC (18 - 40yr)	Ainciburu2023	0.617315
JAG1	BM1	Young Adult HSC (18 - 40yr)	Zhang2022	-0.691742
JAG1	BM2	Young Adult HSC (18 - 40yr)	Zhang2022	-0.192002
JAG1	BM3	Young Adult HSC (18 - 40yr)	Zhang2022	-0.144532
JAG1	Y68_BM	Older Aged HSC (60 - 90yr)	Zhang2022	1.72556
JAG1	Y87_BM	Older Aged HSC (60 - 90yr)	Zhang2022	-0.69728
JAG1	HCA_BM_HCA_BM_BM1__HSC_MPP	Middle Aged HSC (40 - 60yr)	HCA_BM	0.749242
JAG1	HCA_BM_HCA_BM_BM2__HSC_MPP	Middle Aged HSC (40 - 60yr)	HCA_BM	-1.009
JAG1	HCA_BM_HCA_BM_BM3__HSC_MPP	Young Adult HSC (18 - 40yr)	HCA_BM	0.800695
JAG1	HCA_BM_HCA_BM_BM4__HSC_MPP	Young Adult HSC (18 - 40yr)	HCA_BM	-1.009
JAG1	HCA_BM_HCA_BM_BM5__HSC_MPP	Young Adult HSC (18 - 40yr)	HCA_BM	1.06585
JAG1	HCA_BM_HCA_BM_BM6__HSC_MPP	Young Adult HSC (18 - 40yr)	HCA_BM	0.145647
JAG1	HCA_BM_HCA_BM_BM7__HSC_MPP	Young Adult HSC (18 - 40yr)	HCA_BM	0.582328
JAG1	HCA_BM_HCA_BM_BM8__HSC_MPP	Young Adult HSC (18 - 40yr)	HCA_BM	0.204926
JAG1	Mende2022_Mende2022_BM_DOD1__HSC_MPP	Young Adult HSC (18 - 40yr)	Mende2022	-0.032244
JAG1	Mende2022_Mende2022_BM_DOD2__HSC_MPP	Young Adult HSC (18 - 40yr)	Mende2022	-0.160499
JAG1	Oetjen2018_Oetjen2018_A__HSC_MPP	Middle Aged HSC (40 - 60yr)	Oetjen2018	1.80868
JAG1	Oetjen2018_Oetjen2018_B__HSC_MPP	Middle Aged HSC (40 - 60yr)	Oetjen2018	2.11288
JAG1	Oetjen2018_Oetjen2018_E__HSC_MPP	Young Adult HSC (18 - 40yr)	Oetjen2018	-1.009
JAG1	Oetjen2018_Oetjen2018_G__HSC_MPP	Middle Aged HSC (40 - 60yr)	Oetjen2018	-1.009
JAG1	Oetjen2018_Oetjen2018_J__HSC_MPP	Middle Aged HSC (40 - 60yr)	Oetjen2018	-1.009
JAG1	Oetjen2018_Oetjen2018_L__HSC_MPP	Middle Aged HSC (40 - 60yr)	Oetjen2018	-1.009
JAG1	Oetjen2018_Oetjen2018_P__HSC_MPP	Middle Aged HSC (40 - 60yr)	Oetjen2018	-1.009
JAG1	Oetjen2018_Oetjen2018_S__HSC_MPP	Middle Aged HSC (40 - 60yr)	Oetjen2018	-1.009
JAG1	Oetjen2018_Oetjen2018_W__HSC_MPP	Young Adult HSC (18 - 40yr)	Oetjen2018	-1.009
JAG1	Setty2019_Setty2019_BM1__HSC_MPP	Young Adult HSC (18 - 40yr)	Setty2019	0.421844
JAG1	Setty2019_Setty2019_BM2__HSC_MPP	Young Adult HSC (18 - 40yr)	Setty2019	1.00824
JAG1	Setty2019_Setty2019_BM3__HSC_MPP	Young Adult HSC (18 - 40yr)	Setty2019	0.373443

## Sheet: ExtFig6i
Gene	PBS - HSC	TNF - HSC	LPS - HSC	PBS - HSC-II	TNF - HSC-II	LPS - HSC-II
NR4A2	-0.378383	-0.464885	-0.47518	0.560118	0.985073	0.777459
NR4A1	-0.269767	-0.470375	-0.442715	0.756875	0.731977	0.663926
PLK3	-0.134092	-0.206068	-0.189401	-0.0043776	0.447437	0.610976
FOSB	-0.165217	-0.184664	-0.317235	0.174686	0.657477	0.328293
ETV3	-0.220869	-0.268846	-0.254109	0.192991	0.436436	0.939354
EHD4	-0.0290373	-0.0560705	-0.0691038	-0.0101283	0.189213	0.0646771
JUNB	-0.224772	-0.282965	-0.287232	0.242366	0.585426	0.668703
ANKMY1	0.0538293	-0.0368347	0.0418196	-0.059567	-0.0836784	0.111585
PHLDB1	-0.00586827	-0.005784	0.0122353	-0.00553178	0.0148546	-0.0634698
SERTAD1	-0.112002	-0.16903	-0.0739478	0.0920149	0.275129	0.203089
ARL5B	-0.141936	-0.221632	-0.246262	0.354375	0.471746	0.199283
ICAM1	-0.0198708	-0.0592192	-0.130925	-0.0121821	0.204875	0.295392
NFATC1	-0.27014	-0.257136	-0.296605	0.332202	0.650667	0.415981
ZFP36	-0.102129	-0.207805	-0.267807	0.262907	0.553578	0.12423
ID1	-0.213566	-0.295519	-0.233069	0.307982	0.361251	0.880623
PLAUR	-0.222066	-0.24006	-0.23165	0.196501	0.536371	0.506388
FIGN	-0.00669974	-0.0188211	-0.0277665	-0.0142154	-0.0177886	-0.0277665
PTGS2	-0.144778	-0.21151	-0.239501	0.244179	0.497853	0.286035
DUSP2	-0.197063	-0.28996	-0.29391	0.359197	0.536309	0.559231
KLF4	-0.155271	-0.194632	-0.273369	0.208804	0.602714	0.214636
MCL1	-0.367855	-0.382287	-0.346486	0.478359	0.865888	0.407271
NR4A3	-0.375449	-0.512296	-0.496257	0.64391	0.929836	0.979194
EGR1	-0.0841025	-0.226065	-0.0539393	0.309476	0.19423	0.0100818
PTPRM	-0.181923	-0.105321	-0.117011	0.194086	0.237853	0.284734
AEN	-0.0360853	-0.00767619	0.0111213	-0.00639884	0.0040317	0.0369248
NCEH1	0.0425013	0.0735005	0.0795976	-0.134402	-0.103948	-0.146591
MIDN	-0.239582	-0.209561	-0.197883	0.217825	0.446559	0.500493
CD83	-0.280245	-0.334948	-0.341046	0.418232	0.874825	0.131665
FOS	-0.0760218	-0.227075	-0.304686	0.30835	0.472941	0.395939
MLF1	-0.196745	-0.130626	-0.214758	0.2431	0.488962	0.0991587
AR	0.0217645	0.0220716	-0.015608	0.0925869	-0.0500733	-0.0903479
SPAG6	-0.0461507	0.0246619	0.0266491	-0.0554612	0.0579846	-0.119118
TNFAIP3	-0.19943	-0.15004	-0.267658	0.184647	0.690276	-0.00508841
BHLHE40	-0.0780902	-0.104997	-0.158286	0.0372424	0.337912	0.256836
CSRNP1	-0.186066	-0.176061	-0.210537	0.178551	0.459003	0.376527
EMP1	-0.208116	-0.240837	-0.225391	0.15702	0.714276	0.0749983
JAG1	-0.126502	-0.124756	-0.128839	0.112604	0.278149	0.308688

## Sheet: ExtFig6k
Group	HSCiM_bin	Cell_Count	HSCiM_Z
HD	(-0.272,0.0743]	7	-0.272
HD	(0.0743,0.389]	9	0.0743
HD	(0.389,0.704]	19	0.389
HD	(0.704,1.02]	24	0.704
HD	(1.02,1.33]	45	1.02
HD	(1.33,1.65]	83	1.33
HD	(1.65,1.96]	113	1.65
HD	(1.96,2.28]	129	1.96
HD	(2.28,2.59]	183	2.28
HD	(2.59,2.91]	179	2.59
HD	(2.91,3.22]	234	2.91
HD	(3.22,3.54]	237	3.22
HD	(3.54,3.85]	282	3.54
HD	(3.85,4.17]	318	3.85
HD	(4.17,4.48]	306	4.17
HD	(4.48,4.8]	326	4.48
HD	(4.8,5.11]	340	4.8
HD	(5.11,5.43]	366	5.11
HD	(5.43,5.74]	359	5.43
HD	(5.74,6.06]	347	5.74
HD	(6.06,6.37]	346	6.06
HD	(6.37,6.69]	354	6.37
HD	(6.69,7]	383	6.69
HD	(7,7.32]	354	7
HD	(7.32,7.63]	371	7.32
HD	(7.63,7.95]	341	7.63
HD	(7.95,8.26]	347	7.95
HD	(8.26,8.58]	334	8.26
HD	(8.58,8.89]	362	8.58
HD	(8.89,9.21]	326	8.89
HD	(9.21,9.52]	313	9.21
HD	(9.52,9.84]	333	9.52
HD	(9.84,10.1]	291	9.84
HD	(10.1,10.5]	299	10.1
HD	(10.5,10.8]	265	10.5
HD	(10.8,11.1]	250	10.8
HD	(11.1,11.4]	225	11.1
HD	(11.4,11.7]	230	11.4
HD	(11.7,12]	214	11.7
HD	(12,12.4]	198	12
HD	(12.4,12.7]	157	12.4
HD	(12.7,13]	143	12.7
HD	(13,13.3]	132	13
HD	(13.3,13.6]	110	13.3
HD	(13.6,13.9]	114	13.6
HD	(13.9,14.2]	115	13.9
HD	(14.2,14.6]	102	14.2
HD	(14.6,14.9]	81	14.6
HD	(14.9,15.2]	63	14.9
HD	(15.2,15.5]	77	15.2
HD	(15.5,15.8]	61	15.5
HD	(15.8,16.1]	37	15.8
HD	(16.1,16.4]	41	16.1
HD	(16.4,16.8]	25	16.4
HD	(16.8,17.1]	24	16.8
HD	(17.1,17.4]	20	17.1
HD	(17.4,17.7]	18	17.4
HD	(17.7,18]	17	17.7
HD	(18,18.3]	5	18
HD	(18.3,18.7]	10	18.3
HD	(18.7,19]	8	18.7
HD	(19,19.3]	5	19
HD	(19.3,19.6]	4	19.3
HD	(19.6,19.9]	6	19.6
HD	(19.9,20.2]	4	19.9
HD	(20.2,20.5]	4	20.2
HD	(20.5,20.9]	1	20.5
HD	(20.9,21.2]	2	20.9
HD	(21.2,21.5]	2	21.2
HD	(23.1,23.4]	1	23.1
SCD	(-0.272,0.0743]	4	-0.272
SCD	(0.389,0.704]	4	0.389
SCD	(0.704,1.02]	6	0.704
SCD	(1.02,1.33]	14	1.02
SCD	(1.33,1.65]	26	1.33
SCD	(1.65,1.96]	37	1.65
SCD	(1.96,2.28]	46	1.96
SCD	(2.28,2.59]	58	2.28
SCD	(2.59,2.91]	88	2.59
SCD	(2.91,3.22]	96	2.91
SCD	(3.22,3.54]	121	3.22
SCD	(3.54,3.85]	144	3.54
SCD	(3.85,4.17]	164	3.85
SCD	(4.17,4.48]	169	4.17
SCD	(4.48,4.8]	185	4.48
SCD	(4.8,5.11]	179	4.8
SCD	(5.11,5.43]	196	5.11
SCD	(5.43,5.74]	260	5.43
SCD	(5.74,6.06]	223	5.74
SCD	(6.06,6.37]	241	6.06
SCD	(6.37,6.69]	238	6.37
SCD	(6.69,7]	265	6.69
SCD	(7,7.32]	273	7
SCD	(7.32,7.63]	283	7.32
SCD	(7.63,7.95]	227	7.63
SCD	(7.95,8.26]	272	7.95
SCD	(8.26,8.58]	284	8.26
SCD	(8.58,8.89]	246	8.58
SCD	(8.89,9.21]	295	8.89
SCD	(9.21,9.52]	258	9.21
SCD	(9.52,9.84]	272	9.52
SCD	(9.84,10.1]	281	9.84
SCD	(10.1,10.5]	282	10.1
SCD	(10.5,10.8]	286	10.5
SCD	(10.8,11.1]	273	10.8
SCD	(11.1,11.4]	291	11.1
SCD	(11.4,11.7]	271	11.4
SCD	(11.7,12]	259	11.7
SCD	(12,12.4]	257	12
SCD	(12.4,12.7]	237	12.4
SCD	(12.7,13]	248	12.7
SCD	(13,13.3]	248	13
SCD	(13.3,13.6]	232	13.3
SCD	(13.6,13.9]	230	13.6
SCD	(13.9,14.2]	230	13.9
SCD	(14.2,14.6]	210	14.2
SCD	(14.6,14.9]	209	14.6
SCD	(14.9,15.2]	177	14.9
SCD	(15.2,15.5]	193	15.2
SCD	(15.5,15.8]	161	15.5
SCD	(15.8,16.1]	142	15.8
SCD	(16.1,16.4]	182	16.1
SCD	(16.4,16.8]	166	16.4
SCD	(16.8,17.1]	142	16.8
SCD	(17.1,17.4]	127	17.1
SCD	(17.4,17.7]	125	17.4
SCD	(17.7,18]	114	17.7
SCD	(18,18.3]	104	18
SCD	(18.3,18.7]	102	18.3
SCD	(18.7,19]	91	18.7
SCD	(19,19.3]	67	19
SCD	(19.3,19.6]	85	19.3
SCD	(19.6,19.9]	76	19.6
SCD	(19.9,20.2]	56	19.9
SCD	(20.2,20.5]	53	20.2
SCD	(20.5,20.9]	37	20.5
SCD	(20.9,21.2]	40	20.9
SCD	(21.2,21.5]	27	21.2
SCD	(21.5,21.8]	30	21.5
SCD	(21.8,22.1]	33	21.8
SCD	(22.1,22.4]	20	22.1
SCD	(22.4,22.7]	22	22.4
SCD	(22.7,23.1]	25	22.7
SCD	(23.1,23.4]	20	23.1
SCD	(23.4,23.7]	6	23.4
SCD	(23.7,24]	12	23.7
SCD	(24,24.3]	9	24
SCD	(24.3,24.6]	9	24.3
SCD	(24.6,24.9]	7	24.6
SCD	(24.9,25.3]	8	24.9
SCD	(25.3,25.6]	5	25.3
SCD	(25.6,25.9]	6	25.6
SCD	(25.9,26.2]	5	25.9
SCD	(26.2,26.5]	4	26.2
SCD	(26.5,26.8]	1	26.5
SCD	(26.8,27.2]	2	26.8
SCD	(27.2,27.5]	4	27.2
SCD	(27.5,27.8]	3	27.5
SCD	(27.8,28.1]	5	27.8
SCD	(28.1,28.4]	2	28.1
SCD	(28.7,29]	1	28.7
SCD	(29.4,29.7]	1	29.4
SCD	(30.3,30.6]	1	30.3
SCD	(30.9,31.3]	1	30.9

## Sheet: ExtFig6l
Group	HSCiM_bin	Cell_Count	HSCI_Z
HD	(-2.63,-2.33]	6	-2.63
HD	(-2.33,-2.06]	13	-2.33
HD	(-2.06,-1.78]	12	-2.06
HD	(-1.78,-1.51]	41	-1.78
HD	(-1.51,-1.24]	61	-1.51
HD	(-1.24,-0.97]	88	-1.24
HD	(-0.97,-0.699]	129	-0.97
HD	(-0.699,-0.428]	152	-0.699
HD	(-0.428,-0.156]	184	-0.428
HD	(-0.156,0.115]	185	-0.156
HD	(0.115,0.386]	204	0.115
HD	(0.386,0.658]	219	0.386
HD	(0.658,0.929]	240	0.658
HD	(0.929,1.2]	239	0.929
HD	(1.2,1.47]	233	1.2
HD	(1.47,1.74]	231	1.47
HD	(1.74,2.01]	227	1.74
HD	(2.01,2.29]	196	2.01
HD	(2.29,2.56]	248	2.29
HD	(2.56,2.83]	237	2.56
HD	(2.83,3.1]	220	2.83
HD	(3.1,3.37]	227	3.1
HD	(3.37,3.64]	241	3.37
HD	(3.64,3.91]	255	3.64
HD	(3.91,4.18]	252	3.91
HD	(4.18,4.46]	289	4.18
HD	(4.46,4.73]	298	4.46
HD	(4.73,5]	261	4.73
HD	(5,5.27]	297	5
HD	(5.27,5.54]	282	5.27
HD	(5.54,5.81]	314	5.54
HD	(5.81,6.08]	291	5.81
HD	(6.08,6.36]	299	6.08
HD	(6.36,6.63]	279	6.36
HD	(6.63,6.9]	269	6.63
HD	(6.9,7.17]	259	6.9
HD	(7.17,7.44]	275	7.17
HD	(7.44,7.71]	254	7.44
HD	(7.71,7.98]	247	7.71
HD	(7.98,8.25]	246	7.98
HD	(8.25,8.53]	248	8.25
HD	(8.53,8.8]	215	8.53
HD	(8.8,9.07]	206	8.8
HD	(9.07,9.34]	184	9.07
HD	(9.34,9.61]	174	9.34
HD	(9.61,9.88]	155	9.61
HD	(9.88,10.2]	181	9.88
HD	(10.2,10.4]	130	10.2
HD	(10.4,10.7]	155	10.4
HD	(10.7,11]	122	10.7
HD	(11,11.2]	113	11
HD	(11.2,11.5]	118	11.2
HD	(11.5,11.8]	101	11.5
HD	(11.8,12.1]	95	11.8
HD	(12.1,12.3]	81	12.1
HD	(12.3,12.6]	83	12.3
HD	(12.6,12.9]	56	12.6
HD	(12.9,13.1]	51	12.9
HD	(13.1,13.4]	49	13.1
HD	(13.4,13.7]	41	13.4
HD	(13.7,14]	53	13.7
HD	(14,14.2]	47	14
HD	(14.2,14.5]	35	14.2
HD	(14.5,14.8]	37	14.5
HD	(14.8,15]	29	14.8
HD	(15,15.3]	25	15
HD	(15.3,15.6]	22	15.3
HD	(15.6,15.9]	24	15.6
HD	(15.9,16.1]	12	15.9
HD	(16.1,16.4]	11	16.1
HD	(16.4,16.7]	15	16.4
HD	(16.7,16.9]	14	16.7
HD	(16.9,17.2]	8	16.9
HD	(17.2,17.5]	5	17.2
HD	(17.5,17.8]	8	17.5
HD	(17.8,18]	5	17.8
HD	(18,18.3]	2	18
HD	(18.3,18.6]	2	18.3
HD	(18.6,18.8]	2	18.6
HD	(18.8,19.1]	1	18.8
HD	(19.1,19.4]	4	19.1
HD	(19.7,19.9]	4	19.7
HD	(19.9,20.2]	2	19.9
HD	(20.2,20.5]	3	20.2
HD	(21.8,22.1]	1	21.8
HD	(22.9,23.2]	1	22.9
HD	(24.3,24.6]	1	24.3
SCD	(-2.06,-1.78]	3	-2.06
SCD	(-1.78,-1.51]	6	-1.78
SCD	(-1.51,-1.24]	10	-1.51
SCD	(-1.24,-0.97]	28	-1.24
SCD	(-0.97,-0.699]	30	-0.97
SCD	(-0.699,-0.428]	43	-0.699
SCD	(-0.428,-0.156]	78	-0.428
SCD	(-0.156,0.115]	121	-0.156
SCD	(0.115,0.386]	145	0.115
SCD	(0.386,0.658]	170	0.386
SCD	(0.658,0.929]	196	0.658
SCD	(0.929,1.2]	263	0.929
SCD	(1.2,1.47]	292	1.2
SCD	(1.47,1.74]	316	1.47
SCD	(1.74,2.01]	312	1.74
SCD	(2.01,2.29]	369	2.01
SCD	(2.29,2.56]	381	2.29
SCD	(2.56,2.83]	434	2.56
SCD	(2.83,3.1]	392	2.83
SCD	(3.1,3.37]	382	3.1
SCD	(3.37,3.64]	457	3.37
SCD	(3.64,3.91]	412	3.64
SCD	(3.91,4.18]	410	3.91
SCD	(4.18,4.46]	447	4.18
SCD	(4.46,4.73]	404	4.46
SCD	(4.73,5]	417	4.73
SCD	(5,5.27]	363	5
SCD	(5.27,5.54]	369	5.27
SCD	(5.54,5.81]	339	5.54
SCD	(5.81,6.08]	306	5.81
SCD	(6.08,6.36]	278	6.08
SCD	(6.36,6.63]	306	6.36
SCD	(6.63,6.9]	273	6.63
SCD	(6.9,7.17]	251	6.9
SCD	(7.17,7.44]	246	7.17
SCD	(7.44,7.71]	219	7.44
SCD	(7.71,7.98]	231	7.71
SCD	(7.98,8.25]	221	7.98
SCD	(8.25,8.53]	188	8.25
SCD	(8.53,8.8]	176	8.53
SCD	(8.8,9.07]	137	8.8
SCD	(9.07,9.34]	146	9.07
SCD	(9.34,9.61]	131	9.34
SCD	(9.61,9.88]	105	9.61
SCD	(9.88,10.2]	105	9.88
SCD	(10.2,10.4]	91	10.2
SCD	(10.4,10.7]	111	10.4
SCD	(10.7,11]	72	10.7
SCD	(11,11.2]	69	11
SCD	(11.2,11.5]	57	11.2
SCD	(11.5,11.8]	59	11.5
SCD	(11.8,12.1]	46	11.8
SCD	(12.1,12.3]	51	12.1
SCD	(12.3,12.6]	35	12.3
SCD	(12.6,12.9]	29	12.6
SCD	(12.9,13.1]	30	12.9
SCD	(13.1,13.4]	29	13.1
SCD	(13.4,13.7]	22	13.4
SCD	(13.7,14]	28	13.7
SCD	(14,14.2]	14	14
SCD	(14.2,14.5]	18	14.2
SCD	(14.5,14.8]	16	14.5
SCD	(14.8,15]	10	14.8
SCD	(15,15.3]	9	15
SCD	(15.3,15.6]	4	15.3
SCD	(15.6,15.9]	4	15.6
SCD	(15.9,16.1]	1	15.9
SCD	(16.1,16.4]	3	16.1
SCD	(16.4,16.7]	2	16.4
SCD	(16.7,16.9]	1	16.7
SCD	(16.9,17.2]	1	16.9
SCD	(17.2,17.5]	3	17.2
SCD	(17.5,17.8]	1	17.5
SCD	(18,18.3]	1	18
SCD	(18.6,18.8]	1	18.6
SCD	(19.9,20.2]	1	19.9
