# Supplementary material for: Human haematopoietic stem cells remember inflammatory stress
Source: Nature. 2026 May 27;655(8122):458–67. doi: 10.1038/s41586-026-10522-7 (PMC13345971; doi:10.1038/s41586-026-10522-7)
Supplement: Supplementary file 16 — Source Data Extended Data Fig. 7 [file 41586_2026_10522_MOESM16_ESM.xlsx]

## Sheet: ExtFig7a
Cell	SAM_cluster	HSC-iM Program Enrichment Score	HSC-I Program Enrichment Score
IVO-S1PL01-23K-NOC156	HSC1	0.231824	0.214344
IVO-S1PL01-23M-NOC156	HSC1	0.205141	0.213433
IVO-S1PL01-23N-NOC156	HSC1	0.175907	0.164453
IVO-S1PL02-23G-NOC156	HSC1	0.259141	0.172718
IVO-S1PL02-23N-NOC156	HSC1	0.207862	0.17503
IVO-S1PL03-23J-NOC156	HSC1	0.186727	0.238616
IVO-S1PL04-23K-NOC156	HSC1	0.230628	0.202093
IVO-S1PL05-23J-NOC156	HSC1	0.192174	0.192265
IVO-S1PL05-23K-NOC156	HSC1	0.163163	0.216989
IVO-S1PL05-23L-NOC156	HSC1	0.175376	0.202667
IVO-S1PL05-23N-NOC156	HSC1	0.204361	0.180453
IVO-S1PL06-23L-NOC156	HSC1	0.230943	0.224487
IVO-S1PL06-23M-NOC156	HSC1	0.189088	0.232811
IVO-S1PL06-23N-NOC156	HSC1	0.192939	0.217001
IVO-S1PL07-23A-NOC156	HSC1	0.168986	0.211026
IVO-S1PL07-23D-NOC156	HSC1	0.202296	0.228177
IVO-S1PL07-23G-NOC156	HSC1	0.18541	0.175981
IVO-S1PL07-23N-NOC156	HSC1	0.201166	0.202972
IVO-S1PL08-23N-NOC156	HSC1	0.239442	0.181595
IVO-S1PL09-23K-NOC156	HSC1	0.192797	0.172934
IVO-S1PL09-23L-NOC156	HSC1	0.154081	0.146195
IVO-S1PL10-23K-NOC156	HSC1	0.179212	0.196388
IVO-S1PL10-23M-NOC156	HSC1	0.163996	0.187976
IVO-S1PL10-23N-NOC156	HSC1	0.216901	0.195162
IVO-S1PL11-23M-NOC156	HSC1	0.114583	0.18463
IVO-S1PL12-23L-NOC156	HSC1	0.157894	0.19568
IVO-S1PL12-23N-NOC156	HSC1	0.244411	0.158524
IVO-S1PL13-19B-NOC156	HSC1	0.135178	0.142692
IVO-S1PL13-19C-NOC156	HSC1	0.180191	0.17702
IVO-S1PL13-19E-NOC156	HSC1	0.151272	0.181692
IVO-S1PL13-19G-NOC156	HSC1	0.153711	0.102511
IVO-S1PL13-19H-NOC156	HSC1	0.177251	0.156322
IVO-S1PL13-21C-NOC156	HSC1	0.159184	0.181333
IVO-S1PL13-21E-NOC156	HSC1	0.221058	0.16236
IVO-S1PL13-21L-NOC156	HSC1	0.197876	0.180591
IVO-S1PL13-21O-NOC156	HSC1	0.152643	0.159126
IVO-S1PL13-23F-NOC156	HSC1	0.133077	0.177241
IVO-S1PL14-23E-NOC156	HSC1	0.137818	0.161599
IVO-S1PL14-23K-NOC156	HSC1	0.193452	0.21358
IVO-S1PL15-23L-NOC156	HSC1	0.181135	0.170164
IVO-S1PL15-23M-NOC156	HSC1	0.231216	0.175597
IVO-S1PL16-23B-NOC156	HSC1	0.195212	0.187169
IVO-S1PL16-23E-NOC156	HSC1	0.190225	0.162442
IVO-S1PL16-23J-NOC156	HSC1	0.199688	0.189792
IVO-S1PL16-23K-NOC156	HSC1	0.175979	0.196535
IVO-S1PL16-23L-NOC156	HSC1	0.182075	0.165411
IVO-S2P1-23H-NOC156	HSC1	0.123895	0.127675
IVO-S2P1-23J-NOC156	HSC1	0.193105	0.173944
IVO-S2P1-23K-NOC156	HSC1	0.175029	0.186997
IVO-S2P1-23L-NOC156	HSC1	0.165055	0.177313
IVO-S2P1-23M-NOC156	HSC1	0.233272	0.184617
IVO-S2P1-23N-NOC156	HSC1	0.200454	0.19743
IVO-S2P10-23C-NOC156	HSC1	0.195244	0.19418
IVO-S2P10-23J-NOC156	HSC1	0.196212	0.157807
IVO-S2P10-23K-NOC156	HSC1	0.222467	0.190518
IVO-S2P11-23L-NOC156	HSC1	0.119181	0.170616
IVO-S2P12-23L-NOC156	HSC1	0.176014	0.176031
IVO-S2P12-23M-NOC156	HSC1	0.180847	0.129839
IVO-S2P13-23G-NOC156	HSC1	0.181698	0.210863
IVO-S2P13-23K-NOC156	HSC1	0.192307	0.191785
IVO-S2P13-23L-NOC156	HSC1	0.218948	0.167419
IVO-S2P13-23M-NOC156	HSC1	0.203631	0.183585
IVO-S2P13-23N-NOC156	HSC1	0.209476	0.173841
IVO-S2P14-23A-NOC156	HSC1	0.144452	0.223785
IVO-S2P14-23F-NOC156	HSC1	0.197552	0.167001
IVO-S2P14-23L-NOC156	HSC1	0.182479	0.20785
IVO-S2P14-23N-NOC156	HSC1	0.201813	0.1999
IVO-S2P15-23E-NOC156	HSC1	0.137963	0.200178
IVO-S2P15-23N-NOC156	HSC1	0.187762	0.159323
IVO-S2P2-23K-NOC156	HSC1	0.168206	0.157093
IVO-S2P2-23L-NOC156	HSC1	0.18028	0.18914
IVO-S2P3-23J-NOC156	HSC1	0.201667	0.168455
IVO-S2P4-23C-NOC156	HSC1	0.14085	0.241133
IVO-S2P4-23K-NOC156	HSC1	0.198244	0.18177
IVO-S2P4-23L-NOC156	HSC1	0.119098	0.237318
IVO-S2P5-23N-NOC156	HSC1	0.198042	0.176159
IVO-S2P6-23F-NOC156	HSC1	0.18063	0.19486
IVO-S2P6-23L-NOC156	HSC1	0.185428	0.175791
IVO-S2P7-23K-NOC156	HSC1	0.141583	0.216633
IVO-S2P7-23M-NOC156	HSC1	0.179361	0.188466
IVO-S2P8-23J-NOC156	HSC1	0.225603	0.188332
IVO-S2P8-23K-NOC156	HSC1	0.219129	0.165554
IVO-S2P8-23N-NOC156	HSC1	0.240777	0.236595
IVO-S2P9-23I-NOC156	HSC1	0.152649	0.184739
IVO-S2PL16-23L-NOC156	HSC1	0.212327	0.189464
IVO-S2PL17-23L-NOC156	HSC1	0.154426	0.206484
IVO-S2PL17-23M-NOC156	HSC1	0.181247	0.200817
IVO-S2PL18-23D-NOC156	HSC1	0.170375	0.167529
IVO-S2PL18-23K-NOC156	HSC1	0.158158	0.216265
IVO-S2PL18-23L-NOC156	HSC1	0.175635	0.165458
IVO-S2PL18-23M-NOC156	HSC1	0.171721	0.172347
IVO-S3PL01-23K-NOC156	HSC1	0.223683	0.196064
IVO-S3PL01-23N-NOC156	HSC1	0.261722	0.175126
IVO-S3PL02-23B-NOC156	HSC1	0.179402	0.15577
IVO-S3PL02-23K-NOC156	HSC1	0.204489	0.194794
IVO-S3PL03-23A-NOC156	HSC1	0.214041	0.192889
IVO-S3PL03-23H-NOC156	HSC1	0.160466	0.237306
IVO-S3PL03-23J-NOC156	HSC1	0.236535	0.262311
IVO-S3PL03-23M-NOC156	HSC1	0.213172	0.218842
IVO-S3PL04-23D-NOC156	HSC1	0.194838	0.148182
IVO-S3PL04-23L-NOC156	HSC1	0.151026	0.162744
IVO-S3PL04-23N-NOC156	HSC1	0.196117	0.172403
IVO-S3PL05-23H-NOC156	HSC1	0.214074	0.209691
IVO-S3PL05-23L-NOC156	HSC1	0.184763	0.224319
IVO-S3PL05-23M-NOC156	HSC1	0.203026	0.190319
IVO-S3PL06-23C-NOC156	HSC1	0.168719	0.212953
IVO-S3PL06-23J-NOC156	HSC1	0.195075	0.174896
IVO-S3PL06-23K-NOC156	HSC1	0.211116	0.157582
IVO-S3PL06-23L-NOC156	HSC1	0.21276	0.178089
IVO-S3PL07-23A-NOC156	HSC1	0.226863	0.20242
IVO-S3PL08-23M-NOC156	HSC1	0.241869	0.198104
IVO-S3PL09-23E-NOC156	HSC1	0.17554	0.192842
IVO-S3PL09-23J-NOC156	HSC1	0.145006	0.191828
IVO-S3PL09-23M-NOC156	HSC1	0.209588	0.191336
IVO-S3PL10-23D-NOC156	HSC1	0.188569	0.158116
IVO-S3PL10-23F-NOC156	HSC1	0.22765	0.128872
IVO-S3PL10-23K-NOC156	HSC1	0.198021	0.165224
IVO-S3PL10-23L-NOC156	HSC1	0.211446	0.182515
IVO-S3PL10-23N-NOC156	HSC1	0.243685	0.206999
IVO-S3PL12-23K-NOC156	HSC1	0.201362	0.146872
IVO-S3PL12-23N-NOC156	HSC1	0.192966	0.188373
IVO-S4PL01-23H-NOC156	HSC1	0.158733	0.215548
IVO-S4PL01-23J-NOC156	HSC1	0.190361	0.181308
IVO-S4PL01-23K-NOC156	HSC1	0.211959	0.182113
IVO-S4PL01-23L-NOC156	HSC1	0.200976	0.209444
IVO-S4PL01-23N-NOC156	HSC1	0.21945	0.168099
IVO-S4PL02-23B-NOC156	HSC1	0.239985	0.171745
IVO-S4PL02-23G-NOC156	HSC1	0.189332	0.181748
IVO-S4PL02-23K-NOC156	HSC1	0.215409	0.198515
IVO-S4PL02-23L-NOC156	HSC1	0.200492	0.15791
IVO-S4PL02-23N-NOC156	HSC1	0.154372	0.209706
IVO-S4PL03-23J-NOC156	HSC1	0.190578	0.195612
IVO-S4PL03-23K-NOC156	HSC1	0.183556	0.146454
IVO-S4PL03-23M-NOC156	HSC1	0.282881	0.178676
IVO-S4PL03-23N-NOC156	HSC1	0.224351	0.175123
IVO-S4PL04-23A-NOC156	HSC1	0.216789	0.13807
IVO-S4PL04-23K-NOC156	HSC1	0.189008	0.271642
IVO-S4PL04-23L-NOC156	HSC1	0.149993	0.238014
IVO-S4PL04-23M-NOC156	HSC1	0.181535	0.215161
IVO-S4PL04-23N-NOC156	HSC1	0.148006	0.123888
IVO-S4PL05-23D-NOC156	HSC1	0.225724	0.197614
IVO-S4PL05-23F-NOC156	HSC1	0.18816	0.138054
IVO-S4PL05-23H-NOC156	HSC1	0.172395	0.165317
IVO-S4PL05-23J-NOC156	HSC1	0.15377	0.244255
IVO-S4PL05-23K-NOC156	HSC1	0.185484	0.18026
IVO-S4PL05-23L-NOC156	HSC1	0.231032	0.185453
IVO-S4PL05-23M-NOC156	HSC1	0.210069	0.146354
IVO-S4PL06-23L-NOC156	HSC1	0.166595	0.137197
IVO-S4PL06-23M-NOC156	HSC1	0.168126	0.16402
IVO-S4PL06-23N-NOC156	HSC1	0.204681	0.159999
IVO-S4PL07-23C-NOC156	HSC1	0.229269	0.155811
IVO-S4PL07-23I-NOC156	HSC1	0.237591	0.195649
IVO-S4PL07-23J-NOC156	HSC1	0.139832	0.20548
IVO-S4PL07-23K-NOC156	HSC1	0.293902	0.22817
IVO-S4PL07-23L-NOC156	HSC1	0.234028	0.193088
IVO-S4PL07-23M-NOC156	HSC1	0.215652	0.207308
IVO-S4PL08-23C-NOC156	HSC1	0.238285	0.184146
IVO-S4PL08-23G-NOC156	HSC1	0.200205	0.15534
IVO-S4PL08-23J-NOC156	HSC1	0.174424	0.254912
IVO-S4PL08-23K-NOC156	HSC1	0.222695	0.155957
IVO-S4PL08-23L-NOC156	HSC1	0.133866	0.224434
IVO-S4PL08-23M-NOC156	HSC1	0.177061	0.154622
IVO-S4PL08-23N-NOC156	HSC1	0.173466	0.160873
IVO-S4PL09-23K-NOC156	HSC1	0.237452	0.204108
IVO-S4PL09-23L-NOC156	HSC1	0.198558	0.179621
IVO-S4PL09-23N-NOC156	HSC1	0.1826	0.212014
IVO-S4PL10-23K-NOC156	HSC1	0.263588	0.153602
IVO-S4PL10-23L-NOC156	HSC1	0.196229	0.238872
IVO-S4PL10-23N-NOC156	HSC1	0.208194	0.205318
IVO-S4PL11-23M-NOC156	HSC1	0.239421	0.210754
IVO-S4PL12-15A-NOC156	HSC1	0.199908	0.186757
IVO-S4PL12-15C-NOC156	HSC1	0.213825	0.144386
IVO-S4PL12-17L-NOC156	HSC1	0.235161	0.197998
IVO-S4PL12-17N-NOC156	HSC1	0.140746	0.193531
IVO-S4PL12-19D-NOC156	HSC1	0.169197	0.162769
IVO-S4PL12-19N-NOC156	HSC1	0.199691	0.166315
IVO-S4PL12-23F-NOC156	HSC1	0.182111	0.210857
IVO-S4PL12-23H-NOC156	HSC1	0.20472	0.24175
IVO-S4PL12-23K-NOC156	HSC1	0.24618	0.213436
IVO-S4PL12-23N-NOC156	HSC1	0.233628	0.16789
IVO-S4PL13-23D-NOC156	HSC1	0.224739	0.195761
IVO-S4PL13-23K-NOC156	HSC1	0.250541	0.170027
IVO-S4PL13-23L-NOC156	HSC1	0.186484	0.196239
IVO-S4PL13-23M-NOC156	HSC1	0.230213	0.164619
IVO-S4PL13-23N-NOC156	HSC1	0.225223	0.162672
IVO-S5PL01-23G-NOC156	HSC1	0.192367	0.178604
IVO-S5PL01-23L-NOC156	HSC1	0.174641	0.19806
IVO-S5PL02-23K-NOC156	HSC1	0.198273	0.178538
IVO-S5PL03-23J-NOC156	HSC1	0.21106	0.236414
IVO-S5PL03-23M-NOC156	HSC1	0.192468	0.19462
IVO-S5PL04-23B-NOC156	HSC1	0.195052	0.161453
IVO-S5PL04-23K-NOC156	HSC1	0.138732	0.201503
IVO-S5PL04-23L-NOC156	HSC1	0.172804	0.212367
IVO-S5PL04-23M-NOC156	HSC1	0.195639	0.180597
IVO-S5PL05-23J-NOC156	HSC1	0.183223	0.227512
IVO-S5PL05-23M-NOC156	HSC1	0.144754	0.223193
IVO-S5PL06-23J-NOC156	HSC1	0.171187	0.231957
IVO-S5PL06-23K-NOC156	HSC1	0.158801	0.193179
IVO-S5PL06-23L-NOC156	HSC1	0.205221	0.202554
IVO-S5PL07-23H-NOC156	HSC1	0.176952	0.177244
IVO-S5PL07-23J-NOC156	HSC1	0.234553	0.181255
IVO-S5PL07-23K-NOC156	HSC1	0.16116	0.171521
IVO-S5PL07-23N-NOC156	HSC1	0.139984	0.212688
IVO-S5PL08-23A-NOC156	HSC1	0.176741	0.174237
IVO-S5PL08-23I-NOC156	HSC1	0.172849	0.216964
IVO-S5PL08-23J-NOC156	HSC1	0.226181	0.217535
IVO-S5PL08-23K-NOC156	HSC1	0.15355	0.179415
IVO-S5PL09-23C-NOC156	HSC1	0.177231	0.202869
IVO-S5PL09-23J-NOC156	HSC1	0.206144	0.169936
IVO-S5PL10-23E-NOC156	HSC1	0.196662	0.191828
IVO-S5PL10-23F-NOC156	HSC1	0.175089	0.217401
IVO-S5PL10-23G-NOC156	HSC1	0.192379	0.223629
IVO-S5PL10-23H-NOC156	HSC1	0.171318	0.180064
IVO-S5PL10-23L-NOC156	HSC1	0.195903	0.179549
IVO-S5PL10-23N-NOC156	HSC1	0.179076	0.200742
IVO-S5PL12-23I-NOC156	HSC1	0.171526	0.191682
IVO-S5PL12-23L-NOC156	HSC1	0.135664	0.181305
IVO-S5PL13-23D-NOC156	HSC1	0.162637	0.202352
IVO-S5PL15-23M-NOC156	HSC1	0.181144	0.220676
IVO-S5PL16-23K-NOC156	HSC1	0.209894	0.167529
S3PL01-01H-NOC031	HSC1	0.313737	0.194732
S3PL01-01K-NOC031	HSC2	0.2964	0.172559
S3PL01-03A-NOC031	HSC1	0.249621	0.135113
S3PL01-03D-NOC031	HSC1	0.27051	0.158524
S3PL01-03J-NOC031	HSC1	0.202468	0.148306
S3PL01-05J-NOC031	HSC2	0.303499	0.16823
S3PL01-05P-NOC031	HSC1	0.284776	0.141098
S3PL01-07N-NOC031	HSC2	0.362525	0.160339
S3PL01-07P-NOC031	HSC1	0.266576	0.184309
S3PL01-09A-NOC031	HSC2	0.269631	0.149495
S3PL01-09D-NOC031	HSC1	0.295614	0.200658
S3PL01-09L-NOC031	HSC1	0.348335	0.173782
S3PL01-11A-NOC031	HSC1	0.305478	0.146975
S3PL01-11G-NOC031	HSC1	0.228293	0.165055
S3PL01-11I-NOC031	HSC1	0.236929	0.162685
S3PL01-11J-NOC031	HSC1	0.308694	0.15494
S3PL01-13C-NOC031	HSC2	0.349269	0.131779
S3PL01-13D-NOC031	HSC2	0.352895	0.13167
S3PL01-13F-NOC031	HSC2	0.308842	0.163773
S3PL01-13G-NOC031	HSC1	0.286037	0.191498
S3PL01-13H-NOC031	HSC1	0.236873	0.203824
S3PL01-13L-NOC031	HSC1	0.269646	0.167881
S3PL01-13M-NOC031	HSC1	0.312109	0.157548
S3PL01-13O-NOC031	HSC1	0.270955	0.140534
S3PL01-15A-NOC031	HSC1	0.301354	0.181049
S3PL01-15B-NOC031	HSC1	0.325396	0.208034
S3PL01-15C-NOC031	HSC1	0.259512	0.170448
S3PL01-15E-NOC031	HSC2	0.318603	0.119609
S3PL01-15G-NOC031	HSC1	0.289173	0.163814
S3PL01-15I-NOC031	HSC1	0.275476	0.15742
S3PL01-15K-NOC031	HSC2	0.328864	0.151407
S3PL01-15N-NOC031	HSC1	0.32577	0.139511
S3PL01-15O-NOC031	HSC1	0.25111	0.177069
S3PL01-17B-NOC031	HSC1	0.271524	0.170938
S3PL01-17D-NOC031	HSC1	0.290585	0.194093
S3PL01-17E-NOC031	HSC1	0.28418	0.132908
S3PL01-17I-NOC031	HSC1	0.250603	0.157485
S3PL01-17J-NOC031	HSC1	0.279516	0.168689
S3PL01-17K-NOC031	HSC1	0.2704	0.187571
S3PL01-17L-NOC031	HSC1	0.321976	0.175928
S3PL01-17O-NOC031	HSC1	0.319475	0.15441
S3PL01-19D-NOC031	HSC2	0.318419	0.137661
S3PL01-19G-NOC031	HSC1	0.307688	0.217095
S3PL01-19I-NOC031	HSC1	0.323385	0.178295
S3PL01-19N-NOC031	HSC1	0.246634	0.173545
S3PL01-21J-NOC031	HSC1	0.332252	0.197134
S3PL01-21L-NOC031	HSC1	0.296347	0.168892
S3PL01-21N-NOC031	HSC2	0.305327	0.173445
S3PL01-21O-NOC031	HSC1	0.237318	0.137081
S3PL01-21A-NOC153	HSC1	0.269848	0.138731
S3PL01-21C-NOC153	HSC1	0.270412	0.167148
S3PL01-21D-NOC153	HSC1	0.177566	0.1889
S3PL01-21E-NOC153	HSC1	0.252027	0.139542
S3PL01-21G-NOC153	HSC1	0.183425	0.1788
S3PL01-21H-NOC153	HSC1	0.17931	0.182612
S3PL02-03A-NOC031	HSC2	0.298741	0.179518
S3PL02-03C-NOC031	HSC1	0.235942	0.159538
S3PL02-03D-NOC031	HSC1	0.291042	0.139137
S3PL02-03L-NOC031	HSC1	0.193254	0.128398
S3PL02-03O-NOC031	HSC1	0.301049	0.153153
S3PL02-05C-NOC031	HSC1	0.227896	0.155951
S3PL02-07A-NOC031	HSC1	0.228397	0.169419
S3PL02-07D-NOC031	HSC1	0.151996	0.138625
S3PL02-07F-NOC031	HSC1	0.277811	0.166481
S3PL02-07G-NOC031	HSC1	0.274681	0.138485
S3PL02-07O-NOC031	HSC1	0.279884	0.168979
S3PL02-11C-NOC031	HSC1	0.261479	0.15931
S3PL02-11G-NOC031	HSC1	0.284901	0.138048
S3PL02-11M-NOC031	HSC1	0.233452	0.165451
S3PL02-11O-NOC031	HSC2	0.310907	0.150455
S3PL02-13A-NOC031	HSC1	0.248396	0.172647
S3PL02-13C-NOC031	HSC1	0.23506	0.118015
S3PL02-13E-NOC031	HSC1	0.267006	0.162417
S3PL02-13G-NOC031	HSC1	0.271616	0.141055
S3PL02-13H-NOC031	HSC1	0.182197	0.115691
S3PL02-13J-NOC031	HSC1	0.294424	0.160027
S3PL02-13K-NOC031	HSC2	0.295127	0.150474
S3PL02-13M-NOC031	HSC1	0.285776	0.160866
S3PL02-13N-NOC031	HSC2	0.304742	0.117051
S3PL02-13O-NOC031	HSC1	0.255732	0.183454
S3PL02-15C-NOC031	HSC1	0.137981	0.127687
S3PL02-15D-NOC031	HSC1	0.142648	0.2421
S3PL02-15E-NOC031	HSC1	0.285423	0.132649
S3PL02-15G-NOC031	HSC2	0.305582	0.133432
S3PL02-15H-NOC031	HSC1	0.273559	0.205449
S3PL02-15I-NOC031	HSC1	0.249805	0.1562
S3PL02-15K-NOC031	HSC1	0.260791	0.153088
S3PL02-15L-NOC031	HSC2	0.266694	0.156884
S3PL02-15M-NOC031	HSC1	0.287648	0.188572
S3PL02-15N-NOC031	HSC1	0.207743	0.18894
S3PL02-17A-NOC031	HSC1	0.287633	0.197761
S3PL02-17B-NOC031	HSC1	0.289781	0.181729
S3PL02-17C-NOC031	HSC1	0.272147	0.194155
S3PL02-17F-NOC031	HSC1	0.264342	0.142798
S3PL02-17H-NOC031	HSC1	0.188646	0.163767
S3PL02-17I-NOC031	HSC1	0.283542	0.148796
S3PL02-17J-NOC031	HSC1	0.269074	0.162732
S3PL02-17L-NOC031	HSC1	0.223826	0.164294
S3PL02-17O-NOC031	HSC1	0.225798	0.158839
S3PL02-19A-NOC031	HSC1	0.264849	0.172803
S3PL02-19B-NOC031	HSC1	0.321715	0.164806
S3PL02-19D-NOC031	HSC1	0.238442	0.149629
S3PL02-19G-NOC031	HSC1	0.218616	0.20849
S3PL02-19H-NOC031	HSC1	0.280703	0.161144
S3PL02-19J-NOC031	HSC1	0.244931	0.178386
S3PL02-21D-NOC153	HSC1	0.27226	0.14399
S3PL02-21F-NOC153	HSC1	0.186273	0.134608
S3PL02-21G-NOC153	HSC1	0.24885	0.126991
S3PL02-21H-NOC153	HSC1	0.111124	0.192577
S3PL03-01D-NOC031	HSC1	0.265288	0.189258
S3PL03-03B-NOC031	HSC1	0.247556	0.188862
S3PL03-05I-NOC031	HSC1	0.268807	0.199785
S3PL03-05N-NOC031	HSC1	0.209505	0.184954
S3PL03-07B-NOC031	HSC1	0.339025	0.173857
S3PL03-07C-NOC031	HSC1	0.183573	0.178467
S3PL03-07E-NOC031	HSC1	0.306958	0.172971
S3PL03-09B-NOC031	HSC1	0.239338	0.143385
S3PL03-09E-NOC031	HSC2	0.291437	0.182459
S3PL03-09K-NOC031	HSC1	0.278635	0.134914
S3PL03-09M-NOC031	HSC1	0.24987	0.143824
S3PL03-11D-NOC031	HSC1	0.233129	0.155056
S3PL03-13A-NOC031	HSC1	0.221072	0.162317
S3PL03-13B-NOC031	HSC1	0.290105	0.157248
S3PL03-13C-NOC031	HSC1	0.259322	0.203085
S3PL03-13D-NOC031	HSC1	0.241738	0.15859
S3PL03-13E-NOC031	HSC1	0.204061	0.158259
S3PL03-13F-NOC031	HSC1	0.254641	0.157841
S3PL03-13G-NOC031	HSC1	0.235304	0.157966
S3PL03-13H-NOC031	HSC2	0.2656	0.122279
S3PL03-13I-NOC031	HSC1	0.315197	0.161066
S3PL03-13K-NOC031	HSC1	0.24092	0.142212
S3PL03-13L-NOC031	HSC1	0.285287	0.15824
S3PL03-13M-NOC031	HSC1	0.269308	0.141984
S3PL03-13O-NOC031	HSC1	0.271649	0.183716
S3PL03-15B-NOC031	HSC1	0.253036	0.154342
S3PL03-15C-NOC031	HSC1	0.302437	0.145886
S3PL03-15D-NOC031	HSC1	0.231153	0.165744
S3PL03-15G-NOC031	HSC1	0.298803	0.160127
S3PL03-15H-NOC031	HSC2	0.278968	0.175482
S3PL03-15I-NOC031	HSC2	0.38096	0.141551
S3PL03-15K-NOC031	HSC1	0.182861	0.193849
S3PL03-15L-NOC031	HSC1	0.315977	0.125117
S3PL03-15M-NOC031	HSC1	0.265763	0.196644
S3PL03-15N-NOC031	HSC1	0.232367	0.175925
S3PL03-15O-NOC031	HSC1	0.267926	0.125547
S3PL03-17B-NOC031	HSC1	0.247651	0.147932
S3PL03-17C-NOC031	HSC1	0.204732	0.216565
S3PL03-17D-NOC031	HSC1	0.225709	0.182253
S3PL03-17E-NOC031	HSC1	0.27185	0.148871
S3PL03-17H-NOC031	HSC1	0.252211	0.172747
S3PL03-17I-NOC031	HSC1	0.268285	0.178785
S3PL03-17K-NOC031	HSC1	0.225377	0.184873
S3PL03-17L-NOC031	HSC1	0.320309	0.157482
S3PL03-17M-NOC031	HSC1	0.296272	0.133916
S3PL03-19B-NOC031	HSC2	0.354298	0.177547
S3PL03-19G-NOC031	HSC1	0.325901	0.183466
S3PL03-19H-NOC031	HSC1	0.280445	0.189031
S3PL03-21A-NOC153	HSC1	0.169689	0.190977
S3PL03-21B-NOC153	HSC1	0.304449	0.167809
S3PL03-21E-NOC153	HSC1	0.121819	0.226221
S3PL03-21F-NOC153	HSC1	0.280285	0.158668
S3PL03-21G-NOC153	HSC1	0.123729	0.236298
S3PL03-23N-NOC153	HSC1	0.196861	0.182191
S3PL04-01E-NOC031	HSC1	0.252935	0.125494
S3PL04-03B-NOC031	HSC2	0.295519	0.139174
S3PL04-05B-NOC031	HSC2	0.346641	0.14971
S3PL04-05F-NOC031	HSC1	0.223004	0.166477
S3PL04-07N-NOC031	HSC1	0.209496	0.131944
S3PL04-09E-NOC031	HSC1	0.249606	0.165567
S3PL04-11F-NOC031	HSC1	0.256984	0.158945
S3PL04-13B-NOC031	HSC1	0.258248	0.182044
S3PL04-13C-NOC031	HSC1	0.196217	0.161353
S3PL04-13D-NOC031	HSC1	0.281762	0.143525
S3PL04-13G-NOC031	HSC1	0.27345	0.16979
S3PL04-13H-NOC031	HSC2	0.265333	0.168798
S3PL04-13I-NOC031	HSC1	0.225917	0.143251
S3PL04-13J-NOC031	HSC1	0.23698	0.140313
S3PL04-13K-NOC031	HSC2	0.262224	0.140437
S3PL04-13M-NOC031	HSC1	0.212514	0.14146
S3PL04-13O-NOC031	HSC2	0.277087	0.116275
S3PL04-15C-NOC031	HSC1	0.230688	0.131704
S3PL04-15D-NOC031	HSC1	0.26244	0.133925
S3PL04-15F-NOC031	HSC1	0.242993	0.130809
S3PL04-15H-NOC031	HSC1	0.218462	0.146055
S3PL04-15I-NOC031	HSC1	0.21794	0.179655
S3PL04-15J-NOC031	HSC1	0.254884	0.158958
S3PL04-15L-NOC031	HSC1	0.285331	0.114132
S3PL04-15M-NOC031	HSC1	0.243572	0.158359
S3PL04-15N-NOC031	HSC1	0.294047	0.133248
S3PL04-17B-NOC031	HSC2	0.28224	0.140275
S3PL04-17D-NOC031	HSC1	0.294679	0.128195
S3PL04-17E-NOC031	HSC1	0.258919	0.140397
S3PL04-17H-NOC031	HSC1	0.273883	0.120323
S3PL04-17I-NOC031	HSC1	0.289861	0.111762
S3PL04-17J-NOC031	HSC1	0.217824	0.140019
S3PL04-17K-NOC031	HSC1	0.18546	0.183204
S3PL04-17L-NOC031	HSC1	0.259245	0.120292
S3PL04-17M-NOC031	HSC1	0.245563	0.132272
S3PL04-17O-NOC031	HSC1	0.300678	0.162192
S3PL04-19B-NOC031	HSC1	0.281024	0.148799
S3PL04-19C-NOC031	HSC1	0.229456	0.140518
S3PL04-19D-NOC031	HSC1	0.245924	0.124315
S3PL04-19E-NOC031	HSC1	0.288529	0.11125
S3PL04-19F-NOC031	HSC1	0.248224	0.128651
S3PL04-19H-NOC031	HSC2	0.278712	0.157567
S3PL04-21B-NOC153	HSC1	0.218842	0.12347
S3PL04-21D-NOC153	HSC1	0.14827	0.162307
S3PL04-21E-NOC153	HSC1	0.187694	0.184901
S3PL04-21H-NOC153	HSC1	0.18635	0.196485
S3PL04-23G-NOC153	HSC1	0.147356	0.126349
S3PL05-03O-NOC031	HSC2	0.260927	0.126087
S3PL05-05J-NOC031	HSC1	0.21715	0.16072
S3PL05-07B-NOC031	HSC1	0.248209	0.142396
S3PL05-07D-NOC031	HSC1	0.227323	0.14889
S3PL05-09E-NOC031	HSC2	0.332695	0.123957
S3PL05-09H-NOC031	HSC1	0.269563	0.173495
S3PL05-09L-NOC031	HSC1	0.298138	0.130687
S3PL05-13B-NOC031	HSC1	0.330033	0.2062
S3PL05-13C-NOC031	HSC2	0.320211	0.169924
S3PL05-13D-NOC031	HSC1	0.21842	0.168626
S3PL05-13E-NOC031	HSC1	0.274366	0.139031
S3PL05-13F-NOC031	HSC1	0.263704	0.160851
S3PL05-13G-NOC031	HSC1	0.22438	0.166322
S3PL05-13H-NOC031	HSC2	0.242655	0.140871
S3PL05-13I-NOC031	HSC1	0.237466	0.181399
S3PL05-13J-NOC031	HSC1	0.269753	0.164965
S3PL05-13K-NOC031	HSC1	0.190501	0.154763
S3PL05-13M-NOC031	HSC1	0.226902	0.148971
S3PL05-13N-NOC031	HSC1	0.324714	0.160358
S3PL05-15A-NOC031	HSC2	0.227837	0.144832
S3PL05-15E-NOC031	HSC1	0.27075	0.175289
S3PL05-15F-NOC031	HSC2	0.351103	0.115155
S3PL05-15G-NOC031	HSC1	0.269872	0.229939
S3PL05-15I-NOC031	HSC1	0.233761	0.15078
S3PL05-15K-NOC031	HSC1	0.264039	0.158028
S3PL05-15N-NOC031	HSC1	0.194432	0.156356
S3PL05-17A-NOC031	HSC1	0.233162	0.18821
S3PL05-17C-NOC031	HSC1	0.259571	0.163268
S3PL05-17D-NOC031	HSC1	0.282863	0.165146
S3PL05-17E-NOC031	HSC1	0.204563	0.143223
S3PL05-17F-NOC031	HSC1	0.229854	0.157981
S3PL05-17G-NOC031	HSC2	0.280024	0.160895
S3PL05-17I-NOC031	HSC1	0.257625	0.129218
S3PL05-17J-NOC031	HSC2	0.33864	0.152698
S3PL05-17K-NOC031	HSC1	0.297017	0.167897
S3PL05-17L-NOC031	HSC2	0.246372	0.112897
S3PL05-17N-NOC031	HSC1	0.287129	0.173648
S3PL05-17O-NOC031	HSC1	0.225211	0.156026
S3PL05-19B-NOC031	HSC1	0.218014	0.153871
S3PL05-19D-NOC031	HSC1	0.237484	0.159931
S3PL05-19E-NOC031	HSC1	0.235769	0.127001
S3PL05-19G-NOC031	HSC1	0.245901	0.134362
S3PL05-19H-NOC031	HSC2	0.323148	0.127921
S3PL05-21C-NOC153	HSC1	0.243287	0.154647
S3PL05-21D-NOC153	HSC1	0.140126	0.224269
S3PL05-21F-NOC153	HSC1	0.21697	0.109653
S3PL05-21G-NOC153	HSC1	0.218913	0.13909
S3PL05-21H-NOC153	HSC1	0.191118	0.180815
S3PL05-23F-NOC153	HSC1	0.175403	0.204045
S3PL06-01K-NOC031	HSC2	0.271761	0.161833
S3PL06-01N-NOC031	HSC2	0.298204	0.131539
S3PL06-01O-NOC031	HSC1	0.22905	0.161562
S3PL06-05P-NOC031	HSC1	0.261233	0.177927
S3PL06-07A-NOC031	HSC1	0.268501	0.177322
S3PL06-07E-NOC031	HSC2	0.309548	0.161419
S3PL06-07I-NOC031	HSC1	0.243032	0.136361
S3PL06-09B-NOC031	HSC1	0.291395	0.142876
S3PL06-11B-NOC031	HSC1	0.218177	0.128891
S3PL06-11G-NOC031	HSC1	0.24747	0.17663
S3PL06-11H-NOC031	HSC1	0.208666	0.19011
S3PL06-13C-NOC031	HSC1	0.260639	0.136183
S3PL06-13E-NOC031	HSC2	0.282726	0.106965
S3PL06-13F-NOC031	HSC2	0.298572	0.102539
S3PL06-13G-NOC031	HSC1	0.214466	0.157233
S3PL06-13H-NOC031	HSC1	0.241341	0.129353
S3PL06-13J-NOC031	HSC1	0.28299	0.153793
S3PL06-13K-NOC031	HSC1	0.272263	0.141498
S3PL06-13L-NOC031	HSC1	0.265692	0.135806
S3PL06-13N-NOC031	HSC2	0.332095	0.14637
S3PL06-15B-NOC031	HSC1	0.210324	0.149878
S3PL06-15C-NOC031	HSC1	0.215798	0.154482
S3PL06-15F-NOC031	HSC1	0.288464	0.198946
S3PL06-15G-NOC031	HSC1	0.232954	0.166088
S3PL06-15H-NOC031	HSC1	0.263036	0.156487
S3PL06-15K-NOC031	HSC1	0.195526	0.18395
S3PL06-15M-NOC031	HSC1	0.267753	0.15718
S3PL06-15N-NOC031	HSC1	0.267335	0.128747
S3PL06-15O-NOC031	HSC1	0.256875	0.167519
S3PL06-17B-NOC031	HSC1	0.212522	0.16721
S3PL06-17C-NOC031	HSC1	0.281032	0.229144
S3PL06-17D-NOC031	HSC1	0.233408	0.151322
S3PL06-17E-NOC031	HSC1	0.294157	0.155564
S3PL06-17F-NOC031	HSC1	0.239131	0.165068
S3PL06-17H-NOC031	HSC1	0.268759	0.163321
S3PL06-17I-NOC031	HSC1	0.282611	0.152165
S3PL06-17L-NOC031	HSC1	0.249443	0.141152
S3PL06-17M-NOC031	HSC1	0.18109	0.195524
S3PL06-17O-NOC031	HSC1	0.248621	0.155184
S3PL06-19D-NOC031	HSC1	0.266935	0.118221
S3PL06-19E-NOC031	HSC1	0.269308	0.12954
S3PL06-19F-NOC031	HSC1	0.233886	0.19345
S3PL06-19H-NOC031	HSC2	0.31711	0.156656
S3PL06-21A-NOC153	HSC1	0.149266	0.181321
S3PL06-21G-NOC153	HSC1	0.279789	0.103135
S3PL07-01F-NOC031	HSC1	0.247503	0.194545
S3PL07-03J-NOC031	HSC1	0.302873	0.170872
S3PL07-07H-NOC031	HSC1	0.240151	0.15543
S3PL07-07M-NOC031	HSC1	0.258901	0.144377
S3PL07-09B-NOC031	HSC1	0.296889	0.113371
S3PL07-11B-NOC031	HSC1	0.347095	0.141045
S3PL07-11G-NOC031	HSC1	0.263036	0.148079
S3PL07-11K-NOC031	HSC1	0.230874	0.142131
S3PL07-11M-NOC031	HSC2	0.407702	0.135185
S3PL07-13C-NOC031	HSC1	0.234681	0.14718
S3PL07-13D-NOC031	HSC1	0.289668	0.154766
S3PL07-13G-NOC031	HSC1	0.248274	0.19442
S3PL07-13H-NOC031	HSC2	0.218364	0.11664
S3PL07-13J-NOC031	HSC1	0.205933	0.152558
S3PL07-13K-NOC031	HSC1	0.262648	0.176889
S3PL07-13L-NOC031	HSC1	0.240745	0.165055
S3PL07-13N-NOC031	HSC1	0.227976	0.148977
S3PL07-13P-NOC031	HSC1	0.240804	0.19723
S3PL07-15B-NOC031	HSC1	0.222829	0.176021
S3PL07-15E-NOC031	HSC1	0.277532	0.122884
S3PL07-15F-NOC031	HSC1	0.274547	0.15141
S3PL07-15G-NOC031	HSC1	0.281471	0.196466
S3PL07-15H-NOC031	HSC1	0.208778	0.178682
S3PL07-15I-NOC031	HSC1	0.230916	0.15965
S3PL07-15J-NOC031	HSC1	0.234105	0.139018
S3PL07-15K-NOC031	HSC1	0.259278	0.127908
S3PL07-15M-NOC031	HSC1	0.24785	0.165688
S3PL07-15N-NOC031	HSC1	0.239677	0.165495
S3PL07-17A-NOC031	HSC1	0.244708	0.149925
S3PL07-17B-NOC031	HSC2	0.332816	0.130453
S3PL07-17C-NOC031	HSC1	0.203969	0.17037
S3PL07-17D-NOC031	HSC2	0.290422	0.104934
S3PL07-17E-NOC031	HSC1	0.266644	0.174765
S3PL07-17F-NOC031	HSC2	0.363898	0.139739
S3PL07-17H-NOC031	HSC1	0.196876	0.156806
S3PL07-17J-NOC031	HSC1	0.240774	0.178913
S3PL07-17M-NOC031	HSC2	0.28844	0.165136
S3PL07-17N-NOC031	HSC1	0.257815	0.171823
S3PL07-17P-NOC031	HSC1	0.263315	0.163873
S3PL07-19A-NOC031	HSC1	0.215614	0.193166
S3PL07-19C-NOC031	HSC1	0.273301	0.165395
S3PL07-19D-NOC031	HSC1	0.294531	0.212654
S3PL07-19E-NOC031	HSC1	0.252012	0.158153
S3PL07-19F-NOC031	HSC1	0.267555	0.140933
S3PL07-19H-NOC031	HSC1	0.204162	0.146719
S3PL07-19M-NOC031	HSC1	0.268454	0.152582
S3PL07-21C-NOC153	HSC1	0.120027	0.178426
S3PL07-21D-NOC153	HSC1	0.120297	0.182306
S3PL10-01L-NOC031	HSC1	0.29478	0.180865
S3PL10-03P-NOC031	HSC2	0.360608	0.156606
S3PL10-05J-NOC031	HSC1	0.281756	0.175323
S3PL10-05K-NOC031	HSC1	0.233794	0.177528
S3PL10-07K-NOC031	HSC1	0.252902	0.154126
S3PL10-07L-NOC031	HSC1	0.285702	0.171327
S3PL10-07P-NOC031	HSC1	0.236366	0.204856
S3PL10-09K-NOC031	HSC1	0.262437	0.140141
S3PL10-09N-NOC031	HSC1	0.23239	0.157146
S3PL10-09P-NOC031	HSC1	0.302758	0.165249
S3PL10-11J-NOC031	HSC1	0.229237	0.148366
S3PL10-13I-NOC031	HSC1	0.223443	0.141535
S3PL10-13J-NOC031	HSC1	0.220426	0.157301
S3PL10-13K-NOC031	HSC1	0.294531	0.158555
S3PL10-13M-NOC031	HSC1	0.265804	0.153549
S3PL10-13N-NOC031	HSC1	0.245927	0.128354
S3PL10-13O-NOC031	HSC2	0.273274	0.0976764
S3PL10-13P-NOC031	HSC1	0.242845	0.128457
S3PL10-15J-NOC031	HSC1	0.231011	0.156456
S3PL10-15K-NOC031	HSC1	0.259927	0.116649
S3PL10-15N-NOC031	HSC1	0.25076	0.140259
S3PL10-17I-NOC031	HSC1	0.260755	0.111082
S3PL10-17J-NOC031	HSC1	0.210588	0.148706
S3PL10-17K-NOC031	HSC1	0.197069	0.14912
S3PL10-17L-NOC031	HSC1	0.19822	0.136283
S3PL10-17N-NOC031	HSC1	0.237324	0.154897
S3PL10-19J-NOC031	HSC1	0.295237	0.183379
S3PL10-19P-NOC031	HSC1	0.220147	0.133048
S3PL10-21J-NOC153	HSC1	0.143692	0.192758
S3PL10-23K-NOC153	HSC1	0.196458	0.0925051
S3PL11-01K-NOC108	HSC2	0.456599	0.0789252
S3PL11-03J-NOC108	HSC2	0.261957	0.0880762
S3PL11-03K-NOC108	HSC2	0.360418	0.08196
S3PL11-03P-NOC108	HSC2	0.426237	0.099423
S3PL11-05D-NOC108	HSC2	0.373884	0.0833323
S3PL11-05E-NOC108	HSC1	0.202901	0.201881
S3PL11-05P-NOC108	HSC2	0.381888	0.083245
S3PL11-07K-NOC108	HSC2	0.319178	0.096173
S3PL11-07N-NOC108	HSC2	0.328802	0.107941
S3PL11-09C-NOC108	HSC2	0.301277	0.133095
S3PL11-09G-NOC108	HSC1	0.162866	0.154953
S3PL11-09H-NOC108	HSC2	0.361483	0.104828
S3PL11-09L-NOC108	HSC2	0.346484	0.0992826
S3PL11-11C-NOC108	HSC2	0.377732	0.0993669
S3PL11-11F-NOC108	HSC2	0.371769	0.0876333
S3PL11-11I-NOC108	HSC2	0.351693	0.103188
S3PL11-11J-NOC108	HSC1	0.224333	0.14044
S3PL11-13A-NOC108	HSC2	0.360237	0.119512
S3PL11-13C-NOC108	HSC1	0.325162	0.103534
S3PL11-13D-NOC108	HSC2	0.227205	0.0983002
S3PL11-13E-NOC108	HSC2	0.368461	0.0981255
S3PL11-13F-NOC108	HSC2	0.39113	0.111525
S3PL11-13G-NOC108	HSC2	0.397662	0.0979945
S3PL11-13H-NOC108	HSC1	0.21826	0.147074
S3PL11-13I-NOC108	HSC2	0.356209	0.13749
S3PL11-13J-NOC108	HSC2	0.328473	0.095437
S3PL11-13K-NOC108	HSC1	0.241252	0.166552
S3PL11-13L-NOC108	HSC2	0.230782	0.0793276
S3PL11-13M-NOC108	HSC2	0.358662	0.118642
S3PL11-13N-NOC108	HSC2	0.318692	0.144249
S3PL11-13O-NOC108	HSC2	0.374314	0.150396
S3PL11-15A-NOC108	HSC2	0.328876	0.132659
S3PL11-15B-NOC108	HSC2	0.308463	0.132649
S3PL11-15C-NOC108	HSC1	0.169137	0.18201
S3PL11-15D-NOC108	HSC2	0.398662	0.0784043
S3PL11-15E-NOC108	HSC2	0.29675	0.109163
S3PL11-15F-NOC108	HSC2	0.328066	0.0710623
S3PL11-15H-NOC108	HSC2	0.414065	0.0707286
S3PL11-15J-NOC108	HSC2	0.355164	0.0872029
S3PL11-15K-NOC108	HSC2	0.297682	0.108069
S3PL11-15L-NOC108	HSC2	0.3549	0.0744994
S3PL11-15M-NOC108	HSC2	0.389818	0.119952
S3PL11-15N-NOC108	HSC1	0.275221	0.106597
S3PL11-15O-NOC108	HSC1	0.234565	0.191354
S3PL11-17A-NOC108	HSC2	0.326364	0.109962
S3PL11-17C-NOC108	HSC2	0.299482	0.135749
S3PL11-17D-NOC108	HSC2	0.318668	0.107997
S3PL11-17E-NOC108	HSC2	0.348424	0.103783
S3PL11-17H-NOC108	HSC2	0.377441	0.0798328
S3PL11-17I-NOC108	HSC2	0.271824	0.120289
S3PL11-17K-NOC108	HSC2	0.351539	0.0933878
S3PL11-17M-NOC108	HSC1	0.263885	0.144405
S3PL11-17N-NOC108	HSC1	0.180423	0.181695
S3PL11-17O-NOC108	HSC2	0.355508	0.111568
S3PL11-17P-NOC108	HSC2	0.366942	0.12391
S3PL11-19A-NOC108	HSC2	0.275372	0.0737665
S3PL11-19C-NOC108	HSC1	0.160777	0.194707
S3PL11-19E-NOC108	HSC2	0.381224	0.0582216
S3PL11-19F-NOC108	HSC1	0.239335	0.124122
S3PL11-19G-NOC108	HSC2	0.367894	0.0919469
S3PL11-19H-NOC108	HSC2	0.360166	0.0967376
S3PL11-21C-NOC153	HSC1	0.146116	0.208898
S3PL11-21E-NOC153	HSC1	0.258699	0.151026
S3PL11-21F-NOC153	HSC1	0.170668	0.185774
S3PL11-21G-NOC153	HSC1	0.159694	0.229237
S3PL11-21H-NOC153	HSC1	0.134101	0.219453
S3PL11-23M-NOC153	HSC1	0.160053	0.222747
S3PL11-23N-NOC153	HSC1	0.154028	0.221702
S3PL12-01D-NOC108	HSC2	0.441436	0.105078
S3PL12-01H-NOC108	HSC2	0.382013	0.0802009
S3PL12-01K-NOC108	HSC2	0.39088	0.0950221
S3PL12-03A-NOC108	HSC2	0.329808	0.0935874
S3PL12-03C-NOC108	HSC1	0.210119	0.134751
S3PL12-03O-NOC108	HSC2	0.343704	0.0995072
S3PL12-03P-NOC108	HSC2	0.299313	0.121717
S3PL12-05C-NOC108	HSC1	0.189842	0.18598
S3PL12-07A-NOC108	HSC2	0.334383	0.0781642
S3PL12-07F-NOC108	HSC2	0.362673	0.101609
S3PL12-07G-NOC108	HSC1	0.222446	0.157713
S3PL12-07H-NOC108	HSC1	0.193571	0.170869
S3PL12-07M-NOC108	HSC2	0.348065	0.122488
S3PL12-07O-NOC108	HSC2	0.35846	0.125981
S3PL12-07P-NOC108	HSC2	0.367331	0.118389
S3PL12-09B-NOC108	HSC2	0.377934	0.103562
S3PL12-09I-NOC108	HSC2	0.341313	0.116989
S3PL12-09O-NOC108	HSC2	0.390423	0.0832512
S3PL12-11B-NOC108	HSC2	0.380969	0.116939
S3PL12-11C-NOC108	HSC2	0.310791	0.105511
S3PL12-11E-NOC108	HSC2	0.417524	0.0844302
S3PL12-11H-NOC108	HSC2	0.352432	0.158262
S3PL12-11O-NOC108	HSC2	0.283919	0.139102
S3PL12-13C-NOC108	HSC2	0.389572	0.0813705
S3PL12-13D-NOC108	HSC1	0.253404	0.142907
S3PL12-13E-NOC108	HSC2	0.317232	0.128336
S3PL12-13G-NOC108	HSC1	0.203851	0.150814
S3PL12-13I-NOC108	HSC2	0.355547	0.0987961
S3PL12-13J-NOC108	HSC2	0.347136	0.102598
S3PL12-13K-NOC108	HSC2	0.326877	0.118208
S3PL12-13L-NOC108	HSC1	0.24588	0.186139
S3PL12-13M-NOC108	HSC2	0.362172	0.0845736
S3PL12-13N-NOC108	HSC2	0.390984	0.108543
S3PL12-13O-NOC108	HSC2	0.380713	0.0905464
S3PL12-13P-NOC108	HSC1	0.208888	0.126795
S3PL12-15C-NOC108	HSC2	0.318831	0.0941769
S3PL12-15D-NOC108	HSC2	0.35536	0.0975267
S3PL12-15E-NOC108	HSC1	0.29837	0.14399
S3PL12-15F-NOC108	HSC1	0.24677	0.147184
S3PL12-15H-NOC108	HSC2	0.31873	0.110037
S3PL12-15J-NOC108	HSC1	0.159288	0.166025
S3PL12-15K-NOC108	HSC2	0.318312	0.0748425
S3PL12-15L-NOC108	HSC2	0.367215	0.0879889
S3PL12-15M-NOC108	HSC2	0.31331	0.0907461
S3PL12-15N-NOC108	HSC2	0.303039	0.099161
S3PL12-15O-NOC108	HSC2	0.318902	0.123395
S3PL12-17A-NOC108	HSC2	0.277885	0.0995633
S3PL12-17B-NOC108	HSC2	0.293415	0.0901472
S3PL12-17C-NOC108	HSC2	0.355998	0.0878111
S3PL12-17D-NOC108	HSC1	0.315221	0.141139
S3PL12-17E-NOC108	HSC1	0.202234	0.198122
S3PL12-17F-NOC108	HSC1	0.219844	0.171081
S3PL12-17G-NOC108	HSC2	0.390109	0.0915258
S3PL12-17H-NOC108	HSC2	0.391741	0.099632
S3PL12-17J-NOC108	HSC2	0.295106	0.0748581
S3PL12-17L-NOC108	HSC2	0.364925	0.0702857
S3PL12-17M-NOC108	HSC2	0.386774	0.0888279
S3PL12-17N-NOC108	HSC2	0.35962	0.102505
S3PL12-17O-NOC108	HSC2	0.33265	0.107663
S3PL12-19A-NOC108	HSC2	0.258569	0.0947976
S3PL12-19B-NOC108	HSC2	0.341731	0.124284
S3PL12-19C-NOC108	HSC1	0.22196	0.132593
S3PL12-19D-NOC108	HSC2	0.350696	0.10214
S3PL12-19E-NOC108	HSC1	0.255053	0.156912
S3PL12-19F-NOC108	HSC1	0.27814	0.136074
S3PL12-19G-NOC108	HSC2	0.323794	0.131383
S3PL12-19H-NOC108	HSC1	0.134	0.156322
S3PL12-21K-NOC108	HSC2	0.310785	0.149732
S3PL12-21N-NOC108	HSC1	0.199721	0.161643
S3PL12-21C-NOC153	HSC1	0.233025	0.154214
S3PL12-21D-NOC153	HSC1	0.174994	0.163193
S3PL12-21G-NOC153	HSC1	0.132451	0.167357
S3PL12-21H-NOC153	HSC1	0.220963	0.150527
S3PL12-23B-NOC153	HSC1	0.140817	0.19893
S3PL13-01A-NOC108	HSC1	0.201175	0.174671
S3PL13-01N-NOC108	HSC2	0.363326	0.106444
S3PL13-01O-NOC108	HSC2	0.330935	0.0941551
S3PL13-03F-NOC108	HSC2	0.363409	0.0771162
S3PL13-03I-NOC108	HSC1	0.221236	0.191729
S3PL13-03K-NOC108	HSC2	0.299737	0.127079
S3PL13-03L-NOC108	HSC1	0.179806	0.163932
S3PL13-07D-NOC108	HSC2	0.343475	0.104357
S3PL13-07J-NOC108	HSC1	0.20879	0.164937
S3PL13-07K-NOC108	HSC2	0.399282	0.0560009
S3PL13-07L-NOC108	HSC1	0.2168	0.129674
S3PL13-09D-NOC108	HSC2	0.399448	0.0631027
S3PL13-09H-NOC108	HSC2	0.441267	0.121477
S3PL13-09K-NOC108	HSC2	0.429459	0.0891211
S3PL13-11D-NOC108	HSC2	0.364634	0.106254
S3PL13-11G-NOC108	HSC1	0.194313	0.151472
S3PL13-11J-NOC108	HSC2	0.311112	0.109588
S3PL13-11M-NOC108	HSC1	0.154627	0.140462
S3PL13-11O-NOC108	HSC2	0.351634	0.117379
S3PL13-13A-NOC108	HSC1	0.143149	0.233479
S3PL13-13B-NOC108	HSC1	0.19404	0.147361
S3PL13-13C-NOC108	HSC2	0.383621	0.100608
S3PL13-13E-NOC108	HSC2	0.325773	0.112008
S3PL13-13F-NOC108	HSC1	0.229035	0.182687
S3PL13-13G-NOC108	HSC1	0.242207	0.147106
S3PL13-13H-NOC108	HSC2	0.262944	0.0970838
S3PL13-13I-NOC108	HSC2	0.354601	0.098191
S3PL13-13J-NOC108	HSC2	0.29718	0.109659
S3PL13-13K-NOC108	HSC2	0.339319	0.0817011
S3PL13-13L-NOC108	HSC1	0.281169	0.15674
S3PL13-13M-NOC108	HSC2	0.300405	0.112435
S3PL13-13N-NOC108	HSC2	0.373184	0.113131
S3PL13-13O-NOC108	HSC2	0.377278	0.0967345
S3PL13-13P-NOC108	HSC2	0.243269	0.063502
S3PL13-15A-NOC108	HSC1	0.147457	0.166559
S3PL13-15B-NOC108	HSC2	0.425057	0.104335
S3PL13-15C-NOC108	HSC2	0.394173	0.111868
S3PL13-15D-NOC108	HSC2	0.311358	0.123879
S3PL13-15E-NOC108	HSC2	0.384704	0.106291
S3PL13-15G-NOC108	HSC2	0.329078	0.114918
S3PL13-15H-NOC108	HSC2	0.326043	0.0966066
S3PL13-15I-NOC108	HSC2	0.315594	0.0818539
S3PL13-15J-NOC108	HSC1	0.166734	0.149164
S3PL13-15K-NOC108	HSC1	0.224342	0.164828
S3PL13-15M-NOC108	HSC2	0.301375	0.133301
S3PL13-15N-NOC108	HSC1	0.204352	0.134171
S3PL13-15O-NOC108	HSC2	0.356013	0.0709032
S3PL13-17A-NOC108	HSC2	0.31342	0.114288
S3PL13-17B-NOC108	HSC1	0.216222	0.204123
S3PL13-17C-NOC108	HSC2	0.342256	0.100477
S3PL13-17D-NOC108	HSC2	0.349851	0.114946
S3PL13-17F-NOC108	HSC2	0.350112	0.130756
S3PL13-17G-NOC108	HSC2	0.296121	0.121714
S3PL13-17H-NOC108	HSC2	0.344677	0.0862579
S3PL13-17I-NOC108	HSC2	0.346878	0.0854407
S3PL13-17J-NOC108	HSC2	0.392755	0.102143
S3PL13-17K-NOC108	HSC2	0.356093	0.0772441
S3PL13-17L-NOC108	HSC2	0.332101	0.148356
S3PL13-17M-NOC108	HSC1	0.206993	0.143584
S3PL13-17N-NOC108	HSC2	0.400774	0.0918096
S3PL13-17O-NOC108	HSC1	0.218788	0.205904
S3PL13-19B-NOC108	HSC2	0.368354	0.10523
S3PL13-19C-NOC108	HSC1	0.261153	0.13826
S3PL13-19D-NOC108	HSC2	0.282305	0.113374
S3PL13-19F-NOC108	HSC2	0.368399	0.07837
S3PL13-19G-NOC108	HSC1	0.223891	0.168037
S3PL13-19H-NOC108	HSC1	0.240733	0.15369
S3PL13-21C-NOC153	HSC1	0.177091	0.21998
S3PL13-21E-NOC153	HSC1	0.131893	0.238828
S3PL13-21G-NOC153	HSC1	0.132166	0.175713
S3PL13-21H-NOC153	HSC1	0.157235	0.228111
S3PL15-01M-NOC108	HSC2	0.439074	0.0991267
S3PL15-01P-NOC108	HSC2	0.392046	0.125335
S3PL15-03B-NOC108	HSC1	0.188415	0.155474
S3PL15-03C-NOC108	HSC1	0.195381	0.169275
S3PL15-03E-NOC108	HSC2	0.331075	0.113159
S3PL15-03N-NOC108	HSC2	0.335712	0.106444
S3PL15-05E-NOC108	HSC2	0.36912	0.129861
S3PL15-05H-NOC108	HSC2	0.404776	0.09224
S3PL15-05M-NOC108	HSC2	0.3925	0.0734608
S3PL15-05N-NOC108	HSC2	0.238238	0.10665
S3PL15-07N-NOC108	HSC2	0.296869	0.135512
S3PL15-09O-NOC108	HSC2	0.388344	0.121309
S3PL15-11B-NOC108	HSC2	0.357125	0.128071
S3PL15-11C-NOC108	HSC2	0.307641	0.114915
S3PL15-11I-NOC108	HSC1	0.264484	0.175214
S3PL15-11N-NOC108	HSC2	0.352646	0.105103
S3PL15-13A-NOC108	HSC2	0.369327	0.0655199
S3PL15-13B-NOC108	HSC2	0.307845	0.126524
S3PL15-13C-NOC108	HSC2	0.310171	0.112364
S3PL15-13D-NOC108	HSC1	0.181319	0.170451
S3PL15-13E-NOC108	HSC2	0.35841	0.105177
S3PL15-13F-NOC108	HSC2	0.3186	0.116234
S3PL15-13G-NOC108	HSC1	0.276674	0.177347
S3PL15-13H-NOC108	HSC2	0.332834	0.0863296
S3PL15-13I-NOC108	HSC2	0.384529	0.0819537
S3PL15-13J-NOC108	HSC1	0.158644	0.215501
S3PL15-13K-NOC108	HSC2	0.294564	0.112133
S3PL15-13L-NOC108	HSC2	0.277662	0.0990706
S3PL15-13M-NOC108	HSC2	0.287951	0.0902876
S3PL15-13N-NOC108	HSC2	0.329499	0.0856559
S3PL15-13O-NOC108	HSC2	0.347211	0.0795771
S3PL15-13P-NOC108	HSC2	0.350222	0.0758
S3PL15-15A-NOC108	HSC2	0.221606	0.109843
S3PL15-15C-NOC108	HSC2	0.303235	0.115872
S3PL15-15D-NOC108	HSC2	0.39862	0.119275
S3PL15-15E-NOC108	HSC1	0.255213	0.174711
S3PL15-15F-NOC108	HSC2	0.37044	0.0797018
S3PL15-15G-NOC108	HSC2	0.277291	0.12987
S3PL15-15H-NOC108	HSC2	0.350168	0.0890088
S3PL15-15I-NOC108	HSC1	0.217646	0.188507
S3PL15-15J-NOC108	HSC2	0.374104	0.0823498
S3PL15-15K-NOC108	HSC1	0.228175	0.194957
S3PL15-15L-NOC108	HSC2	0.309863	0.103945
S3PL15-15M-NOC108	HSC2	0.407099	0.114868
S3PL15-15N-NOC108	HSC2	0.295999	0.0903094
S3PL15-15O-NOC108	HSC2	0.317849	0.101478
S3PL15-17A-NOC108	HSC1	0.209271	0.0942954
S3PL15-17B-NOC108	HSC2	0.351118	0.114522
S3PL15-17C-NOC108	HSC2	0.381734	0.122085
S3PL15-17D-NOC108	HSC2	0.366008	0.0487212
S3PL15-17F-NOC108	HSC1	0.194473	0.136617
S3PL15-17G-NOC108	HSC1	0.286758	0.122949
S3PL15-17H-NOC108	HSC2	0.354396	0.0975703
S3PL15-17J-NOC108	HSC2	0.282062	0.0954307
S3PL15-17L-NOC108	HSC1	0.259456	0.170545
S3PL15-17M-NOC108	HSC2	0.368775	0.101965
S3PL15-17N-NOC108	HSC2	0.404806	0.102383
S3PL15-19B-NOC108	HSC2	0.360065	0.0693251
S3PL15-19C-NOC108	HSC2	0.341639	0.0794055
S3PL15-19D-NOC108	HSC2	0.28065	0.164849
S3PL15-19F-NOC108	HSC2	0.336035	0.0999532
S3PL15-19G-NOC108	HSC2	0.334107	0.0936903
S3PL15-19H-NOC108	HSC2	0.316303	0.10907
S3PL15-19M-NOC108	HSC2	0.421425	0.0883601
S3PL15-21A-NOC153	HSC1	0.124287	0.179895
S3PL15-21C-NOC153	HSC1	0.148578	0.178953
S3PL15-21D-NOC153	HSC1	0.207283	0.146042
S3PL15-21E-NOC153	HSC1	0.165557	0.237134
S3PL15-23G-NOC153	HSC1	0.151198	0.147243
S3PL16-01D-NOC108	HSC2	0.324047	0.0679558
S3PL16-01F-NOC108	HSC2	0.404655	0.0803755
S3PL16-01K-NOC108	HSC1	0.241252	0.165626
S3PL16-03G-NOC108	HSC2	0.362216	0.108711
S3PL16-05G-NOC108	HSC1	0.200587	0.142412
S3PL16-05J-NOC108	HSC1	0.202661	0.143166
S3PL16-05K-NOC108	HSC1	0.210099	0.154859
S3PL16-05N-NOC108	HSC2	0.320199	0.119731
S3PL16-05O-NOC108	HSC1	0.223882	0.151753
S3PL16-07J-NOC108	HSC2	0.348842	0.107439
S3PL16-09A-NOC108	HSC1	0.197481	0.222226
S3PL16-09C-NOC108	HSC1	0.319344	0.159625
S3PL16-09K-NOC108	HSC1	0.233123	0.119013
S3PL16-11H-NOC108	HSC2	0.366013	0.11247
S3PL16-11J-NOC108	HSC2	0.330588	0.0860302
S3PL16-11O-NOC108	HSC2	0.379554	0.0981816
S3PL16-13A-NOC108	HSC2	0.34932	0.0947321
S3PL16-13B-NOC108	HSC2	0.279668	0.15728
S3PL16-13C-NOC108	HSC2	0.385561	0.117285
S3PL16-13D-NOC108	HSC1	0.170339	0.172329
S3PL16-13F-NOC108	HSC2	0.422066	0.105321
S3PL16-13G-NOC108	HSC2	0.294801	0.107882
S3PL16-13H-NOC108	HSC2	0.401492	0.0963227
S3PL16-13I-NOC108	HSC2	0.367123	0.105399
S3PL16-13J-NOC108	HSC1	0.209087	0.141229
S3PL16-13K-NOC108	HSC1	0.207785	0.200253
S3PL16-13L-NOC108	HSC2	0.29621	0.0962261
S3PL16-13M-NOC108	HSC1	0.196832	0.192228
S3PL16-13N-NOC108	HSC1	0.252626	0.136882
S3PL16-13O-NOC108	HSC2	0.349522	0.101778
S3PL16-15B-NOC108	HSC1	0.212033	0.154522
S3PL16-15C-NOC108	HSC2	0.327087	0.114678
S3PL16-15D-NOC108	HSC2	0.327254	0.072497
S3PL16-15E-NOC108	HSC2	0.298512	0.115199
S3PL16-15F-NOC108	HSC2	0.409372	0.0789782
S3PL16-15G-NOC108	HSC1	0.223573	0.133875
S3PL16-15H-NOC108	HSC2	0.377848	0.0969434
S3PL16-15I-NOC108	HSC1	0.199282	0.130413
S3PL16-15J-NOC108	HSC2	0.378091	0.0952592
S3PL16-15K-NOC108	HSC2	0.376495	0.077425
S3PL16-15L-NOC108	HSC2	0.372359	0.0774655
S3PL16-15M-NOC108	HSC2	0.38484	0.0918689
S3PL16-15O-NOC108	HSC2	0.353853	0.103372
S3PL16-17B-NOC108	HSC2	0.38597	0.127335
S3PL16-17C-NOC108	HSC2	0.315983	0.101837
S3PL16-17D-NOC108	HSC2	0.260939	0.121302
S3PL16-17G-NOC108	HSC2	0.394179	0.14685
S3PL16-17H-NOC108	HSC2	0.339672	0.101297
S3PL16-17I-NOC108	HSC2	0.402792	0.0654108
S3PL16-17J-NOC108	HSC2	0.319454	0.103241
S3PL16-17K-NOC108	HSC2	0.364489	0.105751
S3PL16-17L-NOC108	HSC1	0.172288	0.190743
S3PL16-17N-NOC108	HSC1	0.245583	0.126365
S3PL16-17O-NOC108	HSC1	0.198902	0.168823
S3PL16-19A-NOC108	HSC2	0.287449	0.110623
S3PL16-19B-NOC108	HSC2	0.333884	0.0725345
S3PL16-19C-NOC108	HSC2	0.373214	0.138001
S3PL16-19D-NOC108	HSC2	0.337409	0.0932942
S3PL16-19E-NOC108	HSC1	0.270305	0.197102
S3PL16-19F-NOC108	HSC2	0.358193	0.0876333
S3PL16-19G-NOC108	HSC2	0.341684	0.121558
S3PL16-19H-NOC108	HSC2	0.245922	0.0911827
S3PL16-19I-NOC108	HSC2	0.363082	0.0925145
S3PL16-19J-NOC108	HSC2	0.319537	0.113876
S3PL16-19K-NOC108	HSC2	0.275123	0.147723
S3PL16-19M-NOC108	HSC1	0.183455	0.20112
S3PL16-19N-NOC108	HSC1	0.26198	0.140344
S3PL16-19O-NOC108	HSC2	0.378928	0.118779
S3PL16-21A-NOC153	HSC1	0.133	0.157576
S3PL16-21B-NOC153	HSC1	0.165037	0.185201
S3PL16-21C-NOC153	HSC1	0.138002	0.195228
S3PL16-21D-NOC153	HSC1	0.231578	0.130366
S3PL16-21F-NOC153	HSC1	0.224769	0.205736
S3PL16-23D-NOC153	HSC1	0.15687	0.197991
S3PL16-23K-NOC153	HSC1	0.155111	0.176268
S3PL16-23N-NOC153	HSC1	0.245922	0.150371
S3PL17-01A-NOC108	HSC2	0.428949	0.0910891
S3PL17-01E-NOC108	HSC2	0.368494	0.115065
S3PL17-01I-NOC108	HSC2	0.315431	0.129508
S3PL17-01J-NOC108	HSC2	0.349278	0.112803
S3PL17-01O-NOC108	HSC2	0.365871	0.127843
S3PL17-03A-NOC108	HSC2	0.296436	0.144876
S3PL17-03J-NOC108	HSC2	0.391251	0.0862641
S3PL17-03M-NOC108	HSC2	0.336109	0.110926
S3PL17-03O-NOC108	HSC1	0.281454	0.124412
S3PL17-05C-NOC108	HSC2	0.415089	0.0805065
S3PL17-05D-NOC108	HSC1	0.219017	0.168068
S3PL17-05G-NOC108	HSC2	0.370386	0.114684
S3PL17-05N-NOC108	HSC2	0.354897	0.103459
S3PL17-07B-NOC108	HSC1	0.196873	0.170641
S3PL17-07C-NOC108	HSC2	0.354672	0.0815982
S3PL17-07O-NOC108	HSC2	0.343389	0.0682521
S3PL17-09I-NOC108	HSC2	0.345365	0.101491
S3PL17-09K-NOC108	HSC2	0.310788	0.0834071
S3PL17-09M-NOC108	HSC2	0.413596	0.138659
S3PL17-09O-NOC108	HSC2	0.395188	0.116652
S3PL17-11G-NOC108	HSC2	0.364702	0.118539
S3PL17-11H-NOC108	HSC1	0.228127	0.144826
S3PL17-13A-NOC108	HSC2	0.392441	0.0916973
S3PL17-13B-NOC108	HSC1	0.216919	0.157822
S3PL17-13C-NOC108	HSC2	0.363756	0.104544
S3PL17-13F-NOC108	HSC2	0.30724	0.119624
S3PL17-13G-NOC108	HSC2	0.430696	0.128467
S3PL17-13H-NOC108	HSC2	0.316493	0.0895234
S3PL17-13I-NOC108	HSC2	0.367277	0.143734
S3PL17-13J-NOC108	HSC2	0.294362	0.110795
S3PL17-13K-NOC108	HSC2	0.353823	0.117435
S3PL17-13L-NOC108	HSC2	0.355458	0.0988242
S3PL17-13N-NOC108	HSC1	0.198454	0.162426
S3PL17-15A-NOC108	HSC2	0.394915	0.102576
S3PL17-15B-NOC108	HSC1	0.184724	0.145977
S3PL17-15C-NOC108	HSC1	0.238736	0.12211
S3PL17-15E-NOC108	HSC2	0.324563	0.112014
S3PL17-15F-NOC108	HSC2	0.284477	0.121786
S3PL17-15H-NOC108	HSC2	0.345134	0.114597
S3PL17-15I-NOC108	HSC2	0.36329	0.0714085
S3PL17-15K-NOC108	HSC2	0.355313	0.099055
S3PL17-15L-NOC108	HSC2	0.385766	0.106753
S3PL17-15M-NOC108	HSC1	0.216258	0.163003
S3PL17-15N-NOC108	HSC1	0.209603	0.169771
S3PL17-15O-NOC108	HSC2	0.378073	0.111958
S3PL17-17C-NOC108	HSC2	0.381814	0.0884817
S3PL17-17E-NOC108	HSC2	0.291401	0.0982253
S3PL17-17G-NOC108	HSC2	0.35517	0.130912
S3PL17-17H-NOC108	HSC2	0.339198	0.13933
S3PL17-17I-NOC108	HSC2	0.304831	0.0808777
S3PL17-17M-NOC108	HSC2	0.383843	0.106144
S3PL17-17N-NOC108	HSC2	0.42123	0.0688042
S3PL17-17O-NOC108	HSC2	0.336878	0.12663
S3PL17-19A-NOC108	HSC2	0.320412	0.10761
S3PL17-19B-NOC108	HSC2	0.35795	0.103181
S3PL17-19C-NOC108	HSC1	0.249476	0.177859
S3PL17-19D-NOC108	HSC1	0.202771	0.212585
S3PL17-19E-NOC108	HSC2	0.429216	0.0938432
S3PL17-19F-NOC108	HSC2	0.348412	0.100702
S3PL17-19G-NOC108	HSC2	0.268569	0.0977544
S3PL17-19H-NOC108	HSC1	0.15849	0.186361
S3PL17-19I-NOC108	HSC2	0.419565	0.11203
S3PL17-19J-NOC108	HSC2	0.262514	0.11915
S3PL17-19K-NOC108	HSC2	0.347943	0.125607
S3PL17-19L-NOC108	HSC2	0.336136	0.111141
S3PL17-19M-NOC108	HSC1	0.220191	0.108789
S3PL17-19N-NOC108	HSC2	0.327271	0.0845955
S3PL17-19O-NOC108	HSC2	0.389086	0.101806
S3PL17-19P-NOC108	HSC2	0.349916	0.0678467
S3PL17-21E-NOC153	HSC1	0.161015	0.218586
S3PL17-21F-NOC153	HSC1	0.164628	0.176421
S3PL17-23E-NOC153	HSC1	0.116633	0.212579
S3PL18-01C-NOC108	HSC2	0.416717	0.0608446
S3PL18-01K-NOC108	HSC2	0.409651	0.112526
S3PL18-01N-NOC108	HSC2	0.31458	0.0936841
S3PL18-03F-NOC108	HSC2	0.376035	0.105789
S3PL18-03O-NOC108	HSC2	0.342936	0.110149
S3PL18-03P-NOC108	HSC2	0.300417	0.120379
S3PL18-05G-NOC108	HSC2	0.345816	0.0941582
S3PL18-05H-NOC108	HSC2	0.365257	0.158923
S3PL18-05I-NOC108	HSC2	0.378957	0.0693531
S3PL18-05J-NOC108	HSC2	0.355591	0.0824652
S3PL18-05K-NOC108	HSC2	0.360427	0.111883
S3PL18-05L-NOC108	HSC1	0.274209	0.149404
S3PL18-05O-NOC108	HSC2	0.418672	0.0828863
S3PL18-05P-NOC108	HSC2	0.374323	0.125962
S3PL18-07F-NOC108	HSC2	0.3433	0.113764
S3PL18-07H-NOC108	HSC2	0.354844	0.0895764
S3PL18-09B-NOC108	HSC1	0.193574	0.148138
S3PL18-09F-NOC108	HSC1	0.217053	0.181277
S3PL18-09G-NOC108	HSC2	0.383434	0.109675
S3PL18-09I-NOC108	HSC2	0.340153	0.125872
S3PL18-09M-NOC108	HSC1	0.202151	0.158069
S3PL18-09N-NOC108	HSC2	0.34484	0.118452
S3PL18-11A-NOC108	HSC2	0.410621	0.0710841
S3PL18-11F-NOC108	HSC2	0.325809	0.146756
S3PL18-11G-NOC108	HSC1	0.223072	0.169762
S3PL18-13B-NOC108	HSC1	0.195301	0.173489
S3PL18-13C-NOC108	HSC1	0.180242	0.165311
S3PL18-13E-NOC108	HSC1	0.280896	0.125055
S3PL18-13H-NOC108	HSC2	0.396621	0.108883
S3PL18-13I-NOC108	HSC1	0.226059	0.145998
S3PL18-13J-NOC108	HSC2	0.335276	0.127175
S3PL18-13K-NOC108	HSC2	0.375448	0.140116
S3PL18-13L-NOC108	HSC2	0.354328	0.112906
S3PL18-13M-NOC108	HSC2	0.327325	0.0852536
S3PL18-13N-NOC108	HSC2	0.359098	0.0909769
S3PL18-13O-NOC108	HSC1	0.184253	0.179184
S3PL18-13P-NOC108	HSC2	0.320368	0.118252
S3PL18-15B-NOC108	HSC2	0.358932	0.125622
S3PL18-15C-NOC108	HSC2	0.389418	0.0816106
S3PL18-15D-NOC108	HSC2	0.3449	0.09355
S3PL18-15E-NOC108	HSC2	0.37826	0.091033
S3PL18-15F-NOC108	HSC1	0.193129	0.176268
S3PL18-15H-NOC108	HSC2	0.339568	0.0681648
S3PL18-15I-NOC108	HSC1	0.176916	0.159507
S3PL18-15J-NOC108	HSC1	0.182022	0.165183
S3PL18-15K-NOC108	HSC2	0.365785	0.0839187
S3PL18-15L-NOC108	HSC2	0.315218	0.126552
S3PL18-15N-NOC108	HSC2	0.362703	0.119684
S3PL18-15O-NOC108	HSC1	0.16696	0.15979
S3PL18-17A-NOC108	HSC1	0.183645	0.130553
S3PL18-17C-NOC108	HSC2	0.300912	0.136492
S3PL18-17D-NOC108	HSC2	0.348225	0.0820598
S3PL18-17F-NOC108	HSC1	0.18163	0.155677
S3PL18-17G-NOC108	HSC2	0.34552	0.0949161
S3PL18-17H-NOC108	HSC2	0.32078	0.0995166
S3PL18-17I-NOC108	HSC1	0.187041	0.164066
S3PL18-17J-NOC108	HSC2	0.334575	0.0910704
S3PL18-17L-NOC108	HSC2	0.365385	0.132889
S3PL18-17M-NOC108	HSC2	0.354105	0.0601117
S3PL18-17N-NOC108	HSC2	0.326111	0.0815982
S3PL18-17P-NOC108	HSC2	0.370247	0.107211
S3PL18-19A-NOC108	HSC2	0.256097	0.113864
S3PL18-19B-NOC108	HSC2	0.355731	0.114222
S3PL18-19C-NOC108	HSC2	0.334653	0.100303
S3PL18-19D-NOC108	HSC2	0.337269	0.109578
S3PL18-19E-NOC108	HSC2	0.408995	0.102096
S3PL18-19F-NOC108	HSC2	0.396924	0.0835662
S3PL18-19J-NOC108	HSC1	0.200131	0.221621
S3PL18-19K-NOC108	HSC1	0.109201	0.18113
S3PL18-19L-NOC108	HSC1	0.208817	0.177416
S3PL18-19M-NOC108	HSC2	0.382138	0.0982035
S3PL18-19N-NOC108	HSC2	0.31245	0.0946385
S3PL18-19O-NOC108	HSC2	0.331988	0.107928
S3PL18-19P-NOC108	HSC2	0.277739	0.101896
S3PL18-21B-NOC153	HSC1	0.146178	0.171568
S3PL18-21C-NOC153	HSC1	0.12569	0.240865
S3PL18-21D-NOC153	HSC1	0.126307	0.184343
S3PL18-21E-NOC153	HSC1	0.261915	0.158621
S3PL18-23K-NOC153	HSC1	0.261274	0.1288
S3PL19-05E-NOC132	HSC2	0.250609	0.0957676
S3PL19-07O-NOC132	HSC1	0.267641	0.109734
S3PL19-09D-NOC132	HSC1	0.238766	0.148946
S3PL19-09F-NOC132	HSC1	0.245477	0.100087
S3PL19-09O-NOC132	HSC1	0.262704	0.116103
S3PL19-11D-NOC132	HSC2	0.288461	0.0982534
S3PL19-11E-NOC132	HSC1	0.207102	0.106444
S3PL19-11K-NOC132	HSC1	0.262494	0.139707
S3PL19-13A-NOC132	HSC1	0.288503	0.147053
S3PL19-13B-NOC132	HSC1	0.213214	0.146641
S3PL19-13C-NOC132	HSC1	0.182562	0.0925738
S3PL19-13D-NOC132	HSC2	0.30069	0.0980912
S3PL19-13E-NOC132	HSC1	0.196203	0.128679
S3PL19-13G-NOC132	HSC1	0.185398	0.130226
S3PL19-13L-NOC132	HSC1	0.190673	0.156671
S3PL19-13M-NOC132	HSC1	0.145155	0.147561
S3PL19-13O-NOC132	HSC2	0.278567	0.112657
S3PL19-13P-NOC132	HSC1	0.251632	0.138819
S3PL19-15A-NOC132	HSC1	0.281261	0.114257
S3PL19-15B-NOC132	HSC1	0.257646	0.08938
S3PL19-15D-NOC132	HSC1	0.270658	0.112036
S3PL19-15E-NOC132	HSC1	0.201406	0.148993
S3PL19-15F-NOC132	HSC1	0.22096	0.125647
S3PL19-15H-NOC132	HSC1	0.185205	0.161808
S3PL19-15I-NOC132	HSC1	0.235185	0.113415
S3PL19-15K-NOC132	HSC1	0.277493	0.114138
S3PL19-15L-NOC132	HSC1	0.221968	0.120089
S3PL19-15M-NOC132	HSC2	0.25044	0.108455
S3PL19-15N-NOC132	HSC1	0.305003	0.158471
S3PL19-15O-NOC132	HSC1	0.219634	0.11635
S3PL19-15P-NOC132	HSC1	0.24361	0.133388
S3PL19-17E-NOC132	HSC1	0.175916	0.122288
S3PL19-17F-NOC132	HSC1	0.268783	0.0903063
S3PL19-17G-NOC132	HSC1	0.283183	0.164435
S3PL19-17H-NOC132	HSC1	0.234663	0.111216
S3PL19-17J-NOC132	HSC1	0.250351	0.0786975
S3PL19-17K-NOC132	HSC1	0.208962	0.109822
S3PL19-17L-NOC132	HSC1	0.218198	0.130896
S3PL19-17N-NOC132	HSC2	0.169846	0.109731
S3PL19-17O-NOC132	HSC1	0.260779	0.12672
S3PL19-17P-NOC132	HSC2	0.304327	0.132403
S3PL19-19A-NOC132	HSC1	0.269895	0.0913574
S3PL19-19C-NOC132	HSC2	0.322326	0.128825
S3PL19-19E-NOC132	HSC1	0.18999	0.190556
S3PL19-19F-NOC132	HSC2	0.301363	0.0985216
S3PL19-19G-NOC132	HSC1	0.15288	0.195496
S3PL19-21D-NOC153	HSC1	0.171858	0.214304
S3PL19-21E-NOC153	HSC1	0.147089	0.175968
S3PL19-21F-NOC153	HSC1	0.136753	0.194108
S3PL19-21H-NOC153	HSC1	0.133697	0.175878
S3PL19-23E-NOC153	HSC1	0.137999	0.165685
S3PL19-23J-NOC153	HSC1	0.219797	0.160327
S3PL19-23K-NOC153	HSC1	0.235921	0.128092
S3PL20-01B-NOC132	HSC1	0.22117	0.143562
S3PL20-03P-NOC132	HSC1	0.238947	0.151123
S3PL20-05G-NOC132	HSC1	0.220013	0.138843
S3PL20-09F-NOC132	HSC1	0.216851	0.14694
S3PL20-09H-NOC132	HSC1	0.155244	0.151138
S3PL20-09I-NOC132	HSC2	0.217061	0.124075
S3PL20-11H-NOC132	HSC1	0.270762	0.153889
S3PL20-13A-NOC132	HSC2	0.270118	0.0599744
S3PL20-13C-NOC132	HSC1	0.301832	0.10379
S3PL20-13D-NOC132	HSC1	0.235615	0.132353
S3PL20-13F-NOC132	HSC2	0.30085	0.127122
S3PL20-13H-NOC132	HSC1	0.200659	0.139745
S3PL20-13J-NOC132	HSC1	0.230969	0.120348
S3PL20-13K-NOC132	HSC2	0.308641	0.104469
S3PL20-13N-NOC132	HSC2	0.347231	0.106777
S3PL20-13O-NOC132	HSC1	0.225689	0.0644127
S3PL20-15B-NOC132	HSC1	0.296904	0.0868286
S3PL20-15C-NOC132	HSC1	0.258411	0.119225
S3PL20-15D-NOC132	HSC1	0.186211	0.147895
S3PL20-15F-NOC132	HSC1	0.266617	0.108942
S3PL20-15G-NOC132	HSC1	0.235126	0.1273
S3PL20-15H-NOC132	HSC2	0.275381	0.0890213
S3PL20-15I-NOC132	HSC1	0.24739	0.136888
S3PL20-15J-NOC132	HSC2	0.230898	0.109076
S3PL20-15K-NOC132	HSC1	0.19509	0.099501
S3PL20-15M-NOC132	HSC1	0.224247	0.104554
S3PL20-15N-NOC132	HSC1	0.172208	0.121886
S3PL20-17C-NOC132	HSC1	0.281819	0.108381
S3PL20-17E-NOC132	HSC1	0.202821	0.179078
S3PL20-17F-NOC132	HSC1	0.190643	0.117984
S3PL20-17G-NOC132	HSC1	0.225573	0.112688
S3PL20-17H-NOC132	HSC1	0.281786	0.127297
S3PL20-17J-NOC132	HSC1	0.229166	0.128127
S3PL20-17K-NOC132	HSC1	0.248989	0.111758
S3PL20-17M-NOC132	HSC1	0.203513	0.0764269
S3PL20-17N-NOC132	HSC1	0.199092	0.120747
S3PL20-17O-NOC132	HSC2	0.326728	0.118421
S3PL20-19B-NOC132	HSC2	0.33003	0.0953559
S3PL20-19E-NOC132	HSC2	0.352818	0.100649
S3PL20-19G-NOC132	HSC1	0.280543	0.123935
S3PL20-19H-NOC132	HSC1	0.171701	0.127141
S3PL20-21C-NOC153	HSC1	0.282774	0.116786
S3PL20-21D-NOC153	HSC1	0.165055	0.178994
S3PL20-21F-NOC153	HSC1	0.124705	0.180594
S3PL20-21G-NOC153	HSC1	0.135729	0.182447
S3PL20-21H-NOC153	HSC1	0.125951	0.228311
S3PL20-23C-NOC153	HSC1	0.137934	0.220688
S3PL20-23D-NOC153	HSC1	0.129802	0.2113
S3PL20-23H-NOC153	HSC1	0.275209	0.139963
S3PL20-23J-NOC153	HSC2	0.330558	0.139807
S3PL21-01J-NOC132	HSC2	0.335664	0.0742437
S3PL21-05B-NOC132	HSC1	0.181743	0.165489
S3PL21-05G-NOC132	HSC2	0.286746	0.111163
S3PL21-13A-NOC132	HSC2	0.3033	0.113583
S3PL21-13B-NOC132	HSC2	0.267234	0.105836
S3PL21-13C-NOC132	HSC1	0.222381	0.10907
S3PL21-13D-NOC132	HSC2	0.252769	0.102243
S3PL21-13E-NOC132	HSC1	0.269563	0.135949
S3PL21-13G-NOC132	HSC2	0.236651	0.101491
S3PL21-13H-NOC132	HSC2	0.283115	0.113948
S3PL21-13J-NOC132	HSC2	0.27574	0.096538
S3PL21-13L-NOC132	HSC1	0.200902	0.0962198
S3PL21-13M-NOC132	HSC1	0.233654	0.106721
S3PL21-13N-NOC132	HSC1	0.211075	0.137655
S3PL21-13O-NOC132	HSC1	0.22727	0.11396
S3PL21-15B-NOC132	HSC2	0.285669	0.127172
S3PL21-15D-NOC132	HSC1	0.188881	0.166346
S3PL21-15F-NOC132	HSC1	0.267587	0.109762
S3PL21-15J-NOC132	HSC1	0.208325	0.127724
S3PL21-15M-NOC132	HSC1	0.281552	0.125317
S3PL21-15N-NOC132	HSC1	0.215471	0.183647
S3PL21-15P-NOC132	HSC2	0.296759	0.101341
S3PL21-17B-NOC132	HSC2	0.337673	0.130092
S3PL21-17D-NOC132	HSC1	0.171971	0.141884
S3PL21-17I-NOC132	HSC1	0.153877	0.169699
S3PL21-17J-NOC132	HSC1	0.186208	0.156849
S3PL21-17K-NOC132	HSC1	0.22829	0.11833
S3PL21-17P-NOC132	HSC2	0.306852	0.0876271
S3PL21-19C-NOC132	HSC1	0.181568	0.164715
S3PL21-19D-NOC132	HSC1	0.187774	0.140652
S3PL21-19H-NOC132	HSC2	0.348641	0.085893
S3PL21-19K-NOC132	HSC1	0.19129	0.0942861
S3PL21-21D-NOC153	HSC2	0.306724	0.12086
S3PL21-21F-NOC153	HSC1	0.260153	0.172494
S3PL21-23B-NOC153	HSC1	0.22301	0.173982
S3PL21-23G-NOC153	HSC1	0.13413	0.177525
S3PL21-23L-NOC153	HSC1	0.144182	0.197346
S3PL22-07N-NOC132	HSC1	0.289381	0.145119
S3PL22-13I-NOC132	HSC2	0.369381	0.0958362
S3PL22-15J-NOC132	HSC2	0.273678	0.111072
S3PL22-23C-NOC153	HSC1	0.123649	0.28138
S3PL23-09L-NOC132	HSC1	0.280908	0.111762
S3PL23-13I-NOC153	HSC1	0.226697	0.132347
S3PL23-13N-NOC153	HSC1	0.159448	0.194414
S3PL23-15O-NOC153	HSC1	0.135596	0.1692
S3PL23-17J-NOC153	HSC1	0.229029	0.115018
S3PL23-19J-NOC153	HSC1	0.217056	0.147655
S3PL23-19L-NOC153	HSC1	0.148617	0.162657
S3PL23-21L-NOC153	HSC1	0.148109	0.169222
S3PL24-01B-NOC108	HSC2	0.358009	0.103266
S3PL24-01E-NOC108	HSC2	0.31374	0.0988179
S3PL24-01F-NOC108	HSC2	0.383446	0.0868567
S3PL24-01L-NOC108	HSC2	0.385523	0.100933
S3PL24-01N-NOC108	HSC2	0.33826	0.107645
S3PL24-03I-NOC108	HSC2	0.358991	0.100839
S3PL24-03L-NOC108	HSC2	0.365352	0.0992546
S3PL24-05N-NOC108	HSC2	0.349993	0.0997255
S3PL24-05O-NOC108	HSC1	0.212588	0.187175
S3PL24-07F-NOC108	HSC2	0.329084	0.113184
S3PL24-07G-NOC108	HSC2	0.324201	0.132924
S3PL24-07O-NOC108	HSC2	0.385208	0.125161
S3PL24-09C-NOC108	HSC2	0.307816	0.115501
S3PL24-09H-NOC108	HSC2	0.344463	0.123676
S3PL24-09N-NOC108	HSC2	0.441056	0.0988803
S3PL24-11C-NOC108	HSC2	0.396573	0.0978885
S3PL24-11D-NOC108	HSC1	0.170315	0.144389
S3PL24-11F-NOC108	HSC1	0.186089	0.176589
S3PL24-11G-NOC108	HSC2	0.350337	0.110957
S3PL24-11L-NOC108	HSC2	0.354488	0.0975267
S3PL24-11M-NOC108	HSC1	0.225787	0.174902
S3PL24-11P-NOC108	HSC2	0.369541	0.107242
S3PL24-13B-NOC108	HSC2	0.355301	0.140066
S3PL24-13C-NOC108	HSC2	0.417468	0.110495
S3PL24-13D-NOC108	HSC1	0.20186	0.169571
S3PL24-13E-NOC108	HSC1	0.283691	0.163318
S3PL24-13F-NOC108	HSC1	0.21055	0.151288
S3PL24-13G-NOC108	HSC2	0.335563	0.112114
S3PL24-13H-NOC108	HSC2	0.312073	0.109307
S3PL24-13I-NOC108	HSC2	0.326559	0.119456
S3PL24-13J-NOC108	HSC2	0.423122	0.0850384
S3PL24-13K-NOC108	HSC2	0.388641	0.095359
S3PL24-13L-NOC108	HSC2	0.371558	0.0806874
S3PL24-13M-NOC108	HSC2	0.427475	0.107036
S3PL24-13N-NOC108	HSC2	0.316387	0.113461
S3PL24-13O-NOC108	HSC1	0.285494	0.135522
S3PL24-13P-NOC108	HSC1	0.238665	0.241959
S3PL24-15B-NOC108	HSC2	0.379298	0.0822999
S3PL24-15C-NOC108	HSC2	0.271026	0.121948
S3PL24-15D-NOC108	HSC2	0.290324	0.110614
S3PL24-15E-NOC108	HSC2	0.353823	0.122528
S3PL24-15G-NOC108	HSC2	0.329013	0.104519
S3PL24-15H-NOC108	HSC2	0.40809	0.0858898
S3PL24-15I-NOC108	HSC1	0.217584	0.130151
S3PL24-15J-NOC108	HSC2	0.355164	0.11019
S3PL24-15K-NOC108	HSC1	0.153224	0.140001
S3PL24-15L-NOC108	HSC2	0.320982	0.120367
S3PL24-15O-NOC108	HSC2	0.343912	0.122906
S3PL24-15P-NOC108	HSC2	0.366895	0.0765454
S3PL24-17A-NOC108	HSC1	0.207349	0.181199
S3PL24-17B-NOC108	HSC1	0.152972	0.17881
S3PL24-17C-NOC108	HSC2	0.296237	0.153066
S3PL24-17D-NOC108	HSC2	0.322982	0.150237
S3PL24-17E-NOC108	HSC2	0.299975	0.11116
S3PL24-17F-NOC108	HSC1	0.182244	0.131947
S3PL24-17G-NOC108	HSC2	0.363349	0.12502
S3PL24-17H-NOC108	HSC1	0.199288	0.119578
S3PL24-17I-NOC108	HSC2	0.338833	0.0995228
S3PL24-17J-NOC108	HSC1	0.207541	0.140331
S3PL24-17K-NOC108	HSC1	0.187208	0.168723
S3PL24-17L-NOC108	HSC1	0.182986	0.168034
S3PL24-17M-NOC108	HSC1	0.236473	0.135219
S3PL24-17N-NOC108	HSC2	0.336023	0.108524
S3PL24-17O-NOC108	HSC1	0.264514	0.121387
S3PL24-17P-NOC108	HSC1	0.216993	0.124821
S3PL24-19A-NOC108	HSC1	0.172825	0.17309
S3PL24-19B-NOC108	HSC1	0.245696	0.131773
S3PL24-19C-NOC108	HSC2	0.2868	0.105415
S3PL24-19D-NOC108	HSC2	0.331612	0.0825557
S3PL24-19F-NOC108	HSC2	0.325088	0.112869
S3PL24-19G-NOC108	HSC1	0.194936	0.157386
S3PL24-19H-NOC108	HSC2	0.374035	0.0814952
S3PL24-21M-NOC108	HSC2	0.375296	0.09321
S3PL24-21A-NOC153	HSC1	0.143072	0.203599
S3PL24-21B-NOC153	HSC1	0.180776	0.227179
S3PL24-23A-NOC153	HSC1	0.159697	0.240444
S3PL25-01J-NOC108	HSC1	0.249885	0.195453
S3PL25-01M-NOC108	HSC2	0.343042	0.0946198
S3PL25-01N-NOC108	HSC2	0.341645	0.140444
S3PL25-03K-NOC108	HSC1	0.187018	0.140319
S3PL25-03P-NOC108	HSC2	0.314699	0.144589
S3PL25-07K-NOC108	HSC2	0.414629	0.0978729
S3PL25-07M-NOC108	HSC1	0.248333	0.190291
S3PL25-09J-NOC108	HSC2	0.329707	0.0816075
S3PL25-11M-NOC108	HSC2	0.328173	0.080572
S3PL25-11N-NOC108	HSC1	0.225994	0.186467
S3PL25-11P-NOC108	HSC1	0.231779	0.124958
S3PL25-13I-NOC108	HSC1	0.230263	0.146806
S3PL25-13J-NOC108	HSC2	0.373537	0.116209
S3PL25-13K-NOC108	HSC2	0.308946	0.118508
S3PL25-13N-NOC108	HSC2	0.376302	0.110907
S3PL25-13P-NOC108	HSC2	0.28081	0.134546
S3PL25-15K-NOC108	HSC2	0.356879	0.115598
S3PL25-15L-NOC108	HSC1	0.253231	0.150627
S3PL25-15M-NOC108	HSC2	0.357413	0.12774
S3PL25-15N-NOC108	HSC1	0.285432	0.155022
S3PL25-15O-NOC108	HSC1	0.25694	0.132091
S3PL25-15P-NOC108	HSC1	0.170686	0.173707
S3PL25-17I-NOC108	HSC1	0.204545	0.16668
S3PL25-17K-NOC108	HSC2	0.3692	0.0866852
S3PL25-17L-NOC108	HSC2	0.40167	0.123804
S3PL25-17M-NOC108	HSC2	0.267988	0.0976982
S3PL25-17N-NOC108	HSC1	0.23992	0.114463
S3PL25-17O-NOC108	HSC2	0.30306	0.105599
S3PL25-19L-NOC108	HSC1	0.239098	0.180472
S3PL26-01K-NOC108	HSC2	0.436894	0.095306
S3PL26-01N-NOC108	HSC2	0.501215	0.0900942
S3PL26-03M-NOC108	HSC2	0.369585	0.100646
S3PL26-03N-NOC108	HSC2	0.403459	0.0651737
S3PL26-07O-NOC108	HSC1	0.222876	0.124337
S3PL26-07P-NOC108	HSC2	0.238009	0.1127
S3PL26-09I-NOC108	HSC2	0.373433	0.0777681
S3PL26-09J-NOC108	HSC1	0.195609	0.14912
S3PL26-09L-NOC108	HSC1	0.177649	0.240306
S3PL26-09M-NOC108	HSC1	0.275764	0.136192
S3PL26-11I-NOC108	HSC2	0.318576	0.118249
S3PL26-11K-NOC108	HSC2	0.382562	0.0718732
S3PL26-11N-NOC108	HSC2	0.387252	0.0685204
S3PL26-13I-NOC108	HSC2	0.412914	0.154076
S3PL26-13K-NOC108	HSC2	0.310453	0.150692
S3PL26-13L-NOC108	HSC2	0.404058	0.0735107
S3PL26-13M-NOC108	HSC2	0.339749	0.0992577
S3PL26-13N-NOC108	HSC2	0.354001	0.0827553
S3PL26-13O-NOC108	HSC2	0.42131	0.123068
S3PL26-15I-NOC108	HSC1	0.151296	0.159921
S3PL26-15L-NOC108	HSC2	0.349824	0.100053
S3PL26-15M-NOC108	HSC1	0.224558	0.157779
S3PL26-15N-NOC108	HSC2	0.301025	0.127572
S3PL26-15O-NOC108	HSC2	0.337358	0.132709
S3PL26-17I-NOC108	HSC2	0.33389	0.12201
S3PL26-17J-NOC108	HSC2	0.376308	0.102848
S3PL26-17K-NOC108	HSC1	0.198184	0.178582
S3PL26-17L-NOC108	HSC2	0.374549	0.10204
S3PL26-21L-NOC153	HSC1	0.235918	0.116322
S3PL26-21O-NOC153	HSC1	0.27814	0.114403
S3PL27-01O-NOC108	HSC2	0.376213	0.116334
S3PL27-03P-NOC108	HSC2	0.336682	0.0934564
S3PL27-05L-NOC108	HSC2	0.290413	0.0974393
S3PL27-07L-NOC108	HSC1	0.17815	0.187992
S3PL27-07M-NOC108	HSC2	0.389115	0.0944202
S3PL27-07P-NOC108	HSC2	0.362169	0.0957801
S3PL27-09K-NOC108	HSC2	0.345585	0.109999
S3PL27-09O-NOC108	HSC1	0.290763	0.103456
S3PL27-09P-NOC108	HSC1	0.254386	0.157897
S3PL27-11P-NOC108	HSC1	0.248672	0.153933
S3PL27-13I-NOC108	HSC2	0.32685	0.0870345
S3PL27-13J-NOC108	HSC1	0.151414	0.146922
S3PL27-13K-NOC108	HSC2	0.311987	0.114572
S3PL27-13L-NOC108	HSC2	0.300693	0.134998
S3PL27-13M-NOC108	HSC1	0.276212	0.144991
S3PL27-13O-NOC108	HSC2	0.396449	0.0701391
S3PL27-15I-NOC108	HSC2	0.322133	0.0691379
S3PL27-15J-NOC108	HSC2	0.370351	0.0958144
S3PL27-15L-NOC108	HSC2	0.320101	0.123242
S3PL27-15M-NOC108	HSC1	0.198514	0.171296
S3PL27-15N-NOC108	HSC1	0.234274	0.147046
S3PL27-15O-NOC108	HSC2	0.320074	0.107651
S3PL27-17I-NOC108	HSC2	0.329099	0.127057
S3PL27-17K-NOC108	HSC2	0.367363	0.131077
S3PL27-17L-NOC108	HSC2	0.256762	0.0911266
S3PL27-17M-NOC108	HSC1	0.24968	0.119238
S3PL27-17N-NOC108	HSC2	0.299637	0.124493
S3PL27-19I-NOC108	HSC1	0.228522	0.150496
S3PL27-19N-NOC108	HSC1	0.169363	0.123012
S3PL27-19P-NOC108	HSC2	0.291532	0.07871
S3PL27-21L-NOC153	HSC1	0.160033	0.175207
S3PL28-09N-NOC031	HSC1	0.268368	0.181021
S3PL28-11M-NOC031	HSC1	0.267768	0.201478
S3PL28-13I-NOC031	HSC1	0.210223	0.18216
S3PL28-13K-NOC031	HSC1	0.232058	0.214266
S3PL28-13M-NOC031	HSC1	0.272023	0.15989
S3PL28-13O-NOC031	HSC1	0.259684	0.183551
S3PL28-15J-NOC031	HSC1	0.182897	0.151482
S3PL28-15L-NOC031	HSC1	0.283103	0.143297
S3PL28-15N-NOC031	HSC1	0.202655	0.149513
S3PL28-15P-NOC031	HSC1	0.263051	0.193787
S3PL28-17I-NOC031	HSC1	0.235992	0.124562
S3PL28-17J-NOC031	HSC1	0.241555	0.134789
S3PL28-17K-NOC031	HSC1	0.253727	0.177141
S3PL28-17L-NOC031	HSC1	0.247894	0.134022
S3PL28-17P-NOC031	HSC1	0.307819	0.206447
S3PL28-19I-NOC031	HSC1	0.222206	0.149841
S3PL28-21J-NOC153	HSC1	0.135166	0.218333
S3PL28-23M-NOC153	HSC1	0.120077	0.214541
S4PL01-23J-NOC153	HSC2	0.358662	0.13114
S4PL01-23K-NOC153	HSC1	0.158579	0.223707
S4PL01-23L-NOC153	HSC1	0.183778	0.237933
S4PL01-23M-NOC153	HSC2	0.359819	0.142399
S4PL02-23C-NOC153	HSC1	0.23827	0.157791
S4PL02-23H-NOC153	HSC1	0.277941	0.175968
S4PL02-23I-NOC153	HSC1	0.168209	0.195686
S4PL02-23J-NOC153	HSC1	0.126559	0.203799
S4PL02-23K-NOC153	HSC1	0.271079	0.102349
S4PL02-23N-NOC153	HSC2	0.325859	0.151035
S4PL03-23E-NOC153	HSC1	0.200783	0.210155
S4PL03-23I-NOC153	HSC1	0.161676	0.220276
S4PL03-23J-NOC153	HSC1	0.157846	0.22754
S4PL03-23K-NOC153	HSC1	0.176774	0.227544
S4PL03-23L-NOC153	HSC1	0.178984	0.167488
S4PL03-23M-NOC153	HSC1	0.156885	0.208172
S4PL03-23N-NOC153	HSC1	0.255296	0.125728
S4PL04-23C-NOC153	HSC1	0.230542	0.144779
S4PL04-23I-NOC153	HSC1	0.162833	0.189371
S4PL04-23J-NOC153	HSC1	0.216406	0.180095
S4PL04-23K-NOC153	HSC1	0.231951	0.138242
S4PL04-23L-NOC153	HSC1	0.141856	0.166262
S4PL05-23F-NOC153	HSC1	0.191809	0.19549
S4PL05-23I-NOC153	HSC1	0.166307	0.170585
S4PL05-23J-NOC153	HSC1	0.154767	0.186414
S4PL06-23I-NOC153	HSC1	0.135863	0.175981
S4PL06-23J-NOC153	HSC1	0.219737	0.0999127
S4PL06-23M-NOC153	HSC1	0.127912	0.166459
S4PL06-23N-NOC153	HSC1	0.169075	0.196784
S5PL01-01G-NOC131	HSC1	0.297762	0.158689
S5PL01-01I-NOC131	HSC1	0.199009	0.149779
S5PL01-03D-NOC131	HSC1	0.271118	0.152729
S5PL01-05A-NOC131	HSC1	0.245037	0.136202
S5PL01-05G-NOC131	HSC1	0.243397	0.140144
S5PL01-05M-NOC131	HSC1	0.250143	0.167214
S5PL01-05P-NOC131	HSC1	0.287645	0.173642
S5PL01-07K-NOC131	HSC2	0.24847	0.141604
S5PL01-09B-NOC131	HSC1	0.234414	0.173267
S5PL01-09G-NOC131	HSC2	0.33734	0.171462
S5PL01-11C-NOC131	HSC1	0.185454	0.17081
S5PL01-13A-NOC131	HSC1	0.257213	0.171134
S5PL01-13B-NOC131	HSC1	0.268519	0.188759
S5PL01-13F-NOC131	HSC1	0.213252	0.14175
S5PL01-13I-NOC131	HSC1	0.265775	0.15247
S5PL01-13J-NOC131	HSC1	0.210529	0.152717
S5PL01-13K-NOC131	HSC1	0.190955	0.126112
S5PL01-13N-NOC131	HSC1	0.261728	0.147458
S5PL01-13P-NOC131	HSC1	0.205566	0.164937
S5PL01-15B-NOC131	HSC1	0.222407	0.135949
S5PL01-15D-NOC131	HSC1	0.239944	0.160121
S5PL01-15E-NOC131	HSC2	0.269382	0.153637
S5PL01-15F-NOC131	HSC1	0.251294	0.218842
S5PL01-15G-NOC131	HSC1	0.146929	0.184081
S5PL01-15H-NOC131	HSC1	0.24763	0.200418
S5PL01-15I-NOC131	HSC1	0.26379	0.184053
S5PL01-15J-NOC131	HSC1	0.235416	0.142474
S5PL01-15K-NOC131	HSC2	0.256436	0.145328
S5PL01-15O-NOC131	HSC1	0.264974	0.183295
S5PL01-17B-NOC131	HSC1	0.221028	0.185955
S5PL01-17E-NOC131	HSC1	0.202732	0.16993
S5PL01-17I-NOC131	HSC1	0.215249	0.155895
S5PL01-17J-NOC131	HSC1	0.205954	0.154073
S5PL01-17L-NOC131	HSC1	0.219337	0.126514
S5PL01-17P-NOC131	HSC1	0.277677	0.177263
S5PL01-21J-NOC131	HSC1	0.233651	0.180875
S5PL01-21L-NOC131	HSC1	0.215712	0.150103
S5PL01-23G-NOC153	HSC2	0.366301	0.144932
S5PL01-23I-NOC153	HSC1	0.251051	0.104728
S5PL01-23J-NOC153	HSC1	0.181271	0.201912
S5PL01-23N-NOC153	HSC1	0.234568	0.167741
S5PL02-01B-NOC131	HSC1	0.270563	0.172092
S5PL02-01E-NOC131	HSC1	0.226641	0.162348
S5PL02-01F-NOC131	HSC1	0.235467	0.158727
S5PL02-03G-NOC131	HSC1	0.258011	0.165523
S5PL02-03L-NOC131	HSC1	0.260242	0.121739
S5PL02-03P-NOC131	HSC1	0.235737	0.166496
S5PL02-05C-NOC131	HSC1	0.238125	0.121171
S5PL02-05M-NOC131	HSC1	0.20928	0.118973
S5PL02-05P-NOC131	HSC1	0.317057	0.119403
S5PL02-07L-NOC131	HSC1	0.243005	0.187044
S5PL02-07P-NOC131	HSC1	0.245301	0.134988
S5PL02-09J-NOC131	HSC1	0.287785	0.110935
S5PL02-11B-NOC131	HSC1	0.243697	0.138928
S5PL02-11C-NOC131	HSC1	0.256812	0.166209
S5PL02-11G-NOC131	HSC1	0.301731	0.151519
S5PL02-13A-NOC131	HSC1	0.225078	0.127952
S5PL02-13B-NOC131	HSC1	0.246165	0.150315
S5PL02-13C-NOC131	HSC1	0.221425	0.126661
S5PL02-13E-NOC131	HSC1	0.274292	0.165511
S5PL02-13I-NOC131	HSC1	0.201507	0.135824
S5PL02-13J-NOC131	HSC1	0.23574	0.170928
S5PL02-13M-NOC131	HSC1	0.234384	0.166387
S5PL02-13N-NOC131	HSC1	0.213528	0.136195
S5PL02-13O-NOC131	HSC1	0.179862	0.17197
S5PL02-15C-NOC131	HSC1	0.187555	0.171577
S5PL02-15D-NOC131	HSC1	0.223434	0.153368
S5PL02-15E-NOC131	HSC1	0.244984	0.187543
S5PL02-15F-NOC131	HSC1	0.189706	0.167011
S5PL02-15I-NOC131	HSC1	0.212932	0.145892
S5PL02-15J-NOC131	HSC1	0.208909	0.152108
S5PL02-15K-NOC131	HSC1	0.206105	0.164509
S5PL02-15L-NOC131	HSC1	0.298661	0.153397
S5PL02-15M-NOC131	HSC1	0.244038	0.111347
S5PL02-15N-NOC131	HSC1	0.254724	0.17774
S5PL02-15O-NOC131	HSC1	0.244566	0.163558
S5PL02-15P-NOC131	HSC1	0.182034	0.122123
S5PL02-17A-NOC131	HSC1	0.240733	0.144015
S5PL02-17B-NOC131	HSC1	0.186258	0.128164
S5PL02-17C-NOC131	HSC1	0.238846	0.125647
S5PL02-17D-NOC131	HSC1	0.206773	0.175972
S5PL02-17G-NOC131	HSC1	0.23884	0.14811
S5PL02-17K-NOC131	HSC1	0.225724	0.145478
S5PL02-17P-NOC131	HSC1	0.230361	0.100474
S5PL02-21I-NOC131	HSC1	0.200249	0.133579
S5PL02-23C-NOC153	HSC2	0.299933	0.112959
S5PL02-23E-NOC153	HSC1	0.238069	0.142022
S5PL02-23J-NOC153	HSC1	0.214543	0.239461
S5PL02-23N-NOC153	HSC1	0.2106	0.194171
S5PL03-01D-NOC131	HSC1	0.273527	0.186314
S5PL03-03P-NOC131	HSC1	0.26411	0.178164
S5PL03-05G-NOC131	HSC1	0.208034	0.194757
S5PL03-07H-NOC131	HSC1	0.195861	0.168726
S5PL03-07L-NOC131	HSC1	0.219924	0.135525
S5PL03-11H-NOC131	HSC1	0.24529	0.218274
S5PL03-13C-NOC131	HSC1	0.249016	0.128061
S5PL03-13E-NOC131	HSC1	0.233728	0.150677
S5PL03-13F-NOC131	HSC1	0.190907	0.183825
S5PL03-13G-NOC131	HSC1	0.239347	0.138987
S5PL03-13M-NOC131	HSC1	0.244426	0.15742
S5PL03-13O-NOC131	HSC1	0.274921	0.166992
S5PL03-13P-NOC131	HSC1	0.253884	0.177512
S5PL03-15A-NOC131	HSC1	0.261182	0.125769
S5PL03-15B-NOC131	HSC1	0.268133	0.160757
S5PL03-15C-NOC131	HSC1	0.248099	0.152096
S5PL03-15E-NOC131	HSC1	0.214463	0.157292
S5PL03-15G-NOC131	HSC1	0.283812	0.168386
S5PL03-15I-NOC131	HSC1	0.21953	0.136364
S5PL03-15K-NOC131	HSC1	0.240258	0.135434
S5PL03-15O-NOC131	HSC1	0.276989	0.155209
S5PL03-15P-NOC131	HSC1	0.244762	0.159204
S5PL03-17B-NOC131	HSC1	0.279401	0.134065
S5PL03-17C-NOC131	HSC1	0.232862	0.168124
S5PL03-17F-NOC131	HSC1	0.271741	0.149018
S5PL03-17H-NOC131	HSC1	0.22829	0.134287
S5PL03-17J-NOC131	HSC1	0.25737	0.182166
S5PL03-17M-NOC131	HSC1	0.269243	0.156154
S5PL03-17N-NOC131	HSC1	0.283278	0.146089
S5PL03-17O-NOC131	HSC1	0.233307	0.179037
S5PL03-21I-NOC131	HSC2	0.250656	0.144168
S5PL03-21J-NOC131	HSC1	0.176154	0.152037
S5PL03-23C-NOC153	HSC1	0.295172	0.144405
S5PL03-23D-NOC153	HSC1	0.190515	0.213424
S5PL03-23H-NOC153	HSC1	0.263775	0.161549
S5PL03-23I-NOC153	HSC1	0.171202	0.222238
S5PL03-23J-NOC153	HSC2	0.374691	0.113733
S5PL03-23M-NOC153	HSC1	0.201747	0.151606
S5PL03-23N-NOC153	HSC1	0.206292	0.215501
S5PL04-01F-NOC131	HSC1	0.254721	0.129493
S5PL04-01G-NOC131	HSC1	0.266507	0.201279
S5PL04-01I-NOC131	HSC1	0.278078	0.190041
S5PL04-01J-NOC131	HSC1	0.238508	0.156023
S5PL04-03C-NOC131	HSC1	0.271984	0.15887
S5PL04-03F-NOC131	HSC1	0.27601	0.1725
S5PL04-03J-NOC131	HSC1	0.295617	0.156038
S5PL04-03O-NOC131	HSC1	0.264271	0.17449
S5PL04-05F-NOC131	HSC1	0.267279	0.14089
S5PL04-05K-NOC131	HSC1	0.233239	0.184362
S5PL04-07B-NOC131	HSC1	0.274675	0.148712
S5PL04-07D-NOC131	HSC1	0.247479	0.148322
S5PL04-07M-NOC131	HSC1	0.249666	0.119584
S5PL04-07P-NOC131	HSC1	0.22266	0.104064
S5PL04-09J-NOC131	HSC1	0.249045	0.191183
S5PL04-09L-NOC131	HSC1	0.268581	0.141691
S5PL04-11L-NOC131	HSC1	0.219301	0.158418
S5PL04-13C-NOC131	HSC1	0.195989	0.156085
S5PL04-13D-NOC131	HSC1	0.277745	0.184954
S5PL04-13F-NOC131	HSC1	0.17079	0.217014
S5PL04-13G-NOC131	HSC1	0.238807	0.112682
S5PL04-13H-NOC131	HSC1	0.256498	0.14525
S5PL04-13I-NOC131	HSC1	0.223226	0.145287
S5PL04-13J-NOC131	HSC1	0.233966	0.14786
S5PL04-13K-NOC131	HSC1	0.293718	0.167064
S5PL04-13L-NOC131	HSC1	0.266887	0.205527
S5PL04-13O-NOC131	HSC1	0.272123	0.12634
S5PL04-15B-NOC131	HSC1	0.212795	0.152642
S5PL04-15C-NOC131	HSC1	0.217794	0.1355
S5PL04-15D-NOC131	HSC1	0.179675	0.150421
S5PL04-15E-NOC131	HSC1	0.263194	0.125248
S5PL04-15I-NOC131	HSC1	0.191459	0.13302
S5PL04-15J-NOC131	HSC1	0.25327	0.145428
S5PL04-15K-NOC131	HSC1	0.26525	0.137786
S5PL04-15L-NOC131	HSC1	0.244708	0.191903
S5PL04-15M-NOC131	HSC1	0.248752	0.14544
S5PL04-15N-NOC131	HSC1	0.262918	0.126748
S5PL04-15O-NOC131	HSC1	0.354434	0.135344
S5PL04-15P-NOC131	HSC1	0.29095	0.137456
S5PL04-17A-NOC131	HSC1	0.27382	0.195983
S5PL04-17B-NOC131	HSC1	0.238689	0.162258
S5PL04-17D-NOC131	HSC1	0.283198	0.16459
S5PL04-17F-NOC131	HSC1	0.224196	0.153116
S5PL04-17H-NOC131	HSC1	0.278632	0.130126
S5PL04-17I-NOC131	HSC1	0.242077	0.14335
S5PL04-17J-NOC131	HSC1	0.226522	0.120654
S5PL04-17K-NOC131	HSC1	0.203904	0.150901
S5PL04-17L-NOC131	HSC1	0.202738	0.134087
S5PL04-17M-NOC131	HSC1	0.220096	0.147511
S5PL04-17N-NOC131	HSC1	0.23339	0.148625
S5PL04-17O-NOC131	HSC1	0.255881	0.163121
S5PL04-21K-NOC131	HSC1	0.287666	0.126789
S5PL04-21L-NOC131	HSC1	0.236422	0.174337
S5PL04-23I-NOC153	HSC2	0.28744	0.11795
S5PL04-23J-NOC153	HSC2	0.269456	0.15
S5PL04-23L-NOC153	HSC1	0.186881	0.159447
S5PL04-23M-NOC153	HSC1	0.18854	0.210848
S5PL04-23N-NOC153	HSC2	0.331371	0.149248
S5PL05-01E-NOC131	HSC1	0.244681	0.137858
S5PL05-03L-NOC131	HSC1	0.258919	0.152514
S5PL05-05E-NOC131	HSC1	0.252828	0.113861
S5PL05-07E-NOC131	HSC2	0.3675	0.144994
S5PL05-07H-NOC131	HSC1	0.285118	0.155539
S5PL05-07K-NOC131	HSC1	0.246595	0.122684
S5PL05-07L-NOC131	HSC1	0.2144	0.148531
S5PL05-09B-NOC131	HSC1	0.299669	0.180157
S5PL05-09O-NOC131	HSC1	0.225416	0.152461
S5PL05-09P-NOC131	HSC1	0.247402	0.167176
S5PL05-11E-NOC131	HSC1	0.260007	0.196235
S5PL05-13B-NOC131	HSC1	0.290553	0.172007
S5PL05-13C-NOC131	HSC1	0.211419	0.157825
S5PL05-13E-NOC131	HSC1	0.257791	0.131592
S5PL05-13F-NOC131	HSC1	0.304226	0.180061
S5PL05-13G-NOC131	HSC1	0.203023	0.16028
S5PL05-13I-NOC131	HSC1	0.253048	0.148593
S5PL05-13L-NOC131	HSC1	0.200679	0.16523
S5PL05-13P-NOC131	HSC1	0.211451	0.210215
S5PL05-15A-NOC131	HSC1	0.303562	0.139523
S5PL05-15B-NOC131	HSC1	0.238905	0.141476
S5PL05-15C-NOC131	HSC1	0.18406	0.151447
S5PL05-15O-NOC131	HSC1	0.167977	0.176945
S5PL05-15P-NOC131	HSC1	0.263523	0.162002
S5PL05-17B-NOC131	HSC1	0.262292	0.122849
S5PL05-17C-NOC131	HSC1	0.282335	0.166736
S5PL05-17D-NOC131	HSC1	0.238529	0.179633
S5PL05-17F-NOC131	HSC1	0.203786	0.146073
S5PL05-17H-NOC131	HSC1	0.279748	0.165398
S5PL05-17J-NOC131	HSC1	0.202682	0.166821
S5PL05-17K-NOC131	HSC1	0.269848	0.148023
S5PL05-17L-NOC131	HSC1	0.290799	0.18119
S5PL05-17O-NOC131	HSC1	0.164216	0.161431
S5PL05-17P-NOC131	HSC1	0.238089	0.148896
S5PL05-21I-NOC131	HSC1	0.151919	0.123161
S5PL05-21L-NOC131	HSC1	0.265991	0.179811
S5PL05-23I-NOC153	HSC1	0.194678	0.212376
S5PL05-23J-NOC153	HSC1	0.179307	0.184418
S5PL05-23K-NOC153	HSC1	0.246025	0.167357
S5PL05-23M-NOC153	HSC1	0.186555	0.194545
S5PL05-23N-NOC153	HSC1	0.210597	0.214229
S5PL06-03A-NOC131	HSC1	0.284097	0.14486
S5PL06-03D-NOC131	HSC2	0.280187	0.145674
S5PL06-03E-NOC131	HSC1	0.253267	0.146285
S5PL06-03J-NOC131	HSC1	0.225935	0.153874
S5PL06-03K-NOC131	HSC1	0.203044	0.174425
S5PL06-03M-NOC131	HSC1	0.23466	0.175625
S5PL06-03N-NOC131	HSC1	0.215904	0.119394
S5PL06-05C-NOC131	HSC1	0.227344	0.150833
S5PL06-05O-NOC131	HSC1	0.247556	0.198319
S5PL06-05P-NOC131	HSC1	0.249609	0.178202
S5PL06-07G-NOC131	HSC1	0.259838	0.163137
S5PL06-07L-NOC131	HSC1	0.252442	0.140478
S5PL06-09P-NOC131	HSC1	0.247073	0.187799
S5PL06-11H-NOC131	HSC1	0.18317	0.199286
S5PL06-13A-NOC131	HSC1	0.243566	0.143098
S5PL06-13C-NOC131	HSC1	0.281804	0.114185
S5PL06-13D-NOC131	HSC1	0.243483	0.167741
S5PL06-13E-NOC131	HSC1	0.222342	0.208187
S5PL06-13F-NOC131	HSC1	0.293371	0.124805
S5PL06-13K-NOC131	HSC1	0.214427	0.156597
S5PL06-13P-NOC131	HSC1	0.294151	0.123495
S5PL06-15A-NOC131	HSC1	0.196188	0.163543
S5PL06-15B-NOC131	HSC1	0.249185	0.147408
S5PL06-15E-NOC131	HSC1	0.271702	0.135107
S5PL06-15F-NOC131	HSC1	0.211656	0.18846
S5PL06-15H-NOC131	HSC1	0.231649	0.154728
S5PL06-15I-NOC131	HSC1	0.222977	0.171786
S5PL06-15L-NOC131	HSC1	0.207301	0.154101
S5PL06-15M-NOC131	HSC1	0.315437	0.171081
S5PL06-15O-NOC131	HSC1	0.266318	0.146391
S5PL06-15P-NOC131	HSC1	0.238333	0.150075
S5PL06-17B-NOC131	HSC1	0.217245	0.151513
S5PL06-17D-NOC131	HSC1	0.222692	0.173196
S5PL06-17E-NOC131	HSC1	0.264784	0.171097
S5PL06-17F-NOC131	HSC1	0.204284	0.156896
S5PL06-17G-NOC131	HSC1	0.204041	0.162931
S5PL06-17H-NOC131	HSC2	0.262146	0.132128
S5PL06-17J-NOC131	HSC1	0.198404	0.127478
S5PL06-17M-NOC131	HSC1	0.263357	0.126592
S5PL06-17N-NOC131	HSC1	0.204931	0.100861
S5PL06-17O-NOC131	HSC1	0.265742	0.152374
S5PL06-17P-NOC131	HSC1	0.211386	0.14501
S5PL06-21I-NOC131	HSC1	0.275413	0.131492
S5PL06-21K-NOC131	HSC1	0.234144	0.175919
S5PL06-21L-NOC131	HSC1	0.275594	0.184786
S5PL06-23D-NOC153	HSC2	0.294056	0.148712
S5PL06-23I-NOC153	HSC1	0.300829	0.116031
S5PL06-23J-NOC153	HSC1	0.17977	0.197602
S5PL06-23K-NOC153	HSC1	0.157784	0.165947
S5PL06-23M-NOC153	HSC1	0.215207	0.169643
S5PL07-23A-NOC153	HSC1	0.172113	0.2082
S5PL07-23D-NOC153	HSC2	0.310195	0.14883
S5PL07-23I-NOC153	HSC1	0.151533	0.224278
S5PL07-23J-NOC153	HSC1	0.231942	0.161715
S5PL07-23K-NOC153	HSC2	0.341909	0.130981
S5PL07-23M-NOC153	HSC1	0.181428	0.186233
S5PL07-23N-NOC153	HSC1	0.185825	0.195478
S5PL07-01J-NOC171	HSC1	0.264202	0.141806
S5PL07-03I-NOC171	HSC2	0.36235	0.150303
S5PL07-05B-NOC171	HSC1	0.270937	0.169157
S5PL07-05E-NOC171	HSC2	0.386866	0.181352
S5PL07-05F-NOC171	HSC1	0.303606	0.138135
S5PL07-05I-NOC171	HSC1	0.29262	0.155564
S5PL07-07O-NOC171	HSC2	0.386098	0.131006
S5PL07-09H-NOC171	HSC2	0.32154	0.111721
S5PL07-09N-NOC171	HSC1	0.301114	0.129692
S5PL07-09P-NOC171	HSC1	0.218655	0.139399
S5PL07-11A-NOC171	HSC1	0.338435	0.181954
S5PL07-13E-NOC171	HSC1	0.291184	0.196123
S5PL07-13I-NOC171	HSC1	0.148391	0.224287
S5PL07-13K-NOC171	HSC1	0.148391	0.0968654
S5PL07-15A-NOC171	HSC1	0.323987	0.175984
S5PL07-15B-NOC171	HSC1	0.28402	0.220654
S5PL07-15C-NOC171	HSC1	0.311311	0.126589
S5PL07-15F-NOC171	HSC1	0.292101	0.16945
S5PL07-15G-NOC171	HSC1	0.222897	0.172772
S5PL07-15H-NOC171	HSC1	0.24914	0.206996
S5PL07-15J-NOC171	HSC1	0.243602	0.166147
S5PL07-15L-NOC171	HSC1	0.225576	0.183535
S5PL07-15M-NOC171	HSC1	0.290624	0.157604
S5PL07-15N-NOC171	HSC1	0.254018	0.212909
S5PL07-15O-NOC171	HSC1	0.291944	0.170803
S5PL07-17A-NOC171	HSC1	0.267774	0.19355
S5PL07-17B-NOC171	HSC1	0.291849	0.210598
S5PL07-17E-NOC171	HSC1	0.195301	0.185781
S5PL07-17H-NOC171	HSC1	0.26854	0.18137
S5PL07-17L-NOC171	HSC1	0.307279	0.126118
S5PL07-17M-NOC171	HSC1	0.303965	0.151787
S5PL07-17N-NOC171	HSC1	0.249393	0.216652
S5PL07-21J-NOC171	HSC1	0.30395	0.145212
S5PL07-21L-NOC171	HSC1	0.201249	0.16144
S5PL07-21O-NOC171	HSC1	0.250926	0.174515
S5PL08-23F-NOC153	HSC2	0.318353	0.0903874
S5PL08-23G-NOC153	HSC1	0.200448	0.166047
S5PL08-23H-NOC153	HSC1	0.18808	0.203696
S5PL08-23J-NOC153	HSC1	0.246485	0.192645
S5PL08-23L-NOC153	HSC1	0.315084	0.145449
S5PL08-01I-NOC171	HSC1	0.310655	0.14922
S5PL08-03O-NOC171	HSC1	0.34487	0.178252
S5PL08-05M-NOC171	HSC2	0.291173	0.175769
S5PL08-09G-NOC171	HSC2	0.335026	0.121795
S5PL08-09I-NOC171	HSC1	0.255385	0.162682
S5PL08-11I-NOC171	HSC1	0.314268	0.145821
S5PL08-13A-NOC171	HSC1	0.356452	0.175419
S5PL08-13B-NOC171	HSC1	0.258652	0.172456
S5PL08-13C-NOC171	HSC1	0.270688	0.145056
S5PL08-13G-NOC171	HSC1	0.280228	0.174677
S5PL08-13I-NOC171	HSC1	0.261787	0.153091
S5PL08-13J-NOC171	HSC1	0.2831	0.178121
S5PL08-13L-NOC171	HSC1	0.221541	0.235678
S5PL08-13M-NOC171	HSC1	0.246375	0.170351
S5PL08-13N-NOC171	HSC1	0.235117	0.185438
S5PL08-13O-NOC171	HSC1	0.304407	0.154332
S5PL08-13P-NOC171	HSC1	0.294486	0.177559
S5PL08-15A-NOC171	HSC2	0.329369	0.128729
S5PL08-15B-NOC171	HSC2	0.341645	0.145727
S5PL08-15F-NOC171	HSC1	0.238638	0.142836
S5PL08-15H-NOC171	HSC1	0.231346	0.15916
S5PL08-15J-NOC171	HSC1	0.231153	0.169752
S5PL08-15K-NOC171	HSC1	0.267383	0.200568
S5PL08-15L-NOC171	HSC1	0.267567	0.185877
S5PL08-15O-NOC171	HSC1	0.237867	0.209987
S5PL08-17B-NOC171	HSC1	0.261722	0.147227
S5PL08-17C-NOC171	HSC1	0.288262	0.156431
S5PL08-17D-NOC171	HSC1	0.305523	0.165763
S5PL08-17E-NOC171	HSC1	0.291223	0.188956
S5PL08-17I-NOC171	HSC1	0.287082	0.141566
S5PL08-21I-NOC171	HSC2	0.278217	0.11314
S5PL08-21K-NOC171	HSC1	0.316315	0.16581
S5PL08-21L-NOC171	HSC1	0.242756	0.18205
S5PL08-21N-NOC171	HSC1	0.15461	0.252511
S5PL09-23B-NOC153	HSC1	0.205616	0.162607
S5PL09-23F-NOC153	HSC1	0.23676	0.115305
S5PL09-23G-NOC153	HSC1	0.233927	0.183519
S5PL09-23I-NOC153	HSC2	0.332327	0.0922026
S5PL09-23L-NOC153	HSC1	0.170099	0.16746
S5PL09-23M-NOC153	HSC2	0.279487	0.122129
S5PL09-23N-NOC153	HSC2	0.306042	0.0819974
S5PL09-01B-NOC171	HSC2	0.401531	0.146812
S5PL09-01D-NOC171	HSC1	0.291606	0.169677
S5PL09-01K-NOC171	HSC1	0.325313	0.17589
S5PL09-03I-NOC171	HSC1	0.277232	0.222547
S5PL09-05J-NOC171	HSC1	0.236499	0.186707
S5PL09-05M-NOC171	HSC1	0.219135	0.179066
S5PL09-07E-NOC171	HSC1	0.283225	0.163714
S5PL09-11E-NOC171	HSC1	0.28852	0.200228
S5PL09-13A-NOC171	HSC1	0.241056	0.150069
S5PL09-13H-NOC171	HSC1	0.235013	0.15523
S5PL09-13J-NOC171	HSC1	0.278662	0.142418
S5PL09-13L-NOC171	HSC1	0.27328	0.150299
S5PL09-15E-NOC171	HSC1	0.262399	0.162544
S5PL09-15G-NOC171	HSC1	0.238971	0.155773
S5PL09-15J-NOC171	HSC1	0.19091	0.161453
S5PL09-15K-NOC171	HSC1	0.287182	0.165691
S5PL09-15M-NOC171	HSC2	0.353316	0.144526
S5PL09-15N-NOC171	HSC1	0.355998	0.136283
S5PL09-15P-NOC171	HSC1	0.239057	0.150596
S5PL09-17A-NOC171	HSC1	0.272972	0.194149
S5PL09-17B-NOC171	HSC2	0.362302	0.14763
S5PL09-17D-NOC171	HSC1	0.259343	0.183354
S5PL09-17E-NOC171	HSC1	0.222037	0.163134
S5PL09-17N-NOC171	HSC1	0.238905	0.150618
S5PL09-17P-NOC171	HSC2	0.443699	0.160377
S5PL09-21N-NOC171	HSC1	0.273049	0.128716
S5PL10-23H-NOC153	HSC2	0.305742	0.115866
S5PL10-23I-NOC153	HSC1	0.147205	0.183669
S5PL10-23J-NOC153	HSC2	0.338444	0.144826
S5PL10-23K-NOC153	HSC2	0.331081	0.151622
S5PL10-23L-NOC153	HSC1	0.191349	0.180279
S5PL10-23N-NOC153	HSC1	0.187451	0.189215
S5PL10-01G-NOC171	HSC1	0.297551	0.173601
S5PL10-03H-NOC171	HSC2	0.271726	0.11333
S5PL10-03J-NOC171	HSC2	0.301826	0.140649
S5PL10-09A-NOC171	HSC1	0.283842	0.159666
S5PL10-09G-NOC171	HSC1	0.250938	0.137234
S5PL10-09K-NOC171	HSC1	0.284171	0.154207
S5PL10-11E-NOC171	HSC1	0.293122	0.188766
S5PL10-13B-NOC171	HSC1	0.28413	0.140375
S5PL10-13F-NOC171	HSC1	0.316909	0.216758
S5PL10-13H-NOC171	HSC1	0.31142	0.141657
S5PL10-13I-NOC171	HSC2	0.340263	0.127069
S5PL10-13K-NOC171	HSC1	0.250947	0.129172
S5PL10-13N-NOC171	HSC1	0.279748	0.190721
S5PL10-13O-NOC171	HSC2	0.327868	0.146872
S5PL10-13P-NOC171	HSC1	0.275541	0.140762
S5PL10-15B-NOC171	HSC1	0.297658	0.197782
S5PL10-15F-NOC171	HSC1	0.280294	0.16173
S5PL10-15I-NOC171	HSC1	0.26322	0.169971
S5PL10-15J-NOC171	HSC1	0.311607	0.141401
S5PL10-15M-NOC171	HSC1	0.260654	0.179945
S5PL10-17B-NOC171	HSC1	0.280261	0.156762
S5PL10-17C-NOC171	HSC1	0.276384	0.139149
S5PL10-17D-NOC171	HSC1	0.290449	0.192583
S5PL10-17E-NOC171	HSC1	0.218245	0.147577
S5PL10-17G-NOC171	HSC1	0.257892	0.152582
S5PL10-17L-NOC171	HSC1	0.264695	0.143235
S5PL10-17P-NOC171	HSC1	0.292739	0.124559
S5PL10-21K-NOC171	HSC1	0.244699	0.145686
S5PL10-21M-NOC171	HSC1	0.220915	0.145219
S5PL11-01A-NOC002	HSC2	0.430284	0.0816169
S5PL11-01B-NOC002	HSC2	0.485711	0.0953808
S5PL11-01E-NOC002	HSC2	0.516048	0.0773813
S5PL11-01F-NOC002	HSC2	0.410823	0.08453
S5PL11-01H-NOC002	HSC2	0.380393	0.106958
S5PL11-01I-NOC002	HSC2	0.407933	0.0606824
S5PL11-01M-NOC002	HSC2	0.365536	0.0839717
S5PL11-01O-NOC002	HSC2	0.409446	0.0932911
S5PL11-03B-NOC002	HSC2	0.443165	0.0784574
S5PL11-03C-NOC002	HSC2	0.409152	0.0888154
S5PL11-03E-NOC002	HSC2	0.418761	0.140022
S5PL11-03F-NOC002	HSC2	0.422766	0.0963633
S5PL11-03G-NOC002	HSC2	0.475419	0.0860614
S5PL11-03H-NOC002	HSC2	0.413131	0.105627
S5PL11-03I-NOC002	HSC2	0.405037	0.0783451
S5PL11-03L-NOC002	HSC2	0.406918	0.0987493
S5PL11-05B-NOC002	HSC2	0.371443	0.0913511
S5PL11-05C-NOC002	HSC2	0.409858	0.118065
S5PL11-05D-NOC002	HSC2	0.394621	0.0742125
S5PL11-05J-NOC002	HSC2	0.494839	0.095989
S5PL11-05P-NOC002	HSC2	0.511079	0.0642318
S5PL11-07C-NOC002	HSC2	0.378023	0.104232
S5PL11-07D-NOC002	HSC2	0.429198	0.0791747
S5PL11-07H-NOC002	HSC2	0.43587	0.0991735
S5PL11-07J-NOC002	HSC2	0.460479	0.114575
S5PL11-07N-NOC002	HSC2	0.347789	0.0996226
S5PL11-07O-NOC002	HSC2	0.455824	0.116758
S5PL11-09C-NOC002	HSC2	0.42789	0.115002
S5PL11-09H-NOC002	HSC2	0.469818	0.0701578
S5PL11-09I-NOC002	HSC2	0.502078	0.0888716
S5PL11-09J-NOC002	HSC1	0.318256	0.13822
S5PL11-09L-NOC002	HSC2	0.403373	0.0925894
S5PL11-09P-NOC002	HSC2	0.43328	0.0751856
S5PL11-13A-NOC002	HSC2	0.398804	0.091847
S5PL11-13B-NOC002	HSC2	0.3514	0.0996943
S5PL11-13G-NOC002	HSC2	0.454475	0.074699
S5PL11-13H-NOC002	HSC2	0.344496	0.0553708
S5PL11-13I-NOC002	HSC2	0.400139	0.0535743
S5PL11-13J-NOC002	HSC2	0.359852	0.10539
S5PL11-13K-NOC002	HSC2	0.441314	0.0448257
S5PL11-13M-NOC002	HSC2	0.422087	0.0801666
S5PL11-13N-NOC002	HSC2	0.363697	0.129312
S5PL11-13P-NOC002	HSC2	0.383274	0.0839966
S5PL11-15B-NOC002	HSC2	0.442367	0.0677001
S5PL11-15C-NOC002	HSC2	0.399513	0.111699
S5PL11-15D-NOC002	HSC2	0.485672	0.103609
S5PL11-15E-NOC002	HSC2	0.468374	0.100356
S5PL11-15G-NOC002	HSC2	0.419565	0.122241
S5PL11-15I-NOC002	HSC1	0.322845	0.126312
S5PL11-15J-NOC002	HSC2	0.475336	0.0914884
S5PL11-15L-NOC002	HSC2	0.440617	0.100958
S5PL11-15M-NOC002	HSC2	0.403524	0.116259
S5PL11-15O-NOC002	HSC2	0.469581	0.0835818
S5PL11-17A-NOC002	HSC2	0.406108	0.0970152
S5PL11-17C-NOC002	HSC2	0.442679	0.0974237
S5PL11-17E-NOC002	HSC2	0.327888	0.078947
S5PL11-17F-NOC002	HSC2	0.343843	0.0933379
S5PL11-17G-NOC002	HSC2	0.480047	0.0962385
S5PL11-17H-NOC002	HSC2	0.377349	0.116228
S5PL11-17I-NOC002	HSC2	0.386659	0.0722662
S5PL11-17J-NOC002	HSC2	0.396185	0.0748581
S5PL11-17L-NOC002	HSC2	0.457682	0.105683
S5PL11-17M-NOC002	HSC1	0.316855	0.114656
S5PL11-17N-NOC002	HSC2	0.46349	0.0647184
S5PL11-21K-NOC002	HSC2	0.435289	0.0782016
S5PL11-23A-NOC153	HSC1	0.162617	0.190546
S5PL11-23G-NOC153	HSC1	0.23272	0.220005
S5PL11-23I-NOC153	HSC1	0.310329	0.174621
S5PL11-23J-NOC153	HSC1	0.16693	0.235335
S5PL11-23L-NOC153	HSC2	0.332878	0.136588
S5PL12-01A-NOC002	HSC2	0.434348	0.0808839
S5PL12-01B-NOC002	HSC2	0.386715	0.0852161
S5PL12-01F-NOC002	HSC2	0.421609	0.0668767
S5PL12-01I-NOC002	HSC2	0.359769	0.0714553
S5PL12-01J-NOC002	HSC2	0.399671	0.0657383
S5PL12-01K-NOC002	HSC2	0.363688	0.0884474
S5PL12-01L-NOC002	HSC2	0.453976	0.0785696
S5PL12-01N-NOC002	HSC2	0.426258	0.0699707
S5PL12-01O-NOC002	HSC2	0.374368	0.0918938
S5PL12-03A-NOC002	HSC2	0.341678	0.0964194
S5PL12-03D-NOC002	HSC2	0.397466	0.0686545
S5PL12-03E-NOC002	HSC2	0.391275	0.113093
S5PL12-03H-NOC002	HSC2	0.411724	0.0728807
S5PL12-03L-NOC002	HSC2	0.395675	0.0958175
S5PL12-03M-NOC002	HSC1	0.366832	0.098715
S5PL12-03P-NOC002	HSC2	0.478413	0.0682365
S5PL12-05C-NOC002	HSC2	0.334531	0.059544
S5PL12-05E-NOC002	HSC2	0.365198	0.0576695
S5PL12-05F-NOC002	HSC2	0.444474	0.0826181
S5PL12-05G-NOC002	HSC2	0.364337	0.0754351
S5PL12-05H-NOC002	HSC2	0.399134	0.0590637
S5PL12-05J-NOC002	HSC2	0.433556	0.111241
S5PL12-05L-NOC002	HSC2	0.429961	0.0563065
S5PL12-05O-NOC002	HSC2	0.429759	0.0771349
S5PL12-07B-NOC002	HSC2	0.345825	0.0685859
S5PL12-07C-NOC002	HSC2	0.468643	0.0831358
S5PL12-07D-NOC002	HSC2	0.30668	0.13526
[truncated: 1,852 more rows]

## Sheet: ExtFig7d
Regulon	NOC071	NOC072	NOC153	NOC156	NOC002	NOC031	NOC062	NOC108	NOC115	NOC117	NOC131	NOC132	NOC171
CEBPD(+)	-1.01618	0.153805	-1.17762	-0.945967	0.826554	-0.447088	1.72964	0.168501	1.54945	0.796378	-0.946843	-0.887962	0.197333
DLX1(+)	-0.995775	-0.0167453	-1.12276	-1.59148	0.773138	0.878657	-0.619385	1.53463	-0.769996	0.0654576	-0.0324286	1.54388	0.352804
EOMES(+)	-0.604519	-0.21354	-0.778932	-1.51332	2.12835	-0.450742	1.45713	0.0489409	0.986539	0.36761	-0.401251	-0.376324	-0.649937
ETV5(+)	-0.298023	-0.646748	-0.902188	-0.470578	1.195	-0.098658	-1.20404	0.164627	0.705106	0.719178	2.24132	-0.193552	-1.21144
FOSL1(+)	-0.801149	0.38004	-1.00698	-1.4974	1.46815	-0.652914	1.69366	0.598531	0.494079	0.926444	-0.397171	-0.887718	-0.317565
GATA3(+)	1.94564	1.78404	-0.299481	-0.182057	0.369175	0.0664861	-1.63585	-0.771782	-0.242947	0.570412	-0.378041	-0.282539	-0.943051
GFI1B(+)	1.3183	-0.514402	1.05972	0.517547	-0.388275	0.990059	-1.23856	-0.203238	-0.884409	-1.04394	-0.328589	1.71144	-0.995654
HMGA1(+)	1.24469	1.29077	0.74715	1.5359	-0.119641	-0.0635649	-1.41231	-1.31356	-0.759895	-0.499991	-0.795322	0.646665	-0.500888
IRF1(+)	-1.20423	0.251884	-1.25132	-1.47223	1.33841	-0.439548	1.19609	0.396839	0.799846	1.45952	-0.37878	-0.458871	-0.237611
IRF9(+)	-0.818744	-0.979956	-0.543513	-1.26626	0.264213	-1.06733	2.09036	-0.356781	1.28659	0.564365	0.0148898	0.886067	-0.0738987
JUNB(+)	-1.10884	0.304772	-0.752508	-1.57028	1.02591	-0.51968	1.85873	0.174708	0.327265	1.21079	0.112618	-1.11753	0.0540396
KLF2(+)	-0.8018	0.795993	-1.40715	-1.70085	0.892652	-0.243613	1.20053	0.645225	1.00776	1.01491	-0.785001	-0.68588	0.067222
KLF4(+)	-0.718981	-0.385717	-0.853144	-1.00001	1.2586	-0.662589	2.54288	-0.641787	0.24679	0.503936	0.123828	-0.58729	0.173488
NFE2(+)	1.43712	0.0960513	1.08778	1.25325	0.480295	0.628274	-1.73215	-0.504699	-1.0327	-1.08756	-0.316982	0.514129	-0.822805
NFKB1(+)	-0.801228	0.157591	-1.30861	-1.25049	1.40589	-0.567417	2.08402	0.184704	0.421148	0.806168	-0.257008	-0.66685	-0.207916
NFKB2(+)	-1.08059	-0.0734934	-1.02396	-1.14926	1.48872	-0.568386	1.98842	0.556899	0.382232	0.878431	-0.63048	-0.236331	-0.532197
RARA(+)	-0.695764	0.119105	-0.97125	-1.32001	1.57681	-0.738169	1.79249	0.327416	0.616159	1.03251	-0.548944	-0.528159	-0.662195
RELB(+)	-0.962084	0.52458	-1.38592	-1.09219	0.986046	-0.805658	1.74119	0.394354	0.759691	1.22159	-0.449035	-0.758741	-0.173818
RFX2(+)	-0.646538	0.01534	-1.22688	-1.10877	1.44122	-0.559946	2.43493	-0.158048	0.0815544	0.503271	-0.2396	-0.412053	-0.124475
TP63(+)	-2.07677	-0.176668	-0.369606	-0.824429	0.511691	0.315654	-1.35479	1.31384	1.01733	0.363546	0.184016	1.29463	-0.198439
ZNF281(+)	-0.633806	0.406178	1.07727	0.83649	-1.06097	0.802326	-0.0956037	0.111771	-1.44093	-1.59054	0.064733	1.76451	-0.241429
Age	80.5	75.9	63.1	63.1	77.6	65.1	86.2	80.5	77.5	89.9	55.1	72.4	62.3
Sample_type	Non-CH	Non-CH	Non-CH	Non-CH	CH	CH	CH	CH	CH	CH	CH	CH	CH
Donor_CHstatus	None	None	None	None	TET2	TET2	DNMT3A	DNMT3A	DNMT3A + TET2	TET2	DNMT3A	DNMT3A	DNMT3A
BM Clone Size	0	0	0	0	0.323	0.1604	0.7314	0.143	0.2602	0.2918	0.1842	0.255	0.4594

## Sheet: ExtFig7g
Comparison	Signature	pval	padj	log2err	ES	NES	size
All AML Patients (n = 91) vs Healthy (n = 16)	HSC-iM Program (RNA)	7.26e-08	1.37e-07	0.704976	0.509661	1.83152	189
DNMT3A Mutant AML (n = 15) vs Healthy (n = 16)	HSC-iM Program (RNA)	8.67e-16	7.37e-15	1.02767	0.60161	2.31709	189
TET2 Mutant AML (n = 18) vs Healthy (n = 16)	HSC-iM Program (RNA)	4.35e-19	3.7e-18	1.12391	0.653841	2.42879	189
Double Negative AML (n = 35) vs Healthy (n = 16)	HSC-iM Program (RNA)	0.0448	0.0508	0.227987	0.308409	1.36341	189

## Sheet: ExtFig7h
Cluster	Condition	Up	Down
HSC-I	DNMT3A-MUT vs DNMT3A-WT in CH	7	0
HSC-iM	DNMT3A-MUT vs DNMT3A-WT in CH	24	56
HSC-I	TET2-MUT vs TET2-WT in CH	5	17
HSC-iM	TET2-MUT vs TET2-WT in CH	129	126

## Sheet: ExtFig7i
Condition	Cluster	Up	Down
DNMT3A-MUT vs DNMT3A-WT in CH	HSC-I	0	0
DNMT3A-MUT vs DNMT3A-WT in CH	HSC-iM	2	8
TET2-MUT vs TET2-WT in CH	HSC-I	0	0
TET2-MUT vs TET2-WT in CH	HSC-iM	3	2

## Sheet: ExtFig7j
Sample	Sample_type	HSC-iM / HSC-I ratio
NOC071	Control	0.0526316
NOC072	Control	1.88571
NOC153	Control	0.157895
NOC156	Control	0
NOC002	CH	12.7857
NOC031	CH	0.216216
NOC062	CH	16
NOC108	CH	2.80392
NOC115	CH	25.3333
NOC117	CH	10.8
NOC131	CH	0.0645161
NOC132	CH	0.466667
NOC171	CH	0.473684

## Sheet: ExtFig7k
pathway	name	pval	padj	log2err	ES	NES	size	Cluster	log10FDR
HSCII_inflammatory_memory_top200	HSC-iM Program	3.34065e-05	5.01098e-05	0.557332	0.415014	1.51943	191	pDC	4.30008
qHSC_vs_aHSC_top250	qHSC vs aHSC	0.721286	0.721286	0.00200585	0.250925	0.926755	233	pDC	0.141893
HSCI_conventional_top200	HSC-I Program	3.96259e-39	1.18878e-38	1.62807	-0.594724	-3.76077	178	pDC	37.9249
HALLMARK_TNFA_SIGNALING_VIA_NFKB	Hallmark TNFa Signaling via NFkB	0.00136139	0.0113449	0.0874972	0.39259	1.42684	162	pDC	1.9452
HALLMARK_INFLAMMATORY_RESPONSE	Hallmark Inflammatory Response	0.000661939	0.0110323	0.125767	0.419478	1.5034	126	pDC	1.95733
HALLMARK_TGF_BETA_SIGNALING	Hallmark TGF-B Signaling	0.0584356	0.280665	0.0131954	0.409404	1.34525	49	pDC	0.551811
HSCII_inflammatory_memory_top200	HSC-iM Program	2.01055e-30	3.01582e-30	1.43181	0.655108	2.60102	191	MLP	29.5206
qHSC_vs_aHSC_top250	qHSC vs aHSC	2.0737e-15	2.0737e-15	1.00732	0.524708	2.1052	228	MLP	14.6833
HSCI_conventional_top200	HSC-I Program	1.25039e-40	3.75117e-40	1.65957	-0.654378	-3.78237	174	MLP	39.4258
HALLMARK_TNFA_SIGNALING_VIA_NFKB	Hallmark TNFa Signaling via NFkB	6.13543e-12	3.06772e-10	0.887075	0.544936	2.12999	152	MLP	9.51318
HALLMARK_INFLAMMATORY_RESPONSE	Hallmark Inflammatory Response	0.0117847	0.0736541	0.0301383	0.379202	1.44251	112	MLP	1.1328
HALLMARK_TGF_BETA_SIGNALING	Hallmark TGF-B Signaling	8.13221e-07	2.03305e-05	0.659444	0.615395	2.07373	45	MLP	4.69185
HSCII_inflammatory_memory_top200	HSC-iM Program	1.351e-20	2.0265e-20	1.17789	0.564871	2.23754	192	Pre-pro-B	19.6933
qHSC_vs_aHSC_top250	qHSC vs aHSC	0.000170201	0.000170201	0.24923	0.372821	1.49123	233	Pre-pro-B	3.76904
HSCI_conventional_top200	HSC-I Program	1.05697e-37	3.1709e-37	1.59596	-0.593735	-3.73245	178	Pre-pro-B	36.4988
HALLMARK_TNFA_SIGNALING_VIA_NFKB	Hallmark TNFa Signaling via NFkB	0.00121235	0.00865962	0.0929727	0.381107	1.49042	154	Pre-pro-B	2.0625
HALLMARK_INFLAMMATORY_RESPONSE	Hallmark Inflammatory Response	0.00205849	0.0114361	0.0715712	0.394867	1.51077	115	Pre-pro-B	1.94172
HALLMARK_TGF_BETA_SIGNALING	Hallmark TGF-B Signaling	0.0256359	0.106816	0.0206195	0.42262	1.45785	47	Pre-pro-B	0.971362
HSCII_inflammatory_memory_top200	HSC-iM Program	2.45131e-09	3.67697e-09	0.774939	0.473383	1.80729	191	Pro-B cycling	8.43451
qHSC_vs_aHSC_top250	qHSC vs aHSC	5.19617e-05	5.19617e-05	0.557332	0.395254	1.522	230	Pro-B cycling	4.28432
HSCI_conventional_top200	HSC-I Program	2.54211e-10	7.62632e-10	0.814036	-0.34095	-2.08983	178	Pro-B cycling	9.11768
HALLMARK_TNFA_SIGNALING_VIA_NFKB	Hallmark TNFa Signaling via NFkB	2.15916e-06	1.19953e-05	0.627257	0.445928	1.68682	160	Pro-B cycling	4.92099
HALLMARK_INFLAMMATORY_RESPONSE	Hallmark Inflammatory Response	0.000176715	0.00080325	0.245591	0.424367	1.58095	126	Pro-B cycling	3.09515
HALLMARK_TGF_BETA_SIGNALING	Hallmark TGF-B Signaling	0.021211	0.06201	0.0227139	0.442966	1.47622	45	Pro-B cycling	1.20754
HSCII_inflammatory_memory_top200	HSC-iM Program	1.23742e-36	3.71225e-36	1.57637	0.691845	2.51859	187	Pro-B	35.4304
qHSC_vs_aHSC_top250	qHSC vs aHSC	1.20614e-12	1.20614e-12	0.91012	0.508572	1.86812	228	Pro-B	11.9186
HSCI_conventional_top200	HSC-I Program	1.13141e-17	1.69712e-17	1.08644	-0.462244	-2.68797	160	Pro-B	16.7703
HALLMARK_TNFA_SIGNALING_VIA_NFKB	Hallmark TNFa Signaling via NFkB	3.94557e-07	1.97278e-05	0.674963	0.498244	1.77871	134	Pro-B	4.70492
HALLMARK_INFLAMMATORY_RESPONSE	Hallmark Inflammatory Response	0.00246867	0.0246867	0.0654638	0.436651	1.51583	93	Pro-B	1.60754
HALLMARK_TGF_BETA_SIGNALING	Hallmark TGF-B Signaling	0.000987578	0.0123447	0.106164	0.533237	1.69146	43	Pro-B	1.90852
HSCII_inflammatory_memory_top200	HSC-iM Program	0.0216008	0.0324011	0.0217386	0.333999	1.29518	185	Small Pre-B	1.48944
qHSC_vs_aHSC_top250	qHSC vs aHSC	0.827785	0.827785	0.00147564	0.221917	0.869162	223	Small Pre-B	0.0820823
HSCI_conventional_top200	HSC-I Program	4.85354e-10	1.45606e-09	0.801216	-0.35294	-2.15631	152	Small Pre-B	8.83682
HALLMARK_TNFA_SIGNALING_VIA_NFKB	Hallmark TNFa Signaling via NFkB	0.00722746	0.180687	0.0379277	0.365654	1.3917	138	Small Pre-B	0.743074
HALLMARK_INFLAMMATORY_RESPONSE	Hallmark Inflammatory Response	0.00501567	0.180687	0.0457731	0.393149	1.4593	101	Small Pre-B	0.743074
HALLMARK_TGF_BETA_SIGNALING	Hallmark TGF-B Signaling	0.744913	0.952549	0.00210944	0.250764	0.839321	43	Small Pre-B	0.0211128
HSCII_inflammatory_memory_top200	HSC-iM Program	2.09616e-25	3.14424e-25	1.30309	0.585847	2.44241	193	EMPP	24.5025
qHSC_vs_aHSC_top250	qHSC vs aHSC	2.76828e-09	2.76828e-09	0.774939	0.427729	1.80195	232	EMPP	8.55779
HSCI_conventional_top200	HSC-I Program	5.67141e-88	1.70142e-87	2.45057	-0.80177	-5.45831	177	EMPP	86.7692
HALLMARK_TNFA_SIGNALING_VIA_NFKB	Hallmark TNFa Signaling via NFkB	9.70362e-06	0.000242591	0.593325	0.416583	1.70878	152	EMPP	3.61513
HALLMARK_INFLAMMATORY_RESPONSE	Hallmark Inflammatory Response	0.0482984	0.134162	0.0144193	0.329384	1.31563	110	EMPP	0.87237
HALLMARK_TGF_BETA_SIGNALING	Hallmark TGF-B Signaling	0.00139603	0.0174504	0.0889866	0.47707	1.71462	47	EMPP	1.75819
HSCII_inflammatory_memory_top200	HSC-iM Program	3.60929e-10	5.41393e-10	0.814036	0.480822	1.84213	193	MkP	9.26649
qHSC_vs_aHSC_top250	qHSC vs aHSC	5.08309e-05	5.08309e-05	0.557332	0.389908	1.50692	233	MkP	4.29387
HSCI_conventional_top200	HSC-I Program	2.36178e-50	7.08535e-50	1.84846	-0.669335	-4.20735	181	MkP	49.1496
HALLMARK_TNFA_SIGNALING_VIA_NFKB	Hallmark TNFa Signaling via NFkB	2.03123e-05	0.000507807	0.57561	0.420579	1.59824	166	MkP	3.2943
HALLMARK_INFLAMMATORY_RESPONSE	Hallmark Inflammatory Response	0.0135353	0.0845957	0.027652	0.368018	1.37484	127	MkP	1.07265
HALLMARK_TGF_BETA_SIGNALING	Hallmark TGF-B Signaling	0.000623445	0.00779306	0.133054	0.506551	1.71296	49	MkP	2.10829
HSCII_inflammatory_memory_top200	HSC-iM Program	8.53335e-09	1.28e-08	0.74774	0.448405	1.87249	191	EryP non-cycling	7.89279
qHSC_vs_aHSC_top250	qHSC vs aHSC	0.00182361	0.00182361	0.0757053	0.337864	1.4276	233	EryP non-cycling	2.73907
HSCI_conventional_top200	HSC-I Program	1.84645e-46	5.53935e-46	1.77415	-0.656324	-4.083	179	EryP non-cycling	45.2565
HALLMARK_TNFA_SIGNALING_VIA_NFKB	Hallmark TNFa Signaling via NFkB	9.13928e-05	0.00152321	0.344808	0.397429	1.63454	155	EryP non-cycling	2.81724
HALLMARK_INFLAMMATORY_RESPONSE	Hallmark Inflammatory Response	0.0293385	0.162991	0.0188389	0.340666	1.36486	115	EryP non-cycling	0.787835
HALLMARK_TGF_BETA_SIGNALING	Hallmark TGF-B Signaling	0.00539793	0.0539793	0.0459839	0.449386	1.60913	49	EryP non-cycling	1.26777
HSCII_inflammatory_memory_top200	HSC-iM Program	0.000730572	0.00109586	0.120812	0.357577	1.52172	192	EryP cycling	2.96025
qHSC_vs_aHSC_top250	qHSC vs aHSC	0.00234717	0.00234717	0.0670063	0.332073	1.43183	233	EryP cycling	2.62946
HSCI_conventional_top200	HSC-I Program	5.31701e-34	1.5951e-33	1.51611	-0.600478	-3.56699	180	EryP cycling	32.7972
HALLMARK_TNFA_SIGNALING_VIA_NFKB	Hallmark TNFa Signaling via NFkB	0.00242278	0.0403796	0.0664329	0.354432	1.49202	168	EryP cycling	1.39384
HALLMARK_INFLAMMATORY_RESPONSE	Hallmark Inflammatory Response	0.149629	0.680131	0.00791036	0.292725	1.19953	125	EryP cycling	0.167407
HALLMARK_TGF_BETA_SIGNALING	Hallmark TGF-B Signaling	0.0537192	0.335745	0.0145626	0.38576	1.39359	50	EryP cycling	0.473991
HSCII_inflammatory_memory_top200	HSC-iM Program	0.0647912	0.0828812	0.0126105	0.316262	1.2654	189	Erythroblasts	1.08154
qHSC_vs_aHSC_top250	qHSC vs aHSC	0.0828812	0.0828812	0.0109422	0.301981	1.2261	233	Erythroblasts	1.08154
HSCI_conventional_top200	HSC-I Program	1.30649e-18	3.91946e-18	1.11466	-0.513185	-2.70659	180	Erythroblasts	17.4068
HALLMARK_TNFA_SIGNALING_VIA_NFKB	Hallmark TNFa Signaling via NFkB	0.265444	0.402187	0.00562855	0.282022	1.11181	158	Erythroblasts	0.395572
HALLMARK_INFLAMMATORY_RESPONSE	Hallmark Inflammatory Response	0.378581	0.511596	0.00446006	0.273218	1.05321	125	Erythroblasts	0.291073
HALLMARK_TGF_BETA_SIGNALING	Hallmark TGF-B Signaling	0.501214	0.642582	0.00394763	0.28942	0.980337	49	Erythroblasts	0.192071
HSCII_inflammatory_memory_top200	HSC-iM Program	1.46037e-37	2.19055e-37	1.59596	0.678161	2.48565	192	EBMP	36.6594
qHSC_vs_aHSC_top250	qHSC vs aHSC	1.1779e-14	1.1779e-14	0.986546	0.510842	1.88713	228	EBMP	13.9289
HSCI_conventional_top200	HSC-I Program	1.59212e-45	4.77636e-45	1.75655	-0.626658	-4.13188	177	EBMP	44.3209
HALLMARK_TNFA_SIGNALING_VIA_NFKB	Hallmark TNFa Signaling via NFkB	4.21486e-12	2.10743e-10	0.887075	0.531015	1.92465	154	EBMP	9.67625
HALLMARK_INFLAMMATORY_RESPONSE	Hallmark Inflammatory Response	6.52152e-05	0.00150941	0.407934	0.456864	1.62154	110	EBMP	2.82119
HALLMARK_TGF_BETA_SIGNALING	Hallmark TGF-B Signaling	0.000195671	0.00244588	0.235562	0.538579	1.76013	47	EBMP	2.61156
