# Supplementary material for: Human haematopoietic stem cells remember inflammatory stress
Source: Nature. 2026 May 27;655(8122):458–67. doi: 10.1038/s41586-026-10522-7 (PMC13345971; doi:10.1038/s41586-026-10522-7)
Supplement: Supplementary file 17 — Source Data Extended Data Fig. 8 [file 41586_2026_10522_MOESM17_ESM.xlsx]

## Sheet: ExtFig8b
PBS	TNFα
23	7.83
18.1	8.68
15.2	4.21
	6.3
	2.91

## Sheet: ExtFig8c
NOC072		NOC108		NOC131		NOC031		NOC117
PBS	TNFα	PBS	TNFα	PBS	TNFα	PBS	TNFα	PBS	TNFα
1.29	2	2.43	8.26	3.47	2.97	2.67	1.59	2.75	5.78
2.07	1.56	0.093	4.88	2.36	3.7	3.69	4.69	3.44	5.29
0.84	0.4	4.12	5.8	2.86	4.86	1.81	3.31	2.49	2.14
				4.25	1.88	3.2	2

## Sheet: ExtFig8h
Sample	Group	HSC1	HSC2
NOC072	Primary HSCs	76	164
NOC072	PBS Xenograft HSPCs	193	91
NOC072	TNF Xenograft HSPCs	187	134
NOC108	Primary HSCs	178	450
NOC108	PBS Xenograft HSPCs	366	48
NOC108	TNF Xenograft HSPCs	203	60
NOC131	Primary HSCs	239	8
NOC131	PBS Xenograft HSPCs	234	0
NOC131	TNF Xenograft HSPCs	280	0
NOC031	Primary HSCs	311	54
NOC031	PBS Xenograft HSPCs	190	46
NOC031	TNF Xenograft HSPCs	182	69
NOC117	Primary HSCs	55	401
NOC117	PBS Xenograft HSPCs	198	0
NOC117	TNF Xenograft HSPCs	237	1

## Sheet: ExtFig8i
Sample	HSC_origin	Condition	Relative_abundance
NOC072	HSC-I-derived	PBS	4.30407
NOC072	HSC-iM-derived	PBS	12.4697
NOC072	HSC-I-derived	TNF	5.8865
NOC072	HSC-iM-derived	TNF	15.3768
NOC108	HSC-I-derived	PBS	2.70612
NOC108	HSC-iM-derived	PBS	1.60128
NOC108	HSC-I-derived	TNF	4.98243
NOC108	HSC-iM-derived	TNF	7.61251
NOC031	HSC-I-derived	PBS	6.1154
NOC031	HSC-iM-derived	PBS	15.3018
NOC031	HSC-I-derived	TNF	7.94637
NOC031	HSC-iM-derived	TNF	23.4509
NOC131	HSC-I-derived	PBS	56.4791
NOC131	HSC-iM-derived	PBS	1.74048
NOC131	HSC-I-derived	TNF	39.3463
NOC131	HSC-iM-derived	TNF	2.69944
NOC117	HSC-I-derived	PBS	50.0691
NOC117	HSC-iM-derived	PBS	1.23978
NOC117	HSC-I-derived	TNF	30.4983
NOC117	HSC-iM-derived	TNF	0.558108
