# Supplementary material for: Human haematopoietic stem cells remember inflammatory stress
Source: Nature. 2026 May 27;655(8122):458–67. doi: 10.1038/s41586-026-10522-7 (PMC13345971; doi:10.1038/s41586-026-10522-7)
Supplement: Supplementary file 18 — Source Data Extended Data Fig. 9 [file 41586_2026_10522_MOESM18_ESM.xlsx]

## Sheet: ExtFig9a
Assignment_15	CustomGroup	count	prop
0	HSC-I	295	0.0246573
0	HSC-iM	5	0.00041792
1	HSC-I	13	0.00108659
1	HSC-iM	526	0.0439652
10	HSC-I	1090	0.0911067
10	HSC-iM	867	0.0724674
11	HSC-I	233	0.0194751
11	HSC-iM	459	0.0383651
12	HSC-I	19	0.0015881
12	HSC-iM	697	0.0582581
13	HSC-I	326	0.0272484
13	HSC-iM	8	0.000668673
14	HSC-I	1528	0.127716
14	HSC-iM	4	0.000334336
2	HSC-I	552	0.0461384
2	HSC-iM	3	0.000250752
3	HSC-I	757	0.0632732
3	HSC-iM	398	0.0332665
4	HSC-I	232	0.0193915
4	HSC-iM	4	0.000334336
5	HSC-I	474	0.0396189
5	HSC-iM	1	8.35841e-05
6	HSC-I	478	0.0399532
6	HSC-iM	3	0.000250752
7	HSC-I	445	0.0371949
7	HSC-iM	9	0.000752257
8	HSC-I	273	0.0228185
8	HSC-iM	4	0.000334336
9	HSC-I	22	0.00183885
9	HSC-iM	2239	0.187145

## Sheet: ExtFig9b
Assignment_15	Treatment	count	prop
0	LPS	825	0.0104894
0	PBS	402	0.00511119
0	TNFa	1954	0.0248439
1	LPS	112	0.00142401
1	PBS	1475	0.0187537
1	TNFa	546	0.00694206
10	LPS	2340	0.0297517
10	PBS	4700	0.0597577
10	TNFa	4703	0.0597958
11	LPS	1361	0.0173043
11	PBS	1513	0.0192369
11	TNFa	869	0.0110488
12	LPS	341	0.00433561
12	PBS	1081	0.0137443
12	TNFa	996	0.0126635
13	LPS	1092	0.0138841
13	PBS	1091	0.0138714
13	TNFa	1655	0.0210423
14	LPS	4943	0.0628473
14	PBS	2563	0.032587
14	TNFa	3164	0.0402284
2	LPS	1688	0.0214619
2	PBS	1586	0.020165
2	TNFa	1401	0.0178129
3	LPS	1952	0.0248185
3	PBS	1941	0.0246786
3	TNFa	2629	0.0334261
4	LPS	1113	0.0141511
4	PBS	421	0.00535276
4	TNFa	425	0.00540362
5	LPS	1307	0.0166177
5	PBS	6335	0.0805457
5	TNFa	2245	0.0285438
6	LPS	1936	0.0246151
6	PBS	182	0.00231402
6	TNFa	691	0.00878565
7	LPS	2151	0.0273487
7	PBS	998	0.012689
7	TNFa	2632	0.0334643
8	LPS	2676	0.0340237
8	PBS	406	0.00516204
8	TNFa	42	0.000534005
9	LPS	821	0.0104385
9	PBS	2600	0.0330574
9	TNFa	2747	0.0349264

## Sheet: ExtFig9c
CloneGroup_All	Pseudotime_bin	Cell_Count	Pseudotime_X	Cell_Density
HSC-I Dominant	(-0.0224,0.224]	6229	-0.0224	0.135637
HSC-I Dominant	(0.224,0.447]	1272	0.224	0.0276979
HSC-I Dominant	(0.447,0.671]	489	0.447	0.010648
HSC-I Dominant	(0.671,0.895]	126	0.671	0.00274366
HSC-I Dominant	(0.895,1.12]	113	0.895	0.00246059
HSC-I Dominant	(1.12,1.34]	410	1.12	0.00892779
HSC-I Dominant	(1.34,1.57]	177	1.34	0.00385419
HSC-I Dominant	(1.57,1.79]	134	1.57	0.00291786
HSC-I Dominant	(1.79,2.01]	100	1.79	0.00217751
HSC-I Dominant	(2.01,2.24]	674	2.01	0.0146764
HSC-I Dominant	(2.24,2.46]	256	2.24	0.00557443
HSC-I Dominant	(2.46,2.68]	244	2.46	0.00531313
HSC-I Dominant	(2.68,2.91]	497	2.68	0.0108222
HSC-I Dominant	(2.91,3.13]	275	2.91	0.00598815
HSC-I Dominant	(3.13,3.35]	382	3.13	0.00831809
HSC-I Dominant	(3.35,3.58]	309	3.35	0.00672851
HSC-I Dominant	(3.58,3.8]	55	3.58	0.00119763
HSC-I Dominant	(3.8,4.03]	233	3.8	0.0050736
HSC-I Dominant	(4.03,4.25]	233	4.03	0.0050736
HSC-I Dominant	(4.25,4.47]	442	4.25	0.0096246
HSC-I Dominant	(4.47,4.7]	271	4.47	0.00590105
HSC-I Dominant	(4.7,4.92]	200	4.7	0.00435502
HSC-I Dominant	(4.92,5.14]	257	4.92	0.0055962
HSC-I Dominant	(5.14,5.37]	773	5.14	0.0168322
HSC-I Dominant	(5.37,5.59]	182	5.37	0.00396307
HSC-I Dominant	(5.59,5.81]	397	5.59	0.00864472
HSC-I Dominant	(5.81,6.04]	556	5.81	0.012107
HSC-I Dominant	(6.04,6.26]	485	6.04	0.0105609
HSC-I Dominant	(6.26,6.49]	825	6.26	0.0179645
HSC-I Dominant	(6.49,6.71]	318	6.49	0.00692448
HSC-I Dominant	(6.71,6.93]	997	6.71	0.0217098
HSC-I Dominant	(6.93,7.16]	65	6.93	0.00141538
HSC-I Dominant	(7.16,7.38]	149	7.16	0.00324449
HSC-I Dominant	(7.38,7.6]	392	7.38	0.00853584
HSC-I Dominant	(7.6,7.83]	1131	7.6	0.0246276
HSC-I Dominant	(7.83,8.05]	449	7.83	0.00977702
HSC-I Dominant	(8.05,8.27]	229	8.05	0.0049865
HSC-I Dominant	(8.27,8.5]	181	8.27	0.00394129
HSC-I Dominant	(8.5,8.72]	413	8.5	0.00899312
HSC-I Dominant	(8.72,8.95]	195	8.72	0.00424615
HSC-I Dominant	(8.95,9.17]	1051	8.95	0.0228856
HSC-I Dominant	(9.17,9.39]	369	9.17	0.00803501
HSC-I Dominant	(9.39,9.62]	839	9.39	0.0182693
HSC-I Dominant	(9.62,9.84]	1231	9.62	0.0268052
HSC-I Dominant	(9.84,10.1]	1987	9.84	0.0432671
HSC-I Dominant	(10.1,10.3]	4647	10.1	0.101189
HSC-I Dominant	(10.3,10.5]	926	10.3	0.0201637
HSC-I Dominant	(10.5,10.7]	150	10.5	0.00326627
HSC-I Dominant	(10.7,11]	196	10.7	0.00426792
HSC-I Dominant	(11,11.2]	456	11	0.00992945
HSC-I Dominant	(11.2,11.4]	240	11.2	0.00522603
HSC-I Dominant	(11.4,11.6]	175	11.4	0.00381064
HSC-I Dominant	(11.6,11.9]	302	11.6	0.00657608
HSC-I Dominant	(11.9,12.1]	625	11.9	0.0136094
HSC-I Dominant	(12.1,12.3]	321	12.1	0.00698981
HSC-I Dominant	(12.3,12.5]	93	12.3	0.00202508
HSC-I Dominant	(12.5,12.7]	75	12.5	0.00163313
HSC-I Dominant	(12.7,13]	205	12.7	0.0044639
HSC-I Dominant	(13,13.2]	199	13	0.00433325
HSC-I Dominant	(13.2,13.4]	186	13.2	0.00405017
HSC-I Dominant	(13.4,13.6]	533	13.4	0.0116061
HSC-I Dominant	(13.6,13.9]	423	13.6	0.00921087
HSC-I Dominant	(13.9,14.1]	182	13.9	0.00396307
HSC-I Dominant	(14.1,14.3]	351	14.1	0.00764306
HSC-I Dominant	(14.3,14.5]	310	14.3	0.00675028
HSC-I Dominant	(14.5,14.8]	329	14.5	0.00716401
HSC-I Dominant	(14.8,15]	339	14.8	0.00738176
HSC-I Dominant	(15,15.2]	72	15	0.00156781
HSC-I Dominant	(15.2,15.4]	149	15.2	0.00324449
HSC-I Dominant	(15.4,15.7]	237	15.4	0.0051607
HSC-I Dominant	(15.7,15.9]	410	15.7	0.00892779
HSC-I Dominant	(15.9,16.1]	797	15.9	0.0173548
HSC-I Dominant	(16.1,16.3]	654	16.1	0.0142409
HSC-I Dominant	(16.3,16.5]	30	16.3	0.000653253
HSC-I Dominant	(16.5,16.8]	386	16.5	0.00840519
HSC-I Dominant	(16.8,17]	165	16.8	0.00359289
HSC-I Dominant	(17,17.2]	136	17	0.00296141
HSC-I Dominant	(17.2,17.4]	79	17.2	0.00172023
HSC-I Dominant	(17.4,17.7]	489	17.4	0.010648
HSC-I Dominant	(17.7,17.9]	151	17.7	0.00328804
HSC-I Dominant	(17.9,18.1]	209	17.9	0.004551
HSC-I Dominant	(18.1,18.3]	182	18.1	0.00396307
HSC-I Dominant	(18.3,18.6]	201	18.3	0.0043768
HSC-I Dominant	(18.6,18.8]	119	18.6	0.00259124
HSC-I Dominant	(18.8,19]	338	18.8	0.00735999
HSC-I Dominant	(19,19.2]	47	19	0.00102343
HSC-I Dominant	(19.2,19.5]	383	19.2	0.00833987
HSC-I Dominant	(19.5,19.7]	177	19.5	0.00385419
HSC-I Dominant	(19.7,19.9]	220	19.7	0.00479052
HSC-I Dominant	(19.9,20.1]	121	19.9	0.00263479
HSC-I Dominant	(20.1,20.4]	407	20.1	0.00886247
HSC-I Dominant	(20.4,20.6]	361	20.4	0.00786081
HSC-I Dominant	(20.6,20.8]	127	20.6	0.00276544
HSC-I Dominant	(20.8,21]	849	20.8	0.0184871
HSC-I Dominant	(21,21.2]	315	21	0.00685916
HSC-I Dominant	(21.2,21.5]	4	21.2	8.71004e-05
HSC-I Dominant	(21.5,21.7]	1	21.5	2.17751e-05
HSC-I Dominant	(21.7,21.9]	4	21.7	8.71004e-05
HSC-I Dominant	(21.9,22.1]	4	21.9	8.71004e-05
HSC-I Dominant	(22.1,22.4]	6	22.1	0.000130651
HSC-I Dominant		239		0.00520425
HSC-iM Dominant	(-0.0224,0.224]	2635	-0.0224	0.245825
HSC-iM Dominant	(0.224,0.447]	388	0.224	0.0361974
HSC-iM Dominant	(0.447,0.671]	149	0.447	0.0139006
HSC-iM Dominant	(0.671,0.895]	24	0.671	0.00223901
HSC-iM Dominant	(0.895,1.12]	15	0.895	0.00139938
HSC-iM Dominant	(1.12,1.34]	102	1.12	0.00951581
HSC-iM Dominant	(1.34,1.57]	45	1.34	0.00419815
HSC-iM Dominant	(1.57,1.79]	13	1.57	0.0012128
HSC-iM Dominant	(1.79,2.01]	7	1.79	0.000653046
HSC-iM Dominant	(2.01,2.24]	101	2.01	0.00942252
HSC-iM Dominant	(2.24,2.46]	35	2.24	0.00326523
HSC-iM Dominant	(2.46,2.68]	31	2.46	0.00289206
HSC-iM Dominant	(2.68,2.91]	57	2.68	0.00531766
HSC-iM Dominant	(2.91,3.13]	25	2.91	0.00233231
HSC-iM Dominant	(3.13,3.35]	33	3.13	0.00307865
HSC-iM Dominant	(3.35,3.58]	20	3.35	0.00186585
HSC-iM Dominant	(3.58,3.8]	1	3.58	9.32923e-05
HSC-iM Dominant	(3.8,4.03]	31	3.8	0.00289206
HSC-iM Dominant	(4.03,4.25]	42	4.03	0.00391828
HSC-iM Dominant	(4.25,4.47]	36	4.25	0.00335852
HSC-iM Dominant	(4.47,4.7]	32	4.47	0.00298535
HSC-iM Dominant	(4.7,4.92]	11	4.7	0.00102622
HSC-iM Dominant	(4.92,5.14]	33	4.92	0.00307865
HSC-iM Dominant	(5.14,5.37]	85	5.14	0.00792984
HSC-iM Dominant	(5.37,5.59]	36	5.37	0.00335852
HSC-iM Dominant	(5.59,5.81]	58	5.59	0.00541095
HSC-iM Dominant	(5.81,6.04]	99	5.81	0.00923594
HSC-iM Dominant	(6.04,6.26]	113	6.04	0.010542
HSC-iM Dominant	(6.26,6.49]	288	6.26	0.0268682
HSC-iM Dominant	(6.49,6.71]	73	6.49	0.00681034
HSC-iM Dominant	(6.71,6.93]	150	6.71	0.0139938
HSC-iM Dominant	(6.93,7.16]	10	6.93	0.000932923
HSC-iM Dominant	(7.16,7.38]	15	7.16	0.00139938
HSC-iM Dominant	(7.38,7.6]	49	7.38	0.00457132
HSC-iM Dominant	(7.6,7.83]	154	7.6	0.014367
HSC-iM Dominant	(7.83,8.05]	65	7.83	0.006064
HSC-iM Dominant	(8.05,8.27]	23	8.05	0.00214572
HSC-iM Dominant	(8.27,8.5]	19	8.27	0.00177255
HSC-iM Dominant	(8.5,8.72]	24	8.5	0.00223901
HSC-iM Dominant	(8.72,8.95]	23	8.72	0.00214572
HSC-iM Dominant	(8.95,9.17]	147	8.95	0.013714
HSC-iM Dominant	(9.17,9.39]	54	9.17	0.00503778
HSC-iM Dominant	(9.39,9.62]	91	9.39	0.0084896
HSC-iM Dominant	(9.62,9.84]	185	9.62	0.0172591
HSC-iM Dominant	(9.84,10.1]	383	9.84	0.0357309
HSC-iM Dominant	(10.1,10.3]	722	10.1	0.067357
HSC-iM Dominant	(10.3,10.5]	106	10.3	0.00988898
HSC-iM Dominant	(10.5,10.7]	19	10.5	0.00177255
HSC-iM Dominant	(10.7,11]	38	10.7	0.00354511
HSC-iM Dominant	(11,11.2]	93	11	0.00867618
HSC-iM Dominant	(11.2,11.4]	40	11.2	0.00373169
HSC-iM Dominant	(11.4,11.6]	50	11.4	0.00466461
HSC-iM Dominant	(11.6,11.9]	42	11.6	0.00391828
HSC-iM Dominant	(11.9,12.1]	101	11.9	0.00942252
HSC-iM Dominant	(12.1,12.3]	50	12.1	0.00466461
HSC-iM Dominant	(12.3,12.5]	9	12.3	0.000839631
HSC-iM Dominant	(12.5,12.7]	7	12.5	0.000653046
HSC-iM Dominant	(12.7,13]	37	12.7	0.00345181
HSC-iM Dominant	(13,13.2]	41	13	0.00382498
HSC-iM Dominant	(13.2,13.4]	17	13.2	0.00158597
HSC-iM Dominant	(13.4,13.6]	73	13.4	0.00681034
HSC-iM Dominant	(13.6,13.9]	54	13.6	0.00503778
HSC-iM Dominant	(13.9,14.1]	23	13.9	0.00214572
HSC-iM Dominant	(14.1,14.3]	54	14.1	0.00503778
HSC-iM Dominant	(14.3,14.5]	49	14.3	0.00457132
HSC-iM Dominant	(14.5,14.8]	52	14.5	0.0048512
HSC-iM Dominant	(14.8,15]	43	14.8	0.00401157
HSC-iM Dominant	(15,15.2]	8	15	0.000746338
HSC-iM Dominant	(15.2,15.4]	20	15.2	0.00186585
HSC-iM Dominant	(15.4,15.7]	26	15.4	0.0024256
HSC-iM Dominant	(15.7,15.9]	61	15.7	0.00569083
HSC-iM Dominant	(15.9,16.1]	119	15.9	0.0111018
HSC-iM Dominant	(16.1,16.3]	132	16.1	0.0123146
HSC-iM Dominant	(16.3,16.5]	5	16.3	0.000466461
HSC-iM Dominant	(16.5,16.8]	71	16.5	0.00662375
HSC-iM Dominant	(16.8,17]	43	16.8	0.00401157
HSC-iM Dominant	(17,17.2]	41	17	0.00382498
HSC-iM Dominant	(17.2,17.4]	17	17.2	0.00158597
HSC-iM Dominant	(17.4,17.7]	124	17.4	0.0115682
HSC-iM Dominant	(17.7,17.9]	101	17.7	0.00942252
HSC-iM Dominant	(17.9,18.1]	53	17.9	0.00494449
HSC-iM Dominant	(18.1,18.3]	46	18.1	0.00429145
HSC-iM Dominant	(18.3,18.6]	38	18.3	0.00354511
HSC-iM Dominant	(18.6,18.8]	11	18.6	0.00102622
HSC-iM Dominant	(18.8,19]	171	18.8	0.015953
HSC-iM Dominant	(19,19.2]	24	19	0.00223901
HSC-iM Dominant	(19.2,19.5]	606	19.2	0.0565351
HSC-iM Dominant	(19.5,19.7]	58	19.5	0.00541095
HSC-iM Dominant	(19.7,19.9]	64	19.7	0.00597071
HSC-iM Dominant	(19.9,20.1]	194	19.9	0.0180987
HSC-iM Dominant	(20.1,20.4]	394	20.1	0.0367572
HSC-iM Dominant	(20.4,20.6]	341	20.4	0.0318127
HSC-iM Dominant	(20.6,20.8]	33	20.6	0.00307865
HSC-iM Dominant	(20.8,21]	63	20.8	0.00587741
HSC-iM Dominant	(21,21.2]	23	21	0.00214572
HSC-iM Dominant	(21.2,21.5]	2	21.2	0.000186585
HSC-iM Dominant	(21.5,21.7]	1	21.5	9.32923e-05
HSC-iM Dominant	(21.9,22.1]	1	21.9	9.32923e-05
HSC-iM Dominant	(22.1,22.4]	1	22.1	9.32923e-05
HSC-iM Dominant		97		0.00904935

## Sheet: ExtFig9d
CloneGroup_All	CondensedCellType	count	prop
HSC-I Dominant	CLP	483	0.0311915
HSC-I Dominant	Cycling Progenitor	918	0.0592832
HSC-I Dominant	EBMP	105	0.00678076
HSC-I Dominant	EryP	214	0.0138198
HSC-I Dominant	GMP	1309	0.0845334
HSC-I Dominant	HSC/MPP	5029	0.324766
HSC-I Dominant	LMPP	6168	0.398321
HSC-I Dominant	MEP	538	0.0347433
HSC-I Dominant	MkP	254	0.016403
HSC-I Dominant	Pre-pDC	467	0.0301582
HSC-iM Dominant	CLP	21	0.00514832
HSC-iM Dominant	Cycling Progenitor	36	0.00882569
HSC-iM Dominant	EBMP	23	0.00563864
HSC-iM Dominant	EryP	36	0.00882569
HSC-iM Dominant	GMP	62	0.0151998
HSC-iM Dominant	HSC/MPP	2959	0.725423
HSC-iM Dominant	LMPP	887	0.217455
HSC-iM Dominant	MEP	24	0.0058838
HSC-iM Dominant	MkP	15	0.00367737
HSC-iM Dominant	Pre-pDC	16	0.00392253

## Sheet: ExtFig9e
CloneGroup_All	CondensedCellType	count	prop
HSC-I Dominant	Cycling	39	0.00196128
HSC-I Dominant	Cycling_pDCP	1519	0.0763892
HSC-I Dominant	DCPs	4128	0.207594
HSC-I Dominant	Large Pre-B	1339	0.0673372
HSC-I Dominant	MLPs	789	0.0396781
HSC-I Dominant	MPs	1043	0.0524516
HSC-I Dominant	MkEPs	812	0.0408348
HSC-I Dominant	Pro-B_1	2507	0.126075
HSC-I Dominant	Pro-B_2	1229	0.0618054
HSC-I Dominant	Small Pre-B	6460	0.324868
HSC-I Dominant	T-cells	20	0.00100578
HSC-iM Dominant	Cycling	3	0.000904704
HSC-iM Dominant	Cycling_pDCP	259	0.0781062
HSC-iM Dominant	DCPs	101	0.0304584
HSC-iM Dominant	Large Pre-B	196	0.0591074
HSC-iM Dominant	MLPs	416	0.125452
HSC-iM Dominant	MPs	68	0.0205066
HSC-iM Dominant	MkEPs	109	0.0328709
HSC-iM Dominant	Pro-B_1	662	0.199638
HSC-iM Dominant	Pro-B_2	370	0.11158
HSC-iM Dominant	Small Pre-B	1128	0.340169
HSC-iM Dominant	T-cells	4	0.00120627

## Sheet: ExtFig9f
CloneGroup_All	CondensedCellType	count	prop
HSC-I Dominant	ASDC	153	0.0144969
HSC-I Dominant	CD14 Mono	5267	0.499052
HSC-I Dominant	EBMP	19	0.00180027
HSC-I Dominant	Early ProMono	698	0.0661361
HSC-I Dominant	EryP	17	0.00161076
HSC-I Dominant	Late ProMono	293	0.027762
HSC-I Dominant	Neutrophil	606	0.057419
HSC-I Dominant	Pre-cDC	536	0.0507864
HSC-I Dominant	cDC1	262	0.0248247
HSC-I Dominant	cDC2	2703	0.256111
HSC-iM Dominant	ASDC	25	0.00752106
HSC-iM Dominant	CD14 Mono	2390	0.719013
HSC-iM Dominant	EBMP	4	0.00120337
HSC-iM Dominant	Early ProMono	163	0.0490373
HSC-iM Dominant	EryP	5	0.00150421
HSC-iM Dominant	Late ProMono	253	0.0761131
HSC-iM Dominant	Neutrophil	55	0.0165463
HSC-iM Dominant	Pre-cDC	28	0.00842359
HSC-iM Dominant	cDC1	19	0.005716
HSC-iM Dominant	cDC2	382	0.114922

## Sheet: ExtFig9g
Donor_Treatment	CondensedCellType	CellCount	TotalCells	Proportion	Donor	CloneGroup_All	Treatment
0_LPS	CLP	4	825	0.00484848	0	HSC-I Dominant	LPS
0_LPS	Cycling Progenitor	8	825	0.00969697	0	HSC-I Dominant	LPS
0_LPS	GMP	6	825	0.00727273	0	HSC-I Dominant	LPS
0_LPS	HSC/MPP	73	825	0.0884848	0	HSC-I Dominant	LPS
0_LPS	LMPP	64	825	0.0775758	0	HSC-I Dominant	LPS
0_PBS	CLP	6	402	0.0149254	0	HSC-I Dominant	PBS
0_PBS	Cycling Progenitor	10	402	0.0248756	0	HSC-I Dominant	PBS
0_PBS	GMP	43	402	0.106965	0	HSC-I Dominant	PBS
0_PBS	HSC/MPP	39	402	0.0970149	0	HSC-I Dominant	PBS
0_PBS	LMPP	42	402	0.104478	0	HSC-I Dominant	PBS
0_TNF	CLP	126	1954	0.0644831	0	HSC-I Dominant	TNF
0_TNF	Cycling Progenitor	79	1954	0.0404299	0	HSC-I Dominant	TNF
0_TNF	GMP	102	1954	0.0522006	0	HSC-I Dominant	TNF
0_TNF	HSC/MPP	219	1954	0.112078	0	HSC-I Dominant	TNF
0_TNF	LMPP	299	1954	0.153019	0	HSC-I Dominant	TNF
10_LPS	CLP	2	2340	0.000854701	10	Non Specified	LPS
10_LPS	Cycling Progenitor	31	2340	0.0132479	10	Non Specified	LPS
10_LPS	GMP	13	2340	0.00555556	10	Non Specified	LPS
10_LPS	HSC/MPP	371	2340	0.158547	10	Non Specified	LPS
10_LPS	LMPP	327	2340	0.139744	10	Non Specified	LPS
10_PBS	CLP	43	4700	0.00914894	10	Non Specified	PBS
10_PBS	Cycling Progenitor	68	4700	0.0144681	10	Non Specified	PBS
10_PBS	GMP	174	4700	0.0370213	10	Non Specified	PBS
10_PBS	HSC/MPP	804	4700	0.171064	10	Non Specified	PBS
10_PBS	LMPP	679	4700	0.144468	10	Non Specified	PBS
10_TNF	CLP	39	4703	0.00829258	10	Non Specified	TNF
10_TNF	Cycling Progenitor	59	4703	0.0125452	10	Non Specified	TNF
10_TNF	GMP	74	4703	0.0157346	10	Non Specified	TNF
10_TNF	HSC/MPP	754	4703	0.160323	10	Non Specified	TNF
10_TNF	LMPP	456	4703	0.0969594	10	Non Specified	TNF
11_LPS	CLP	4	1361	0.00293902	11	Non Specified	LPS
11_LPS	Cycling Progenitor	26	1361	0.0191036	11	Non Specified	LPS
11_LPS	GMP	18	1361	0.0132256	11	Non Specified	LPS
11_LPS	HSC/MPP	215	1361	0.157972	11	Non Specified	LPS
11_LPS	LMPP	188	1361	0.138134	11	Non Specified	LPS
11_PBS	CLP	7	1513	0.00462657	11	Non Specified	PBS
11_PBS	Cycling Progenitor	12	1513	0.00793126	11	Non Specified	PBS
11_PBS	GMP	47	1513	0.0310641	11	Non Specified	PBS
11_PBS	HSC/MPP	320	1513	0.2115	11	Non Specified	PBS
11_PBS	LMPP	156	1513	0.103106	11	Non Specified	PBS
11_TNF	CLP	14	869	0.0161105	11	Non Specified	TNF
11_TNF	Cycling Progenitor	5	869	0.00575374	11	Non Specified	TNF
11_TNF	GMP	27	869	0.0310702	11	Non Specified	TNF
11_TNF	HSC/MPP	92	869	0.105869	11	Non Specified	TNF
11_TNF	LMPP	53	869	0.0609896	11	Non Specified	TNF
12_LPS	HSC/MPP	70	341	0.205279	12	HSC-iM Dominant	LPS
12_LPS	LMPP	22	341	0.0645161	12	HSC-iM Dominant	LPS
12_PBS	CLP	5	1081	0.00462535	12	HSC-iM Dominant	PBS
12_PBS	Cycling Progenitor	8	1081	0.00740056	12	HSC-iM Dominant	PBS
12_PBS	GMP	8	1081	0.00740056	12	HSC-iM Dominant	PBS
12_PBS	HSC/MPP	254	1081	0.234968	12	HSC-iM Dominant	PBS
12_PBS	LMPP	101	1081	0.093432	12	HSC-iM Dominant	PBS
12_TNF	GMP	2	996	0.00200803	12	HSC-iM Dominant	TNF
12_TNF	HSC/MPP	281	996	0.282129	12	HSC-iM Dominant	TNF
12_TNF	LMPP	52	996	0.0522088	12	HSC-iM Dominant	TNF
13_LPS	CLP	2	1092	0.0018315	13	HSC-I Dominant	LPS
13_LPS	Cycling Progenitor	29	1092	0.0265568	13	HSC-I Dominant	LPS
13_LPS	GMP	10	1092	0.00915751	13	HSC-I Dominant	LPS
13_LPS	HSC/MPP	129	1092	0.118132	13	HSC-I Dominant	LPS
13_LPS	LMPP	168	1092	0.153846	13	HSC-I Dominant	LPS
13_PBS	CLP	10	1091	0.0091659	13	HSC-I Dominant	PBS
13_PBS	Cycling Progenitor	15	1091	0.0137489	13	HSC-I Dominant	PBS
13_PBS	GMP	58	1091	0.0531622	13	HSC-I Dominant	PBS
13_PBS	HSC/MPP	75	1091	0.0687443	13	HSC-I Dominant	PBS
13_PBS	LMPP	138	1091	0.126489	13	HSC-I Dominant	PBS
13_TNF	CLP	32	1655	0.0193353	13	HSC-I Dominant	TNF
13_TNF	Cycling Progenitor	48	1655	0.029003	13	HSC-I Dominant	TNF
13_TNF	GMP	98	1655	0.0592145	13	HSC-I Dominant	TNF
13_TNF	HSC/MPP	138	1655	0.0833837	13	HSC-I Dominant	TNF
13_TNF	LMPP	198	1655	0.119637	13	HSC-I Dominant	TNF
14_LPS	Cycling Progenitor	42	4943	0.00849686	14	HSC-I Dominant	LPS
14_LPS	GMP	15	4943	0.00303459	14	HSC-I Dominant	LPS
14_LPS	HSC/MPP	934	4943	0.188954	14	HSC-I Dominant	LPS
14_LPS	LMPP	691	4943	0.139794	14	HSC-I Dominant	LPS
14_PBS	CLP	11	2563	0.00429185	14	HSC-I Dominant	PBS
14_PBS	Cycling Progenitor	45	2563	0.0175575	14	HSC-I Dominant	PBS
14_PBS	GMP	105	2563	0.0409676	14	HSC-I Dominant	PBS
14_PBS	HSC/MPP	452	2563	0.176356	14	HSC-I Dominant	PBS
14_PBS	LMPP	454	2563	0.177136	14	HSC-I Dominant	PBS
14_TNF	Cycling Progenitor	7	3164	0.00221239	14	HSC-I Dominant	TNF
14_TNF	GMP	4	3164	0.00126422	14	HSC-I Dominant	TNF
14_TNF	HSC/MPP	306	3164	0.096713	14	HSC-I Dominant	TNF
14_TNF	LMPP	94	3164	0.0297092	14	HSC-I Dominant	TNF
1_LPS	HSC/MPP	21	112	0.1875	1	HSC-iM Dominant	LPS
1_LPS	LMPP	1	112	0.00892857	1	HSC-iM Dominant	LPS
1_PBS	CLP	8	1475	0.00542373	1	HSC-iM Dominant	PBS
1_PBS	Cycling Progenitor	12	1475	0.00813559	1	HSC-iM Dominant	PBS
1_PBS	GMP	9	1475	0.00610169	1	HSC-iM Dominant	PBS
1_PBS	HSC/MPP	251	1475	0.170169	1	HSC-iM Dominant	PBS
1_PBS	LMPP	113	1475	0.0766102	1	HSC-iM Dominant	PBS
1_TNF	HSC/MPP	198	546	0.362637	1	HSC-iM Dominant	TNF
1_TNF	LMPP	22	546	0.040293	1	HSC-iM Dominant	TNF
2_LPS	CLP	6	1688	0.0035545	2	HSC-I Dominant	LPS
2_LPS	Cycling Progenitor	42	1688	0.0248815	2	HSC-I Dominant	LPS
2_LPS	GMP	21	1688	0.0124408	2	HSC-I Dominant	LPS
2_LPS	HSC/MPP	293	1688	0.173578	2	HSC-I Dominant	LPS
2_LPS	LMPP	312	1688	0.184834	2	HSC-I Dominant	LPS
2_PBS	CLP	27	1586	0.017024	2	HSC-I Dominant	PBS
2_PBS	Cycling Progenitor	54	1586	0.0340479	2	HSC-I Dominant	PBS
2_PBS	GMP	93	1586	0.0586381	2	HSC-I Dominant	PBS
2_PBS	HSC/MPP	152	1586	0.0958386	2	HSC-I Dominant	PBS
2_PBS	LMPP	256	1586	0.161412	2	HSC-I Dominant	PBS
2_TNF	CLP	53	1401	0.0378301	2	HSC-I Dominant	TNF
2_TNF	Cycling Progenitor	59	1401	0.0421128	2	HSC-I Dominant	TNF
2_TNF	GMP	42	1401	0.0299786	2	HSC-I Dominant	TNF
2_TNF	HSC/MPP	161	1401	0.114918	2	HSC-I Dominant	TNF
2_TNF	LMPP	261	1401	0.186296	2	HSC-I Dominant	TNF
3_LPS	CLP	1	1952	0.000512295	3	Non Specified	LPS
3_LPS	Cycling Progenitor	26	1952	0.0133197	3	Non Specified	LPS
3_LPS	GMP	15	1952	0.00768443	3	Non Specified	LPS
3_LPS	HSC/MPP	566	1952	0.289959	3	Non Specified	LPS
3_LPS	LMPP	216	1952	0.110656	3	Non Specified	LPS
3_PBS	CLP	10	1941	0.00515198	3	Non Specified	PBS
3_PBS	Cycling Progenitor	32	1941	0.0164863	3	Non Specified	PBS
3_PBS	GMP	53	1941	0.0273055	3	Non Specified	PBS
3_PBS	HSC/MPP	253	1941	0.130345	3	Non Specified	PBS
3_PBS	LMPP	218	1941	0.112313	3	Non Specified	PBS
3_TNF	CLP	16	2629	0.00608596	3	Non Specified	TNF
3_TNF	Cycling Progenitor	31	2629	0.0117916	3	Non Specified	TNF
3_TNF	GMP	33	2629	0.0125523	3	Non Specified	TNF
3_TNF	HSC/MPP	309	2629	0.117535	3	Non Specified	TNF
3_TNF	LMPP	123	2629	0.0467859	3	Non Specified	TNF
4_LPS	CLP	1	1113	0.000898473	4	HSC-I Dominant	LPS
4_LPS	Cycling Progenitor	20	1113	0.0179695	4	HSC-I Dominant	LPS
4_LPS	GMP	11	1113	0.0098832	4	HSC-I Dominant	LPS
4_LPS	HSC/MPP	156	1113	0.140162	4	HSC-I Dominant	LPS
4_LPS	LMPP	127	1113	0.114106	4	HSC-I Dominant	LPS
4_PBS	CLP	1	421	0.0023753	4	HSC-I Dominant	PBS
4_PBS	Cycling Progenitor	13	421	0.0308789	4	HSC-I Dominant	PBS
4_PBS	GMP	30	421	0.0712589	4	HSC-I Dominant	PBS
4_PBS	HSC/MPP	70	421	0.166271	4	HSC-I Dominant	PBS
4_PBS	LMPP	67	421	0.159145	4	HSC-I Dominant	PBS
4_TNF	CLP	13	425	0.0305882	4	HSC-I Dominant	TNF
4_TNF	Cycling Progenitor	13	425	0.0305882	4	HSC-I Dominant	TNF
4_TNF	GMP	14	425	0.0329412	4	HSC-I Dominant	TNF
4_TNF	HSC/MPP	50	425	0.117647	4	HSC-I Dominant	TNF
4_TNF	LMPP	61	425	0.143529	4	HSC-I Dominant	TNF
5_LPS	Cycling Progenitor	4	1307	0.00306044	5	HSC-I Dominant	LPS
5_LPS	HSC/MPP	58	1307	0.0443764	5	HSC-I Dominant	LPS
5_LPS	LMPP	96	1307	0.0734507	5	HSC-I Dominant	LPS
5_PBS	CLP	27	6335	0.00426204	5	HSC-I Dominant	PBS
5_PBS	Cycling Progenitor	56	6335	0.00883978	5	HSC-I Dominant	PBS
5_PBS	GMP	175	6335	0.0276243	5	HSC-I Dominant	PBS
5_PBS	HSC/MPP	357	6335	0.0563536	5	HSC-I Dominant	PBS
5_PBS	LMPP	724	6335	0.114286	5	HSC-I Dominant	PBS
5_TNF	Cycling Progenitor	3	2245	0.0013363	5	HSC-I Dominant	TNF
5_TNF	GMP	1	2245	0.000445434	5	HSC-I Dominant	TNF
5_TNF	HSC/MPP	92	2245	0.04098	5	HSC-I Dominant	TNF
5_TNF	LMPP	56	2245	0.0249443	5	HSC-I Dominant	TNF
6_LPS	CLP	4	1936	0.00206612	6	HSC-I Dominant	LPS
6_LPS	Cycling Progenitor	78	1936	0.0402893	6	HSC-I Dominant	LPS
6_LPS	GMP	25	1936	0.0129132	6	HSC-I Dominant	LPS
6_LPS	HSC/MPP	360	1936	0.18595	6	HSC-I Dominant	LPS
6_LPS	LMPP	439	1936	0.226756	6	HSC-I Dominant	LPS
6_PBS	Cycling Progenitor	4	182	0.021978	6	HSC-I Dominant	PBS
6_PBS	GMP	8	182	0.043956	6	HSC-I Dominant	PBS
6_PBS	HSC/MPP	22	182	0.120879	6	HSC-I Dominant	PBS
6_PBS	LMPP	23	182	0.126374	6	HSC-I Dominant	PBS
6_TNF	CLP	19	691	0.0274964	6	HSC-I Dominant	TNF
6_TNF	Cycling Progenitor	19	691	0.0274964	6	HSC-I Dominant	TNF
6_TNF	GMP	16	691	0.0231548	6	HSC-I Dominant	TNF
6_TNF	HSC/MPP	118	691	0.170767	6	HSC-I Dominant	TNF
6_TNF	LMPP	167	691	0.241679	6	HSC-I Dominant	TNF
7_LPS	CLP	3	2151	0.0013947	7	HSC-I Dominant	LPS
7_LPS	Cycling Progenitor	47	2151	0.0218503	7	HSC-I Dominant	LPS
7_LPS	GMP	36	2151	0.0167364	7	HSC-I Dominant	LPS
7_LPS	HSC/MPP	184	2151	0.0855416	7	HSC-I Dominant	LPS
7_LPS	LMPP	244	2151	0.113436	7	HSC-I Dominant	LPS
7_PBS	CLP	6	998	0.00601202	7	HSC-I Dominant	PBS
7_PBS	Cycling Progenitor	25	998	0.0250501	7	HSC-I Dominant	PBS
7_PBS	GMP	116	998	0.116232	7	HSC-I Dominant	PBS
7_PBS	HSC/MPP	81	998	0.0811623	7	HSC-I Dominant	PBS
7_PBS	LMPP	158	998	0.158317	7	HSC-I Dominant	PBS
7_TNF	CLP	124	2632	0.0471125	7	HSC-I Dominant	TNF
7_TNF	Cycling Progenitor	94	2632	0.0357143	7	HSC-I Dominant	TNF
7_TNF	GMP	193	2632	0.0733283	7	HSC-I Dominant	TNF
7_TNF	HSC/MPP	211	2632	0.0801672	7	HSC-I Dominant	TNF
7_TNF	LMPP	431	2632	0.163754	7	HSC-I Dominant	TNF
8_LPS	CLP	5	2676	0.00186846	8	HSC-I Dominant	LPS
8_LPS	Cycling Progenitor	90	2676	0.0336323	8	HSC-I Dominant	LPS
8_LPS	GMP	50	2676	0.0186846	8	HSC-I Dominant	LPS
8_LPS	HSC/MPP	291	2676	0.108744	8	HSC-I Dominant	LPS
8_LPS	LMPP	551	2676	0.205904	8	HSC-I Dominant	LPS
8_PBS	CLP	3	406	0.00738916	8	HSC-I Dominant	PBS
8_PBS	Cycling Progenitor	14	406	0.0344828	8	HSC-I Dominant	PBS
8_PBS	GMP	36	406	0.08867	8	HSC-I Dominant	PBS
8_PBS	HSC/MPP	7	406	0.0172414	8	HSC-I Dominant	PBS
8_PBS	LMPP	47	406	0.115764	8	HSC-I Dominant	PBS
8_TNF	GMP	1	42	0.0238095	8	HSC-I Dominant	TNF
8_TNF	HSC/MPP	1	42	0.0238095	8	HSC-I Dominant	TNF
9_LPS	Cycling Progenitor	3	821	0.00365408	9	HSC-iM Dominant	LPS
9_LPS	GMP	2	821	0.00243605	9	HSC-iM Dominant	LPS
9_LPS	HSC/MPP	343	821	0.417783	9	HSC-iM Dominant	LPS
9_LPS	LMPP	101	821	0.123021	9	HSC-iM Dominant	LPS
9_PBS	CLP	8	2600	0.00307692	9	HSC-iM Dominant	PBS
9_PBS	Cycling Progenitor	11	2600	0.00423077	9	HSC-iM Dominant	PBS
9_PBS	GMP	37	2600	0.0142308	9	HSC-iM Dominant	PBS
9_PBS	HSC/MPP	528	2600	0.203077	9	HSC-iM Dominant	PBS
9_PBS	LMPP	272	2600	0.104615	9	HSC-iM Dominant	PBS
9_TNF	Cycling Progenitor	2	2747	0.000728067	9	HSC-iM Dominant	TNF
9_TNF	GMP	4	2747	0.00145613	9	HSC-iM Dominant	TNF
9_TNF	HSC/MPP	1013	2747	0.368766	9	HSC-iM Dominant	TNF
9_TNF	LMPP	203	2747	0.0738988	9	HSC-iM Dominant	TNF

## Sheet: ExtFig9h
Donor_Treatment	CondensedCellType	CellCount	TotalCells	Proportion	Donor	CloneGroup_All	Treatment
0_LPS	DCPs	41	825	0.049697	0	HSC-I Dominant	LPS
0_LPS	Large Pre-B	23	825	0.0278788	0	HSC-I Dominant	LPS
0_LPS	MLPs	9	825	0.0109091	0	HSC-I Dominant	LPS
0_LPS	MPs	29	825	0.0351515	0	HSC-I Dominant	LPS
0_LPS	Small Pre-B	90	825	0.109091	0	HSC-I Dominant	LPS
0_PBS	DCPs	34	402	0.0845771	0	HSC-I Dominant	PBS
0_PBS	Large Pre-B	6	402	0.0149254	0	HSC-I Dominant	PBS
0_PBS	MLPs	8	402	0.0199005	0	HSC-I Dominant	PBS
0_PBS	MPs	2	402	0.00497512	0	HSC-I Dominant	PBS
0_PBS	Small Pre-B	27	402	0.0671642	0	HSC-I Dominant	PBS
0_TNF	DCPs	54	1954	0.0276356	0	HSC-I Dominant	TNF
0_TNF	Large Pre-B	96	1954	0.04913	0	HSC-I Dominant	TNF
0_TNF	MLPs	16	1954	0.00818833	0	HSC-I Dominant	TNF
0_TNF	MPs	10	1954	0.00511771	0	HSC-I Dominant	TNF
0_TNF	Small Pre-B	391	1954	0.200102	0	HSC-I Dominant	TNF
10_LPS	DCPs	161	2340	0.0688034	10	Non Specified	LPS
10_LPS	Large Pre-B	42	2340	0.0179487	10	Non Specified	LPS
10_LPS	MLPs	42	2340	0.0179487	10	Non Specified	LPS
10_LPS	MPs	85	2340	0.0363248	10	Non Specified	LPS
10_LPS	Small Pre-B	226	2340	0.0965812	10	Non Specified	LPS
10_PBS	DCPs	286	4700	0.0608511	10	Non Specified	PBS
10_PBS	Large Pre-B	69	4700	0.0146809	10	Non Specified	PBS
10_PBS	MLPs	117	4700	0.0248936	10	Non Specified	PBS
10_PBS	MPs	39	4700	0.00829787	10	Non Specified	PBS
10_PBS	Small Pre-B	419	4700	0.0891489	10	Non Specified	PBS
10_TNF	DCPs	360	4703	0.0765469	10	Non Specified	TNF
10_TNF	Large Pre-B	61	4703	0.0129704	10	Non Specified	TNF
10_TNF	MLPs	153	4703	0.0325324	10	Non Specified	TNF
10_TNF	MPs	113	4703	0.0240272	10	Non Specified	TNF
10_TNF	Small Pre-B	328	4703	0.0697427	10	Non Specified	TNF
11_LPS	DCPs	69	1361	0.050698	11	Non Specified	LPS
11_LPS	Large Pre-B	19	1361	0.0139603	11	Non Specified	LPS
11_LPS	MLPs	36	1361	0.0264511	11	Non Specified	LPS
11_LPS	MPs	86	1361	0.0631888	11	Non Specified	LPS
11_LPS	Small Pre-B	129	1361	0.0947832	11	Non Specified	LPS
11_PBS	DCPs	32	1513	0.02115	11	Non Specified	PBS
11_PBS	Large Pre-B	25	1513	0.0165235	11	Non Specified	PBS
11_PBS	MLPs	102	1513	0.0674157	11	Non Specified	PBS
11_PBS	MPs	6	1513	0.00396563	11	Non Specified	PBS
11_PBS	Small Pre-B	176	1513	0.116325	11	Non Specified	PBS
11_TNF	DCPs	60	869	0.0690449	11	Non Specified	TNF
11_TNF	Large Pre-B	19	869	0.0218642	11	Non Specified	TNF
11_TNF	MLPs	46	869	0.0529344	11	Non Specified	TNF
11_TNF	MPs	17	869	0.0195627	11	Non Specified	TNF
11_TNF	Small Pre-B	62	869	0.0713464	11	Non Specified	TNF
12_LPS	DCPs	6	341	0.0175953	12	HSC-iM Dominant	LPS
12_LPS	Large Pre-B	3	341	0.00879765	12	HSC-iM Dominant	LPS
12_LPS	MLPs	42	341	0.123167	12	HSC-iM Dominant	LPS
12_LPS	MPs	6	341	0.0175953	12	HSC-iM Dominant	LPS
12_LPS	Small Pre-B	14	341	0.0410557	12	HSC-iM Dominant	LPS
12_PBS	DCPs	25	1081	0.0231267	12	HSC-iM Dominant	PBS
12_PBS	Large Pre-B	18	1081	0.0166512	12	HSC-iM Dominant	PBS
12_PBS	MLPs	38	1081	0.0351526	12	HSC-iM Dominant	PBS
12_PBS	MPs	5	1081	0.00462535	12	HSC-iM Dominant	PBS
12_PBS	Small Pre-B	98	1081	0.0906568	12	HSC-iM Dominant	PBS
12_TNF	DCPs	10	996	0.0100402	12	HSC-iM Dominant	TNF
12_TNF	Large Pre-B	5	996	0.00502008	12	HSC-iM Dominant	TNF
12_TNF	MLPs	45	996	0.0451807	12	HSC-iM Dominant	TNF
12_TNF	MPs	8	996	0.00803213	12	HSC-iM Dominant	TNF
12_TNF	Small Pre-B	59	996	0.0592369	12	HSC-iM Dominant	TNF
13_LPS	DCPs	59	1092	0.0540293	13	HSC-I Dominant	LPS
13_LPS	Large Pre-B	2	1092	0.0018315	13	HSC-I Dominant	LPS
13_LPS	MLPs	15	1092	0.0137363	13	HSC-I Dominant	LPS
13_LPS	MPs	59	1092	0.0540293	13	HSC-I Dominant	LPS
13_LPS	Small Pre-B	23	1092	0.0210623	13	HSC-I Dominant	LPS
13_PBS	DCPs	105	1091	0.096242	13	HSC-I Dominant	PBS
13_PBS	Large Pre-B	11	1091	0.0100825	13	HSC-I Dominant	PBS
13_PBS	MLPs	20	1091	0.0183318	13	HSC-I Dominant	PBS
13_PBS	MPs	22	1091	0.020165	13	HSC-I Dominant	PBS
13_PBS	Small Pre-B	129	1091	0.11824	13	HSC-I Dominant	PBS
13_TNF	DCPs	112	1655	0.0676737	13	HSC-I Dominant	TNF
13_TNF	Large Pre-B	28	1655	0.0169184	13	HSC-I Dominant	TNF
13_TNF	MLPs	31	1655	0.0187311	13	HSC-I Dominant	TNF
13_TNF	MPs	38	1655	0.0229607	13	HSC-I Dominant	TNF
13_TNF	Small Pre-B	252	1655	0.152266	13	HSC-I Dominant	TNF
14_LPS	DCPs	768	4943	0.155371	14	HSC-I Dominant	LPS
14_LPS	Large Pre-B	63	4943	0.0127453	14	HSC-I Dominant	LPS
14_LPS	MLPs	103	4943	0.0208375	14	HSC-I Dominant	LPS
14_LPS	MPs	164	4943	0.0331782	14	HSC-I Dominant	LPS
14_LPS	Small Pre-B	279	4943	0.0564435	14	HSC-I Dominant	LPS
14_PBS	DCPs	252	2563	0.0983223	14	HSC-I Dominant	PBS
14_PBS	Large Pre-B	80	2563	0.0312134	14	HSC-I Dominant	PBS
14_PBS	MLPs	41	2563	0.0159969	14	HSC-I Dominant	PBS
14_PBS	MPs	8	2563	0.00312134	14	HSC-I Dominant	PBS
14_PBS	Small Pre-B	407	2563	0.158798	14	HSC-I Dominant	PBS
14_TNF	DCPs	802	3164	0.253477	14	HSC-I Dominant	TNF
14_TNF	Large Pre-B	57	3164	0.0180152	14	HSC-I Dominant	TNF
14_TNF	MLPs	136	3164	0.0429836	14	HSC-I Dominant	TNF
14_TNF	MPs	102	3164	0.0322377	14	HSC-I Dominant	TNF
14_TNF	Small Pre-B	295	3164	0.0932364	14	HSC-I Dominant	TNF
1_LPS	Large Pre-B	2	112	0.0178571	1	HSC-iM Dominant	LPS
1_LPS	MLPs	3	112	0.0267857	1	HSC-iM Dominant	LPS
1_LPS	MPs	3	112	0.0267857	1	HSC-iM Dominant	LPS
1_LPS	Small Pre-B	8	112	0.0714286	1	HSC-iM Dominant	LPS
1_PBS	DCPs	19	1475	0.0128814	1	HSC-iM Dominant	PBS
1_PBS	Large Pre-B	43	1475	0.0291525	1	HSC-iM Dominant	PBS
1_PBS	MLPs	47	1475	0.0318644	1	HSC-iM Dominant	PBS
1_PBS	MPs	6	1475	0.0040678	1	HSC-iM Dominant	PBS
1_PBS	Small Pre-B	228	1475	0.154576	1	HSC-iM Dominant	PBS
1_TNF	Large Pre-B	7	546	0.0128205	1	HSC-iM Dominant	TNF
1_TNF	MLPs	20	546	0.03663	1	HSC-iM Dominant	TNF
1_TNF	MPs	5	546	0.00915751	1	HSC-iM Dominant	TNF
1_TNF	Small Pre-B	21	546	0.0384615	1	HSC-iM Dominant	TNF
2_LPS	DCPs	69	1688	0.0408768	2	HSC-I Dominant	LPS
2_LPS	Large Pre-B	3	1688	0.00177725	2	HSC-I Dominant	LPS
2_LPS	MLPs	18	1688	0.0106635	2	HSC-I Dominant	LPS
2_LPS	MPs	32	1688	0.0189573	2	HSC-I Dominant	LPS
2_LPS	Small Pre-B	39	1688	0.0231043	2	HSC-I Dominant	LPS
2_PBS	DCPs	96	1586	0.0605296	2	HSC-I Dominant	PBS
2_PBS	Large Pre-B	10	1586	0.00630517	2	HSC-I Dominant	PBS
2_PBS	MLPs	7	1586	0.00441362	2	HSC-I Dominant	PBS
2_PBS	MPs	9	1586	0.00567465	2	HSC-I Dominant	PBS
2_PBS	Small Pre-B	106	1586	0.0668348	2	HSC-I Dominant	PBS
2_TNF	DCPs	67	1401	0.047823	2	HSC-I Dominant	TNF
2_TNF	Large Pre-B	10	1401	0.00713776	2	HSC-I Dominant	TNF
2_TNF	MLPs	21	1401	0.0149893	2	HSC-I Dominant	TNF
2_TNF	MPs	24	1401	0.0171306	2	HSC-I Dominant	TNF
2_TNF	Small Pre-B	61	1401	0.0435403	2	HSC-I Dominant	TNF
3_LPS	DCPs	87	1952	0.0445697	3	Non Specified	LPS
3_LPS	Large Pre-B	5	1952	0.00256148	3	Non Specified	LPS
3_LPS	MLPs	26	1952	0.0133197	3	Non Specified	LPS
3_LPS	MPs	68	1952	0.0348361	3	Non Specified	LPS
3_LPS	Small Pre-B	38	1952	0.0194672	3	Non Specified	LPS
3_PBS	DCPs	105	1941	0.0540958	3	Non Specified	PBS
3_PBS	Large Pre-B	30	1941	0.015456	3	Non Specified	PBS
3_PBS	MLPs	61	1941	0.0314271	3	Non Specified	PBS
3_PBS	MPs	13	1941	0.00669758	3	Non Specified	PBS
3_PBS	Small Pre-B	146	1941	0.075219	3	Non Specified	PBS
3_TNF	DCPs	246	2629	0.0935717	3	Non Specified	TNF
3_TNF	Large Pre-B	16	2629	0.00608596	3	Non Specified	TNF
3_TNF	MLPs	162	2629	0.0616204	3	Non Specified	TNF
3_TNF	MPs	76	2629	0.0289083	3	Non Specified	TNF
3_TNF	Small Pre-B	119	2629	0.0452644	3	Non Specified	TNF
4_LPS	DCPs	81	1113	0.0727763	4	HSC-I Dominant	LPS
4_LPS	Large Pre-B	19	1113	0.017071	4	HSC-I Dominant	LPS
4_LPS	MLPs	12	1113	0.0107817	4	HSC-I Dominant	LPS
4_LPS	MPs	36	1113	0.032345	4	HSC-I Dominant	LPS
4_LPS	Small Pre-B	91	1113	0.081761	4	HSC-I Dominant	LPS
4_PBS	DCPs	32	421	0.0760095	4	HSC-I Dominant	PBS
4_PBS	Large Pre-B	10	421	0.023753	4	HSC-I Dominant	PBS
4_PBS	MLPs	4	421	0.00950119	4	HSC-I Dominant	PBS
4_PBS	MPs	1	421	0.0023753	4	HSC-I Dominant	PBS
4_PBS	Small Pre-B	58	421	0.137767	4	HSC-I Dominant	PBS
4_TNF	DCPs	13	425	0.0305882	4	HSC-I Dominant	TNF
4_TNF	Large Pre-B	21	425	0.0494118	4	HSC-I Dominant	TNF
4_TNF	MLPs	1	425	0.00235294	4	HSC-I Dominant	TNF
4_TNF	MPs	7	425	0.0164706	4	HSC-I Dominant	TNF
4_TNF	Small Pre-B	67	425	0.157647	4	HSC-I Dominant	TNF
5_LPS	DCPs	116	1307	0.0887529	5	HSC-I Dominant	LPS
5_LPS	Large Pre-B	82	1307	0.0627391	5	HSC-I Dominant	LPS
5_LPS	MLPs	25	1307	0.0191278	5	HSC-I Dominant	LPS
5_LPS	MPs	38	1307	0.0290742	5	HSC-I Dominant	LPS
5_LPS	Small Pre-B	452	1307	0.34583	5	HSC-I Dominant	LPS
5_PBS	DCPs	407	6335	0.0642463	5	HSC-I Dominant	PBS
5_PBS	Large Pre-B	526	6335	0.0830308	5	HSC-I Dominant	PBS
5_PBS	MLPs	65	6335	0.0102605	5	HSC-I Dominant	PBS
5_PBS	MPs	23	6335	0.00363062	5	HSC-I Dominant	PBS
5_PBS	Small Pre-B	2698	6335	0.425888	5	HSC-I Dominant	PBS
5_TNF	DCPs	318	2245	0.141648	5	HSC-I Dominant	TNF
5_TNF	Large Pre-B	203	2245	0.0904232	5	HSC-I Dominant	TNF
5_TNF	MLPs	57	2245	0.0253898	5	HSC-I Dominant	TNF
5_TNF	MPs	45	2245	0.0200445	5	HSC-I Dominant	TNF
5_TNF	Small Pre-B	619	2245	0.275724	5	HSC-I Dominant	TNF
6_LPS	DCPs	73	1936	0.0377066	6	HSC-I Dominant	LPS
6_LPS	MLPs	17	1936	0.00878099	6	HSC-I Dominant	LPS
6_LPS	MPs	71	1936	0.0366736	6	HSC-I Dominant	LPS
6_LPS	Small Pre-B	1	1936	0.000516529	6	HSC-I Dominant	LPS
6_PBS	DCPs	16	182	0.0879121	6	HSC-I Dominant	PBS
6_PBS	Large Pre-B	1	182	0.00549451	6	HSC-I Dominant	PBS
6_PBS	MLPs	9	182	0.0494505	6	HSC-I Dominant	PBS
6_PBS	MPs	2	182	0.010989	6	HSC-I Dominant	PBS
6_PBS	Small Pre-B	6	182	0.032967	6	HSC-I Dominant	PBS
6_TNF	DCPs	48	691	0.0694645	6	HSC-I Dominant	TNF
6_TNF	MLPs	11	691	0.015919	6	HSC-I Dominant	TNF
6_TNF	MPs	25	691	0.0361795	6	HSC-I Dominant	TNF
6_TNF	Small Pre-B	2	691	0.00289436	6	HSC-I Dominant	TNF
7_LPS	DCPs	93	2151	0.0432357	7	HSC-I Dominant	LPS
7_LPS	Large Pre-B	8	2151	0.0037192	7	HSC-I Dominant	LPS
7_LPS	MLPs	30	2151	0.013947	7	HSC-I Dominant	LPS
7_LPS	MPs	68	2151	0.0316132	7	HSC-I Dominant	LPS
7_LPS	Small Pre-B	31	2151	0.0144119	7	HSC-I Dominant	LPS
7_PBS	DCPs	71	998	0.0711423	7	HSC-I Dominant	PBS
7_PBS	Large Pre-B	4	998	0.00400802	7	HSC-I Dominant	PBS
7_PBS	MLPs	19	998	0.0190381	7	HSC-I Dominant	PBS
7_PBS	MPs	10	998	0.01002	7	HSC-I Dominant	PBS
7_PBS	Small Pre-B	25	998	0.0250501	7	HSC-I Dominant	PBS
7_TNF	DCPs	191	2632	0.0725684	7	HSC-I Dominant	TNF
7_TNF	Large Pre-B	36	2632	0.0136778	7	HSC-I Dominant	TNF
7_TNF	MLPs	55	2632	0.0208967	7	HSC-I Dominant	TNF
7_TNF	MPs	75	2632	0.0284954	7	HSC-I Dominant	TNF
7_TNF	Small Pre-B	153	2632	0.0581307	7	HSC-I Dominant	TNF
8_LPS	DCPs	166	2676	0.0620329	8	HSC-I Dominant	LPS
8_LPS	Large Pre-B	26	2676	0.00971599	8	HSC-I Dominant	LPS
8_LPS	MLPs	41	2676	0.0153214	8	HSC-I Dominant	LPS
8_LPS	MPs	126	2676	0.0470852	8	HSC-I Dominant	LPS
8_LPS	Small Pre-B	130	2676	0.04858	8	HSC-I Dominant	LPS
8_PBS	DCPs	39	406	0.0960591	8	HSC-I Dominant	PBS
8_PBS	Large Pre-B	13	406	0.0320197	8	HSC-I Dominant	PBS
8_PBS	MLPs	17	406	0.0418719	8	HSC-I Dominant	PBS
8_PBS	MPs	14	406	0.0344828	8	HSC-I Dominant	PBS
8_PBS	Small Pre-B	23	406	0.0566502	8	HSC-I Dominant	PBS
8_TNF	DCPs	5	42	0.119048	8	HSC-I Dominant	TNF
8_TNF	Large Pre-B	1	42	0.0238095	8	HSC-I Dominant	TNF
8_TNF	MLPs	1	42	0.0238095	8	HSC-I Dominant	TNF
8_TNF	MPs	3	42	0.0714286	8	HSC-I Dominant	TNF
8_TNF	Small Pre-B	5	42	0.119048	8	HSC-I Dominant	TNF
9_LPS	DCPs	7	821	0.00852619	9	HSC-iM Dominant	LPS
9_LPS	Large Pre-B	4	821	0.00487211	9	HSC-iM Dominant	LPS
9_LPS	MLPs	50	821	0.0609013	9	HSC-iM Dominant	LPS
9_LPS	MPs	12	821	0.0146163	9	HSC-iM Dominant	LPS
9_LPS	Small Pre-B	32	821	0.0389769	9	HSC-iM Dominant	LPS
9_PBS	DCPs	18	2600	0.00692308	9	HSC-iM Dominant	PBS
9_PBS	Large Pre-B	85	2600	0.0326923	9	HSC-iM Dominant	PBS
9_PBS	MLPs	66	2600	0.0253846	9	HSC-iM Dominant	PBS
9_PBS	MPs	5	2600	0.00192308	9	HSC-iM Dominant	PBS
9_PBS	Small Pre-B	491	2600	0.188846	9	HSC-iM Dominant	PBS
9_TNF	DCPs	16	2747	0.00582454	9	HSC-iM Dominant	TNF
9_TNF	Large Pre-B	29	2747	0.010557	9	HSC-iM Dominant	TNF
9_TNF	MLPs	105	2747	0.0382235	9	HSC-iM Dominant	TNF
9_TNF	MPs	18	2747	0.0065526	9	HSC-iM Dominant	TNF
9_TNF	Small Pre-B	177	2747	0.0644339	9	HSC-iM Dominant	TNF

## Sheet: ExtFig9i
Donor_Treatment	CondensedCellType	CellCount	TotalCells	Proportion	Donor	CloneGroup_All	Treatment
0_LPS	CD14 Mono	160	825	0.193939	0	HSC-I Dominant	LPS
0_LPS	Early ProMono	27	825	0.0327273	0	HSC-I Dominant	LPS
0_LPS	Late ProMono	9	825	0.0109091	0	HSC-I Dominant	LPS
0_LPS	cDC1	7	825	0.00848485	0	HSC-I Dominant	LPS
0_LPS	cDC2	86	825	0.104242	0	HSC-I Dominant	LPS
0_PBS	CD14 Mono	74	402	0.18408	0	HSC-I Dominant	PBS
0_PBS	Early ProMono	15	402	0.0373134	0	HSC-I Dominant	PBS
0_PBS	Late ProMono	3	402	0.00746269	0	HSC-I Dominant	PBS
0_PBS	cDC1	3	402	0.00746269	0	HSC-I Dominant	PBS
0_PBS	cDC2	25	402	0.0621891	0	HSC-I Dominant	PBS
0_TNF	CD14 Mono	168	1954	0.0859775	0	HSC-I Dominant	TNF
0_TNF	Early ProMono	20	1954	0.0102354	0	HSC-I Dominant	TNF
0_TNF	Late ProMono	3	1954	0.00153531	0	HSC-I Dominant	TNF
0_TNF	cDC1	6	1954	0.00307062	0	HSC-I Dominant	TNF
0_TNF	cDC2	53	1954	0.0271238	0	HSC-I Dominant	TNF
10_LPS	CD14 Mono	364	2340	0.155556	10	Non Specified	LPS
10_LPS	Early ProMono	41	2340	0.0175214	10	Non Specified	LPS
10_LPS	Late ProMono	35	2340	0.0149573	10	Non Specified	LPS
10_LPS	cDC1	16	2340	0.00683761	10	Non Specified	LPS
10_LPS	cDC2	145	2340	0.0619658	10	Non Specified	LPS
10_PBS	CD14 Mono	752	4700	0.16	10	Non Specified	PBS
10_PBS	Early ProMono	88	4700	0.0187234	10	Non Specified	PBS
10_PBS	Late ProMono	82	4700	0.0174468	10	Non Specified	PBS
10_PBS	cDC1	23	4700	0.00489362	10	Non Specified	PBS
10_PBS	cDC2	239	4700	0.0508511	10	Non Specified	PBS
10_TNF	CD14 Mono	668	4703	0.142037	10	Non Specified	TNF
10_TNF	Early ProMono	72	4703	0.0153094	10	Non Specified	TNF
10_TNF	Late ProMono	66	4703	0.0140336	10	Non Specified	TNF
10_TNF	cDC1	9	4703	0.00191367	10	Non Specified	TNF
10_TNF	cDC2	190	4703	0.0403997	10	Non Specified	TNF
11_LPS	CD14 Mono	127	1361	0.0933137	11	Non Specified	LPS
11_LPS	Early ProMono	13	1361	0.0095518	11	Non Specified	LPS
11_LPS	Late ProMono	24	1361	0.0176341	11	Non Specified	LPS
11_LPS	cDC1	2	1361	0.00146951	11	Non Specified	LPS
11_LPS	cDC2	56	1361	0.0411462	11	Non Specified	LPS
11_PBS	CD14 Mono	245	1513	0.16193	11	Non Specified	PBS
11_PBS	Early ProMono	18	1513	0.0118969	11	Non Specified	PBS
11_PBS	Late ProMono	30	1513	0.0198282	11	Non Specified	PBS
11_PBS	cDC1	3	1513	0.00198282	11	Non Specified	PBS
11_PBS	cDC2	29	1513	0.0191672	11	Non Specified	PBS
11_TNF	CD14 Mono	128	869	0.147296	11	Non Specified	TNF
11_TNF	Early ProMono	11	869	0.0126582	11	Non Specified	TNF
11_TNF	Late ProMono	15	869	0.0172612	11	Non Specified	TNF
11_TNF	cDC1	1	869	0.00115075	11	Non Specified	TNF
11_TNF	cDC2	50	869	0.0575374	11	Non Specified	TNF
12_LPS	CD14 Mono	28	341	0.0821114	12	HSC-iM Dominant	LPS
12_LPS	Early ProMono	1	341	0.00293255	12	HSC-iM Dominant	LPS
12_LPS	Late ProMono	9	341	0.026393	12	HSC-iM Dominant	LPS
12_LPS	cDC2	11	341	0.0322581	12	HSC-iM Dominant	LPS
12_PBS	CD14 Mono	278	1081	0.257169	12	HSC-iM Dominant	PBS
12_PBS	Early ProMono	27	1081	0.0249769	12	HSC-iM Dominant	PBS
12_PBS	Late ProMono	22	1081	0.0203515	12	HSC-iM Dominant	PBS
12_PBS	cDC1	1	1081	0.000925069	12	HSC-iM Dominant	PBS
12_PBS	cDC2	34	1081	0.0314524	12	HSC-iM Dominant	PBS
12_TNF	CD14 Mono	298	996	0.299197	12	HSC-iM Dominant	TNF
12_TNF	Early ProMono	23	996	0.0230924	12	HSC-iM Dominant	TNF
12_TNF	Late ProMono	23	996	0.0230924	12	HSC-iM Dominant	TNF
12_TNF	cDC2	29	996	0.0291165	12	HSC-iM Dominant	TNF
13_LPS	CD14 Mono	162	1092	0.148352	13	HSC-I Dominant	LPS
13_LPS	Early ProMono	30	1092	0.0274725	13	HSC-I Dominant	LPS
13_LPS	Late ProMono	8	1092	0.00732601	13	HSC-I Dominant	LPS
13_LPS	cDC1	32	1092	0.029304	13	HSC-I Dominant	LPS
13_LPS	cDC2	128	1092	0.117216	13	HSC-I Dominant	LPS
13_PBS	CD14 Mono	160	1091	0.146654	13	HSC-I Dominant	PBS
13_PBS	Early ProMono	19	1091	0.0174152	13	HSC-I Dominant	PBS
13_PBS	Late ProMono	9	1091	0.00824931	13	HSC-I Dominant	PBS
13_PBS	cDC1	18	1091	0.0164986	13	HSC-I Dominant	PBS
13_PBS	cDC2	63	1091	0.0577452	13	HSC-I Dominant	PBS
13_TNF	CD14 Mono	198	1655	0.119637	13	HSC-I Dominant	TNF
13_TNF	Early ProMono	23	1655	0.0138973	13	HSC-I Dominant	TNF
13_TNF	Late ProMono	13	1655	0.00785498	13	HSC-I Dominant	TNF
13_TNF	cDC1	3	1655	0.00181269	13	HSC-I Dominant	TNF
13_TNF	cDC2	59	1655	0.0356495	13	HSC-I Dominant	TNF
14_LPS	CD14 Mono	586	4943	0.118551	14	HSC-I Dominant	LPS
14_LPS	Early ProMono	10	4943	0.00202306	14	HSC-I Dominant	LPS
14_LPS	Late ProMono	45	4943	0.00910378	14	HSC-I Dominant	LPS
14_LPS	cDC1	13	4943	0.00262998	14	HSC-I Dominant	LPS
14_LPS	cDC2	379	4943	0.0766741	14	HSC-I Dominant	LPS
14_PBS	CD14 Mono	143	2563	0.055794	14	HSC-I Dominant	PBS
14_PBS	Early ProMono	5	2563	0.00195084	14	HSC-I Dominant	PBS
14_PBS	Late ProMono	6	2563	0.00234101	14	HSC-I Dominant	PBS
14_PBS	cDC1	6	2563	0.00234101	14	HSC-I Dominant	PBS
14_PBS	cDC2	119	2563	0.04643	14	HSC-I Dominant	PBS
14_TNF	CD14 Mono	276	3164	0.0872314	14	HSC-I Dominant	TNF
14_TNF	Early ProMono	7	3164	0.00221239	14	HSC-I Dominant	TNF
14_TNF	Late ProMono	23	3164	0.00726928	14	HSC-I Dominant	TNF
14_TNF	cDC1	3	3164	0.000948167	14	HSC-I Dominant	TNF
14_TNF	cDC2	164	3164	0.0518331	14	HSC-I Dominant	TNF
1_LPS	CD14 Mono	23	112	0.205357	1	HSC-iM Dominant	LPS
1_LPS	Early ProMono	3	112	0.0267857	1	HSC-iM Dominant	LPS
1_LPS	Late ProMono	7	112	0.0625	1	HSC-iM Dominant	LPS
1_LPS	cDC2	3	112	0.0267857	1	HSC-iM Dominant	LPS
1_PBS	CD14 Mono	355	1475	0.240678	1	HSC-iM Dominant	PBS
1_PBS	Early ProMono	25	1475	0.0169492	1	HSC-iM Dominant	PBS
1_PBS	Late ProMono	49	1475	0.0332203	1	HSC-iM Dominant	PBS
1_PBS	cDC1	2	1475	0.00135593	1	HSC-iM Dominant	PBS
1_PBS	cDC2	45	1475	0.0305085	1	HSC-iM Dominant	PBS
1_TNF	CD14 Mono	162	546	0.296703	1	HSC-iM Dominant	TNF
1_TNF	Early ProMono	10	546	0.018315	1	HSC-iM Dominant	TNF
1_TNF	Late ProMono	27	546	0.0494505	1	HSC-iM Dominant	TNF
1_TNF	cDC2	23	546	0.0421245	1	HSC-iM Dominant	TNF
2_LPS	CD14 Mono	256	1688	0.151659	2	HSC-I Dominant	LPS
2_LPS	Early ProMono	77	1688	0.0456161	2	HSC-I Dominant	LPS
2_LPS	Late ProMono	15	1688	0.00888626	2	HSC-I Dominant	LPS
2_LPS	cDC1	37	1688	0.0219194	2	HSC-I Dominant	LPS
2_LPS	cDC2	146	1688	0.0864929	2	HSC-I Dominant	LPS
2_PBS	CD14 Mono	270	1586	0.17024	2	HSC-I Dominant	PBS
2_PBS	Early ProMono	53	1586	0.0334174	2	HSC-I Dominant	PBS
2_PBS	Late ProMono	14	1586	0.00882724	2	HSC-I Dominant	PBS
2_PBS	cDC1	16	1586	0.0100883	2	HSC-I Dominant	PBS
2_PBS	cDC2	91	1586	0.057377	2	HSC-I Dominant	PBS
2_TNF	CD14 Mono	207	1401	0.147752	2	HSC-I Dominant	TNF
2_TNF	Early ProMono	34	1401	0.0242684	2	HSC-I Dominant	TNF
2_TNF	Late ProMono	12	1401	0.00856531	2	HSC-I Dominant	TNF
2_TNF	cDC1	9	1401	0.00642398	2	HSC-I Dominant	TNF
2_TNF	cDC2	52	1401	0.0371163	2	HSC-I Dominant	TNF
3_LPS	CD14 Mono	269	1952	0.137807	3	Non Specified	LPS
3_LPS	Early ProMono	68	1952	0.0348361	3	Non Specified	LPS
3_LPS	Late ProMono	36	1952	0.0184426	3	Non Specified	LPS
3_LPS	cDC1	9	1952	0.00461066	3	Non Specified	LPS
3_LPS	cDC2	120	1952	0.0614754	3	Non Specified	LPS
3_PBS	CD14 Mono	413	1941	0.212777	3	Non Specified	PBS
3_PBS	Early ProMono	41	1941	0.0211231	3	Non Specified	PBS
3_PBS	Late ProMono	52	1941	0.0267903	3	Non Specified	PBS
3_PBS	cDC1	8	1941	0.00412159	3	Non Specified	PBS
3_PBS	cDC2	121	1941	0.062339	3	Non Specified	PBS
3_TNF	CD14 Mono	454	2629	0.172689	3	Non Specified	TNF
3_TNF	Early ProMono	35	2629	0.013313	3	Non Specified	TNF
3_TNF	Late ProMono	49	2629	0.0186383	3	Non Specified	TNF
3_TNF	cDC1	4	2629	0.00152149	3	Non Specified	TNF
3_TNF	cDC2	100	2629	0.0380373	3	Non Specified	TNF
4_LPS	CD14 Mono	147	1113	0.132075	4	HSC-I Dominant	LPS
4_LPS	Early ProMono	33	1113	0.0296496	4	HSC-I Dominant	LPS
4_LPS	Late ProMono	4	1113	0.00359389	4	HSC-I Dominant	LPS
4_LPS	cDC1	15	1113	0.0134771	4	HSC-I Dominant	LPS
4_LPS	cDC2	123	1113	0.110512	4	HSC-I Dominant	LPS
4_PBS	CD14 Mono	29	421	0.0688836	4	HSC-I Dominant	PBS
4_PBS	Early ProMono	10	421	0.023753	4	HSC-I Dominant	PBS
4_PBS	Late ProMono	1	421	0.0023753	4	HSC-I Dominant	PBS
4_PBS	cDC1	1	421	0.0023753	4	HSC-I Dominant	PBS
4_PBS	cDC2	42	421	0.0997625	4	HSC-I Dominant	PBS
4_TNF	CD14 Mono	47	425	0.110588	4	HSC-I Dominant	TNF
4_TNF	Early ProMono	3	425	0.00705882	4	HSC-I Dominant	TNF
4_TNF	cDC1	3	425	0.00705882	4	HSC-I Dominant	TNF
4_TNF	cDC2	16	425	0.0376471	4	HSC-I Dominant	TNF
5_LPS	CD14 Mono	93	1307	0.0711553	5	HSC-I Dominant	LPS
5_LPS	Late ProMono	11	1307	0.00841622	5	HSC-I Dominant	LPS
5_LPS	cDC1	2	1307	0.00153022	5	HSC-I Dominant	LPS
5_LPS	cDC2	71	1307	0.0543229	5	HSC-I Dominant	LPS
5_PBS	CD14 Mono	147	6335	0.0232044	5	HSC-I Dominant	PBS
5_PBS	Early ProMono	4	6335	0.000631413	5	HSC-I Dominant	PBS
5_PBS	Late ProMono	15	6335	0.0023678	5	HSC-I Dominant	PBS
5_PBS	cDC1	6	6335	0.000947119	5	HSC-I Dominant	PBS
5_PBS	cDC2	174	6335	0.0274665	5	HSC-I Dominant	PBS
5_TNF	CD14 Mono	65	2245	0.0289532	5	HSC-I Dominant	TNF
5_TNF	Early ProMono	1	2245	0.000445434	5	HSC-I Dominant	TNF
5_TNF	Late ProMono	8	2245	0.00356347	5	HSC-I Dominant	TNF
5_TNF	cDC1	1	2245	0.000445434	5	HSC-I Dominant	TNF
5_TNF	cDC2	76	2245	0.033853	5	HSC-I Dominant	TNF
6_LPS	CD14 Mono	319	1936	0.164773	6	HSC-I Dominant	LPS
6_LPS	Early ProMono	60	1936	0.0309917	6	HSC-I Dominant	LPS
6_LPS	Late ProMono	16	1936	0.00826446	6	HSC-I Dominant	LPS
6_LPS	cDC1	9	1936	0.00464876	6	HSC-I Dominant	LPS
6_LPS	cDC2	170	1936	0.0878099	6	HSC-I Dominant	LPS
6_PBS	CD14 Mono	39	182	0.214286	6	HSC-I Dominant	PBS
6_PBS	Early ProMono	5	182	0.0274725	6	HSC-I Dominant	PBS
6_PBS	Late ProMono	6	182	0.032967	6	HSC-I Dominant	PBS
6_PBS	cDC2	11	182	0.0604396	6	HSC-I Dominant	PBS
6_TNF	CD14 Mono	105	691	0.151954	6	HSC-I Dominant	TNF
6_TNF	Early ProMono	10	691	0.0144718	6	HSC-I Dominant	TNF
6_TNF	Late ProMono	4	691	0.00578871	6	HSC-I Dominant	TNF
6_TNF	cDC2	26	691	0.0376266	6	HSC-I Dominant	TNF
7_LPS	CD14 Mono	551	2151	0.25616	7	HSC-I Dominant	LPS
7_LPS	Early ProMono	84	2151	0.0390516	7	HSC-I Dominant	LPS
7_LPS	Late ProMono	21	2151	0.0097629	7	HSC-I Dominant	LPS
7_LPS	cDC1	31	2151	0.0144119	7	HSC-I Dominant	LPS
7_LPS	cDC2	237	2151	0.110181	7	HSC-I Dominant	LPS
7_PBS	CD14 Mono	197	998	0.197395	7	HSC-I Dominant	PBS
7_PBS	Early ProMono	27	998	0.0270541	7	HSC-I Dominant	PBS
7_PBS	Late ProMono	8	998	0.00801603	7	HSC-I Dominant	PBS
7_PBS	cDC1	4	998	0.00400802	7	HSC-I Dominant	PBS
7_PBS	cDC2	65	998	0.0651303	7	HSC-I Dominant	PBS
7_TNF	CD14 Mono	338	2632	0.128419	7	HSC-I Dominant	TNF
7_TNF	Early ProMono	61	2632	0.0231763	7	HSC-I Dominant	TNF
7_TNF	Late ProMono	13	2632	0.00493921	7	HSC-I Dominant	TNF
7_TNF	cDC1	13	2632	0.00493921	7	HSC-I Dominant	TNF
7_TNF	cDC2	74	2632	0.0281155	7	HSC-I Dominant	TNF
8_LPS	CD14 Mono	442	2676	0.165172	8	HSC-I Dominant	LPS
8_LPS	Early ProMono	67	2676	0.0250374	8	HSC-I Dominant	LPS
8_LPS	Late ProMono	24	2676	0.00896861	8	HSC-I Dominant	LPS
8_LPS	cDC1	22	2676	0.00822123	8	HSC-I Dominant	LPS
8_LPS	cDC2	216	2676	0.0807175	8	HSC-I Dominant	LPS
8_PBS	CD14 Mono	81	406	0.199507	8	HSC-I Dominant	PBS
8_PBS	Early ProMono	12	406	0.0295567	8	HSC-I Dominant	PBS
8_PBS	Late ProMono	2	406	0.00492611	8	HSC-I Dominant	PBS
8_PBS	cDC1	2	406	0.00492611	8	HSC-I Dominant	PBS
8_PBS	cDC2	36	406	0.08867	8	HSC-I Dominant	PBS
8_TNF	CD14 Mono	7	42	0.166667	8	HSC-I Dominant	TNF
8_TNF	Early ProMono	1	42	0.0238095	8	HSC-I Dominant	TNF
8_TNF	cDC2	1	42	0.0238095	8	HSC-I Dominant	TNF
9_LPS	CD14 Mono	54	821	0.0657734	9	HSC-iM Dominant	LPS
9_LPS	Early ProMono	6	821	0.00730816	9	HSC-iM Dominant	LPS
9_LPS	Late ProMono	18	821	0.0219245	9	HSC-iM Dominant	LPS
9_LPS	cDC2	20	821	0.0243605	9	HSC-iM Dominant	LPS
9_PBS	CD14 Mono	632	2600	0.243077	9	HSC-iM Dominant	PBS
9_PBS	Early ProMono	39	2600	0.015	9	HSC-iM Dominant	PBS
9_PBS	Late ProMono	45	2600	0.0173077	9	HSC-iM Dominant	PBS
9_PBS	cDC1	6	2600	0.00230769	9	HSC-iM Dominant	PBS
9_PBS	cDC2	93	2600	0.0357692	9	HSC-iM Dominant	PBS
9_TNF	CD14 Mono	560	2747	0.203859	9	HSC-iM Dominant	TNF
9_TNF	Early ProMono	29	2747	0.010557	9	HSC-iM Dominant	TNF
9_TNF	Late ProMono	53	2747	0.0192938	9	HSC-iM Dominant	TNF
9_TNF	cDC1	10	2747	0.00364033	9	HSC-iM Dominant	TNF
9_TNF	cDC2	124	2747	0.0451402	9	HSC-iM Dominant	TNF
