# Supplementary material for: Human haematopoietic stem cells remember inflammatory stress
Source: Nature. 2026 May 27;655(8122):458–67. doi: 10.1038/s41586-026-10522-7 (PMC13345971; doi:10.1038/s41586-026-10522-7)
Supplement: Supplementary file 19 — Source Data Extended Data Fig. 10 [file 41586_2026_10522_MOESM19_ESM.xlsx]

## Sheet: ExtFig10a
Comparison	Signature	pval	padj	log2err	ES	NES	size
ICU-COVID Monocytes vs Control Monocytes	HSC-iM Program	1.54883e-14	1.3816e-11	0.975995	0.511216	2.45408	190
ICU-COVID Monocytes vs Control Monocytes	Hallmark TGF Beta Signaling	2.30033e-06	9.74193e-05	0.627257	0.638272	2.29966	36
ICU-COVID Monocytes vs Control Monocytes	Hallmark Inflammatory Response	2.6555e-06	0.000110927	0.627257	0.452119	2.02133	113
ICU-COVID Monocytes vs Control Monocytes	Hallmark IL6 JAK STAT3 Signaling	8.05762e-05	0.00159934	0.538434	0.503044	1.99472	57
ICU-COVID Monocytes vs Control Monocytes	Hallmark TNFa Signaling via NFkB	1.58957e-05	0.000438682	0.57561	0.409104	1.87785	135
ICU-COVID Monocytes vs Control Monocytes	Hallmark Interferon Gamma Response	0.00236367	0.0208513	0.106695	0.34339	1.59487	147
ICU-COVID Monocytes vs Control Monocytes	Hallmark IL2 STAT5 Signaling	0.00585458	0.0408222	0.0687441	0.347179	1.56448	119
ICU-COVID Monocytes vs Control Monocytes	Hallmark Interferon Alpha Response	0.0124458	0.0670048	0.0485442	0.372919	1.5575	75
ICU-COVID Monocytes vs Control Monocytes	HSC-I Program	5.65431e-18	1.7321e-14	1.09593	-0.520679	-2.85346	161

## Sheet: ExtFig10c
Comparison	Association	Geneset Name	Geneset Category	pval	padj	log2err	ES	NES	size
HSC-iM Derived Monocytes vs HSC-I Derived Monocytes	Association by Donor - BoneMarrowMap - (n = 32)	HSC-iM Inflammatory Memory	HSC Signatures	1.92566e-36	4.81414e-36	1.56979	0.695284	3.12046	187
HSC-iM Derived Monocytes vs HSC-I Derived Monocytes	Association by Clone - Weng 2024 - (n = 213)	HSC-iM Inflammatory Memory	HSC Signatures	4.45211e-25	2.22606e-24	1.29512	0.700251	2.78335	198
HSC-iM Derived Monocytes vs HSC-I Derived Monocytes	Association by Donor - BoneMarrowMap - (n = 32)	HSC-I Conventional	HSC Signatures	0.00631743	0.00789679	0.407018	-0.318222	-1.48831	153
HSC-iM Derived Monocytes vs HSC-I Derived Monocytes	Association by Clone - Weng 2024 - (n = 213)	HSC-I Conventional	HSC Signatures	9.86983e-15	2.46746e-14	0.986546	-0.56679	-2.32086	194
HSC-iM Derived Monocytes vs HSC-I Derived Monocytes	Association by Donor - BoneMarrowMap - (n = 32)	Monocytes: TNFa Response	Immune Dictionary	2.02171e-08	3.43691e-07	0.733762	0.427924	1.97412	233
HSC-iM Derived Monocytes vs HSC-I Derived Monocytes	Association by Clone - Weng 2024 - (n = 213)	Monocytes: TNFa Response	Immune Dictionary	0.000159254	0.00102622	0.518848	0.404216	1.65309	246
HSC-iM Derived Monocytes vs HSC-I Derived Monocytes	Association by Donor - BoneMarrowMap - (n = 32)	Monocytes: IL36a Response	Immune Dictionary	6.30193e-06	3.57109e-05	0.610527	0.343564	1.64466	340
HSC-iM Derived Monocytes vs HSC-I Derived Monocytes	Association by Clone - Weng 2024 - (n = 213)	Monocytes: IL36a Response	Immune Dictionary	1.9239e-06	3.27063e-05	0.627257	0.409893	1.73663	348
HSC-iM Derived Monocytes vs HSC-I Derived Monocytes	Association by Donor - BoneMarrowMap - (n = 32)	Monocytes: Post-COVID ICU vs Healthy Controls	COVID Recovery	9.95964e-07	5.97578e-06	0.643552	0.483027	2.03285	116
HSC-iM Derived Monocytes vs HSC-I Derived Monocytes	Association by Clone - Weng 2024 - (n = 213)	Monocytes: Post-COVID ICU vs Healthy Controls	COVID Recovery	1.55142e-25	4.65425e-25	1.31101	0.777822	2.92062	127
HSC-iM Derived Monocytes vs HSC-I Derived Monocytes	Association by Donor - BoneMarrowMap - (n = 32)	Monocytes: Post-COVID ICU vs ICU Controls	COVID Recovery	1.63603e-05	4.15214e-05	0.57561	0.585041	2.07704	45
HSC-iM Derived Monocytes vs HSC-I Derived Monocytes	Association by Clone - Weng 2024 - (n = 213)	Monocytes: Post-COVID ICU vs ICU Controls	COVID Recovery	4.22155e-20	8.44309e-20	1.16018	0.886026	2.83394	47
HSC-iM Derived Monocytes vs HSC-I Derived Monocytes	Association by Donor - BoneMarrowMap - (n = 32)	Hallmark TNFa Signaling via NFkB	Inflammation Pathways	3.65836e-40	1.82918e-39	1.65331	0.715902	3.19852	182
HSC-iM Derived Monocytes vs HSC-I Derived Monocytes	Association by Donor - BoneMarrowMap - (n = 32)	Hallmark TNFa Signaling via NFkB	Inflammation Pathways	2.0575e-40	1.02875e-38	1.65331	0.715902	3.20646	182
HSC-iM Derived Monocytes vs HSC-I Derived Monocytes	Association by Clone - Weng 2024 - (n = 213)	Hallmark TNFa Signaling via NFkB	Inflammation Pathways	3.06867e-09	5.11445e-09	0.774939	0.536556	2.12362	191
HSC-iM Derived Monocytes vs HSC-I Derived Monocytes	Association by Clone - Weng 2024 - (n = 213)	Hallmark TNFa Signaling via NFkB	Inflammation Pathways	2.82808e-09	7.07019e-08	0.774939	0.536556	2.12704	191
HSC-iM Derived Monocytes vs HSC-I Derived Monocytes	Association by Donor - BoneMarrowMap - (n = 32)	Hallmark Inflammatory Response	Inflammation Pathways	6.44365e-16	1.61091e-14	1.02767	0.580276	2.54622	156
HSC-iM Derived Monocytes vs HSC-I Derived Monocytes	Association by Clone - Weng 2024 - (n = 213)	Hallmark Inflammatory Response	Inflammation Pathways	5.87262e-06	5.87262e-05	0.610527	0.487249	1.91012	174
HSC-iM Derived Monocytes vs HSC-I Derived Monocytes	Association by Donor - BoneMarrowMap - (n = 32)	Hallmark TGF-B Signaling	Other Pathways	1.20076e-05	7.50472e-05	0.593325	0.56616	2.06639	52
HSC-iM Derived Monocytes vs HSC-I Derived Monocytes	Association by Clone - Weng 2024 - (n = 213)	Hallmark TGF-B Signaling	Other Pathways	3.22009e-12	1.61004e-10	0.898671	0.796339	2.54131	50
HSC-iM Derived Monocytes vs HSC-I Derived Monocytes	Association by Donor - BoneMarrowMap - (n = 32)	Hallmark IL6/JAK/STAT3 Signaling	Other Pathways	0.000895921	0.00344585	0.477271	0.456666	1.76012	69
HSC-iM Derived Monocytes vs HSC-I Derived Monocytes	Association by Clone - Weng 2024 - (n = 213)	Hallmark IL6/JAK/STAT3 Signaling	Other Pathways	0.00159575	0.00571115	0.45506	0.49124	1.69346	76
HSC-iM Derived Monocytes vs HSC-I Derived Monocytes	Association by Donor - BoneMarrowMap - (n = 32)	NFKB1 Targets	NFkB Targets	7.90394e-16	6.59771e-14	1.02767	0.592581	2.5626	142
HSC-iM Derived Monocytes vs HSC-I Derived Monocytes	Association by Clone - Weng 2024 - (n = 213)	NFKB1 Targets	NFkB Targets	9.34484e-12	5.33991e-10	0.875325	0.613819	2.35429	151
HSC-iM Derived Monocytes vs HSC-I Derived Monocytes	Association by Donor - BoneMarrowMap - (n = 32)	NFKB2 Targets	NFkB Targets	1.04354e-29	3.3101e-27	1.41728	0.605903	2.82346	256
HSC-iM Derived Monocytes vs HSC-I Derived Monocytes	Association by Clone - Weng 2024 - (n = 213)	NFKB2 Targets	NFkB Targets	6.65664e-29	1.06506e-25	1.39519	0.668118	2.76725	274
HSC-iM Derived Monocytes vs HSC-I Derived Monocytes	Association by Donor - BoneMarrowMap - (n = 32)	RELB Targets	REL Targets	1.02646e-20	1.35664e-18	1.17789	0.597077	2.66783	180
HSC-iM Derived Monocytes vs HSC-I Derived Monocytes	Association by Clone - Weng 2024 - (n = 213)	RELB Targets	REL Targets	1.85628e-13	1.98003e-11	0.943632	0.601131	2.38412	189
HSC-iM Derived Monocytes vs HSC-I Derived Monocytes	Association by Donor - BoneMarrowMap - (n = 32)	REL Targets	REL Targets	7.65785e-24	1.21454e-21	1.26274	0.590425	2.69132	212
HSC-iM Derived Monocytes vs HSC-I Derived Monocytes	Association by Clone - Weng 2024 - (n = 213)	REL Targets	REL Targets	8.85034e-08	1.62765e-06	0.704976	0.493597	1.99485	221
HSC-iM Derived Monocytes vs HSC-I Derived Monocytes	Association by Donor - BoneMarrowMap - (n = 32)	NR4A3 Targets	NR4A1/2/3 Targets	5.52094e-65	8.75621e-62	2.10511	0.75088	3.4816	246
HSC-iM Derived Monocytes vs HSC-I Derived Monocytes	Association by Clone - Weng 2024 - (n = 213)	NR4A3 Targets	NR4A1/2/3 Targets	3.91413e-16	7.82827e-14	1.0377	0.58648	2.41458	257
HSC-iM Derived Monocytes vs HSC-I Derived Monocytes	Association by Donor - BoneMarrowMap - (n = 32)	NR4A2 Targets	NR4A1/2/3 Targets	3.83002e-50	3.0372e-47	1.84846	0.739379	3.35492	204
HSC-iM Derived Monocytes vs HSC-I Derived Monocytes	Association by Clone - Weng 2024 - (n = 213)	NR4A2 Targets	NR4A1/2/3 Targets	0.000120561	0.000989218	0.538434	0.421766	1.70455	221
HSC-iM Derived Monocytes vs HSC-I Derived Monocytes	Association by Donor - BoneMarrowMap - (n = 32)	NR4A1 Targets	NR4A1/2/3 Targets	6.07844e-26	1.20505e-23	1.31889	0.638697	2.8538	180
HSC-iM Derived Monocytes vs HSC-I Derived Monocytes	Association by Clone - Weng 2024 - (n = 213)	NR4A1 Targets	NR4A1/2/3 Targets	5.53052e-06	6.32059e-05	0.610527	0.474327	1.88579	193
HSC-iM Derived Monocytes vs HSC-I Derived Monocytes	Association by Donor - BoneMarrowMap - (n = 32)	Monocytes: TREM1 vs Control	Monocyte TREM1 Activation	6.44741e-31	1.04706e-27	1.4462	0.675672	3.0139	175
HSC-iM Derived Monocytes vs HSC-I Derived Monocytes	Association by Clone - Weng 2024 - (n = 213)	Monocytes: TREM1 vs Control	Monocyte TREM1 Activation	1.09713e-12	1.72427e-10	0.91012	0.599013	2.37373	188
HSC-iM Derived Monocytes vs HSC-I Derived Monocytes	Association by Donor - BoneMarrowMap - (n = 32)	Monocytes: TREM1 vs Vehicle	Monocyte TREM1 Activation	1.75054e-26	9.47626e-24	1.3345	0.65912	2.91268	162
HSC-iM Derived Monocytes vs HSC-I Derived Monocytes	Association by Clone - Weng 2024 - (n = 213)	Monocytes: TREM1 vs Vehicle	Monocyte TREM1 Activation	5.65354e-13	9.83717e-11	0.921426	0.607097	2.38464	178
HSC-iM Derived Monocytes vs HSC-I Derived Monocytes	Association by Donor - BoneMarrowMap - (n = 32)	Monocytes: LPS vs Control	Monocyte LPS Activation	7.40532e-32	1.80394e-28	1.46752	0.706814	3.10128	153
HSC-iM Derived Monocytes vs HSC-I Derived Monocytes	Association by Clone - Weng 2024 - (n = 213)	Monocytes: LPS vs Control	Monocyte LPS Activation	9.7267e-06	0.000195014	0.593325	0.478618	1.87687	176
HSC-iM Derived Monocytes vs HSC-I Derived Monocytes	Association by Donor - BoneMarrowMap - (n = 32)	Monocytes: LPS vs Vehicle	Monocyte LPS Activation	9.39118e-30	9.15077e-27	1.41728	0.686688	3.02821	158
HSC-iM Derived Monocytes vs HSC-I Derived Monocytes	Association by Clone - Weng 2024 - (n = 213)	Monocytes: LPS vs Vehicle	Monocyte LPS Activation	1.10861e-06	3.2388e-05	0.643552	0.492279	1.935	179
